# Supplementary material for: Identification of alternative splicing events by RNA sequencing in early growth tomato fruits
Source: BMC Genomics. 2015 Nov 16;16:948. doi: 10.1186/s12864-015-2128-6 (PMC4647595; doi:10.1186/s12864-015-2128-6)
Supplement: Additional file 2: Table S1. — List of differential expressed genes (at gene level) in early growth fruits. Expression values of the 1945 differentially expressed genes in early growth fruits identified by comparison of gene expression between two consecutive stages. Differentially expressed genes were identified by the Cuffdiff program with a cutoff of FDR <0.05. (XLS 735 kb) [file 12864_2015_2128_MOESM2_ESM.xls]

## Sheet: Table S1
Table S1 List of differential expressed genes (at gene level) in early growth fruits
ITAG2.4 accession	2 dpa	5 dpa	10 dpa	log2(FC2/5D)	log2(FC5/10D)	q_value(2/5D)	q_value(5/10D)	significant (2/5D)	significant(5/10D)	Description
Solyc07g052140	0	7.77827	0.175846	inf	-5.46706	0.00151395	0.472395	yes	no	(-)-germacrene D synthase; Terpene synthase, metal-binding domain
Solyc12g098710	103.368	48.2922	37.4317	-1.09793	-0.367527	0.0305926	0.634711	yes	no	15-cis-zeta-carotene isomerase
Solyc06g074510	3.44446	9.44168	4.95972	1.45477	-0.928786	0.0263027	0.195552	yes	no	2,3-bisphosphoglycerate-dependent phosphoglycerate mutase 2
Solyc04g074480	113.261	51.4313	40.3137	-1.13894	-0.351378	0.0311885	0.655051	yes	no	3-deoxy-7-phosphoheptulonate synthase (Phospho-2-dehydro-3-deoxyheptonate aldolase)
Solyc03g117870	82.3407	38.7702	29.2728	-1.08666	-0.405389	0.0419002	0.594129	yes	no	4-coumarate CoA ligase; AMP-dependent synthetase and ligase
Solyc12g038980	244.438	91.5271	91.1042	-1.4172	-0.00668184	0.0478142	0.995867	yes	no	50S ribosomal protein L7Ae
Solyc04g070970	12.2641	4.61587	0.716853	-1.40977	-2.68685	0.0406245	1	yes	no	ABC transporter G family member 22; ABC transporter-like
Solyc03g098010	5.03798	30.0637	0.781122	2.5771	-5.26633	0.00151395	0.434483	yes	no	Acid phosphatase; Metallophosphoesterase
Solyc05g050130	330.832	133.984	105.205	-1.30403	-0.348856	0.013803	0.660094	yes	no	Acidic chitinase; Glycoside hydrolase, family 18, catalytic domain
Solyc12g010980	203.452	84.5494	48.8524	-1.26682	-0.791366	0.0369852	0.273602	yes	no	Acyltransferase-like protein
Solyc04g025450	17.0247	3.88897	7.61542	-2.13017	0.969537	0.0490089	0.436015	yes	no	Adenosine monophosphate binding protein 1 AMPBP1
Solyc05g005700	6.1127	26.414	21.5615	2.11142	-0.292847	0.00151395	0.769371	yes	no	Aldehyde dehydrogenase 1; Aldehyde dehydrogenase
Solyc03g114860	76.8905	32.5021	47.3138	-1.24227	0.541728	0.0130414	0.451715	yes	no	Alpha-1 4-glucan-protein synthase; Alpha-1,4-glucan-protein synthase, UDP-forming
Solyc06g050130	10.3664	26.9313	27.5025	1.37737	0.030283	0.0144882	0.981735	yes	no	Alpha-galactosidase-like protein; Aldolase-type TIM barrel
Solyc03g094020	10.8473	2.35476	0.473096	-2.20369	-2.31537	0.0048999	1	yes	no	Alpha-glucosidase-like; Glycoside hydrolase, family 31
Solyc07g051940	18.0142	5.73118	0.660937	-1.65223	-3.11625	0.00674426	0.412334	yes	no	Alpha-humulene_(-)-(E)-beta-caryophyllene synthase; Terpene synthase, metal-binding domain
Solyc12g006450	39.5069	18.0081	19.2713	-1.13346	0.0978072	0.0378851	0.937038	yes	no	Aminotransferase-like protein; Aminotransferase class-III
Solyc12g044330	57.1588	135.799	148.067	1.24843	0.12478	0.0222405	0.913633	yes	no	Aquaporin; Aquaporin
Solyc09g007770	41.2632	17.2982	24.1068	-1.25424	0.478821	0.0257137	0.589721	yes	no	Aquaporin 2; Aquaporin
Solyc03g096290	281.793	105.209	156.327	-1.42138	0.571309	0.0427334	0.505528	yes	no	Aquaporin-like protein
Solyc02g083630	3.47485	14.466	10.0294	2.05764	-0.528429	0.0459627	0.593783	yes	no	Ascorbate peroxidase
Solyc03g116460,Solyc03g116470	12.5309	40.74	42.2839	1.70096	0.0536642	0.0123261	0.97215	yes	no	Aspartate racemase; Asp_Glu racemase
Solyc02g080880	27.7609	92.9546	49.4635	1.74347	-0.910163	0.0222405	0.26634	yes	no	Aspartic proteinase; Peptidase A1
Solyc11g011440	40.5995	16.719	21.0536	-1.27997	0.332577	0.0144882	0.712246	yes	no	Aspartic proteinase nepenthesin-1 IPR001461 Peptidase A1
Solyc05g013570	8.71407	20.9427	20.0126	1.26503	-0.0655403	0.0198266	0.957563	yes	no	AT1G67900-like protein (Fragment) IPR004249 NPH3
Solyc05g053600	2.1626	8.00731	0.061259	1.88855	-7.03025	0.00674426	0.574207	yes	no	ATP-binding cassette transporter IPR013525 ABC-2 type transporter
Solyc08g067610	0.945922	11.4203	0.17501	3.59374	-6.02802	0.00151395	0.456926	yes	no	ATP-binding cassette transporter IPR013525 ABC-2 type transporter
Solyc03g118740	15.1696	5.53563	8.94697	-1.45436	0.692653	0.0151953	0.383568	yes	no	Auxin efflux carrier IPR014024 Auxin efflux carrier, subgroup
Solyc03g006360	6.11341	28.8939	0.154096	2.24072	-7.55079	0.0198266	0.571306	yes	no	Auxin-repressed protein IPR008406 Dormancyauxin associated
Solyc10g008520	72.1603	27.7368	17.1612	-1.3794	-0.692647	0.00764792	0.30049	yes	no	Auxin-responsive GH3-like IPR004993 GH3 auxin-responsive promoter
Solyc06g073760	9.96506	3.76469	2.90456	-1.40435	-0.374215	0.0336808	1	yes	no	Beta-D-glucosidase IPR001764 Glycoside hydrolase, family 3, N-terminal
Solyc10g055470	14.8599	4.82523	0.383247	-1.62276	-3.65425	0.00151395	0.299142	yes	no	Beta-galactosidase IPR001944 Glycoside hydrolase, family 35
Solyc12g008840	30.9989	113.844	95.2611	1.87677	-0.257098	0.0245809	0.841422	yes	no	Beta-galactosidase IPR001944 Glycoside hydrolase, family 35
Solyc01g010390	10.7201	31.5436	24.4226	1.55704	-0.369132	0.010136	0.682117	yes	no	Beta-glucosidase IPR001360 Glycoside hydrolase, family 1
Solyc10g009290	18.8786	5.22055	3.10479	-1.85448	-0.749707	0.0109802	0.556731	yes	no	BHLH transcription factor IPR011598 Helix-loop-helix DNA-binding
Solyc06g009770	1.46005	42.1886	160.413	4.85276	1.92686	0.00390689	0.0676558	yes	no	Binding protein
Solyc08g005560	6.45468	19.0949	22.4126	1.56477	0.231117	0.00764792	0.826297	yes	no	Binding protein
Solyc08g067390	17.5568	4.76933	2.09451	-1.88017	-1.18717	0.0300611	1	yes	no	Blight-associated protein P12 (Fragment) IPR007112 Expansin 45, endoglucanase-like
Solyc12g088220	13.8763	3.62348	5.32895	-1.93718	0.556476	0.021047	0.680353	yes	no	Branched-chain-amino-acid aminotransferase IPR005786 Branched-chain amino acid aminotransferase II
Solyc04g011670	4.97444	12.9676	18.6414	1.38231	0.52359	0.0341425	0.516876	yes	no	BZIP transcription factor IPR011616 bZIP transcription factor, bZIP-1
Solyc04g009820	62.6119	25.6192	21.245	-1.28921	-0.270104	0.0300611	0.823181	yes	no	Calcium-responsive transactivator IPR007726 SSXT
Solyc06g068960	105.781	38.1708	24.3671	-1.47054	-0.647536	0.0165101	0.524286	yes	no	Calmodulin IPR011992 EF-Hand type
Solyc03g113970	2.0532	7.89363	3.02075	1.94282	-1.38578	0.0123261	0.0679779	yes	no	Calmodulin binding protein IPR012416 Calmodulin binding protein-like
Solyc02g094000	0	6.96945	4.76876	inf	-0.547432	0.010136	0.837892	yes	no	Calmodulin-like protein IPR011992 EF-Hand type
Solyc01g005470	85.9193	22.2593	7.48798	-1.94857	-1.57176	0.00151395	0.102561	yes	no	Cell number regulator 10 IPR006461 Protein of unknown function Cys-rich
Solyc01g088430	47.5822	20.4566	11.4611	-1.21785	-0.835817	0.00935408	0.15479	yes	no	CER1 IPR006694 Fatty acid hydroxylase
Solyc08g006150	122.408	52.4712	68.7923	-1.2221	0.390721	0.0278775	0.613351	yes	no	ChaC cation transport regulator-like 1 IPR006840 ChaC-like protein
Solyc09g091510	118.772	55.5913	82.5054	-1.09526	0.569628	0.0397593	0.440911	yes	no	Chalcone synthase IPR011141 Polyketide synthase, type III
Solyc10g055820	18.1396	3.43548	0.977987	-2.40056	-1.81263	0.036094	1	yes	no	Chitinase IPR000726 Glycoside hydrolase, family 19, catalytic
Solyc06g069730	75.5804	213.183	193.671	1.49601	-0.138487	0.0459627	0.91239	yes	no	Chlorophyll a-b binding protein 4, chloroplastic IPR001344 Chlorophyll A-B binding protein
Solyc12g011280	86.3489	207.464	267.853	1.26461	0.368578	0.0490089	0.709272	yes	no	Chlorophyll a-b binding protein 8, chloroplastic IPR001344 Chlorophyll A-B binding protein
Solyc03g034240	3.90499	26.9593	0.306884	2.78739	-6.45694	0.0356067	0.472395	yes	no	Chromosome 18 contig 1 DNA sequence
Solyc03g114890,Solyc03g114900	35.5285	14.8687	8.68218	-1.2567	-0.77615	0.0251786	0.347811	yes	no	COBRA-like protein IPR006918 Glycosyl-phosphatidyl inositol-anchored, plant
Solyc10g009190	143.578	48.258	12.6034	-1.573	-1.93695	0.0178504	0.0740993	yes	no	Cold shock protein-1
Solyc04g007470	3.6916	14.71	8.49997	1.99448	-0.791267	0.00764792	0.348049	yes	no	CONSTANS-like zinc finger protein IPR000315 Zinc finger, B-box
Solyc06g063280	0	6.56456	6.53535	inf	-0.0064342	0.00151395	0.986029	yes	no	CONSTANS-like zinc finger protein IPR000315 Zinc finger, B-box
Solyc05g012050	32.9037	3.37062	0.838457	-3.28716	-2.00721	0.0419002	1	yes	no	CRABS CLAW (Fragment) IPR006780 YABBY protein
Solyc09g075970	15.4815	6.49265	5.79392	-1.25366	-0.164267	0.0300611	0.909229	yes	no	CRAL_TRIO domain containing protein expressed IPR001251 Cellular retinaldehyde-binding_triple function, C-terminal
Solyc00g071180	7.97379	1.46794	0.516832	-2.44147	-1.50603	0.00151395	1	yes	no	Cysteine proteinase inhibitor IPR000010 Proteinase inhibitor I25, cystatin
Solyc04g014790	0	12.9481	55.9497	inf	2.11139	0.00151395	0.0800683	yes	no	Cysteine proteinase inhibitor IPR000010 Proteinase inhibitor I25, cystatin
Solyc08g036600	54.6678	24.6484	28.0022	-1.1492	0.184046	0.0351144	0.870917	yes	no	Cytochrome cd1-nitrite reductase-like C-terminal haem d1 IPR011046 WD40 repeat-like
Solyc01g008670	29.2714	11.6276	5.68989	-1.33194	-1.03108	0.0222405	0.194209	yes	no	Cytochrome P450
Solyc03g120060	1.74433	7.34256	10.3525	2.07361	0.495619	0.0490089	0.610136	yes	no	Cytochrome P450
Solyc06g066240	15.6656	6.69586	4.82512	-1.22626	-0.472703	0.0378851	0.650367	yes	no	Cytochrome P450
Solyc06g074420	9.14302	1.68592	1.5075	-2.43913	-0.161379	0.0490089	1	yes	no	Cytochrome P450
Solyc08g081220	22.0213	124.057	432.358	2.49403	1.80122	0.0116387	0.0619679	yes	no	Cytochrome P450
Solyc09g059240	80.4588	22.4699	0.229759	-1.84025	-6.61173	0.00151395	0.460206	yes	no	Cytochrome P450
Solyc12g045020	4.08647	21.5219	0.521602	2.39688	-5.36671	0.0027662	0.173488	yes	no	Cytochrome P450
Solyc01g088160	1.97843	9.7104	0.168036	2.29518	-5.85269	0.0204096	0.574207	yes	no	Cytokinin oxidase_dehydrogenase IPR015345 Cytokinin dehydrogenase 1, FAD and cytokinin binding
Solyc01g091690	4.22765	10.5281	20.2737	1.31632	0.945364	0.0392693	0.096138	yes	no	Dehydration-responsive family protein IPR004159 Protein of unknown function DUF248, methyltransferase putative
Solyc01g095960	70.023	9.3146	0.242717	-2.91026	-5.26215	0.00151395	0.574207	yes	no	Diacylglycerol O-acyltransferase IPR009721 Protein of unknown function DUF1298
Solyc01g112100	11.4688	60.2099	45.7113	2.39229	-0.39745	0.00151395	0.649973	yes	no	Dimethylaniline monooxygenase 5 IPR012143 Dimethylaniline monooxygenase, N-oxide-forming
Solyc08g006790	103.011	44.867	43.7144	-1.19907	-0.0375486	0.0410297	0.978481	yes	no	Early nodulin-55-1 (Fragment) IPR003245 Plastocyanin-like
Solyc09g065040	0	5.89484	3.78427	inf	-0.639437	0.0392693	0.832768	yes	no	Embryo-abundant protein (Fragment) IPR002902 Protein of unknown function DUF26
Solyc02g082920	299.816	105.711	87.6648	-1.50396	-0.270052	0.00151395	0.775193	yes	no	Endochitinase (Chitinase) IPR000726 Glycoside hydrolase, family 19, catalytic
Solyc01g090700	22.8962	55.8036	28.5476	1.28525	-0.966989	0.0331577	0.12958	yes	no	Enoyl-CoA-hydratase IPR001753 Crotonase, core
Solyc09g089610	10.131	3.67492	2.53859	-1.463	-0.533681	0.0191462	1	yes	no	Ethylene receptor IPR001789 Signal transduction response regulator, receiver region IPR014525 Signal transduction histidine kinase, hybrid-type, ethylene sensor IPR005467 Signal transduction histidine kinase, core
Solyc03g123500	168.717	72.8218	84.2999	-1.21216	0.21116	0.0116387	0.823754	yes	no	Ethylene responsive transcription factor 2a IPR001471 Pathogenesis-related transcriptional factor and ERF, DNA-binding
Solyc04g071770	4.39667	16.7805	0.433103	1.9323	-5.27593	0.0130414	0.0855542	yes	no	Ethylene responsive transcription factor 2a IPR001471 Pathogenesis-related transcriptional factor and ERF, DNA-binding
Solyc12g056590	31.6335	6.87054	1.55424	-2.20296	-2.14421	0.00588797	0.0576969	yes	no	Ethylene responsive transcription factor 2a IPR001471 Pathogenesis-related transcriptional factor and ERF, DNA-binding
Solyc06g068360	18.5851	4.1414	0.355354	-2.16596	-3.54279	0.0397593	1	yes	no	Ethylene-responsive transcription factor 7 IPR001471 Pathogenesis-related transcriptional factor and ERF, DNA-binding
Solyc06g075610	7.2264	17.0802	8.19908	1.24097	-1.05879	0.0432134	0.0770254	yes	no	Exocyst complex component 7 IPR004140 Exo70 exocyst complex subunit
Solyc02g070110	8.03191	1.445	0	-2.47467	#NAME?	0.0493426	1	yes	no	FAD-binding domain-containing protein IPR006094 FAD linked oxidase, N-terminal
Solyc10g011810	27.8161	12.4281	6.69205	-1.16231	-0.893088	0.0427334	0.272975	yes	no	Fatty acid delta-6 desaturase IPR012171 Fatty acid_sphingolipid desaturase
Solyc09g005940	11.8453	3.95788	3.94078	-1.58151	-0.00624813	0.0445586	1	yes	no	Fatty acyl coA reductase IPR013120 Male sterility, NAD-binding
Solyc11g067180	15.209	5.59164	3.33707	-1.44359	-0.744688	0.0388359	0.521432	yes	no	Fatty acyl coA reductase IPR013120 Male sterility, NAD-binding
Solyc12g044930	29.3337	7.69818	13.956	-1.92997	0.858296	0.0191462	0.400263	yes	no	F-box protein PP2-B1 IPR001810 Cyclin-like F-box
Solyc04g008900,Solyc04g008910	49.9118	19.8916	18.4778	-1.32722	-0.106366	0.00588797	0.931989	yes	no	Fgenesh protein 60 IPR004158 Protein of unknown function DUF247, plant
Solyc06g073080	3.8119	16.2878	9.56401	2.09521	-0.768105	0.0222405	0.416201	yes	no	Flavonol synthase_flavanone 3-hydroxylase IPR005123 Oxoglutarate and iron-dependent oxygenase
Solyc01g089910	9.09049	3.14516	1.51135	-1.53122	-1.0573	0.0322039	1	yes	no	Flotillin domain protein IPR001107 Band 7 protein
Solyc12g017460	181.475	74.4897	129.746	-1.28466	0.800583	0.0165101	0.193244	yes	no	GDSL esterase_lipase At1g28590 IPR001087 Lipase, GDSL
Solyc04g050570	17.7919	6.6603	2.94043	-1.41756	-1.17956	0.0326931	0.29272	yes	no	GDSL esterase_lipase At5g33370 IPR001087 Lipase, GDSL
Solyc07g065910	0	6.49161	0.455918	inf	-3.83173	0.00151395	0.4795	yes	no	Genomic DNA chromosome 5 P1 clone MDA7 IPR010847 Harpin-induced 1
Solyc07g056060	6.91287	2.7003	1.32879	-1.35617	-1.02301	0.0388359	1	yes	no	Genomic DNA chromosome 5 TAC clone K23F3
Solyc01g088260,Solyc01g088270	209.202	52.1222	1.81727	-2.00493	-4.84205	0.00151395	0.10716	yes	no	Germin-like protein 5 IPR014710 RmlC-like jelly roll fold
Solyc07g061720	27.9883	7.10407	3.70687	-1.97811	-0.938445	0.0116387	0.4315	yes	no	Gibberellin 2-oxidase IPR005123 Oxoglutarate and iron-dependent oxygenase
Solyc03g078720,Solyc03g078730,Solyc03g078770	7.7798	24.669	62.7765	1.6649	1.34752	0.0365763	0.0793074	yes	no	Glucosyltransferase-2 IPR002213 UDP-glucuronosyl_UDP-glucosyltransferase
Solyc04g011820	12.094	0	0	#NAME?	0	0.0369852	1	yes	no	Glutaredoxin IPR011905 Glutaredoxin-like, plant II
Solyc10g084400	75.0844	25.5754	35.7661	-1.55376	0.48384	0.00151395	0.538772	yes	no	Glutathione S-transferase IPR017933 Glutathione S-transferase_chloride channel, C-terminal
Solyc09g011580	230.168	90.6343	68.3666	-1.34456	-0.406764	0.0027662	0.621378	yes	no	Glutathione S-transferase-like protein IPR004046 Glutathione S-transferase, C-terminal
Solyc02g068900	42.5267	16.6058	16.9766	-1.35668	0.0318591	0.00151395	0.979705	yes	no	Glutathione transferase IPR016639 Glutathione S-transferase, predicted
Solyc09g092180	11.1159	3.7874	7.3633	-1.55334	0.959144	0.0450698	0.28639	yes	no	HAPp48 5 protein (Fragment)
Solyc09g008200	12.3691	45.9719	34.7305	1.89401	-0.40455	0.00151395	0.648192	yes	no	Heavy metal-associated domain containing protein expressed IPR006121 Heavy metal transport_detoxification protein
Solyc03g034150	0	9.88723	0.254982	inf	-5.2771	0.00151395	0.548318	yes	no	Homeobox leucine zipper protein IPR001356 Homeobox
Solyc04g074700	99.8285	44.387	38.269	-1.16932	-0.21396	0.0151953	0.809291	yes	no	Homeobox-leucine zipper protein IPR003106 Leucine zipper, homeobox-associated
Solyc02g077590	46.8029	6.90979	2.60111	-2.75988	-1.40951	0.0222405	0.520116	yes	no	Homeobox-leucine zipper-like protein IPR001356 Homeobox
Solyc12g014220	10.9702	24.1051	11.5278	1.13575	-1.06421	0.0392693	0.0790398	yes	no	Homology to unknown gene (Fragment)
Solyc12g096770	140.996	62.2421	109.395	-1.17969	0.813584	0.0388359	0.231612	yes	no	Hydroxycinnamoyl CoA quinate transferase IPR003480 Transferase
Solyc12g096790	62.3178	20.7843	10.4828	-1.58415	-0.98747	0.00151395	0.173996	yes	no	Hydroxycinnamoyl CoA quinate transferase IPR003480 Transferase
Solyc11g071470	29.7422	10.5618	4.45635	-1.49365	-1.24493	0.0159069	0.131355	yes	no	Hydroxycinnamoyl CoA shikimate_quinate hydroxycinnamoyltransferase-like protein (Fragment) IPR003480 Transferase
Solyc11g071480	11.296	1.76873	0.902563	-2.67503	-0.970612	0.0222405	1	yes	no	Hydroxycinnamoyl CoA shikimate_quinate hydroxycinnamoyltransferase-like protein (Fragment) IPR003480 Transferase
Solyc03g117600	165.298	59.2695	49.2171	-1.47971	-0.268131	0.00588797	0.780615	yes	no	Hydroxycinnamoyl-CoA shikimate_quinate hydroxycinnamoyltransferase IPR003480 Transferase
Solyc02g092730,Solyc02g092740	28.7167	5.67473	17.5416	-2.33927	1.62815	0.0165101	0.104639	yes	no	Iron sulfur subunit of succinate dehydrogenase IPR004489 Succinate dehydrogenase_fumarate reductase iron-sulphur protein
Solyc05g009550	1.44898	6.44503	11.7854	2.15315	0.870746	0.0346925	0.184226	yes	no	IST1 homolog IPR005061 Protein of unknown function DUF292, eukaryotic
Solyc01g005510	15.8939	5.43503	0.18114	-1.54812	-4.90711	0.00151395	0.591887	yes	no	Laccase-2 IPR011707 Multicopper oxidase, type 3
Solyc12g010020,Solyc12g010030	229.082	59.3413	97.7764	-1.94875	0.72045	0.0263027	0.653312	yes	no	Leucyl aminopeptidase IPR011356 Peptidase M17, leucyl aminopeptidase
Solyc01g079600	7.1192	18.712	9.03794	1.39418	-1.0499	0.0204096	0.098569	yes	no	Lipase IPR002921 Lipase, class 3
Solyc01g095720	1.03397	4.90213	5.21395	2.24522	0.0889684	0.0222405	0.95159	yes	no	Lipase IPR002921 Lipase, class 3
Solyc03g034330	0	27.2934	156.295	inf	2.51765	0.0123261	0.137258	yes	no	Lipid transfer protein IPR013770 Plant lipid transfer protein and hydrophobic protein, helical
Solyc03g119530	48.8134	112.158	148.454	1.20018	0.404479	0.0116387	0.598181	yes	no	LOB domain protein 42 IPR004883 Lateral organ boundaries, LOB
Solyc02g081360	5.32037	14.0798	8.1227	1.40403	-0.793595	0.0165101	0.21955	yes	no	Long-chain-fatty-acid--CoA ligase IPR000873 AMP-dependent synthetase and ligase
Solyc01g011050	14.4978	4.13445	0	-1.81006	#NAME?	0.0191462	1	yes	no	LRR receptor-like serine_threonine-protein kinase, RLP
Solyc06g075090	41.6478	5.82165	0.548177	-2.83874	-3.40871	0.0027662	0.465771	yes	no	Lysine decarboxylase-like protein IPR005269 Conserved hypothetical protein CHP00730
Solyc10g081300	20.7846	45.4805	45.8208	1.12974	0.0107528	0.0482387	0.993391	yes	no	Metacaspase 7 IPR011600 Peptidase C14, caspase catalytic
Solyc04g054500	97.6863	39.864	63.4834	-1.29307	0.671294	0.00588797	0.254342	yes	no	Metal ion binding protein IPR006121 Heavy metal transport_detoxification protein
Solyc06g072700	32.0885	15.4346	13.1723	-1.05589	-0.228669	0.0445586	0.821736	yes	no	Metal ion binding protein IPR006121 Heavy metal transport_detoxification protein
Solyc08g082120	3.82395	16.1707	6.00407	2.08025	-1.42937	0.0378851	0.0873775	yes	no	Methanol inducible protein
Solyc12g096780	296.851	121.924	76.9938	-1.28375	-0.663173	0.0346925	0.385275	yes	no	Mitochondrial trans-2-enoyl-CoA reductase IPR002085 Alcohol dehydrogenase superfamily, zinc-containing
Solyc12g019320	83.2341	34.1319	18.6669	-1.28605	-0.870642	0.00674426	0.137258	yes	no	Multidrug resistance protein mdtK IPR002528 Multi antimicrobial extrusion protein MatE
Solyc10g052470	105.876	37.2697	8.735	-1.5063	-2.09312	0.0048999	0.0662229	yes	no	Myb family transcription factor (Fragment) IPR017884 SANT, eukarya
Solyc04g079360	57.0504	13.6626	5.0655	-2.062	-1.43146	0.00151395	0.166805	yes	no	MYB transcription factor IPR015495 Myb transcription factor
Solyc06g005310,Solyc06g005320,Solyc06g005330	11.007	1.43872	0.828255	-2.93556	-0.796644	0.0392693	1	yes	no	MYB transcription factor IPR015495 Myb transcription factor
Solyc06g083900	53.1529	14.9797	7.34452	-1.82714	-1.02827	0.00390689	0.299142	yes	no	Myb-related transcription factor IPR015495 Myb transcription factor
Solyc01g100490	16.7627	49.63	1.00723	1.56596	-5.62276	0.0227597	0.0865838	yes	no	Nicotianamine synthase IPR004298 Nicotianamine synthase
Solyc05g055540	1.94749	13.0441	0.149061	2.74371	-6.45136	0.013803	0.4786	yes	no	Nodulin family protein IPR010658 Nodulin-like
Solyc09g008370	18.3014	7.98891	3.16811	-1.19589	-1.33438	0.0365763	0.111157	yes	no	Nodulin-like protein (Fragment) IPR010658 Nodulin-like
Solyc01g006320	43.5022	18.732	32.4118	-1.21558	0.791011	0.0459627	0.267526	yes	no	Non-race specific disease resistance protein 1-like protein b IPR010847 Harpin-induced 1
Solyc09g018010	562.58	239.297	151.359	-1.23325	-0.660832	0.0159069	0.312448	yes	no	Non-specific lipid-transfer protein IPR013770 Plant lipid transfer protein and hydrophobic protein, helical
Solyc01g095930,Solyc01g095940	4.32273	40.2811	26.9065	3.22009	-0.58215	0.00151395	0.536492	yes	no	O-acyltransferase WSD1 IPR004255 Uncharacterised protein family UPF0089
Solyc08g082990	36.8451	16.2571	26.2381	-1.1804	0.690594	0.0151953	0.250273	yes	no	Oligopeptide transporter 9 IPR004648 Tetrapeptide transporter, OPT1_isp4
Solyc01g104910	32.4217	76.0898	74.7729	1.23074	-0.0251869	0.0401633	0.987198	yes	no	Os11g0223400 protein (Fragment)
Solyc01g068460	12.9047	29.3899	18.739	1.18743	-0.649276	0.0351144	0.362162	yes	no	Pathogen-induced calmodulin-binding protein (Fragment) IPR012417 Calmodulin-binding, plant
Solyc05g009500	161.835	68.4266	61.3742	-1.24189	-0.156926	0.0227597	0.882918	yes	no	Peptide transporter IPR000109 TGF-beta receptor, type I_II extracellular region
Solyc01g080870	5.19937	15.0726	29.9547	1.53552	0.990854	0.0284772	0.0585462	yes	no	Peptide transporter-like protein IPR000109 TGF-beta receptor, type I_II extracellular region
Solyc01g006290	165.227	57.1673	0.202682	-1.53119	-8.13983	0.0392693	0.4786	yes	no	Peroxidase IPR002016 Haem peroxidase, plant_fungal_bacterial
Solyc03g006700	15.2813	2.75507	0.840361	-2.47161	-1.71301	0.0116387	1	yes	no	Peroxidase IPR002016 Haem peroxidase, plant_fungal_bacterial
Solyc04g071890	72.4553	26.8847	21.4987	-1.4303	-0.322539	0.00151395	0.714147	yes	no	Peroxidase 4 IPR002016 Haem peroxidase, plant_fungal_bacterial
Solyc09g072700	31.9822	8.73536	2.90408	-1.87233	-1.58878	0.0027662	0.168634	yes	no	Peroxidase 57 IPR002016 Haem peroxidase, plant_fungal_bacterial
Solyc05g056170	31.8045	15.2364	14.623	-1.06171	-0.0592813	0.0365763	0.962314	yes	no	Phenylalanine ammonia-lyase IPR005922 Phenylalanine ammonia-lyase
Solyc09g007890,Solyc09g007900	211.02	92.3949	93.4632	-1.1915	0.016585	0.0326931	0.990017	yes	no	Phenylalanine ammonia-lyase IPR005922 Phenylalanine ammonia-lyase
Solyc10g052500	15.7887	3.39219	2.59618	-2.2186	-0.385823	0.0159069	1	yes	no	Phenylcoumaran benzylic ether reductase 3 IPR008030 NmrA-like
Solyc10g083580	0	21.107	49.3657	inf	1.22579	0.0116387	0.483841	yes	no	Phytosulfokines 5 IPR009438 Phytosulfokine
Solyc04g008230	19.9098	51.1658	57.2171	1.3617	0.161266	0.0191462	0.899619	yes	no	Polygalacturonase IPR012334 Pectin lyase fold
Solyc08g074630	546.707	79.8572	129.761	-2.77527	0.700366	0.00151395	0.286289	yes	no	Polyphenol oxidase IPR016213 Polyphenol oxidase, plant
Solyc02g091250	0	9.68479	2.65985	inf	-1.86438	0.00151395	0.472281	yes	no	Predicted by genscan and genefinder
Solyc06g005940	236.852	97.2119	172.614	-1.28478	0.828349	0.0216668	0.173047	yes	no	Protein disulfide isomerase IPR005792 Protein disulphide isomerase
Solyc11g011030	225.79	106.559	121.85	-1.08332	0.193453	0.0305926	0.860282	yes	no	Pto-responsive gene 1 protein IPR010399 Tify
Solyc02g071050	20.2272	3.49249	2.12062	-2.53397	-0.719767	0.00390689	1	yes	no	Purine permease family protein IPR004853 Protein of unknown function DUF250
Solyc12g010740	22.9033	71.0735	45.1225	1.63375	-0.655465	0.0159069	0.441175	yes	no	Receptor like kinase, RLK
Solyc03g025850	48.2369	113.123	145.649	1.22968	0.364609	0.0257137	0.660321	yes	no	Remorin 1 IPR005516 Remorin, C-terminal region
Solyc05g012940,Solyc05g012950	35.1901	8.80834	10.6882	-1.99823	0.279084	0.00588797	0.826164	yes	no	Ribonuclease H2 subunit B IPR019024 Ribonuclease H2, subunit B
Solyc02g080080	4.05917	13.1637	0.300056	1.6973	-5.45519	0.0184926	0.190093	yes	no	RLK, Receptor like protein, putative resistance protein with an antifungal domain
Solyc04g074310	14.4557	31.5048	50.3925	1.12393	0.677637	0.0493426	0.306088	yes	no	RNA-binding protein 68390-68829 IPR000504 RNA recognition motif, RNP-1
Solyc10g074510,Solyc10g074520,Solyc10g074530	15.3624	1.73264	2.73573	-3.14836	0.658949	0.0227597	1	yes	no	SEC1 family transport protein SLY1 IPR001619 Sec1-like protein
Solyc05g041540	1.97234	11.3224	7.92118	2.52119	-0.515387	0.0284772	0.599576	yes	no	Serine carboxypeptidase IPR001563 Peptidase S10, serine carboxypeptidase
Solyc04g077650	6.45134	41.6119	27.9646	2.68932	-0.573393	0.00151395	0.522911	yes	no	Serine carboxypeptidase 1 IPR001563 Peptidase S10, serine carboxypeptidase
Solyc06g084460	64.8019	31.9668	32.3635	-1.01946	0.0177949	0.0388359	0.988617	yes	no	Shikimate dehydrogenase IPR011342 Quinate_shikimate 5-dehydrogenase
Solyc04g080970	12.9383	4.36152	1.54663	-1.56875	-1.4957	0.0473867	1	yes	no	Short internode related sequence 5 IPR007818 Protein of unknown function DUF702
Solyc05g013850	6.4736	15.1942	16.641	1.23088	0.131225	0.0406245	0.899325	yes	no	Sieve element-occluding protein 3
Solyc08g007620	17.9365	299.376	1512.89	4.06099	2.33727	0.00764792	0.143259	yes	no	Subtilisin-like protease IPR015500 Peptidase S8, subtilisin-related
Solyc08g079900	96.908	26.933	16.7291	-1.84724	-0.687014	0.00151395	0.362969	yes	no	Subtilisin-like protease IPR015500 Peptidase S8, subtilisin-related
Solyc10g084320	35.2983	16.7796	21.6349	-1.0729	0.366657	0.0478142	0.64779	yes	no	Subtilisin-like protease IPR015500 Peptidase S8, subtilisin-related
Solyc03g119930	11.436	28.6454	13.0179	1.32473	-1.1378	0.0356067	0.0605179	yes	no	Sulfate transporter like protein IPR011547 Sulphate transporter
Solyc01g100750	49.7804	16.3676	15.3182	-1.60474	-0.095595	0.0130414	0.952596	yes	no	Susceptibility homeodomain transcription factor (Fragment) IPR007493 Protein of unknown function DUF538
Solyc04g011650	5.15116	17.9273	7.17942	1.79919	-1.32022	0.00390689	0.0514206	yes	no	Telomere repeat-binding protein 4 IPR014778 Myb, DNA-binding
Solyc05g006860,Solyc05g006870	198.57	51.8041	97.8735	-1.93851	0.917852	0.00151395	0.144956	yes	no	Thioredoxin H IPR015467 Thioredoxin, core
Solyc03g115770	3.18191	11.5627	7.472	1.86151	-0.629911	0.0151953	0.499064	yes	no	Timing of CAB expression-like
Solyc06g076350	3.10383	11.3356	4.15695	1.86873	-1.44726	0.013803	0.0777272	yes	no	Transcription factor (Fragment) IPR006447 Myb-like DNA-binding region, SHAQKYF class
Solyc02g032950	2.23461	9.653	0.738764	2.11095	-3.70779	0.0482387	0.0880575	yes	no	Transcription factor WRKY IPR003657 DNA-binding WRKY
Solyc08g007800	4.7208	12.7978	6.45193	1.43879	-0.988088	0.0397593	0.177758	yes	no	Transporter major facilitator family IPR016196 Major facilitator superfamily, general substrate transporter
Solyc01g107780	3.67703	12.1119	18.5554	1.71982	0.615412	0.0378851	0.401077	yes	no	UDP-glucosyltransferase family 1 protein IPR002213 UDP-glucuronosyl_UDP-glucosyltransferase
Solyc00g006470	100.748	43.1968	74.7712	-1.22175	0.79156	0.0351144	0.250091	yes	no	Unknown Protein
Solyc01g087570	163.926	58.7197	58.1269	-1.48113	-0.0146369	0.00588797	0.989934	yes	no	Unknown Protein
Solyc01g106540	11.3151	4.56509	2.92502	-1.30954	-0.642194	0.0493426	0.561026	yes	no	Unknown Protein
Solyc01g106630	66.8509	26.5669	0.289753	-1.33131	-6.51867	0.0482387	0.356041	yes	no	Unknown Protein
Solyc01g107460	22.5145	5.28626	0.275339	-2.09053	-4.26296	0.0109802	0.59379	yes	no	Unknown Protein
Solyc02g083380	18.5193	54.9491	63.7431	1.56907	0.214173	0.023412	0.870917	yes	no	Unknown Protein
Solyc02g086460	5.29501	16.2006	20.0893	1.61335	0.310374	0.00151395	0.759722	yes	no	Unknown Protein
Solyc03g007780	2694.09	386.245	3.25138	-2.80221	-6.89232	0.00151395	0.402562	yes	no	Unknown Protein
Solyc04g074770	68.6203	33.6078	48.6339	-1.02984	0.533164	0.0414513	0.426295	yes	no	Unknown Protein
Solyc06g076130	2.71593	8.31397	0.138995	1.61409	-5.90243	0.0326931	0.592676	yes	no	Unknown Protein
Solyc08g016380	24.0497	4.36385	4.23043	-2.46235	-0.0447972	0.00151395	1	yes	no	Unknown Protein
Solyc08g065850	851.817	2374.77	3024.13	1.47917	0.348732	0.00674426	0.688543	yes	no	Unknown Protein
Solyc08g082790	106.487	34.3025	0.848875	-1.63429	-5.33662	0.0165101	0.542793	yes	no	Unknown Protein
Solyc09g010430	481.781	178.282	208.678	-1.43422	0.227115	0.0316725	0.85971	yes	no	Unknown Protein
Solyc09g011190	0	38.5949	32.1413	inf	-0.263984	0.00151395	0.89149	yes	no	Unknown Protein
Solyc09g082820	0	7.90845	13.2194	inf	0.741187	0.0268601	0.720603	yes	no	Unknown Protein
Solyc09g090390	0.68275	15.1977	33.372	4.47636	1.13478	0.00151395	0.166631	yes	no	Unknown Protein
Solyc10g008050	0	22.0724	10.2785	inf	-1.10261	0.0406245	0.689745	yes	no	Unknown Protein
Solyc10g018120	15.8274	48.4806	0.200068	1.61499	-7.92077	0.0414513	0.579703	yes	no	Unknown Protein
Solyc10g086630	0	17.687	9.94016	inf	-0.831352	0.0406245	0.799884	yes	no	Unknown Protein
Solyc02g078080	6.52681	129.041	322.201	4.30531	1.32013	0.00151395	0.0873775	yes	no	Unknown Protein IPR006030 Molluscan rhodopsin C-terminal tail
Solyc06g061230	126.526	44.9297	22.1395	-1.49369	-1.02105	0.0159069	0.244688	yes	no	Unknown Protein IPR009632 Putative metallocarboxypeptidase inhibitor
Solyc08g067340	57.5451	133.7	96.0964	1.21624	-0.476447	0.0463989	0.593847	yes	no	WRKY transcription factor IPR003657 DNA-binding WRKY
Solyc09g014990	1.72565	6.85256	0.24283	1.9895	-4.81863	0.0432134	0.592251	yes	no	WRKY-like transcription factor IPR003657 DNA-binding WRKY
Solyc06g050250	4.11635	19.3053	12.2625	2.22956	-0.654749	0.00151395	0.437244	yes	no	Xanthine_uracil permease family protein IPR006043 Xanthine_uracil_vitamin C permease
Solyc01g080010	6.52027	21.6392	43.9987	1.73064	1.02382	0.0116387	0.0619679	yes	no	Xylanase inhibitor (Fragment) IPR001461 Peptidase A1
Solyc02g085160	19.1715	5.82907	1.89614	-1.71762	-1.6202	0.0427334	0.24181	yes	no	Zinc finger-homeodomain protein 1 (Fragment) IPR006456 ZF-HD homeobox protein Cys_His-rich dimerisation region
Solyc01g105890	15.3819	7.83576	22.9966	-0.973084	1.55327	0.128065	0.00390689	no	yes	(E)-beta-ocimene synthase; Terpene synthase, metal-binding domain
Solyc03g123370	29.6492	54.0737	22.798	0.866933	-1.24602	0.224554	0.0463989	no	yes	(P)ppGpp synthetase I (GTP pyrophosphokinase) SpoT_RelA
Solyc01g105860	28.1689	25.2676	7.439	-0.15681	-1.76411	0.900328	0.0384177	no	yes	(R)-limonene synthase; Terpene synthase, metal-binding domain
Solyc04g076060	96.3222	70.2228	159.473	-0.455929	1.1833	0.507158	0.013803	no	yes	14-3-3 protein beta_alpha-B
Solyc01g105660	110.714	99.603	485.842	-0.152571	2.28623	0.890151	0.00151395	no	yes	1-aminocyclopropane-1-carboxylate oxidase
Solyc02g093080	20.9877	23.9306	54.95	0.189314	1.19926	0.84969	0.00764792	no	yes	1-aminocyclopropane-1-carboxylate oxidase
Solyc09g089700,Solyc09g089710,Solyc09g089730	29.3344	17.8217	3.2946	-0.71896	-2.43546	0.38243	0.00390689	no	yes	1-aminocyclopropane-1-carboxylate oxidase-like protein
Solyc09g010020	15.4139	22.4759	2.96662	0.544143	-2.92149	0.509813	0.00151395	no	yes	1-aminocyclopropane-1-carboxylate oxidase-like protein
Solyc11g072110	123.858	106.681	362.208	-0.215376	1.76351	0.845472	0.00151395	no	yes	1-AMINOCYCLOPROPANE-1-CARBOXYLATE OXIDASE-like protein
Solyc08g077730	28.0202	32.7485	14.1595	0.224961	-1.20966	0.815002	0.0204096	no	yes	1-phosphatidylinositol-4-phosphate 5-kinase-like protein
Solyc04g072800	13.7563	9.37865	33.9645	-0.552637	1.85658	0.588753	0.0027662	no	yes	2 3-bisphosphoglycerate-dependent phosphoglycerate mutase
Solyc01g087560	31.6154	24.0965	55.9154	-0.391804	1.21442	0.597922	0.0116387	no	yes	24-sterol C-methyltransferase
Solyc03g033840	21.311	26.7621	6.35638	0.328592	-2.07391	0.697878	0.00151395	no	yes	26S protease regulatory subunit 6B homolog
Solyc12g042980	0.484875	8.75737	0	4.17481	#NAME?	0.579703	0.00151395	no	yes	2-oxoglutarate-dependent dioxygenase (Fragment)
Solyc02g079270	6.6174	6.76143	1.60809	0.0310652	-2.07198	0.985722	0.0365763	no	yes	3_apos(2_apos) 5_apos-bisphosphate nucleotidase-like protein
Solyc09g092340	7.33206	2.44283	11.8824	-1.58567	2.2822	0.0964087	0.0191462	no	yes	3_apos-5_apos exonuclease domain protein
Solyc01g091840	7.62594	18.8675	50.3342	1.30692	1.41564	0.0556652	0.0027662	no	yes	3_apos-phosphoadenosine 5_apos-phosphosulfate transporter 1; UAA transporter
Solyc08g082620	7.39516	7.88149	29.934	0.0918873	1.92524	0.953678	0.0048999	no	yes	3-oxoacyl-(Acyl carrier protein) synthase II
Solyc03g122120	13.5627	21.9483	7.19895	0.694465	-1.60825	0.296093	0.00588797	no	yes	3-oxoacyl-(Acyl-carrier-protein) synthase 2
Solyc02g070790	25.0545	25.148	62.4199	0.00537926	1.31156	0.996062	0.0116387	no	yes	3-oxoacyl-(Acyl-carrier-protein) synthase 2
Solyc05g014560	2.76278	9.40084	52.8469	1.76667	2.49096	0.0719073	0.00151395	no	yes	3-oxoacyl-reductase reductase
Solyc03g097030	14.6217	9.67179	20.6179	-0.596256	1.09204	0.417867	0.042303	no	yes	4-coumarate CoA ligase; AMP-dependent synthetase and ligase
Solyc06g068650	50.5631	23.3573	7.91408	-1.11421	-1.56138	0.0589551	0.00935408	no	yes	4-coumarate CoA ligase; AMP-dependent synthetase and ligase
Solyc07g045050	17.6717	24.0528	11.4789	0.444767	-1.06723	0.535578	0.0436795	no	yes	4-hydroxyphenylpyruvate dioxygenase
Solyc08g066880	1988.97	1051.95	226.209	-0.918953	-2.21734	0.31488	0.00151395	no	yes	5_apos-methylthioadenosine_S-adenosylhomocysteine nucleosidase; Nucleoside phosphorylase, family 1
Solyc12g099970	39.8365	66.6241	29.4852	0.741954	-1.17605	0.235799	0.029046	no	yes	5-amp-activated protein kinase beta subunit; 5-AMP-activated protein kinase, beta subunit, complex-interacting region
Solyc06g062500	95.6987	71.0211	182.931	-0.430252	1.36498	0.556385	0.00390689	no	yes	60S ribosomal protein L28
Solyc05g052800	243.396	118.651	278.675	-1.03659	1.23187	0.0502337	0.0171994	no	yes	60S ribosomal protein L35a
Solyc06g082150	17.1012	25.5308	8.40394	0.578137	-1.6031	0.422469	0.00151395	no	yes	6-phosphofructo-2-kinase_fructose-2 6-biphosphatase 4
Solyc05g010260	71.055	48.9826	112.515	-0.536667	1.19977	0.45989	0.0300611	no	yes	6-phosphogluconate dehydrogenase decarboxylating
Solyc01g010250	50.9705	83.1267	23.6667	0.705651	-1.81246	0.323875	0.00151395	no	yes	6-phosphogluconolactonase
Solyc05g009300	91.208	75.0364	168.337	-0.281571	1.16569	0.793096	0.0392693	no	yes	80C09_19 related
Solyc05g007470	9.77753	9.55043	2.26107	-0.0339037	-2.07856	0.982392	0.00764792	no	yes	AAA-ATPase
Solyc00g164680	17.008	31.2976	9.17465	0.879843	-1.77033	0.231833	0.008546	no	yes	ABC transporter G family member 11; ABC-2 type transporter
Solyc04g006960	6.79735	10.388	2.30978	0.611867	-2.16908	0.490368	0.013803	no	yes	ABC transporter G family member 14; ABC-2 type transporter
Solyc08g075430	21.7745	18.1805	3.98315	-0.260246	-2.19041	0.779723	0.00151395	no	yes	ABC transporter G family member 14; ABC-2 type transporter
Solyc11g065350	29.0553	47.7511	156.544	0.716732	1.71296	0.273602	0.00151395	no	yes	ABC transporter G family member 15; ABC transporter-like
Solyc01g006720	19.6283	13.5211	4.20295	-0.537726	-1.68573	0.441126	0.0027662	no	yes	ABC transporter G family member 22; ABC-2 type transporter
Solyc05g018510	27.4905	36.9123	122.973	0.425169	1.73617	0.627813	0.00151395	no	yes	ABC transporter G family member 32; ABC-2 type transporter
Solyc09g091660	22.112	48.0974	2.63927	1.12113	-4.18775	0.255094	0.00151395	no	yes	ABC transporter G family member 40; ABC-2 type transporter
Solyc07g045420	38.9172	52.9431	22.5237	0.444036	-1.233	0.592682	0.0257137	no	yes	ABC-1 domain protein
Solyc02g089320	10.7289	10.7193	3.46037	-0.00128863	-1.63122	0.99864	0.0144882	no	yes	Abhydrolase domain-containing protein FAM108B1
Solyc05g015800	3.7213	4.34625	14.9879	0.223963	1.78596	0.910704	0.0331577	no	yes	Acetyl coenzyme A cis-3-hexen-1-ol acetyl transferase
Solyc07g049660	38.6124	67.1401	29.4683	0.79811	-1.18801	0.197092	0.027369	no	yes	Acetyl coenzyme A cis-3-hexen-1-ol acetyl transferase
Solyc01g108530	5.59728	7.72467	23.5816	0.464746	1.61012	0.671739	0.008546	no	yes	Acetyl esterase; Alpha_beta hydrolase fold-3
Solyc05g009610	13.4175	36.7249	5.24613	1.45264	-2.80743	0.0559879	0.00151395	no	yes	Acetyl esterase; Alpha_beta hydrolase fold-3
Solyc04g074110	1.07383	7.77073	26.5434	2.85529	1.77223	0.40935	0.00390689	no	yes	Acetyl xylan esterase A
Solyc06g073240	22.0802	18.3921	40.3214	-0.263671	1.13246	0.793036	0.0419002	no	yes	Acetyl xylan esterase A
Solyc06g069530	25.0724	42.9787	97.0725	0.777519	1.17544	0.257374	0.0331577	no	yes	Acetyl-CoA carboxylase biotin carboxyl carrier protein
Solyc12g100120	34.2845	56.9225	143.759	0.731441	1.33658	0.32321	0.0300611	no	yes	Acetyl-CoA carboxylase-like protein
Solyc01g094340	8.93792	13.5677	5.68118	0.602162	-1.25591	0.396753	0.0257137	no	yes	Acetyl-coenzyme A carboxylase carboxyl transferase subunit alpha
Solyc09g013080	33.9554	36.8441	74.5139	0.11779	1.01608	0.911973	0.0432134	no	yes	Acetyl-coenzyme A carboxylase carboxyl transferase subunit alpha
Solyc12g044290,Solyc12g044300	45.8863	62.8347	243.751	0.453496	1.95577	0.658889	0.00151395	no	yes	Acetyl-coenzyme A synthetase
Solyc01g098020	23.0399	36.1254	12.099	0.648877	-1.57813	0.44094	0.0326931	no	yes	Acetyltransferase GNAT family protein expressed
Solyc04g008260	8.55085	9.7855	36.5913	0.194577	1.90278	0.890232	0.00151395	no	yes	Acid phosphatase; Metallophosphoesterase
Solyc09g090600	2.45152	3.37806	51.3783	0.462516	3.9269	1	0.00151395	no	yes	Acid phosphatase-like protein; Acid phosphatase, plant
Solyc09g082630	111.098	80.8319	29.4669	-0.458843	-1.45583	0.542793	0.0048999	no	yes	Acireductone dioxygenase; Acireductone dioxygenase, ARD
Solyc04g011500	50.0907	43.2812	93.0093	-0.2108	1.10363	0.824735	0.027369	no	yes	Actin 4
Solyc01g111380	81.8075	84.6608	31.6748	0.0494601	-1.41836	0.969265	0.00674426	no	yes	Actin depolymerizing factor 5; Actin-binding, cofilin_tropomyosin type
Solyc09g090110	89.2658	54.3568	108.809	-0.715647	1.00127	0.216407	0.0436795	no	yes	Actin depolymerizing factor 6; Actin-binding, cofilin_tropomyosin type
Solyc09g010440	202.883	186.03	531.68	-0.12511	1.51502	0.911153	0.00390689	no	yes	Actin-depolymerizing factor 1; Actin-binding, cofilin_tropomyosin type
Solyc01g088570	78.3615	58.7119	133.049	-0.41649	1.18024	0.558757	0.00935408	no	yes	Acyl carrier protein
Solyc04g015370	130.22	105.469	213.975	-0.304134	1.02063	0.703697	0.0459627	no	yes	Acyl carrier protein
Solyc05g056240	102.047	82.4364	176.858	-0.307883	1.10124	0.695927	0.021047	no	yes	Acyl carrier protein
Solyc12g006930	36.9377	54.1814	116.672	0.552703	1.10659	0.429014	0.0486948	no	yes	Acyl-ACP thioesterase
Solyc12g099360	1.33789	4.86076	13.7816	1.86122	1.50349	0.109714	0.0369852	no	yes	Acyl-CoA synthetase_AMP-acid ligase II
Solyc04g078090	8.92201	20.5388	7.40355	1.20291	-1.47206	0.0820468	0.0268601	no	yes	Acyl-CoA-binding domain-containing protein 6
Solyc02g081760	0.254281	4.3937	31.0929	4.11094	2.82308	0.563981	0.00390689	no	yes	Acyltransferase (Fragment)
Solyc09g066490	24.5514	25.294	55.1212	0.0429861	1.12382	0.972601	0.0356067	no	yes	Adaptin ear-binding coat-associated protein 2
Solyc08g079020	28.0799	19.9381	55.6538	-0.494012	1.48095	0.550119	0.0048999	no	yes	Adenine phosphoribosyltransferase-like protein
Solyc07g007800	5.82235	8.25093	23.4138	0.502956	1.50473	0.639449	0.0109802	no	yes	Adiponectin receptor
Solyc12g099080	37.5481	33.2662	71.2993	-0.174683	1.09983	0.869193	0.027369	no	yes	ADP ribosylation factor
Solyc05g005190	391.864	346.23	985.74	-0.178622	1.50948	0.876608	0.010136	no	yes	ADP-ribosylation factor
Solyc01g060130	51.1112	38.815	94.1804	-0.397023	1.27881	0.580544	0.00588797	no	yes	ADP-ribosylation factor-like protein 3
Solyc11g028020	20.7133	20.1858	78.8463	-0.037213	1.9657	0.978708	0.00151395	no	yes	Agamous MADS-box transcription factor
Solyc06g064840	48.3621	42.4992	164.625	-0.186442	1.95368	0.856947	0.00151395	no	yes	Agamous MADS-box transcription factor
Solyc07g055920	36.5598	50.6363	126.167	0.469915	1.31709	0.519228	0.00588797	no	yes	Agamous MADS-box transcription factor
Solyc03g120030	0	0	6.10678	0	inf	1	0.00674426	no	yes	Agenet domain-containing protein
Solyc03g119630	12.9741	29.2233	7.72907	1.17149	-1.91875	0.236982	0.042303	no	yes	Agenet domain-containing protein _ bromo-adjacent homology (BAH) domain-containing protein-like
Solyc01g091160	24.4194	48.7605	17.2996	0.997683	-1.49498	0.120957	0.0123261	no	yes	Agmatinase; Ureohydrolase
Solyc08g006070	41.9308	26.2893	68.4837	-0.673532	1.38128	0.391371	0.0295486	no	yes	AIG2-like protein; Butirosin biosynthesis, BtrG-like
Solyc01g111990	16.6277	25.6554	8.61018	0.625668	-1.57515	0.310984	0.00151395	no	yes	Alanyl-tRNA synthetase; Alanyl-tRNA synthetase, class IIc
Solyc11g010960	142.737	243.824	1362.95	0.772484	2.48282	0.454248	0.00674426	no	yes	Alcohol dehydrogenase; Alcohol dehydrogenase superfamily, zinc-containing
Solyc06g063040	9.95567	10.8642	32.6249	0.125997	1.58638	0.927928	0.0048999	no	yes	Alcohol dehydrogenase zinc-binding domain protein; Alcohol dehydrogenase superfamily, zinc-containing
Solyc12g007030	17.2132	18.0166	6.22846	0.0658063	-1.53238	0.960068	0.0184926	no	yes	Aldehyde dehydrogenase 1; Aldehyde dehydrogenase
Solyc01g011510	41.2275	36.8713	75.5561	-0.161108	1.03505	0.865607	0.0251786	no	yes	Aldehyde dehydrogenase-dependent; Aldehyde dehydrogenase
Solyc01g097390	4.76592	5.39098	21.9839	0.177794	2.02783	0.917567	0.0048999	no	yes	Aldo_keto reductase family protein; Aldo_keto reductase
Solyc03g082560	14.2876	25.5469	8.34794	0.83838	-1.61366	0.265071	0.00935408	no	yes	Aldo_keto reductase-like protein; Aldo_keto reductase subgroup
Solyc01g095470	20.1569	16.1175	33.7124	-0.322651	1.06466	0.695342	0.0419002	no	yes	Aldose 1-epimerase family protein; Aldose 1-epimerase
Solyc03g113030	28.6355	27.9173	92.6031	-0.0366458	1.7299	0.978279	0.00151395	no	yes	Aldose 1-epimerase-like protein; Aldose-1-epimerase
Solyc03g118650	26.3691	27.0242	60.5488	0.0354011	1.16385	0.979187	0.0178504	no	yes	Aldose 1-epimerase-like protein; Aldose-1-epimerase
Solyc02g087780	21.6429	22.6775	67.9024	0.0673634	1.5822	0.957099	0.00151395	no	yes	Aldose-1-epimerase-like protein; Aldose-1-epimerase
Solyc02g078400	9.12237	19.7826	45.7891	1.11675	1.21077	0.0644086	0.0123261	no	yes	Allantoinase
Solyc02g085730	170.731	99.7903	390.946	-0.774755	1.97	0.199211	0.00151395	no	yes	Allene oxide cyclase
Solyc08g082860	7.11137	8.27548	21.4562	0.218716	1.37448	0.859008	0.00935408	no	yes	Alpha alpha-trehalase; Glycoside hydrolase, family 37
Solyc01g005210	14.6343	22.2421	8.93234	0.603935	-1.31618	0.433835	0.0268601	no	yes	Alpha alpha-trehalose-phosphate synthase (UDP-forming)
Solyc05g005750	18.7412	34.4704	9.36485	0.879147	-1.88003	0.217604	0.0048999	no	yes	Alpha alpha-trehalose-phosphate synthase (UDP-forming)
Solyc01g099720	26.3582	18.6809	52.8531	-0.496689	1.50042	0.556846	0.0027662	no	yes	Alpha subunit of F-actin capping protein; F-actin capping protein, alpha subunit, actin binding
Solyc02g078590	5.0633	5.52496	21.9982	0.125886	1.99335	0.9596	0.0384177	no	yes	Alpha-1 4-galactosyltransferase; Alpha 1,4-glycosyltransferase conserved region
Solyc05g012070	90.071	49.7617	142.371	-0.856027	1.51655	0.14868	0.0048999	no	yes	Alpha-1 4-glucan-protein synthase; Alpha-1,4-glucan-protein synthase, UDP-forming
Solyc06g074370	7.65314	7.17984	22.9054	-0.0920989	1.67366	0.954293	0.0116387	no	yes	Alpha-2 3-sialyltransferase IPR012163 Sialyltransferase
Solyc02g069670	6.55291	8.7288	24.6708	0.413647	1.49895	0.646191	0.00588797	no	yes	Alpha-glucosidase 1; Glycoside hydrolase, family 31
Solyc01g108780	185.414	86.91	213.378	-1.09315	1.29582	0.118464	0.0419002	no	yes	Alpha-hydroxynitrile lyase; Alpha_beta hydrolase fold-1
Solyc03g044790	49.3442	112.246	4.50533	1.18571	-4.63888	0.158117	0.00151395	no	yes	Alpha-hydroxynitrile lyase; Alpha_beta hydrolase fold-1
Solyc10g077080	0.720996	16.1171	133.789	4.48245	3.0533	0.274826	0.00151395	no	yes	Alpha-L-arabinofuranosidase; Glycoside hydrolase, catalytic core
Solyc03g006980	15.7625	13.7316	32.7241	-0.198997	1.25285	0.857791	0.021047	no	yes	Alpha-L-fucosidase 1; Glycoside hydrolase, family 29
Solyc02g083700	5.61732	10.5482	26.8653	0.909044	1.34875	0.153107	0.00674426	no	yes	Alpha-mannosidase; Glycosyl hydrolases 38, C-terminal
Solyc08g075540	43.5227	47.1744	12.5911	0.116236	-1.90561	0.929513	0.00151395	no	yes	Alternative oxidase; Alternative oxidase
Solyc08g075550	0.734921	6.64825	0	3.17731	#NAME?	0.255292	0.00151395	no	yes	Alternative oxidase; Alternative oxidase
Solyc03g006490	110.884	164.206	10.817	0.566457	-3.92414	0.560217	0.00151395	no	yes	Aluminum-induced protein-like
Solyc09g083410	31.476	37.4242	87.4313	0.249721	1.22418	0.787525	0.0109802	no	yes	Amidase hydantoinase_carbamoylase family protein expressed
Solyc07g066000,Solyc07g066010	56.0015	52.7947	16.4644	-0.0850702	-1.68105	0.947838	0.00674426	no	yes	Amino acid permease; Amino acid transporter, transmembrane
Solyc07g066020	10.6037	14.6082	3.73203	0.462213	-1.96875	0.662606	0.0130414	no	yes	Amino acid permease; Amino acid transporter, transmembrane
Solyc01g034080	1.85192	1.34186	9.71189	-0.464788	2.85552	1	0.0374475	no	yes	Amino acid permease (Fragment); Amino acid_polyamine transporter I
Solyc03g096380	36.9513	96.2152	6.12957	1.38064	-3.97241	0.218808	0.00151395	no	yes	Amino acid permease-like protein proline transporter-like protein; Amino acid transporter, transmembrane
Solyc03g096390	45.7919	63.4422	6.85925	0.470351	-3.20932	0.605387	0.00151395	no	yes	Amino acid permease-like protein proline transporter-like protein; Amino acid transporter, transmembrane
Solyc02g089400	15.5377	36.2494	7.90158	1.22218	-2.19774	0.107673	0.00151395	no	yes	Amino acid transporter
Solyc06g050800	7.48213	19.5543	2.22747	1.38596	-3.13401	0.0763037	0.00588797	no	yes	Amino acid transporter
Solyc02g070280	12.0574	18.9857	2.69664	0.654998	-2.81568	0.437244	0.00151395	no	yes	Amino acid transporter; Cationic amino acid transporter
Solyc02g081850	15.9137	17.7418	7.39681	0.156878	-1.26217	0.892049	0.0369852	no	yes	Amino acid transporter; Cationic amino acid transporter
Solyc03g078150	12.3862	16.9243	41.9124	0.450362	1.30828	0.592251	0.0240123	no	yes	Amino acid transporter family protein; Amino acid transporter, transmembrane
Solyc10g076250	38.2125	38.063	12.2031	-0.00565708	-1.64114	0.995867	0.0027662	no	yes	Aminotransferase like protein; Aminotransferase class-III
Solyc09g090730	40.5718	43.725	1.93425	0.107981	-4.49861	0.938502	0.00151395	no	yes	Ammonium transporter; Ammonium transporter
Solyc10g076480	6.21782	11.7093	3.2486	0.913168	-1.84976	0.333975	0.0369852	no	yes	Ammonium transporter; Ammonium transporter
Solyc03g045070	9.88566	19.1653	2.96928	0.955086	-2.69031	0.211918	0.0116387	no	yes	Ammonium transporter
Solyc01g060180	17.645	15.7034	4.40576	-0.168183	-1.83361	0.872435	0.00588797	no	yes	AMP-dependent synthetase and ligase
Solyc10g047240	1.81602	10.8249	45.5238	2.57551	2.07226	0.0559879	0.00151395	no	yes	Annexin
Solyc04g055170	108.265	77.484	276.061	-0.482592	1.83302	0.539462	0.00151395	no	yes	Annexin 2
Solyc09g059170	108.281	80.4597	213.312	-0.428437	1.40662	0.546411	0.0027662	no	yes	Anthocyanidin 3-O-glucosyltransferase; UDP-glucuronosyl_UDP-glucosyltransferase
Solyc10g075030	13.4608	17.8649	5.28965	0.408368	-1.75588	0.633173	0.00151395	no	yes	AP2 domain-containing transcription factor; Transcriptional factor B3
Solyc03g117720	2.97779	7.09675	28.55	1.25292	2.00826	0.236982	0.00764792	no	yes	AP2-like ethylene-responsive transcription factor At1g16060; Pathogenesis-related transcriptional factor and ERF, DNA-binding
Solyc10g084340	3.41202	7.74332	18.3837	1.18233	1.24741	0.148967	0.036094	no	yes	AP2-like ethylene-responsive transcription factor At1g16060; Pathogenesis-related transcriptional factor and ERF, DNA-binding
Solyc11g072600	23.7088	17.3211	6.63027	-0.452894	-1.38539	0.570682	0.0227597	no	yes	AP2-like ethylene-responsive transcription factor At1g79700; Pathogenesis-related transcriptional factor and ERF, DNA-binding
Solyc05g026130	41.0321	23.4238	56.7524	-0.808778	1.27671	0.200688	0.0171994	no	yes	AP-4 complex subunit sigma-1; Adaptor protein complex, sigma subunit
Solyc08g013730	173.274	100.337	27.0865	-0.788194	-1.88922	0.230358	0.00151395	no	yes	Aquaporin; Major intrinsic protein
Solyc10g054820,Solyc10g054840	25.1999	26.077	97.008	0.049362	1.89532	0.97285	0.00151395	no	yes	Aquaporin; Major intrinsic protein
Solyc10g078490,Solyc10g078500	37.339	58.1091	157.651	0.63808	1.4399	0.367833	0.00588797	no	yes	Aquaporin; Major intrinsic protein
Solyc02g083510	1.31634	8.52098	41.8114	2.69449	2.2948	0.436268	0.0116387	no	yes	Aquaporin; Aquaporin
Solyc03g120470	46.2423	40.9782	7.90256	-0.174356	-2.37446	0.876961	0.00151395	no	yes	Aquaporin; Aquaporin
Solyc03g013340	5.18158	6.01038	33.8924	0.214064	2.49543	0.90568	0.00151395	no	yes	Aquaporin Z transmembrane water channel; Major intrinsic protein
Solyc01g111660	115.838	136.499	58.1769	0.236778	-1.23037	0.812638	0.0171994	no	yes	Aquaporin-like protein
Solyc10g011730	19.3823	17.9034	86.2115	-0.114504	2.26765	0.956479	0.0027662	no	yes	Arabinogalactan peptide 20
Solyc07g053640	12.4096	21.3856	8.03808	0.78518	-1.41172	0.253938	0.023412	no	yes	Arabinogalactan-protein
Solyc10g054440	143.394	112.532	47.8124	-0.349643	-1.23488	0.661565	0.008546	no	yes	Arginine decarboxylase; Arginine decarboxylase
Solyc06g074730	7.62718	9.28975	27.0183	0.284491	1.54023	0.768717	0.00151395	no	yes	ARGONAUTE 1; Stem cell self-renewal protein Piwi
Solyc04g077390	4.45704	5.44174	0	0.287982	#NAME?	0.82038	0.00151395	no	yes	ARK2 product_receptor-like serine_threonine protein kinase ARK2
Solyc07g054860	0.176823	8.88739	41.0145	5.65138	2.2063	0.542793	0.00151395	no	yes	Aromatic amino acid decarboxylase
Solyc09g007270	86.5885	104.603	297.572	0.272673	1.50832	0.829798	0.029046	no	yes	Ascorbate peroxidase
Solyc06g007180	23.2211	92.7797	0.991464	1.99838	-6.5481	0.096138	0.00151395	no	yes	Asparagine synthase (Glutamine-hydrolyzing)
Solyc02g032940	12.0748	19.4748	60.3532	0.689606	1.63182	0.313353	0.00151395	no	yes	Aspartic proteinase; Peptidase A1
Solyc01g081350	0.219306	1.68194	10.9047	2.9391	2.69676	1	0.0401633	no	yes	Aspartic proteinase nepenthesin I
Solyc01g081370	0.194655	2.06343	16.783	3.40605	3.02389	1	0.0268601	no	yes	Aspartic proteinase nepenthesin I IPR001461 Peptidase A1
Solyc01g096040	137.764	98.6227	243.303	-0.482212	1.30276	0.556082	0.013803	no	yes	Aspartic proteinase nepenthesin I IPR001461 Peptidase A1
Solyc07g006470	0.373411	2.25846	19.1267	2.59651	3.08218	1	0.0165101	no	yes	Aspartic proteinase nepenthesin I IPR001461 Peptidase A1
Solyc08g005850	0	1.20509	23.6996	inf	4.29765	1	0.0331577	no	yes	Aspartic proteinase nepenthesin I IPR001461 Peptidase A1
Solyc09g011040	7.30447	11.1288	41.9995	0.607453	1.91607	0.590691	0.0048999	no	yes	Aspartic proteinase nepenthesin I IPR001461 Peptidase A1
Solyc06g068550	14.2891	9.24993	21.9046	-0.627396	1.24372	0.428349	0.042303	no	yes	Aspartic proteinase nepenthesin-1 IPR001461 Peptidase A1
Solyc08g068870	46.7244	42.3904	1.74913	-0.140437	-4.59903	0.907177	0.00151395	no	yes	Aspartic proteinase nepenthesin-1 IPR001461 Peptidase A1
Solyc12g087940	92.5206	81.1409	34.9341	-0.189345	-1.21579	0.880433	0.036094	no	yes	Aspartic proteinase nepenthesin-1 IPR001461 Peptidase A1
Solyc06g074000	26.8617	34.079	144.128	0.343333	2.08039	0.739059	0.00151395	no	yes	Aspartic proteinase nepenthesin-2 IPR001461 Peptidase A1
Solyc02g083460	27.9442	40.8204	11.5084	0.546744	-1.82661	0.46682	0.00151395	no	yes	Aspartyl protease family protein IPR001461 Peptidase A1
Solyc04g071620	88.6189	68.98	23.1129	-0.361437	-1.57748	0.672244	0.00151395	no	yes	ASR4 (Fragment) IPR003496 ABA_WDS induced protein
Solyc06g053810	29.1433	28.0165	7.06223	-0.0568912	-1.98808	0.963059	0.00151395	no	yes	At1g04280-like protein (Fragment)
Solyc02g089030,Solyc02g089050	29.9727	19.4775	1.33936	-0.621845	-3.86219	0.761102	0.0027662	no	yes	AT1G74160 protein (Fragment)
Solyc01g091260	12.836	12.2981	35.0708	-0.0617526	1.51183	0.969889	0.0178504	no	yes	AT2G45380 protein (Fragment)
Solyc03g083000	13.0633	32.5701	5.96124	1.31803	-2.44986	0.0568273	0.00151395	no	yes	AT2G46550 protein (Fragment)
Solyc09g091820	117.118	84.6631	197.706	-0.468156	1.22355	0.523126	0.0165101	no	yes	AT3g24160_MUJ8_16
Solyc01g006020	48.5822	111.158	39.4092	1.19411	-1.49601	0.109714	0.0346925	no	yes	At3g32930-like protein (Fragment)
Solyc02g068400	6.98111	7.46167	26.0246	0.0960414	1.80231	0.94909	0.00151395	no	yes	AT4G20050-like protein (Fragment) IPR011050 Pectin lyase fold_virulence factor
Solyc11g007660	12.7674	14.1634	6.21103	0.149709	-1.18927	0.887249	0.0486948	no	yes	At5g51670-like protein (Fragment) IPR007700 Protein of unknown function DUF668
Solyc06g005500	28.9136	40.7038	13.0691	0.493413	-1.63901	0.530919	0.00588797	no	yes	ATP binding _ serine-threonine kinase IPR002290 Serine_threonine protein kinase
Solyc09g010850	25.8229	26.7613	4.85387	0.0514948	-2.46294	0.970315	0.00151395	no	yes	ATP binding _ serine-threonine kinase IPR002290 Serine_threonine protein kinase
Solyc12g010870	31.2142	41.5654	19.868	0.413181	-1.06494	0.590796	0.0463989	no	yes	ATP synthase I-like protein
Solyc00g171810	12.795	4.55541	18.5079	-1.48993	2.02248	0.0770254	0.0171994	no	yes	ATP synthase subunit a IPR000568 ATPase, F0 complex, subunit A
Solyc12g055760	616.049	442.562	1201.13	-0.477165	1.44044	0.587006	0.0116387	no	yes	ATP synthase subunit epsilon mitochondrial IPR006721 ATPase, F1 complex, epsilon subunit, mitochondrial
Solyc12g098720	31.37	25.0583	79.161	-0.324094	1.6595	0.799788	0.0227597	no	yes	ATP synthase subunit H family protein IPR008389 ATPase, V0 complex, subunit E
Solyc03g120980	6.87933	13.0492	0.371313	0.923626	-5.13519	0.241349	0.0027662	no	yes	ATP-binding cassette transporter IPR013525 ABC-2 type transporter
Solyc05g053590	28.0847	36.9289	14.1804	0.394966	-1.38085	0.638728	0.0109802	no	yes	ATP-binding cassette transporter IPR013525 ABC-2 type transporter
Solyc06g065670	12.0958	18.1803	54.5891	0.587877	1.58623	0.402562	0.00151395	no	yes	ATP-binding cassette transporter IPR013525 ABC-2 type transporter
Solyc12g100180,Solyc12g100190	7.77988	7.16839	1.64167	-0.118098	-2.12649	0.924368	0.00151395	no	yes	ATP-binding cassette transporter IPR013525 ABC-2 type transporter
Solyc07g044970	1.17735	51.0502	0	5.4383	#NAME?	0.26634	0.00151395	no	yes	ATP-binding protein (P-loop) IPR000623 Shikimate kinase
Solyc05g013480	21.5155	36.3603	13.2686	0.756985	-1.45434	0.240007	0.00151395	no	yes	ATP-dependent protease Clp ATPase subunit IPR019734 Tetratricopeptide repeat
Solyc08g077440	21.8568	52.2383	19.5591	1.25703	-1.41727	0.0738078	0.036094	no	yes	ATP-dependent protease La IPR004815 Peptidase S16, ATP-dependent protease La
Solyc05g006530	6.05911	6.83122	2.51656	0.173038	-1.44069	0.880704	0.0144882	no	yes	ATP-dependent RNA helicase IPR011545 DNA_RNA helicase, DEAD_DEAH box type, N-terminal
Solyc01g068410	1.36401	6.00457	57.5827	2.13821	3.2615	0.181042	0.00151395	no	yes	Auxin Efflux Carrier IPR004776 Auxin efflux carrier
Solyc02g082450	17.0538	26.7045	2.69157	0.646991	-3.31057	0.47562	0.00151395	no	yes	Auxin efflux carrier family protein IPR004776 Auxin efflux carrier
Solyc10g074790	47.5574	58.4559	199.003	0.297678	1.76737	0.751912	0.00151395	no	yes	Auxin efflux carrier family protein IPR004776 Auxin efflux carrier
Solyc07g008020	8.83111	5.0867	17.4178	-0.795864	1.77576	0.500036	0.0459627	no	yes	Auxin response factor 16 IPR003311 AUX_IAA protein
Solyc11g069500	10.3113	11.2589	24.1962	0.12684	1.10371	0.913331	0.0204096	no	yes	Auxin response factor 16 IPR010525 Auxin response factor
Solyc05g047460	31.5879	30.9306	11.5223	-0.0303363	-1.42461	0.984971	0.0268601	no	yes	Auxin response factor 19 IPR010525 Auxin response factor
Solyc07g016180	11.3407	13.5716	5.7359	0.259084	-1.2425	0.765134	0.0130414	no	yes	Auxin response factor 19 IPR010525 Auxin response factor
Solyc03g120380	1.05713	2.50094	22.7245	1.24231	3.18371	1	0.0263027	no	yes	Auxin response factor 9 IPR003311 AUX_IAA protein
Solyc03g121060	46.5971	51.0259	13.2641	0.13099	-1.94371	0.919309	0.00151395	no	yes	Auxin response factor 9 IPR003311 AUX_IAA protein
Solyc06g008590	4.03194	13.5096	84.9957	1.74444	2.6534	0.115684	0.00151395	no	yes	Auxin responsive protein IPR003311 AUX_IAA protein
Solyc09g064530	13.2802	11.5226	31.7544	-0.204811	1.46249	0.859756	0.00588797	no	yes	Auxin responsive protein IPR003311 AUX_IAA protein
Solyc09g083280	39.7544	25.9532	10.2019	-0.615202	-1.34707	0.368263	0.0445586	no	yes	Auxin responsive protein IPR003311 AUX_IAA protein
Solyc06g083140	42.9599	55.931	190.112	0.380656	1.76513	0.695417	0.0048999	no	yes	Auxin-induced in root cultures protein 12 IPR007613 Protein of unknown function DUF568, DOMON-like
Solyc06g030470	6.20389	10.147	2.37264	0.709804	-2.09649	0.424667	0.0159069	no	yes	Auxin-regulated protein IPR010369 Protein of unknown function DUF966
Solyc06g075690	4.3263	7.1983	1.82033	0.734521	-1.98346	0.472395	0.0300611	no	yes	Auxin-regulated protein IPR010369 Protein of unknown function DUF966
Solyc06g053260	11.1424	9.47034	0	-0.234575	#NAME?	0.938787	0.0171994	no	yes	Auxin-responsive family protein IPR003676 Auxin responsive SAUR protein
Solyc02g087330	118.646	88.608	174.606	-0.421148	0.97859	0.551895	0.0493426	no	yes	B12D-like protein IPR010530 B12D
Solyc02g090170	6.1244	6.32817	26.5763	0.0472193	2.07028	0.979705	0.00390689	no	yes	B3 domain-containing protein LOC_Os12g40090 IPR003340 Transcriptional factor B3
Solyc04g080230	59.1171	52.4384	113.33	-0.172951	1.11183	0.861997	0.0184926	no	yes	BAC19.4 IPR010608 Protein of unknown function DUF1195
Solyc02g032930	34.7132	31.55	83.4042	-0.137843	1.40248	0.895329	0.0027662	no	yes	B-cell receptor-associated protein 31-like containing protein IPR008417 B-cell receptor-associated 31-like
Solyc06g035720	43.1218	51.3921	174.662	0.253129	1.76495	0.802025	0.00151395	no	yes	BCL-2 binding anthanogene-1 IPR003103 Apoptosis regulator Bcl-2 protein, BAG
Solyc02g089940	28.3151	24.3041	5.87416	-0.220369	-2.04875	0.813861	0.00151395	no	yes	BEL1-like homeodomain protein 2 IPR006563 POX
Solyc07g064670	25.9245	30.1392	63.959	0.217322	1.08551	0.819192	0.0374475	no	yes	Beta-1 3-galactosyltransferase 6 IPR002659 Glycosyl transferase, family 31
Solyc08g069060	5.35483	9.37024	3.10143	0.807244	-1.59515	0.327354	0.0257137	no	yes	Beta-1 3-galactosyltransferase 6 IPR002659 Glycosyl transferase, family 31
Solyc01g008620	108.572	78.3847	12.5019	-0.470014	-2.64842	0.535861	0.00151395	no	yes	Beta-1 3-glucanase IPR000490 Glycoside hydrolase, family 17
Solyc10g079860	44.4938	40.3977	8.39658	-0.139331	-2.2664	0.909583	0.00151395	no	yes	Beta-1 3-glucanase IPR000490 Glycoside hydrolase, family 17
Solyc02g087550	25.9457	24.2195	48.8072	-0.0993239	1.01092	0.927821	0.0378851	no	yes	Beta-1,3-galactosyl-O-glycosyl-glycoprotein beta-1,6-N-acetylglucosaminyltransferase 4 IPR003406 Glycosyl transferase, family 14
Solyc07g052690	5.51155	10.026	3.61335	0.863212	-1.47233	0.210899	0.0305926	no	yes	Beta-amylase IPR013781 Glycoside hydrolase, subgroup, catalytic core
Solyc06g005970	28.1555	23.3781	45.6459	-0.268258	0.965328	0.743648	0.0490089	no	yes	Beta-D-glucosidase IPR001764 Glycoside hydrolase, family 3, N-terminal
Solyc11g071640	122.145	84.6666	11.3837	-0.528731	-2.89483	0.583014	0.00151395	no	yes	Beta-D-glucosidase IPR001764 Glycoside hydrolase, family 3, N-terminal
Solyc10g083290	7.25564	7.06487	0.947038	-0.0384391	-2.89917	0.980367	0.0322039	no	yes	Beta-fructofuranosidase insoluble isoenzyme 2 IPR018053 Glycoside hydrolase, family 32, active site IPR013148 Glycosyl hydrolases family 32, N-terminal IPR001362 Glycoside hydrolase, family 32
Solyc09g010080	13.3453	9.66714	21.7861	-0.465168	1.17225	0.592251	0.0427334	no	yes	Beta-fructofuranosidase, insoluble isoenzyme 1 IPR001362 Glycoside hydrolase, family 32
Solyc03g019890	39.6443	25.9107	9.39693	-0.613564	-1.46329	0.388357	0.0027662	no	yes	Beta-galactosidase IPR001944 Glycoside hydrolase, family 35
Solyc07g038120,Solyc07g038130	0.746456	9.64215	0	3.69123	#NAME?	0.379379	0.00151395	no	yes	Beta-galactosidase IPR001944 Glycoside hydrolase, family 35
Solyc11g018500	10.2452	9.10267	21.8595	-0.170593	1.2639	0.891931	0.036094	no	yes	Beta-galactosidase IPR001944 Glycoside hydrolase, family 35
Solyc09g075060	2.74578	7.62528	0	1.47357	#NAME?	0.122664	0.00151395	no	yes	Beta-glucosidase IPR001360 Glycoside hydrolase, family 1
Solyc02g080290	7.35578	8.61881	1.93996	0.228611	-2.15146	0.851444	0.023412	no	yes	Beta-glucosidase 47 IPR001360 Glycoside hydrolase, family 1
Solyc10g045240	24.7883	55.2762	332.312	1.157	2.58781	0.154983	0.00151395	no	yes	Beta-glucosidase D4 IPR001360 Glycoside hydrolase, family 1
Solyc03g113800	103.061	104.673	250.877	0.0223822	1.2611	0.98588	0.0184926	no	yes	Betaine aldehyde dehydrogenase IPR015590 Aldehyde dehydrogenase
Solyc07g053290	13.7452	25.5498	3.25789	0.894381	-2.9713	0.177893	0.00151395	no	yes	BHLH transcription factor IPR001092 Basic helix-loop-helix dimerisation region bHLH
Solyc11g056650	14.4544	8.91111	2.29165	-0.69783	-1.95922	0.423471	0.0397593	no	yes	BHLH transcription factor IPR001092 Basic helix-loop-helix dimerisation region bHLH
Solyc03g118310	1.99655	2.64307	10.1334	0.404705	1.93883	1	0.0144882	no	yes	BHLH transcription factor IPR011598 Helix-loop-helix DNA-binding
Solyc06g008030	10.2651	7.26027	0.873969	-0.499655	-3.05437	0.600759	0.0048999	no	yes	BHLH transcription factor IPR011598 Helix-loop-helix DNA-binding
Solyc07g043580	25.2433	23.7725	9.30672	-0.0866077	-1.35295	0.940587	0.00764792	no	yes	BHLH transcription factor IPR011598 Helix-loop-helix DNA-binding
Solyc09g083220	37.4512	35.4215	15.3288	-0.080389	-1.20838	0.943524	0.0151953	no	yes	BHLH transcription factor IPR011598 Helix-loop-helix DNA-binding
Solyc02g079760	13.5853	13.617	4.55701	0.00336033	-1.57925	0.995671	0.0388359	no	yes	BHLH transcription factor-like protein IPR011598 Helix-loop-helix DNA-binding
Solyc07g020960	38.3928	43.6585	20.4976	0.185426	-1.09081	0.848044	0.0322039	no	yes	BHLH transcription factor-like protein IPR011598 Helix-loop-helix DNA-binding
Solyc09g075120	61.6957	46.3022	98.4024	-0.414088	1.08761	0.583745	0.0341425	no	yes	Bifunctional polymyxin resistance protein ArnA-binding domain
Solyc08g007590	27.2847	19.809	52.4759	-0.461932	1.4055	0.548363	0.0027662	no	yes	Bile acid sodium symporter family protein IPR002657 Bile acid:sodium symporter
Solyc10g005560	173.466	136.52	300.582	-0.345537	1.13864	0.663065	0.0257137	no	yes	Bi-ubiquitin IPR019956 Ubiquitin subgroup
Solyc01g104380	1.31111	67.3112	484.891	5.68199	2.84874	0.564904	0.00151395	no	yes	Blue copper protein IPR003245 Plastocyanin-like
Solyc01g104400	46.2246	30.5746	69.9998	-0.596325	1.19502	0.437202	0.0392693	no	yes	Blue copper protein IPR003245 Plastocyanin-like
Solyc03g116700	15.7598	21.2424	2.23104	0.430696	-3.25115	0.727751	0.0490089	no	yes	Blue copper protein IPR003245 Plastocyanin-like
Solyc09g075810	9.17967	21.6369	94.5917	1.23698	2.12822	0.174701	0.00151395	no	yes	Blue copper protein IPR003245 Plastocyanin-like
Solyc02g088380	0	1.83461	36.7018	inf	4.32231	1	0.0341425	no	yes	Blue copper protein IPR008972 Cupredoxin
Solyc02g088390	72.9643	84.5521	232.646	0.212649	1.46023	0.826113	0.00151395	no	yes	Blue copper-like protein IPR003245 Plastocyanin-like
Solyc04g074740	5.8037	8.28102	26.5251	0.512836	1.67948	0.709327	0.0191462	no	yes	Blue copper-like protein IPR003245 Plastocyanin-like
Solyc06g071890	11.2555	15.3647	38.0516	0.448992	1.30834	0.685856	0.0397593	no	yes	Brain protein 44-like protein IPR005336 Uncharacterised protein family UPF0041
Solyc08g008420	5.82919	11.1282	0	0.932857	#NAME?	0.502931	0.00151395	no	yes	Brain protein 44-like protein IPR005336 Uncharacterised protein family UPF0041
Solyc11g071280	34.5853	32.5773	102.539	-0.0862914	1.65424	0.946272	0.00151395	no	yes	Branched-chain amino acid aminotransferase like protein IPR001544 Aminotransferase, class IV
Solyc01g109500	14.8797	13.5214	43.2643	-0.138099	1.67793	0.909331	0.00151395	no	yes	BURP domain-containing protein IPR004873 BURP
Solyc08g068150	161.179	201.288	629.28	0.3206	1.64444	0.769247	0.0171994	no	yes	BURP domain-containing protein IPR004873 BURP
Solyc02g062310,Solyc02g062320	1.19333	50.9277	336.328	5.41539	2.72335	0.593109	0.00151395	no	yes	BURP domain-containing protein (Fragment) IPR004873 BURP
Solyc05g005550	0.527024	2.43119	28.9875	2.20572	3.5757	1	0.00151395	no	yes	BURP domain-containing protein (Fragment) IPR004873 BURP
Solyc05g005560	67.5096	124.128	406.337	0.878664	1.71085	0.302764	0.021047	no	yes	BURP domain-containing protein (Fragment) IPR004873 BURP
Solyc04g054320	9.09446	15.3886	3.87024	0.758799	-1.99137	0.355379	0.00764792	no	yes	BZIP transcription factor IPR011616 bZIP transcription factor, bZIP-1
Solyc04g078840	8.34181	15.7604	5.23302	0.917875	-1.59059	0.177758	0.010136	no	yes	BZIP transcription factor IPR011616 bZIP transcription factor, bZIP-1
Solyc10g080770	20.9972	33.0975	11.5968	0.656525	-1.513	0.343289	0.00390689	no	yes	BZIP transcription factor IPR011616 bZIP transcription factor, bZIP-1
Solyc12g056860	22.2502	36.3411	4.17368	0.707784	-3.12221	0.409411	0.00151395	no	yes	BZIP transcription factor IPR011616 bZIP transcription factor, bZIP-1
Solyc01g104650	14.1932	20.1067	3.34396	0.502481	-2.58805	0.580676	0.00151395	no	yes	BZIP transcription factor IPR011700 Basic leucine zipper
Solyc01g109880	211.323	194.981	750.562	-0.116119	1.94464	0.921806	0.00151395	no	yes	BZIP transcription factor IPR011700 Basic leucine zipper
Solyc04g080740	76.3452	58.3463	148.891	-0.387896	1.35155	0.673564	0.0159069	no	yes	BZIP transcription factor family protein IPR011700 Basic leucine zipper
Solyc07g065220,Solyc07g065230	31.724	45.9963	96.7318	0.535945	1.07247	0.521019	0.029046	no	yes	C2 domain-containing protein IPR000008 C2 calcium-dependent membrane targeting
Solyc03g118710	20.9507	19.9147	43.6294	-0.0731603	1.13146	0.958028	0.0455455	no	yes	C2 domain-containing protein IPR018029 C2 membrane targeting protein
Solyc02g085580	9.5266	9.81098	2.8922	0.0424355	-1.76223	0.976165	0.0191462	no	yes	C2H2L domain class transcription factor IPR007087 Zinc finger, C2H2-type
Solyc08g077770	25.9012	21.7457	47.4866	-0.252289	1.12679	0.792332	0.0300611	no	yes	Calcineurin B-like calcium binding protein IPR015757 Calcineurin B protein
Solyc07g005900	11.5496	17.9219	109.759	0.633878	2.61455	0.532744	0.00151395	no	yes	Calcineurin subunit B IPR011992 EF-Hand type
Solyc04g079300	4.63664	6.92721	2.21071	0.579196	-1.64777	0.512437	0.0216668	no	yes	Calcineurin-like phosphoesterase family protein IPR004843 Metallophosphoesterase
Solyc01g080350	13.9363	8.58251	20.717	-0.69938	1.27134	0.371523	0.0392693	no	yes	Calcium binding protein 39-like IPR013878 Mo25-like
Solyc10g006010	10.0877	8.87742	20.7196	-0.184383	1.22279	0.88697	0.042303	no	yes	Calcium-activated outward-rectifying potassium channel 1 IPR013099 Ion transport 2
Solyc01g081190	46.7096	51.9546	14.6683	0.153532	-1.82455	0.898545	0.0027662	no	yes	Calcium-binding EF hand family protein IPR018248 EF hand
Solyc07g065130	1.95176	2.10664	9.03056	0.110168	2.09987	1	0.042303	no	yes	Calcium-binding protein 39 IPR013878 Mo25-like
Solyc04g081910	10.1856	9.18365	32.4865	-0.149387	1.8227	0.901898	0.00151395	no	yes	Calcium-dependent protein kinase IPR002290 Serine_threonine protein kinase
Solyc01g108400	16.5902	9.58903	3.75906	-0.790875	-1.35101	0.191245	0.0490089	no	yes	Calcium-dependent protein kinase-like IPR002290 Serine_threonine protein kinase
Solyc02g064680	25.4655	31.3928	11.3086	0.301893	-1.47302	0.761793	0.0198266	no	yes	Calcium-transporting ATPase 1 IPR006408 ATPase, P-type, calcium-transporting, PMCA-type
Solyc10g009340	155.27	128.527	49.5447	-0.272712	-1.37527	0.765762	0.0346925	no	yes	Calmodulin IPR011992 EF-Hand type
Solyc01g008950	230.728	156.442	325.539	-0.56056	1.0572	0.388626	0.0346925	no	yes	Calmodulin 5_6_7_8-like protein IPR011992 EF-Hand type
Solyc01g100240	13.0913	15.7716	6.30608	0.268721	-1.32251	0.781383	0.0184926	no	yes	Calmodulin-binding protein IPR012416 Calmodulin binding protein-like
Solyc04g048900	126.979	102.144	43.3748	-0.313993	-1.23567	0.751423	0.0227597	no	yes	Calreticulin 2 calcium-binding protein IPR009169 Calreticulin
Solyc04g082590	26.0073	14.2949	53.4674	-0.863414	1.90316	0.250687	0.0027662	no	yes	Canopy homolog 2
Solyc03g080080	20.8844	33.9316	10.8518	0.700201	-1.64469	0.30912	0.00151395	no	yes	Carbon catabolite repressor protein 4 homolog 3 IPR005135 Endonuclease_exonuclease_phosphatase
Solyc02g084950	47.0422	63.252	5.69237	0.427157	-3.47401	0.667601	0.00151395	no	yes	Carboxyl methyltransferase 4 IPR005299 SAM dependent carboxyl methyltransferase
Solyc07g056690,Solyc07g061710	0.678509	3.02267	33.1753	2.15538	3.45622	1	0.00151395	no	yes	Carboxyl-terminal peptidase IPR004314 Protein of unknown function DUF239, plant
Solyc08g080790	0	1.17223	9.05011	inf	2.94868	1	0.0482387	no	yes	Carboxyl-terminal proteinase IPR004314 Protein of unknown function DUF239, plant
Solyc08g080700	0	2.67499	26.8181	inf	3.3256	1	0.00151395	no	yes	Carboxyl-terminal proteinase-like IPR004314 Protein of unknown function DUF239, plant
Solyc02g071190	15.264	20.3931	6.97357	0.417945	-1.54811	0.599244	0.0048999	no	yes	Carboxyl-terminal-processing protease IPR004447 Peptidase S41A, C-terminal protease
Solyc05g043430	71.7008	59.6976	128.403	-0.264317	1.10494	0.769638	0.0295486	no	yes	Carboxymethylenebutenolidase-like protein IPR002925 Dienelactone hydrolase
Solyc01g058270	10.3792	6.78524	21.4266	-0.613227	1.65893	0.434659	0.0027662	no	yes	CAS1 domain containing 1 IPR012419 Cas1p-like
Solyc04g082460	16.9431	28.0624	115.39	0.727939	2.03981	0.346045	0.0027662	no	yes	Catalase IPR018028 Catalase related subgroup
Solyc02g085180	11.3102	17.0049	39.6009	0.588333	1.21958	0.519228	0.0295486	no	yes	Catalytic_ hydrolase IPR000639 Epoxide hydrolase-like
Solyc02g076710	12.8734	20.9277	120.299	0.701021	2.52314	0.334045	0.00151395	no	yes	Cathepsin B-like cysteine proteinase IPR013128 Peptidase C1A, papain
Solyc02g077040	68.0613	118.984	39.2274	0.805859	-1.60083	0.301161	0.0178504	no	yes	Cathepsin B-like cysteine proteinase 5 IPR013128 Peptidase C1A, papain
Solyc07g041900	102.42	329.914	28.5091	1.68759	-3.5326	0.353615	0.0432134	no	yes	Cathepsin L-like cysteine proteinase IPR013128 Peptidase C1A, papain IPR000169 Peptidase, cysteine peptidase active site
Solyc01g006150	26.3971	23.004	47.3422	-0.198496	1.04124	0.852418	0.0427334	no	yes	Cation-efflux pump fieF IPR002524 Cation efflux protein
Solyc11g006710	2.17286	4.34018	12.4525	0.998157	1.52061	1	0.0450698	no	yes	Cationic amino acid transporter IPR015606 Cationic amino acid transporter
Solyc07g005440	45.2493	65.1277	200.814	0.525376	1.62452	0.428907	0.00151395	no	yes	CBL-interacting protein kinase 9 IPR002290 Serine_threonine protein kinase
Solyc09g090620	12.6722	14.5051	76.2301	0.194891	2.3938	0.906975	0.0027662	no	yes	CC-NBS-LRR class disease resistance protein
Solyc01g086810	9.27187	12.7206	5.66887	0.456237	-1.16604	0.556313	0.0388359	no	yes	Cc-nbs-lrr, resistance protein
Solyc04g005550	2.4513	5.70012	1.48949	1.21744	-1.93617	0.0780459	0.0027662	no	yes	Cc-nbs-lrr, resistance protein
Solyc04g007070	31.5778	23.3073	9.56866	-0.438131	-1.28439	0.542793	0.00935408	no	yes	Cc-nbs-lrr, resistance protein
Solyc07g053010	5.16967	5.57493	0.444975	0.10888	-3.64716	0.943112	0.0191462	no	yes	Cc-nbs-lrr, resistance protein
Solyc11g069020	5.04025	6.63178	1.89024	0.395902	-1.81083	0.659463	0.0123261	no	yes	Cc-nbs-lrr, resistance protein
Solyc11g071430	4.65229	6.40076	0.961201	0.460302	-2.73533	0.730439	0.0374475	no	yes	Cc-nbs-lrr, resistance protein
Solyc05g005330	5.85886	6.37091	0.884116	0.120882	-2.84919	0.925013	0.0130414	no	yes	Cc-nbs-lrr, resistance protein with an R1 specific domain
Solyc05g013280	7.14221	7.1813	3.15416	0.00787363	-1.18699	0.994058	0.027369	no	yes	Cc-nbs-lrr, resistance protein with an R1 specific domain
Solyc01g007840	19.7639	15.8246	48.2122	-0.320699	1.60723	0.766167	0.00390689	no	yes	CCR4-NOT transcription complex subunit 7 IPR006941 Ribonuclease CAF1
Solyc03g083400	38.0811	36.8521	98.8591	-0.0473291	1.42363	0.971375	0.008546	no	yes	CCT motif family protein IPR010402 CCT domain
Solyc03g062790	26.8515	33.6507	77.1682	0.325634	1.19737	0.728662	0.0165101	no	yes	cDNA clone 002-130-C06 full insert sequence
Solyc05g050110	28.1907	48.649	18.3191	0.787192	-1.40906	0.172416	0.010136	no	yes	cDNA clone J013073A18 full insert sequence IPR018790 Protein of unknown function DUF2358
Solyc01g006870	16.3719	24.5934	63.4535	0.587047	1.36743	0.385635	0.0048999	no	yes	cDNA clone J023119C16 full insert sequence
Solyc07g053910	20.9652	31.4742	13.2863	0.586172	-1.24423	0.432155	0.0356067	no	yes	Cell division protein kinase 10 IPR002290 Serine_threonine protein kinase
Solyc09g097770	9566.67	5365.67	34.3975	-0.83426	-7.28531	0.593143	0.00151395	no	yes	Cell wall protein IPR010800 Glycine rich
Solyc02g083250	120.912	313.458	77.396	1.37431	-2.01794	0.138976	0.0204096	no	yes	Cellular retinaldehyde-binding_triple function C-terminal IPR001251 Cellular retinaldehyde-binding_triple function, C-terminal
Solyc03g005450	20.2161	39.0855	8.20442	0.95113	-2.25216	0.252562	0.00151395	no	yes	Cellulose synthase IPR005150 Cellulose synthase
Solyc07g051820	2.3026	3.27478	9.14675	0.508134	1.48186	1	0.0295486	no	yes	Cellulose synthase IPR005150 Cellulose synthase
Solyc08g082640	8.1915	19.9364	2.01147	1.2832	-3.30908	0.117143	0.00151395	no	yes	Cellulose synthase IPR005150 Cellulose synthase
Solyc02g089640	18.6989	29.0105	66.7571	0.633626	1.20235	0.282198	0.0130414	no	yes	Cellulose synthase-like C1-2 glycosyltransferase family 2 protein
Solyc04g077470	15.9578	17.3389	35.5422	0.119752	1.03552	0.915493	0.042303	no	yes	Cellulose synthase-like C1-2 glycosyltransferase family 2 protein IPR001173 Glycosyl transferase, family 2
Solyc10g083670	36.8044	48.0213	112.603	0.383799	1.2295	0.663246	0.0397593	no	yes	Cellulose synthase-like C2 glycosyltransferase family 2 IPR001173 Glycosyl transferase, family 2
Solyc06g074630	9.20619	8.46856	21.7652	-0.120487	1.36184	0.927762	0.0116387	no	yes	Cellulose synthase-like C6 glycosyltransferase family 2 IPR001173 Glycosyl transferase, family 2
Solyc11g066820	145.817	120.092	301.802	-0.280018	1.32947	0.78791	0.0322039	no	yes	Cellulose synthase-like C6 glycosyltransferase family 2 IPR001173 Glycosyl transferase, family 2
Solyc08g044260	10.4804	10.5997	37.4413	0.0163224	1.82061	0.990608	0.00151395	no	yes	CER1 IPR006694 Fatty acid hydroxylase
Solyc12g100270	22.7958	27.3065	4.12235	0.260475	-2.7277	0.833639	0.0027662	no	yes	CER1 IPR006694 Fatty acid hydroxylase
Solyc07g006300	18.5748	13.3268	45.5163	-0.479024	1.77206	0.518968	0.00151395	no	yes	CER1 protein (Fragment) IPR006694 Fatty acid hydroxylase
Solyc02g088500	0.791543	1.50227	10.3225	0.924407	2.78058	1	0.0311885	no	yes	C-glucosyltransferase IPR002213 UDP-glucuronosyl_UDP-glucosyltransferase
Solyc05g053550	113.857	100.989	680.926	-0.173027	2.7533	0.874613	0.0027662	no	yes	Chalcone synthase IPR011141 Polyketide synthase, type III
Solyc05g052240	214.658	144.9	446.485	-0.566983	1.62355	0.441711	0.00151395	no	yes	Chalcone--flavonone isomerase IPR003466 Chalcone isomerase, subgroup
Solyc09g007630	28.5555	14.6329	33.3105	-0.964553	1.18676	0.0763037	0.0165101	no	yes	Chaperone DnaJ IPR015609 Molecular chaperone, heat shock protein, Hsp40, DnaJ
Solyc11g071830	5.77957	6.67729	20.4401	0.208302	1.61407	0.903633	0.0351144	no	yes	Chaperone protein dnaj IPR003095 Heat shock protein DnaJ
Solyc09g074610	18.667	23.7509	6.05578	0.347491	-1.9716	0.743132	0.00764792	no	yes	Chaperone protein dnaJ IPR015609 Molecular chaperone, heat shock protein, Hsp40, DnaJ
Solyc10g079090	37.7354	29.0358	66.4454	-0.378086	1.19434	0.619426	0.0227597	no	yes	Chaperone protein dnaJ 6 IPR003095 Heat shock protein DnaJ
Solyc01g088610	144.235	127.638	260.736	-0.176369	1.03053	0.857861	0.0493426	no	yes	chaperonin IPR001476 Chaperonin Cpn10
Solyc01g103860,Solyc01g103870	6.52261	16.934	180.156	1.3764	3.41126	0.314799	0.00151395	no	yes	Ch-cobra IPR006918 Glycosyl-phosphatidyl inositol-anchored, plant
Solyc07g009530	41.0892	259.732	0	2.66019	#NAME?	0.17029	0.00151395	no	yes	Chitinase IPR001002 Chitin-binding, type 1
Solyc10g017980	3267.96	8438.63	1299.12	1.36862	-2.69948	0.065586	0.00151395	no	yes	Chitinase IPR001002 Chitin-binding, type 1
Solyc12g098810	9.60054	15.6011	40.3099	0.700463	1.36948	0.485131	0.0365763	no	yes	Chitinase-like protein IPR000726 Glycoside hydrolase, family 19, catalytic
Solyc12g009200	37.1266	52.942	7.65701	0.51196	-2.78956	0.517335	0.0027662	no	yes	Chlorophyll a-b binding protein, chloroplastic IPR001344 Chlorophyll A-B binding protein
Solyc06g053980	10.9879	15.5933	4.77482	0.505012	-1.70741	0.644649	0.0351144	no	yes	Chlorophyllase 2 IPR010821 Chlorophyllase
Solyc12g042770	81.6705	268.744	50.8315	1.71834	-2.40244	0.10716	0.0178504	no	yes	Chloroplast post-illumination chlorophyll fluorescence increase protein
Solyc05g009930	46.6294	52.3703	16.2634	0.167509	-1.68712	0.897147	0.0027662	no	yes	Chloroplast unusual positioning 1A
Solyc12g014280	9.1879	4.92498	13.3115	-0.899617	1.43448	0.302153	0.0493426	no	yes	Chloroplastic group IIA intron splicing facilitator CRS1, chloroplastic IPR001890 RNA-binding, CRM domain
Solyc00g156980	10.7243	14.4736	44.7317	0.432542	1.62788	0.751852	0.0204096	no	yes	Choline dehydrogenase IPR008671 Lycopene beta and epsilon cyclase
Solyc03g121600	34.1368	38.863	111.296	0.187073	1.51793	0.863635	0.0048999	no	yes	Choline dehydrogenase IPR012132 Glucose-methanol-choline oxidoreductase
Solyc06g062600	4.94789	11.9068	59.2709	1.2669	2.31553	0.0658638	0.00151395	no	yes	Choline dehydrogenase IPR012132 Glucose-methanol-choline oxidoreductase
Solyc04g072020	45.8517	78.8085	16.4048	0.781377	-2.26423	0.337173	0.00151395	no	yes	Choline kinase IPR002573 Choline_ethanolamine kinase
Solyc01g111370	11.8808	8.96351	20.6452	-0.406495	1.20367	0.643696	0.0346925	no	yes	Choline transporter like family IPR007603 Protein of unknown function DUF580
Solyc05g009670	11.9893	20.9266	8.69128	0.80359	-1.2677	0.224554	0.0227597	no	yes	Choline transporter-like protein IPR007603 Protein of unknown function DUF580
Solyc02g033060	22.6554	32.7851	11.0304	0.533184	-1.57156	0.569565	0.0498011	no	yes	Chromosome 07 contig 1 DNA sequence
Solyc03g097170	3.87702	7.03142	20.062	0.858868	1.51258	0.379068	0.0263027	no	yes	Cinnamoyl-CoA reductase-like protein-binding domain
Solyc03g078440	0.910436	3.04573	13.0298	1.74216	2.09696	1	0.027369	no	yes	Cinnamyl alcohol dehydrogenase-like protein IPR002085 Alcohol dehydrogenase superfamily, zinc-containing
Solyc09g014790	25.0849	39.2557	12.8177	0.646083	-1.61477	0.377631	0.00390689	no	yes	Class E vacuolar protein-sorting machinery protein hse1 IPR018205 VHS subgroup
Solyc06g076520	51.4255	46.4604	259.192	-0.146483	2.47995	0.923114	0.00151395	no	yes	class I heat shock protein IPR002068 Heat shock protein Hsp20
Solyc06g076540	23.8767	20.392	295.853	-0.2276	3.8588	0.901675	0.00151395	no	yes	class I heat shock protein IPR002068 Heat shock protein Hsp20
Solyc06g076560,Solyc06g076570	159	171.638	979.065	0.110343	2.51204	0.941189	0.00151395	no	yes	class I heat shock protein IPR002068 Heat shock protein Hsp20
Solyc09g015000	0.895834	2.35517	18.0724	1.39453	2.93989	1	0.0159069	no	yes	class I heat shock protein IPR002068 Heat shock protein Hsp20
Solyc07g064020	11.8869	23.667	7.03089	0.993502	-1.7511	0.234038	0.0351144	no	yes	class I heat shock protein 1 IPR008978 HSP20-like chaperone
Solyc04g014480	17.9305	12.3529	32.9444	-0.537564	1.41519	0.577986	0.0295486	no	yes	class I heat shock protein 3 IPR002068 Heat shock protein Hsp20
Solyc09g011710	386.95	268.285	109.773	-0.528379	-1.28925	0.558585	0.0463989	no	yes	class I heat shock protein 3 IPR008978 HSP20-like chaperone
Solyc08g066500	10.9255	9.79973	3.88686	-0.156886	-1.33414	0.883443	0.027369	no	yes	Class III homeodomain-leucine zipper IPR013978 MEKHLA
Solyc01g102960	33.7391	38.1261	458.591	0.176357	3.58836	0.892569	0.00151395	no	yes	class IV heat shock protein IPR002068 Heat shock protein Hsp20
Solyc03g115230	0.75412	1.0269	8.08815	0.445435	2.97751	1	0.0027662	no	yes	ClpB chaperone IPR013093 ATPase associated with various cellular activities, AAA-2
Solyc03g007250,Solyc03g007260	44.0408	53.0028	18.4876	0.267229	-1.51951	0.828599	0.0401633	no	yes	CNGC5-like protein (Fragment) IPR000595 Cyclic nucleotide-binding
Solyc02g071170	41.5449	32.0748	73.7455	-0.37323	1.20111	0.646536	0.0198266	no	yes	Coatomer subunit zeta-1 IPR011012 Longin-like
Solyc11g069260	32.1113	31.6087	74.835	-0.0227629	1.24339	0.988049	0.0445586	no	yes	Cobalt import ATP-binding protein cbiO 2 IPR003439 ABC transporter-like
Solyc02g065380	52.1999	52.4123	136.015	0.0058584	1.37579	0.995039	0.00151395	no	yes	Cold acclimation protein COR413-like IPR008892 Cold acclimation WCOR413
Solyc02g079430	3.34205	2.85022	15.4344	-0.22966	2.43701	1	0.0445586	no	yes	CONSTANS-like zinc finger protein IPR000315 Zinc finger, B-box
Solyc12g006240	5.27662	18.6427	0.750406	1.82093	-4.6348	0.51905	0.00151395	no	yes	CONSTANS-like zinc finger protein IPR000315 Zinc finger, B-box
Solyc06g048470	21.5608	20.4709	49.5752	-0.0748375	1.27604	0.954253	0.027369	no	yes	COP1-Interacting ProteinI 7 (CIP7) (Fragment)
Solyc01g066880	13.9883	19.9059	1.95308	0.508968	-3.34937	0.603928	0.008546	no	yes	Copper chaperone IPR006121 Heavy metal transport_detoxification protein
Solyc11g007200	860.398	1235.75	57.9887	0.522315	-4.41348	0.62726	0.00151395	no	yes	Copper chaperone IPR006121 Heavy metal transport_detoxification protein
Solyc06g005820	9.29234	6.83001	46.7332	-0.444153	2.77449	0.77307	0.00151395	no	yes	Copper transporter IPR007274 Ctr copper transporter
Solyc02g068490	13.8393	20.7099	6.62278	0.581548	-1.64481	0.379915	0.00151395	no	yes	Copper transporting ATPase 2 IPR006403 ATPase, P type, cation_copper-transporter
Solyc08g005960	13.5611	25.8527	134.016	0.930842	2.37402	0.601451	0.00390689	no	yes	Cortical cell-delineating protein IPR013770 Plant lipid transfer protein and hydrophobic protein, helical
Solyc07g063340	79.4263	86.5794	212.508	0.124407	1.29542	0.901898	0.00390689	no	yes	COSII_At1g13380 (Fragment) IPR009606 Protein of unknown function DUF1218
Solyc01g079470	174.775	640.879	18.1803	1.87455	-5.13961	0.0937695	0.00151395	no	yes	CP12 IPR003823 Protein of unknown function CP12
Solyc08g066740	25.3997	32.2935	84.0778	0.346432	1.38048	0.717362	0.00935408	no	yes	CT099 (Fragment) IPR003245 Plastocyanin-like
Solyc12g013900	215.367	130.87	52.3049	-0.718664	-1.32312	0.326521	0.0191462	no	yes	CT099 (Fragment) IPR003245 Plastocyanin-like
Solyc01g099290	12.3986	7.76114	18.7461	-0.675838	1.27225	0.411978	0.0490089	no	yes	Cullin-like protein1 IPR016159 Cullin repeat-like
Solyc01g094010	25.7876	40.3344	178.009	0.645332	2.14187	0.383452	0.00151395	no	yes	CXE carboxylesterase IPR013094 Alpha_beta hydrolase fold-3
Solyc02g088560	41.0577	27.7827	8.57973	-0.563465	-1.69518	0.386972	0.00151395	no	yes	Cyclic nucleotide gated channel IPR000595 Cyclic nucleotide-binding
Solyc10g006800	21.9645	16.1467	6.73593	-0.443933	-1.26129	0.542074	0.0198266	no	yes	Cyclic nucleotide gated channel IPR000595 Cyclic nucleotide-binding
Solyc05g050380	23.1739	27.7151	2.92602	0.258169	-3.24366	0.796053	0.00151395	no	yes	Cyclic nucleotide-gated ion channel 1 IPR000595 Cyclic nucleotide-binding
Solyc05g006050	119.946	94.6463	17.0901	-0.341768	-2.46939	0.691124	0.00151395	no	yes	Cyclin D1 IPR015451 Cyclin D
Solyc12g098310	38.6502	59.6947	14.7989	0.627126	-2.01211	0.400423	0.00151395	no	yes	Cyclin dependent kinase inhibitor IPR016701 Cyclin-dependent kinase inhibitor, plant
Solyc05g008520	12.5639	10.4814	23.6695	-0.261457	1.1752	0.814713	0.0374475	no	yes	Cyclin-D1-binding protein 1 homolog
Solyc01g089850	21.8483	8.45608	32.7378	-1.36946	1.9529	0.106627	0.0144882	no	yes	Cyclin-dependent protein kinase regulator Pho80 IPR012389 Negative regulatory factor PREG
Solyc12g006510,Solyc12g006520,Solyc12g006530	20.7697	19.103	51.4575	-0.12068	1.42958	0.922904	0.0123261	no	yes	Cycloartenol Synthase IPR018333 Squalene cyclase
Solyc09g090500	41.0123	34.3587	10.5755	-0.255382	-1.69995	0.784404	0.00151395	no	yes	Cyclopropane-fatty-acyl-phospholipid synthase IPR003333 Cyclopropane-fatty-acyl-phospholipid synthase
Solyc01g009020	256.141	159.528	312.918	-0.683127	0.971973	0.231147	0.0419002	no	yes	Cysteine proteinase inhibitor IPR000010 Proteinase inhibitor I25, cystatin
Solyc09g097850	131.857	200.131	847.078	0.601966	2.08155	0.440441	0.00151395	no	yes	Cysteine proteinase inhibitor IPR002885 Pentatricopeptide repeat
Solyc01g097930	12.8259	9.59481	36.6825	-0.418735	1.93477	0.660832	0.00151395	no	yes	Cysteine synthase IPR005859 Cysteine synthase A
Solyc01g097950	3.60997	4.41442	27.8907	0.290237	2.65949	1	0.00151395	no	yes	Cysteine synthase IPR005859 Cysteine synthase A
Solyc10g012370	26.715	12.9157	28.1429	-1.04853	1.12365	0.0559879	0.0478142	no	yes	Cysteine synthase IPR005859 Cysteine synthase A
Solyc01g006400	1402.11	586.41	163.945	-1.25761	-1.8387	0.163585	0.0184926	no	yes	Cysteine-rich extensin-like protein-4
Solyc09g090680	5.3095	4.8435	13.4062	-0.132526	1.46878	0.943334	0.0493426	no	yes	Cysteine-rich repeat secretory protein 3 IPR002902 Protein of unknown function DUF26
Solyc07g021750	25.3996	24.8775	54.3632	-0.0299649	1.12779	0.982336	0.0378851	no	yes	Cytidine deaminase IPR006263 Cytidine deaminase, homodimeric
Solyc06g053170,Solyc06g053180	100.996	63.0248	148.634	-0.680309	1.23777	0.31488	0.0227597	no	yes	Cytochrome b5 IPR001199 Cytochrome b5
Solyc06g007540	71.3015	74.7335	191.09	0.0678227	1.35443	0.957511	0.00151395	no	yes	Cytochrome b-c1 complex subunit 8 IPR020101 Cytochrome b-c1 complex, subunit 8
Solyc01g079420	315.934	210.361	523.436	-0.586756	1.31515	0.342344	0.00674426	no	yes	Cytochrome c oxidase subunit VC family protein IPR008432 Cytochrome c oxidase subunit Vc
Solyc02g093900	169.416	113.564	251.549	-0.577069	1.14734	0.40914	0.0336808	no	yes	Cytochrome c1 IPR002326 Cytochrome c1
Solyc02g068930,Solyc02g068950	11.2146	12.1329	29.8332	0.11354	1.298	0.942782	0.0490089	no	yes	Cytochrome c6 IPR003088 Cytochrome c, class I
Solyc01g080900	2.31711	3.59349	19.9469	0.633063	2.47271	1	0.00151395	no	yes	Cytochrome P450
Solyc01g088760	2.78864	5.38739	1.1408	0.950024	-2.23955	0.365768	0.0388359	no	yes	Cytochrome P450
Solyc01g109150	0.750674	1.15802	7.61423	0.625404	2.71704	1	0.0305926	no	yes	cytochrome P450
Solyc02g065210	0	2.51056	17.4527	inf	2.79737	1	0.0184926	no	yes	Cytochrome P450
Solyc02g065220	17.275	11.8909	0	-0.538833	#NAME?	0.493947	0.00151395	no	yes	Cytochrome P450
Solyc02g084570	7.48693	16.32	0.658713	1.12419	-4.63084	0.0756962	0.0346925	no	yes	Cytochrome P450
Solyc03g114940	18.4477	14.3928	32.9536	-0.358101	1.19509	0.659838	0.0184926	no	yes	Cytochrome P450
Solyc04g011690	4.91722	11.3544	3.20613	1.20734	-1.82434	0.109121	0.036094	no	yes	Cytochrome P450
Solyc04g071820	9.97657	9.54945	2.09283	-0.0631266	-2.18996	0.965644	0.0184926	no	yes	Cytochrome P450
Solyc04g078270	0.735185	2.9146	12.0036	1.98712	2.0421	1	0.010136	no	yes	Cytochrome P450
Solyc04g078290	39.0682	46.0586	19.1212	0.237477	-1.2683	0.801333	0.010136	no	yes	Cytochrome P450
Solyc04g078900	8.40096	17.8147	2.20351	1.08444	-3.01519	0.120437	0.00588797	no	yes	Cytochrome P450
Solyc04g079640	14.8851	30.8913	12.2962	1.05333	-1.32898	0.104639	0.0240123	no	yes	Cytochrome P450
Solyc06g035760	2.83649	4.97099	32.5536	0.809427	2.71121	0.479966	0.00151395	no	yes	Cytochrome P450
Solyc07g006890	68.6844	57.2036	23.3915	-0.263877	-1.29012	0.774758	0.0109802	no	yes	Cytochrome P450
Solyc07g055470	8.60916	12.083	1.02444	0.489036	-3.56007	0.615221	0.0191462	no	yes	Cytochrome P450
Solyc07g062520	48.4203	47.7066	128.046	-0.0214239	1.4244	0.987164	0.00151395	no	yes	Cytochrome P450
Solyc08g076250	0.155926	1.27413	19.3651	3.03057	3.92588	1	0.008546	no	yes	Cytochrome P450
Solyc08g079350	0	1.26876	14.1071	inf	3.47493	1	0.0109802	no	yes	cytochrome p450
Solyc08g079370	0	2.70823	27.4364	inf	3.34067	1	0.0048999	no	yes	cytochrome P450
Solyc08g083500	0	2.95544	33.998	inf	3.52401	1	0.00151395	no	yes	cytochrome P450
Solyc09g066150	6.15321	13.1025	116.888	1.09043	3.15721	0.171872	0.00151395	no	yes	Cytochrome P450
Solyc10g007900,Solyc10g007930	8.17727	14.1985	2.91509	0.796045	-2.28412	0.327899	0.0116387	no	yes	Cytochrome P450
Solyc10g051020	17.1004	49.6292	3.9607	1.53716	-3.64736	0.0506401	0.00151395	no	yes	Cytochrome P450
Solyc10g080840	21.2721	15.4985	34.6088	-0.456838	1.15901	0.570344	0.0278775	no	yes	Cytochrome P450
Solyc10g085500	0.315	2.42815	10.9495	2.94644	2.17293	1	0.0116387	no	yes	Cytochrome P450
Solyc11g066580	1.11534	3.52575	12.4761	1.66045	1.82316	1	0.0204096	no	yes	Cytochrome P450
Solyc12g006460	299.672	174.175	466.657	-0.782847	1.42183	0.343075	0.0445586	no	yes	Cytochrome P450
Solyc08g061930	13.3263	12.0791	3.78207	-0.141762	-1.67527	0.911807	0.0300611	no	yes	Cytokinin oxidase_dehydrogenase IPR015345 Cytokinin dehydrogenase 1, FAD and cytokinin binding
Solyc09g007830	1.88864	3.94755	14.6238	1.06361	1.88929	1	0.0204096	no	yes	Cytokinin riboside 5_apos-monophosphate phosphoribohydrolase LOG IPR005269 Conserved hypothetical protein CHP00730
Solyc06g005260	128.415	123.973	341.024	-0.0507819	1.45984	0.971249	0.013803	no	yes	Cytoplasmic glutaredoxin thioltransferase glutathione-dependent disulfide oxidoreductase IPR011899 Glutaredoxin, eukaryotic and viruses
Solyc07g005060	16.5122	12.6707	32.5903	-0.382043	1.36295	0.71207	0.0263027	no	yes	DCN1-like protein 4 IPR014764 Defective in cullin neddylation
Solyc07g016040,Solyc07g016050,Solyc07g016080	11.131	7.79304	1.29985	-0.514327	-2.58384	0.786879	0.0336808	no	yes	Decarboxylase IPR015421 Pyridoxal phosphate-dependent transferase, major region, subdomain 1
Solyc01g091640	33.0205	26.1196	54.849	-0.338229	1.07033	0.663461	0.0240123	no	yes	Dehydration responsive protein IPR004159 Protein of unknown function DUF248, methyltransferase putative
Solyc03g026120	9.90542	14.4502	38.6144	0.544798	1.41805	0.489993	0.00390689	no	yes	Dehydration-responsive family protein IPR004159 Protein of unknown function DUF248, methyltransferase putative
Solyc02g067890	10.4653	12.9206	29.6185	0.304058	1.19683	0.730249	0.0144882	no	yes	Dehydration-responsive protein-like IPR004159 Protein of unknown function DUF248, methyltransferase putative
Solyc04g074290	27.3482	33.0017	77.0933	0.271094	1.22407	0.751519	0.0123261	no	yes	Dehydration-responsive protein-like IPR004159 Protein of unknown function DUF248, methyltransferase putative
Solyc08g082870	21.9082	24.2801	6.23562	0.148299	-1.96117	0.893452	0.00151395	no	yes	Dehydrogenase_reductase SDR family member 13 IPR002347 Glucose_ribitol dehydrogenase
Solyc03g114170	167.955	102.894	247.143	-0.706917	1.26419	0.190775	0.00390689	no	yes	Deleted in split hand_splt foot protein 1 IPR007834 DSS1_SEM1
Solyc06g083710	3.79182	5.53945	1.29938	0.546853	-2.09192	0.525798	0.0130414	no	yes	DENN domain containing protein expressed IPR001194 DENN
Solyc07g041660	23.2116	36.2178	13.0008	0.641855	-1.47809	0.388937	0.0123261	no	yes	DENN domain containing protein expressed IPR001194 DENN
Solyc06g009270	66.8225	81.9444	27.7318	0.294312	-1.5631	0.766457	0.00588797	no	yes	Diacylglycerol kinase 7 IPR016961 Diacylglycerol kinase, plant
Solyc05g041530	20.6476	25.8455	11.8287	0.32394	-1.12762	0.697998	0.0455455	no	yes	Dienelactone hydrolase domain protein
Solyc01g080220	21.8418	33.275	1.89253	0.607347	-4.13605	0.467591	0.010136	no	yes	Dienelactone hydrolase family protein IPR002925 Dienelactone hydrolase
Solyc05g051010,Solyc05g051020	6.9684	10.4485	31.7389	0.584392	1.60296	0.539623	0.00935408	no	yes	Dihydroflavonol 4-reductase family-binding domain
Solyc01g100360	34.4852	46.3308	133.537	0.425993	1.5272	0.598711	0.00674426	no	yes	Dihydrolipoyl dehydrogenase IPR006258 Dihydrolipoamide dehydrogenase
Solyc04g082880	11.7604	22.2075	67.9513	0.917113	1.61345	0.136439	0.00151395	no	yes	Diphosphate--fructose-6-phosphate 1-phosphotransferase IPR011183 Pyrophosphate-dependent phosphofructokinase PfpB
Solyc05g009630	10.1223	12.4444	1.66038	0.29796	-2.90591	0.780516	0.0144882	no	yes	Disease resistance protein
Solyc04g076050	63.3681	44.7984	97.2502	-0.500308	1.11825	0.45911	0.0222405	no	yes	Divalent cation tolerance protein CutA IPR004323 Divalent ion tolerance protein, CutA1
Solyc10g078190	8.05192	6.43899	14.7844	-0.3225	1.19917	0.741827	0.0268601	no	yes	DNA (Cytosine-5-)-methyltransferase 3 IPR015940 Ubiquitin-associated_translation elongation factor EF1B, N-terminal, eukaryote
Solyc07g017990,Solyc07g018000	8.42409	12.2781	5.24897	0.543491	-1.22598	0.479334	0.0486948	no	yes	DNA ligase IPR000977 ATP-dependent DNA ligase
Solyc02g078030	52.5228	82.1378	25.0942	0.645103	-1.71069	0.387829	0.0027662	no	yes	DNA-binding WRKY VQ IPR008889 VQ
Solyc03g031690	78.409	65.2229	129.55	-0.26564	0.990055	0.746192	0.0445586	no	yes	DNA-directed RNA polymerases I II and III subunit RPABC3 IPR005570 RNA polymerase, Rpb8
Solyc09g010680	11.794	14.121	4.60063	0.259786	-1.61794	0.819462	0.0427334	no	yes	Dof zinc finger protein IPR003851 Zinc finger, Dof-type
Solyc08g076460	270.241	197.322	441.496	-0.453697	1.16185	0.498443	0.0109802	no	yes	Dolichyl-diphosphooligosaccharide--protein glycosyltransferase subunit DAD1-like protein IPR003038 Defender against death DAD protein
Solyc04g082390	25.8634	16.7506	43.0277	-0.626701	1.36105	0.402497	0.0123261	no	yes	Dolichyl-phosphate beta-mannosyltransferase IPR001173 Glycosyl transferase, family 2
Solyc12g094380	14.0474	28.7686	92.4334	1.0342	1.68392	0.280298	0.0048999	no	yes	DSBA oxidoreductase IPR012336 Thioredoxin-like fold
Solyc05g013750	10.7224	31.4002	4.37593	1.55014	-2.84311	0.0873775	0.00151395	no	yes	Dual specificity phosphatase 4 IPR020422 Dual specificity phosphatase, subgroup, catalytic domain
Solyc10g062160	7.36523	7.96451	0.832246	0.112855	-3.2585	0.939402	0.0123261	no	yes	Dynamin like protein IPR001401 Dynamin, GTPase region
Solyc02g077710	254.535	400.348	1270.23	0.653387	1.66577	0.430343	0.0204096	no	yes	E6-2 protein kinase
Solyc08g065870	10.5331	23.6899	5.07478	1.16934	-2.22286	0.0813766	0.00151395	no	yes	Early flowering 3
Solyc06g050700	42.1971	65.2657	26.5449	0.629182	-1.29789	0.390931	0.0305926	no	yes	Early response to dehydration 15-like protein (Fragment)
Solyc01g068500	3.64164	4.755	21.0899	0.384858	2.14903	0.755173	0.00151395	no	yes	Early-responsive to dehydration protein-like IPR003864 Protein of unknown function DUF221
Solyc10g054100,Solyc10g054110	22.9229	11.5133	2.47537	-0.993483	-2.21759	0.295447	0.0351144	no	yes	EDS5 IPR002528 Multi antimicrobial extrusion protein MatE
Solyc08g080680	45.5332	31.9219	101.196	-0.512375	1.66454	0.452103	0.00151395	no	yes	Elicitor-responsive protein 3 IPR018029 C2 membrane targeting protein
Solyc01g098000	68.1611	46.9815	102.235	-0.536854	1.12172	0.430343	0.029046	no	yes	Elongation factor-like protein IPR014038 Translation elongation factor EF1B, beta and delta chains, guanine nucleotide exchange
Solyc02g082930	89.1517	49.2208	15.3175	-0.856993	-1.68409	0.111686	0.00151395	no	yes	Endochitinase (Chitinase) IPR016283 Glycoside hydrolase, family 19 IPR000726 Glycoside hydrolase, family 19, catalytic
Solyc10g055810	364.519	173.654	21.0252	-1.06978	-3.04603	0.130085	0.00151395	no	yes	Endochitinase (Chitinase) IPR016283 Glycoside hydrolase, family 19 IPR018371 Chitin-binding, type 1, conserved site IPR000726 Glycoside hydrolase, family 19, catalytic IPR001002 Chitin-binding, type 1
Solyc04g081300	59.6836	86.891	264.946	0.541872	1.60842	0.496576	0.00588797	no	yes	Endoglucanase 1 IPR001701 Glycoside hydrolase, family 9
Solyc07g049300	14.9749	15.0175	69.692	0.0040927	2.21435	0.996619	0.00151395	no	yes	Endoglucanase 1 IPR001701 Glycoside hydrolase, family 9
Solyc07g064870	2.101	2.8326	9.83799	0.431048	1.79624	1	0.0311885	no	yes	Endoglucanase 1 IPR001701 Glycoside hydrolase, family 9
Solyc11g040340	10.9116	10.7201	1.80778	-0.0255444	-2.56803	0.986692	0.0240123	no	yes	Endoglucanase 1 IPR008928 Six-hairpin glycosidase-like IPR012341 Six-hairpin glycosidase IPR018221 Glycoside hydrolase, family 9, active site IPR001701 Glycoside hydrolase, family 9
Solyc05g009430	7.55855	21.7601	7.00837	1.52551	-1.63454	0.0704678	0.044175	no	yes	Endonuclease IPR003154 S1_P1 nuclease
Solyc03g114500	38.1947	38.2663	88.9261	0.0027052	1.21653	0.997768	0.0227597	no	yes	Enolase IPR000941 Enolase
Solyc09g009020	256.864	219.663	805.27	-0.225712	1.87418	0.861419	0.0227597	no	yes	Enolase IPR000941 Enolase
Solyc10g078740	61.7698	73.1811	215.63	0.24457	1.55901	0.811697	0.00674426	no	yes	Enoyl reductase
Solyc01g105370	43.7325	59.0944	16.6865	0.434316	-1.82434	0.652819	0.00151395	no	yes	Enoyl-(Acyl-carrier-protein) reductase II IPR004136 2-nitropropane dioxygenase, NPD
Solyc06g053670	18.7739	17.6228	46.0489	-0.0912795	1.38572	0.956081	0.0369852	no	yes	Enoyl-CoA hydratase_isomerase family protein IPR001753 Crotonase, core
Solyc05g032680,Solyc05g032690,Solyc05g032710	23.6162	16.0279	46.349	-0.55919	1.53195	0.57465	0.0268601	no	yes	Enoyl-CoA-hydratase
Solyc08g005710	12.8693	6.88709	1.70098	-0.901971	-2.01753	0.161248	0.027369	no	yes	Ent-copalyl diphosphate synthase (Fragment) IPR001906 Terpene synthase-like
Solyc06g009170	26.8719	33.0275	8.7303	0.297574	-1.91957	0.741261	0.00390689	no	yes	Epoxide hydrolase 1 IPR000639 Epoxide hydrolase-like
Solyc02g078570	136.432	300.448	1269.45	1.13893	2.07902	0.203551	0.0123261	no	yes	Epoxide hydrolase 3 IPR000639 Epoxide hydrolase-like
Solyc10g054850	20.6279	17.6067	45.727	-0.228474	1.37692	0.865799	0.0295486	no	yes	ER lumen protein retaining receptor family protein IPR000133 ER lumen protein retaining receptor
Solyc06g083270	55.8852	34.7521	124.574	-0.685368	1.84183	0.310512	0.00151395	no	yes	ER lumen retaining receptor family-like protein IPR000133 ER lumen protein retaining receptor
Solyc01g096810	45.7939	88.9064	23.8833	0.957131	-1.89628	0.255469	0.0159069	no	yes	Ethylene insensitive 3 class transcription factor IPR006957 Ethylene insensitive 3
Solyc03g093540,Solyc03g093550	25.1963	33.1131	10.9636	0.394187	-1.59468	0.677545	0.0240123	no	yes	Ethylene responsive transcription factor 1a IPR001471 Pathogenesis-related transcriptional factor and ERF, DNA-binding
Solyc05g052050	90.261	43.1217	9.10567	-1.06569	-2.24358	0.0616286	0.00390689	no	yes	Ethylene responsive transcription factor 1a IPR001471 Pathogenesis-related transcriptional factor and ERF, DNA-binding
Solyc12g009490	0.669842	11.5522	164.478	4.1082	3.83166	0.587639	0.00151395	no	yes	Ethylene-responsive transcription factor 11 IPR001471 Pathogenesis-related transcriptional factor and ERF, DNA-binding
Solyc04g054910	113.238	244.316	73.009	1.1094	-1.74261	0.183985	0.027369	no	yes	Ethylene-responsive transcription factor 13 IPR001471 Pathogenesis-related transcriptional factor and ERF, DNA-binding
Solyc06g066540	10.741	29.4667	93.3004	1.45596	1.6628	0.11664	0.00674426	no	yes	Ethylene-responsive transcription factor 13 IPR001471 Pathogenesis-related transcriptional factor and ERF, DNA-binding
Solyc03g093560	9.59145	23.0414	5.156	1.26441	-2.15991	0.106627	0.013803	no	yes	Ethylene-responsive transcription factor 2 IPR001471 Pathogenesis-related transcriptional factor and ERF, DNA-binding
Solyc05g050830	18.7235	12.8436	52.994	-0.543799	2.04478	0.612366	0.00151395	no	yes	Ethylene-responsive transcription factor 4 IPR001471 Pathogenesis-related transcriptional factor and ERF, DNA-binding
Solyc04g007000	56.9744	30.1173	0	-0.919721	#NAME?	0.285328	0.00151395	no	yes	Ethylene-responsive transcription factor 4 IPR003340 Transcriptional factor B3
Solyc05g050200	152.814	96.8894	230.246	-0.657366	1.24876	0.227206	0.010136	no	yes	Eukaryotic translation initiation factor 1A
Solyc08g042010	2.60515	4.17854	15.5164	0.681631	1.89273	1	0.0227597	no	yes	Exostosin family protein IPR004263 Exostosin-like
Solyc02g081210	14.4421	6.53061	22.4457	-1.14499	1.78115	0.140313	0.0130414	no	yes	Expansin IPR002963 Expansin
Solyc04g081870	46.4013	26.8705	66.6825	-0.788142	1.31128	0.158117	0.00390689	no	yes	Expansin IPR002963 Expansin
Solyc03g031840	25.9058	25.7366	63.3846	-0.00945436	1.30031	0.994999	0.00674426	no	yes	Expansin IPR007112 Expansin 45, endoglucanase-like IPR007117 Pollen allergen_expansin, C-terminal
Solyc09g010860	114.041	99.3471	199.673	-0.199001	1.00709	0.833911	0.0463989	no	yes	Expansin IPR007112 Expansin 45, endoglucanase-like IPR007117 Pollen allergen_expansin, C-terminal
Solyc01g090810	0.288825	2.28672	22.9605	2.98501	3.32781	1	0.00390689	no	yes	Expansin protein IPR007112 Expansin 45, endoglucanase-like
Solyc06g076220	41.9688	29.6697	67.8241	-0.500326	1.19281	0.47924	0.0171994	no	yes	Expansin-1 IPR002963 Expansin
Solyc10g081820	68.6186	50.5183	113.202	-0.441792	1.16402	0.569395	0.0268601	no	yes	Expp1 protein
Solyc01g107800	21.1023	18.9494	43.0626	-0.155249	1.18428	0.891414	0.027369	no	yes	Expressed protein (Fragment) IPR006514 Protein of unknown function DUF579, plant
Solyc06g034390	7.65677	10.2451	29.4248	0.420127	1.5221	0.759936	0.0432134	no	yes	Expressed protein (Fragment) IPR006766 Phosphate-induced protein 1 conserved region
Solyc04g078070	231.251	135.47	316.707	-0.771493	1.22518	0.148089	0.0165101	no	yes	Expressed protein having alternate splicing products IPR015023 Protein of unknown function DUF1909
Solyc05g006490	26.412	38.9249	12.5568	0.559501	-1.63222	0.457622	0.00151395	no	yes	F3I6.9 protein
Solyc02g081590	16.2134	21.9559	9.9522	0.43742	-1.14152	0.562387	0.0397593	no	yes	FACT complex subunit SPT16
Solyc02g079440	5.10961	5.41934	17.7676	0.0849045	1.71306	0.958076	0.00151395	no	yes	FAD-binding domain-containing protein IPR006094 FAD linked oxidase, N-terminal
Solyc02g086940	12.4424	8.72444	20.0394	-0.512128	1.1997	0.559741	0.0455455	no	yes	FAM179B protein (Fragment) IPR016024 Armadillo-type fold
Solyc07g053540	10.8283	21.6057	84.4197	0.996602	1.96617	0.336096	0.00151395	no	yes	Fasciclin-like arabinogalactan protein 4 IPR000782 FAS1 domain
Solyc12g100250	1.60277	6.60985	0	2.04405	#NAME?	0.505845	0.00151395	no	yes	Fatty acid desaturase IPR005804 Fatty acid desaturase, type 1
Solyc02g085870	81.1595	75.6962	185.93	-0.100539	1.29646	0.92851	0.0159069	no	yes	Fatty acid elongase 3-ketoacyl-CoA synthase IPR012392 Very-long-chain 3-ketoacyl-CoA synthase
Solyc05g009270	11.2057	10.6693	42.2911	-0.0707748	1.98689	0.962314	0.00151395	no	yes	Fatty acid elongase 3-ketoacyl-CoA synthase IPR012392 Very-long-chain 3-ketoacyl-CoA synthase
Solyc08g067260	57.5126	52.2066	135.693	-0.139645	1.37804	0.893787	0.00151395	no	yes	Fatty acid elongase 3-ketoacyl-CoA synthase IPR012392 Very-long-chain 3-ketoacyl-CoA synthase
Solyc08g067410	30.2376	43.1106	16.1689	0.511699	-1.41482	0.513458	0.0178504	no	yes	Fatty acid elongase 3-ketoacyl-CoA synthase IPR012392 Very-long-chain 3-ketoacyl-CoA synthase
Solyc09g083050	20.1679	13.1221	2.14305	-0.620065	-2.61426	0.360332	0.00390689	no	yes	Fatty acid elongase 3-ketoacyl-CoA synthase IPR012392 Very-long-chain 3-ketoacyl-CoA synthase
Solyc06g074410	10.7435	10.6346	0.938342	-0.0147032	-3.5025	0.993737	0.0351144	no	yes	Fatty acyl coA reductase IPR013120 Male sterility, NAD-binding
Solyc10g078410	12.554	14.0365	59.5025	0.161025	2.08377	0.911332	0.00151395	no	yes	F-box family protein IPR001810 Cyclin-like F-box
Solyc09g091690	16.3333	11.366	30.4796	-0.523098	1.42312	0.528976	0.008546	no	yes	F-box family protein IPR006527 F-box associated
Solyc12g099550,Solyc12g099560	36.6569	26.2772	10.4206	-0.480271	-1.33438	0.503568	0.008546	no	yes	F-box family protein IPR006527 F-box associated
Solyc05g055870	11.18	9.83727	24.2275	-0.184592	1.30032	0.886396	0.0300611	no	yes	F-box protein PP2-B1
Solyc01g103920	18.2706	37.5166	227.52	1.03801	2.60039	0.185749	0.00151395	no	yes	Ferredoxin I IPR010241 Ferredoxin (2Fe-2S), plant
Solyc01g094890	27.6291	23.2224	5.87349	-0.25067	-1.98323	0.794448	0.00151395	no	yes	Ferric reductase oxidase IPR013121 Ferric reductase, NAD binding
Solyc11g012860	15.2838	17.5216	42.6833	0.197133	1.28454	0.860245	0.0204096	no	yes	Filament-like plant protein (Fragment) IPR008587 Protein of unknown function DUF869, plant
Solyc06g083070	28.1275	24.8897	54.0202	-0.176434	1.11795	0.876608	0.0311885	no	yes	Fimbrin-like potential actin filament bundling protein IPR016146 Calponin-homology
Solyc09g057670	172.298	107.289	246.013	-0.683403	1.19723	0.207292	0.0151953	no	yes	FK506-binding protein 2 (EC 5.2.1.8)(Peptidyl-prolyl cis-trans isomerase)(PPIase)(Rotamase) IPR001179 Peptidyl-prolyl cis-trans isomerase, FKBP-type
Solyc10g086220	52.7041	53.6446	17.9908	0.025517	-1.57617	0.984925	0.0048999	no	yes	Flavin oxidoreductase_NADH oxidase IPR001155 NADH:flavin oxidoreductase_NADH oxidase, N-terminal
Solyc01g005300	9.81383	25.2197	6.02011	1.36166	-2.06669	0.119145	0.00935408	no	yes	Flavin-binding kelch domain F box protein IPR015915 Kelch-type beta propeller
Solyc10g006650	40.0326	43.6718	98.2937	0.125526	1.1704	0.90618	0.0116387	no	yes	Flavoprotein wrbA IPR010089 Flavoprotein WrbA
Solyc01g066980	0.690929	0	9.99195	#NAME?	inf	1	0.00151395	no	yes	Flowering promoting factor-like 1 (Fragment)
Solyc01g099650	5.29365	5.9299	13.418	0.163744	1.17809	0.897147	0.0450698	no	yes	Formin 3 IPR015425 Actin-binding FH2
Solyc02g062340	252.288	402.389	129.755	0.673518	-1.6328	0.402562	0.00764792	no	yes	Fructose-bisphosphate aldolase IPR000741 Fructose-bisphosphate aldolase, class-I
Solyc05g008600	191.584	166.298	415.112	-0.204211	1.31973	0.870917	0.0455455	no	yes	Fructose-bisphosphate aldolase IPR000741 Fructose-bisphosphate aldolase, class-I
Solyc10g083570	157.199	120.484	333.843	-0.383759	1.47033	0.692304	0.0341425	no	yes	Fructose-bisphosphate aldolase IPR000741 Fructose-bisphosphate aldolase, class-I
Solyc04g014730,Solyc04g014740	20.6714	14.5758	37.7092	-0.504056	1.37134	0.551749	0.0178504	no	yes	Fumarylacetoacetase IPR005959 Fumarylacetoacetase
Solyc07g014640	20.6018	16.8688	36.1168	-0.288417	1.09831	0.754648	0.0486948	no	yes	Galactokinase-like protein IPR000705 Galactokinase
Solyc08g079040	25.7026	26.1242	61.4383	0.0234712	1.23375	0.986692	0.0263027	no	yes	Galactosyltransferase-like protein (Fragment) IPR004263 Exostosin-like
Solyc09g064470,Solyc09g064480	22.0677	21.523	49.5867	-0.036059	1.20407	0.976694	0.0268601	no	yes	Galactosyltransferase-like protein (Fragment) IPR004263 Exostosin-like
Solyc09g018430,Solyc09g018440	26.7025	12.1314	33.407	-1.13823	1.4614	0.174701	0.0490089	no	yes	Gamma-interferon-inducible lysosomal thiol reductase IPR004911 Gamma interferon inducible lysosomal thiol reductase GILT
Solyc05g056120	36.6466	43.9007	102.262	0.260566	1.21996	0.784961	0.0251786	no	yes	GATA transcription factor 1 IPR016679 Transcription factor, GATA, plant
Solyc04g076530	16.122	21.0484	8.49025	0.384677	-1.30983	0.658258	0.0341425	no	yes	GATA transcription factor 25 IPR010402 CCT domain
Solyc02g068120	27.2698	22.5374	50.9575	-0.274982	1.17697	0.770777	0.0341425	no	yes	Gda-1 IPR013089 Kelch related
Solyc03g096730	57.2527	55.9525	251.912	-0.0331425	2.17065	0.979344	0.00151395	no	yes	GDP-D-mannose pyrophosphorylase 1
Solyc02g084210	4.44252	11.1567	44.8092	1.32846	2.00589	0.135986	0.0048999	no	yes	GDP-mannose 4 6-dehydratase IPR006368 GDP-mannose 4,6-dehydratase
Solyc03g006250	43.2194	24.1671	9.88957	-0.838638	-1.28906	0.170922	0.0374475	no	yes	GDSL esterase_lipase At1g28590 IPR001087 Lipase, GDSL
Solyc02g071620	24.4155	19.9913	7.64973	-0.288425	-1.38589	0.757453	0.0331577	no	yes	GDSL esterase_lipase At1g29670 IPR001087 Lipase, GDSL
Solyc11g043110	0	3.53832	31.7838	inf	3.16715	1	0.00151395	no	yes	GDSL esterase_lipase At1g71250 IPR001087 Lipase, GDSL
Solyc06g064820	22.9009	17.1172	4.34997	-0.419962	-1.97637	0.610611	0.023412	no	yes	GDSL esterase_lipase At1g71691 IPR001087 Lipase, GDSL
Solyc11g032060	0.342937	2.77875	18.0621	3.01842	2.70046	1	0.0198266	no	yes	GDSL esterase_lipase At1g71691 IPR001087 Lipase, GDSL
Solyc07g049440	38.9017	26.4102	132.584	-0.558738	2.32774	0.4315	0.00151395	no	yes	GDSL esterase_lipase At2g04570 IPR001087 Lipase, GDSL
Solyc09g030370	1.01538	1.68155	16.5782	0.727772	3.30142	1	0.0369852	no	yes	GDSL esterase_lipase At2g30310 IPR001087 Lipase, GDSL
Solyc07g049430	9.62201	10.1749	59.4644	0.0806076	2.54701	0.962506	0.00151395	no	yes	GDSL esterase_lipase At2g42990 IPR001087 Lipase, GDSL
Solyc05g013690	87.1463	74.1505	187.962	-0.232983	1.34191	0.831312	0.027369	no	yes	GDSL esterase_lipase At3g26430 IPR001087 Lipase, GDSL
Solyc04g081760	2.41057	1.46711	7.57439	-0.716396	2.36815	1	0.0336808	no	yes	GDSL esterase_lipase At3g43570 IPR001087 Lipase, GDSL
Solyc01g095450	3.47151	4.78361	17.5809	0.462538	1.87783	0.781792	0.0144882	no	yes	GDSL esterase_lipase At4g01130 IPR001087 Lipase, GDSL
Solyc04g050730	36.3292	37.6332	110.382	0.050874	1.55243	0.971375	0.00151395	no	yes	GDSL esterase_lipase At5g33370 IPR001087 Lipase, GDSL
Solyc06g083650	32.7359	15.3115	2.66234	-1.09626	-2.52385	0.156414	0.0144882	no	yes	GDSL esterase_lipase At5g33370 IPR001087 Lipase, GDSL
Solyc04g081790	2.59624	3.49351	27.2582	0.428252	2.96394	1	0.00151395	no	yes	GDSL esterase_lipase At5g42170 IPR001087 Lipase, GDSL
Solyc03g006240	14.3826	14.0913	59.9209	-0.0295193	2.08825	0.983769	0.00151395	no	yes	GDSL esterase_lipase At5g45910 IPR001087 Lipase, GDSL
Solyc02g077330	63.7165	73.4166	279.203	0.204439	1.92713	0.852901	0.00151395	no	yes	GDSL esterase_lipase At5g45950 IPR001087 Lipase, GDSL
Solyc09g018890	20.2366	28.3952	4.69167	0.488682	-2.59747	0.615997	0.0130414	no	yes	Genome sequencing data contig C320
Solyc05g009520	86.1701	134.48	47.3967	0.642133	-1.50453	0.402562	0.0204096	no	yes	Genomic DNA chromosome 3 P1 clone MPE11
Solyc03g116740	12.892	21.8783	46.3757	0.763025	1.08387	0.27215	0.0406245	no	yes	Genomic DNA chromosome 3 P1 clone MSJ11
Solyc10g007030	15.9883	16.8752	47.5956	0.0778866	1.49592	0.947143	0.00151395	no	yes	Genomic DNA chromosome 3 TAC clone K7L4
Solyc09g060080	10.1002	11.4711	5.59037	0.183619	-1.03699	0.847465	0.0351144	no	yes	Genomic DNA chromosome 3 TAC clone K7P8 IPR013999 HAS subgroup
Solyc07g064440	12.0158	20.555	8.82361	0.774561	-1.22005	0.23621	0.0369852	no	yes	Genomic DNA chromosome 5 P1 clone MBG8
Solyc01g080490	1.36545	4.27258	19.6102	1.64573	2.19842	1	0.0378851	no	yes	Genomic DNA chromosome 5 P1 clone MCL19 IPR007770 Protein of unknown function DUF679
Solyc05g006030	49.2898	34.7759	11.4481	-0.503199	-1.60297	0.518702	0.0316725	no	yes	Genomic DNA chromosome 5 P1 clone MQB2
Solyc11g011760	37.2196	34.8199	177.726	-0.0961493	2.35167	0.96967	0.00151395	no	yes	Genomic DNA chromosome 5 P1 clone MQK4
Solyc09g064540	5.61762	9.99064	3.57136	0.830618	-1.4841	0.234647	0.0356067	no	yes	Genomic DNA chromosome 5 P1 clone MRH10 IPR009291 Protein of unknown function DUF946, plant
Solyc11g006410	10.6878	12.5353	5.19725	0.230035	-1.27018	0.812334	0.0171994	no	yes	Genomic DNA chromosome 5 P1 clone MUK11
Solyc06g074260	65.6722	171.131	1063.58	1.38174	2.63575	0.117567	0.00151395	no	yes	Genomic DNA chromosome 5 P1 clone MWD9 IPR007608 Protein of unknown function DUF584
Solyc01g090680	29.6649	83.2673	11.8268	1.489	-2.81569	0.27113	0.042303	no	yes	Genomic DNA chromosome 5 TAC clone K11J9
Solyc01g066570	30.218	32.0103	83.4365	0.0831283	1.38214	0.950169	0.00390689	no	yes	Genomic DNA chromosome 5 TAC clone K14A3 IPR007650 Protein of unknown function DUF581
Solyc06g076620	28.0545	18.106	44.8623	-0.631764	1.30903	0.398452	0.0245809	no	yes	Genomic DNA chromosome 5 TAC clone K24M7
Solyc07g065330,Solyc07g065340	84.8649	75.0893	10.4768	-0.176562	-2.8414	0.890388	0.00151395	no	yes	Germin-like protein 15 IPR014710 RmlC-like jelly roll fold
Solyc01g088300	7.65812	5.10136	0	-0.586109	#NAME?	0.665555	0.00151395	no	yes	Germin-like protein 6 IPR014710 RmlC-like jelly roll fold
Solyc10g011660	6.4884	10.8887	33.3067	0.74689	1.61299	0.287504	0.00151395	no	yes	GH3 family protein IPR004993 GH3 auxin-responsive promoter
Solyc03g006880	1.42612	2.01384	8.62574	0.49785	2.0987	1	0.0427334	no	yes	Gibberellin 20-oxidase-1 IPR005123 Oxoglutarate and iron-dependent oxygenase
Solyc11g072310	3.13744	4.51594	28.0657	0.525438	2.63571	0.769234	0.00151395	no	yes	Gibberellin 20-oxidase-3 IPR005123 Oxoglutarate and iron-dependent oxygenase
Solyc10g007560,Solyc10g007570	4.78062	6.59365	64.5064	0.463881	3.29029	0.898179	0.00151395	no	yes	Gibberellin 2-oxidase 3
Solyc01g108580	26.5725	18.4954	39.2974	-0.522768	1.08727	0.468821	0.0331577	no	yes	Gibberellin receptor GID1L2 IPR013094 Alpha_beta hydrolase fold-3
Solyc05g051660	27.0316	29.722	70.7806	0.136887	1.25182	0.905435	0.0178504	no	yes	Gibberellin receptor GID1L2 IPR013094 Alpha_beta hydrolase fold-3
Solyc02g089350	183.944	138.31	465.961	-0.41136	1.7523	0.619624	0.00151395	no	yes	Gibberellin regulated protein IPR003854 Gibberellin regulated protein
Solyc04g078200	226.136	229.114	1014.07	0.0188762	2.14602	0.988869	0.00151395	no	yes	Gibberellin-regulated family protein IPR003854 Gibberellin regulated protein
Solyc12g042500	496.568	488.992	1737.52	-0.0221823	1.82915	0.987731	0.00390689	no	yes	Gibberellin-regulated family protein IPR003854 Gibberellin regulated protein
Solyc03g116060	27.8061	24.0483	4.11038	-0.209467	-2.54859	0.88373	0.0482387	no	yes	Gibberellin-regulated protein IPR003854 Gibberellin regulated protein
Solyc02g083880	74.4567	63.3739	259.614	-0.232512	2.03441	0.859301	0.00151395	no	yes	Gibberellin-regulated protein 2 IPR003854 Gibberellin regulated protein
Solyc12g089300	4.77884	41.7687	305.157	3.12769	2.86906	0.258102	0.00151395	no	yes	Gibberellin-regulated protein 2 IPR003854 Gibberellin regulated protein
Solyc01g098390	17.6792	17.7253	6.28482	0.00375902	-1.49587	0.996265	0.0300611	no	yes	GID1-like gibberellin receptor IPR013094 Alpha_beta hydrolase fold-3
Solyc06g008870	21.2504	21.0125	6.23679	-0.0162449	-1.75237	0.990488	0.00674426	no	yes	GID1-like gibberellin receptor IPR013094 Alpha_beta hydrolase fold-3
Solyc06g076170	4.48975	8.85924	23.7115	0.980546	1.42033	0.282198	0.036094	no	yes	Glucan endo-1 3-beta-glucosidase IPR013781 Glycoside hydrolase, subgroup, catalytic core
Solyc01g010310	22.6276	16.7106	59.1505	-0.437319	1.82363	0.677545	0.00390689	no	yes	Glucan endo-1 3-beta-glucosidase 3 IPR012946 X8
Solyc07g062020	56.2012	137.119	524.087	1.28676	1.93438	0.0907983	0.00151395	no	yes	Glucan endo-1 3-beta-glucosidase 4 IPR012946 X8
Solyc05g006210	111.498	63.0942	148.595	-0.821443	1.23581	0.175388	0.013803	no	yes	Glucan endo-1 3-beta-glucosidase 6 IPR013781 Glycoside hydrolase, subgroup, catalytic core
Solyc01g080680	3.26966	5.64853	53.745	0.788733	3.25018	0.73176	0.00151395	no	yes	Glucose transporter 8 IPR003663 Sugar_inositol transporter
Solyc09g074230	22.1257	17.2659	7.37548	-0.357796	-1.22712	0.682308	0.0463989	no	yes	Glucose transporter 8 IPR003663 Sugar_inositol transporter
Solyc01g109790	27.4581	65.8736	181.812	1.26247	1.46468	0.0712559	0.0351144	no	yes	Glucose-1-phosphate adenylyltransferase IPR011831 Glucose-1-phosphate adenylyltransferase IPR005836 ADP-glucose pyrophosphorylase, conserved site
Solyc08g075240	9.65399	9.68156	24.6	0.00411416	1.34535	0.996265	0.0109802	no	yes	Glucose-methanol-choline oxidoreductase IPR012400 Long-chain fatty alcohol dehydrogenase
Solyc02g063000	22.5295	25.7907	80.9937	0.195037	1.65096	0.861673	0.00151395	no	yes	Glucosyltransferase IPR002213 UDP-glucuronosyl_UDP-glucosyltransferase
Solyc04g008330	8.60736	5.7392	26.4885	-0.584721	2.20644	0.612016	0.00390689	no	yes	Glucosyltransferase IPR002213 UDP-glucuronosyl_UDP-glucosyltransferase
Solyc11g010810	88.354	93.2972	240.994	0.078538	1.36909	0.949245	0.0222405	no	yes	Glucosyltransferase IPR002213 UDP-glucuronosyl_UDP-glucosyltransferase
Solyc01g005000	17.8749	39.0657	207.001	1.12796	2.40567	0.135631	0.00151395	no	yes	Glutamate decarboxylase IPR010107 Glutamate decarboxylase
Solyc10g078550	20.1347	23.972	8.13616	0.251664	-1.55893	0.807387	0.00674426	no	yes	Glutamate dehydrogenase IPR014362 Glutamate dehydrogenase
Solyc03g083440	40.4709	21.3001	9.96069	-0.926025	-1.09654	0.123135	0.0365763	no	yes	Glutamate synthase IPR012220 Glutamate synthase, eukaryotic IPR006005 Glutamate synthase, NADH_NADPH, small subunit 1
Solyc01g080280	226.488	243.63	55.255	0.105254	-2.14051	0.946072	0.0027662	no	yes	Glutamine synthetase IPR008146 Glutamine synthetase, catalytic region
Solyc04g014510	12.477	9.45717	1.00688	-0.399796	-3.23152	0.673575	0.027369	no	yes	Glutamine synthetase IPR008146 Glutamine synthetase, catalytic region
Solyc05g051250	0.351684	2.7233	24.0459	2.953	3.14236	1	0.008546	no	yes	Glutamine synthetase IPR008146 Glutamine synthetase, catalytic region
Solyc01g106330	65.4032	43.8422	109.716	-0.577042	1.32339	0.448901	0.0178504	no	yes	Glutamyl-tRNA(Gln) amidotransferase subunit A IPR000120 Amidase signature enzyme
Solyc01g106340	2.97501	6.31087	19.019	1.08494	1.59153	0.218133	0.010136	no	yes	Glutamyl-tRNA(Gln) amidotransferase subunit A IPR000120 Amidase signature enzyme
Solyc09g074570	6.91237	10.1449	0	0.553499	#NAME?	0.868553	0.0227597	no	yes	Glutaredoxin IPR011905 Glutaredoxin-like, plant II
Solyc11g069940	23.8115	25.632	109.622	0.106287	2.09651	0.957985	0.0130414	no	yes	Glutaredoxin IPR011905 Glutaredoxin-like, plant II
Solyc06g054570	21.1788	13.2467	0	-0.67699	#NAME?	0.808266	0.0419002	no	yes	Glutaredoxin family protein IPR011905 Glutaredoxin-like, plant II
Solyc08g006720	67.9624	51.6138	115.716	-0.39698	1.16476	0.585136	0.0116387	no	yes	Glutathione peroxidase IPR000889 Glutathione peroxidase
Solyc01g081270	6.00449	11.7596	2.9235	0.969725	-2.00807	0.305345	0.0341425	no	yes	Glutathione S-transferase IPR004046 Glutathione S-transferase, C-terminal
Solyc02g081340	13.7646	11.1945	0	-0.298176	#NAME?	0.811946	0.00151395	no	yes	Glutathione S-transferase IPR004046 Glutathione S-transferase, C-terminal
Solyc06g009020	383.409	187.49	508.25	-1.03207	1.43872	0.118008	0.0165101	no	yes	Glutathione S-transferase IPR004046 Glutathione S-transferase, C-terminal
Solyc12g056250	95.2022	70.8492	187.097	-0.426244	1.40096	0.567104	0.00151395	no	yes	Glutathione S-transferase IPR017933 Glutathione S-transferase_chloride channel, C-terminal
Solyc09g009820	57.1688	77.9285	23.7366	0.446924	-1.71504	0.631061	0.0116387	no	yes	Glutathione S-transferase domain protein IPR004045 Glutathione S-transferase, N-terminal
Solyc09g011600	26.9037	12.9416	46.8341	-1.05579	1.85554	0.111458	0.00390689	no	yes	Glutathione S-transferase-like protein IPR004046 Glutathione S-transferase, C-terminal
Solyc09g011630	7.48117	6.17139	26.8235	-0.277667	2.11983	0.866464	0.0178504	no	yes	Glutathione S-transferase-like protein IPR004046 Glutathione S-transferase, C-terminal
Solyc08g076470	29.8925	30.5426	10.2295	0.0310392	-1.57808	0.980287	0.00151395	no	yes	Glycerol-3-phosphate acyltransferase IPR016222 Glycerol-3-phosphate O-acyltransferase
Solyc01g094700	67.2043	63.5099	225.313	-0.0815722	1.82687	0.948105	0.00151395	no	yes	Glycerol-3-phosphate acyltransferase 4 IPR002123 Phospholipid_glycerol acyltransferase
Solyc09g014350	16.7529	39.4508	301.077	1.23564	2.93201	0.0722817	0.00151395	no	yes	Glycerol-3-phosphate acyltransferase 6 IPR002123 Phospholipid_glycerol acyltransferase
Solyc04g016330	10.3443	23.6579	86.8756	1.19349	1.87663	0.0652091	0.00151395	no	yes	Glycerol-3-phosphate dehydrogenase IPR006168 NAD-dependent glycerol-3-phosphate dehydrogenase
Solyc01g009870	2.5648	5.72548	26.1027	1.15855	2.18873	0.616802	0.00151395	no	yes	Glycerophosphodiester phosphodiesterase GDE1 IPR004129 Glycerophosphoryl diester phosphodiesterase
Solyc02g068740	49.7894	52.5312	180.574	0.0773378	1.78134	0.950018	0.00151395	no	yes	Glycine cleavage system H protein 1 IPR017453 Glycine cleavage H-protein, subgroup
Solyc08g065220	245.702	301.182	111.134	0.293723	-1.43834	0.819462	0.0295486	no	yes	Glycine dehydrogenase P protein IPR003437 Glycine cleavage system P-protein
Solyc09g092710,Solyc09g092720	56.0947	86.6797	1.92496	0.62783	-5.49279	0.482578	0.0027662	no	yes	Glycine rich protein IPR010800 Glycine rich
Solyc10g051380	74.082	77.5925	21.7743	0.0667948	-1.83329	0.965644	0.0478142	no	yes	Glycine-rich RNA-binding protein IPR015465 RNA recognition motif, glycine rich protein
Solyc09g064800	12.6979	9.16965	25.9817	-0.469654	1.50256	0.550795	0.00151395	no	yes	Glycogen debranching enzyme IPR006589 Glycosyl hydrolase, family 13, subfamily, catalytic region
Solyc03g083090	20.4129	21.7631	45.1774	0.0924063	1.05372	0.938792	0.0392693	no	yes	Glycogen synthase IPR011835 Glycogen_starch synthases, ADP-glucose type
Solyc05g049980	10.3829	12.7997	37.0893	0.301903	1.5349	0.774985	0.0048999	no	yes	Glycoside hydrolase family 28 protein_polygalacturonase family protein IPR012334 Pectin lyase fold
Solyc11g071510	49.2694	33.7157	87.8123	-0.54727	1.381	0.47562	0.00935408	no	yes	Glycosyl hydrolase (Fragment)
Solyc06g066800	27.7084	36.8629	116.38	0.411846	1.6586	0.683939	0.00764792	no	yes	Glycosyl transferase family 8
Solyc03g120310	12.6034	13.6407	32.0232	0.114103	1.2312	0.918557	0.00935408	no	yes	Glycosyl transferase group 1 family protein IPR001296 Glycosyl transferase, group 1
Solyc02g089440	24.5012	25.3128	59.7192	0.0470134	1.23833	0.97084	0.0165101	no	yes	Glycosyltransferase IPR002495 Glycosyl transferase, family 8
Solyc06g083310	64.0691	53.2916	151.699	-0.265722	1.50923	0.753763	0.00151395	no	yes	Glycosyltransferase IPR002495 Glycosyl transferase, family 8
Solyc07g055930	37.675	54.6188	24.0205	0.535789	-1.18513	0.468173	0.0227597	no	yes	Glycosyltransferase IPR002495 Glycosyl transferase, family 8
Solyc08g081420	17.7439	17.23	38.3704	-0.0424043	1.15507	0.972601	0.021047	no	yes	Glycosyltransferase-like protein IPR006740 Protein of unknown function DUF604
Solyc10g086650	15.3689	14.3231	45.5478	-0.101677	1.66904	0.938677	0.00151395	no	yes	Glyoxal oxidase IPR009880 Glyoxal oxidase, N-terminal
Solyc03g116530	29.9535	31.811	142.442	0.0868018	2.16277	0.950169	0.00151395	no	yes	Glyoxalase_bleomycin resistance protein_dioxygenase IPR004360 Glyoxalase_bleomycin resistance protein_dioxygenase
Solyc03g044910	55.0711	53.1338	20.203	-0.0516678	-1.39506	0.970315	0.0346925	no	yes	GNS1_SUR4 membrane family protein IPR002076 GNS1_SUR4 membrane protein
Solyc06g073270	67.9282	59.7121	118.293	-0.185988	0.986267	0.841708	0.0397593	no	yes	Golgi apparatus membrane protein tvp23 IPR008564 Protein of unknown function DUF846, eukaryotic
Solyc01g100200	6.30521	8.15007	1.78828	0.370268	-2.18824	0.707862	0.00764792	no	yes	GRAS family transcription factor IPR005202 GRAS transcription factor
Solyc02g085600	30.2373	41.5316	9.31891	0.457881	-2.15598	0.588986	0.00151395	no	yes	GRAS family transcription factor IPR005202 GRAS transcription factor
Solyc04g014830	7.08713	13.3903	2.54171	0.917913	-2.39732	0.283596	0.00151395	no	yes	GRAS family transcription factor IPR005202 GRAS transcription factor
Solyc08g005430	18.2309	17.9599	5.08242	-0.0216107	-1.82119	0.986962	0.00764792	no	yes	Growth-regulating factor 4 IPR014977 WRC
Solyc12g096070	13.5925	10.8482	3.05423	-0.325355	-1.82857	0.766524	0.0406245	no	yes	Growth-regulating factor 5 IPR014977 WRC
Solyc11g013380,Solyc11g013390	4.29469	5.50533	229.298	0.358273	5.38025	0.87684	0.00151395	no	yes	GrpE protein homolog IPR000740 GrpE nucleotide exchange factor
Solyc08g080750	3.72866	4.27676	19.1077	0.197863	2.15956	1	0.0109802	no	yes	GTP binding protein IPR007612 Protein of unknown function DUF567
Solyc04g015450	39.4885	44.1092	21.5997	0.159649	-1.03007	0.874592	0.0331577	no	yes	GTP-binding protein lepA IPR006297 GTP-binding protein LepA
Solyc07g054310	2.02364	232.148	1430.27	6.84195	2.62317	0.564904	0.00151395	no	yes	Gty37 protein
Solyc01g109110	4.56771	6.36211	1.19593	0.478034	-2.41138	0.604581	0.0048999	no	yes	Guanine nucleotide-binding protein alpha-1 subunit, alpha subunit
Solyc10g079140	7.216	9.55029	29.4948	0.404345	1.62684	0.692043	0.0048999	no	yes	Guanylate kinase IPR017665 Guanylate kinase, sub-group
Solyc02g084240	68.2704	221.526	49.926	1.69815	-2.14962	0.0597537	0.0198266	no	yes	H1 histone-like protein IPR005818 Histone H1_H5
Solyc08g081030	37.0226	38.008	13.7831	0.0378972	-1.4634	0.978744	0.00764792	no	yes	HAD-superfamily hydrolase subfamily IA IPR005834 Haloacid dehalogenase-like hydrolase
Solyc03g111610	49.8411	76.5255	32.4406	0.618604	-1.23814	0.324185	0.0144882	no	yes	HAD-superfamily hydrolase subfamily IA variant 3 containing protein expressed IPR005834 Haloacid dehalogenase-like hydrolase
Solyc02g036480	0.826107	6.49818	0	2.97563	#NAME?	0.36289	0.00151395	no	yes	Harpin-induced protein-like (Fragment) IPR010847 Harpin-induced 1
Solyc03g121620	27.0659	29.2714	68.3712	0.113018	1.2239	0.935661	0.0388359	no	yes	Harpin-induced protein-like (Fragment) IPR010847 Harpin-induced 1
Solyc04g057790,Solyc04g057800	0	0	6.93154	0	inf	1	0.00151395	no	yes	HAT family dimerisation domain containing protein IPR008906 HAT dimerisation
Solyc04g011440	3.8256	5.26014	25.6393	0.459416	2.28518	0.641707	0.00151395	no	yes	heat shock protein IPR013126 Heat shock protein 70
Solyc08g082820	88.6707	71.4299	164.199	-0.31193	1.20084	0.746353	0.0427334	no	yes	Heat shock protein IPR013126 Heat shock protein 70
Solyc08g078700	4.87544	12.3533	77.5821	1.34129	2.65083	0.136193	0.00151395	no	yes	Heat shock protein 22 IPR002068 Heat shock protein Hsp20
Solyc03g007890	1.66313	0.838945	4.74828	-0.987251	2.50076	1	0.023412	no	yes	Heat shock protein 90 (Fragment) IPR003594 ATP-binding region, ATPase-like IPR001404 Heat shock protein Hsp90
Solyc06g036290	7.44436	4.22344	15.2345	-0.817732	1.85085	0.272616	0.00151395	no	yes	Heat shock protein 90 (Fragment) IPR003594 ATP-binding region, ATPase-like IPR001404 Heat shock protein Hsp90
Solyc05g011960,Solyc05g011970	9.45583	8.93914	2.20974	-0.0810674	-2.01626	0.955809	0.0109802	no	yes	Heat shock protein binding protein IPR001623 Heat shock protein DnaJ, N-terminal
Solyc03g007870	51.1958	80.5551	34.1455	0.653951	-1.23828	0.397608	0.0486948	no	yes	Heavy metal-associated domain containing protein expressed IPR006121 Heavy metal transport_detoxification protein
Solyc10g086280	14.6109	22.8059	9.19493	0.642362	-1.31049	0.398452	0.0336808	no	yes	Heavy metal-associated domain containing protein expressed IPR006121 Heavy metal transport_detoxification protein
Solyc07g061790	188.314	223.682	541.255	0.248309	1.27486	0.808155	0.0401633	no	yes	Heme-binding protein 2 IPR006917 SOUL haem-binding protein
Solyc07g007550	9.41358	11.7805	25.9417	0.323584	1.13887	0.729297	0.0240123	no	yes	Heparanase IPR005199 Glycoside hydrolase family 79, N-terminal
Solyc11g044470	68.0986	97.2889	39.4693	0.51465	-1.30154	0.468173	0.008546	no	yes	Heterogeneous nuclear ribonucleoprotein A2_B1-like IPR000504 RNA recognition motif, RNP-1
Solyc04g081400	11.0684	18.7191	47.6531	0.758066	1.34806	0.212462	0.0027662	no	yes	Hexokinase 1 IPR001312 Hexokinase
Solyc06g084140	54.7145	27.95	4.98083	-0.969073	-2.48839	0.0917432	0.00151395	no	yes	High affinity sulfate transporter 1 IPR001902 Sulphate anion transporter
Solyc04g054730	38.7934	20.8808	2.4122	-0.893636	-3.11375	0.243426	0.00151395	no	yes	High affinity sulfate transporter 2 IPR001902 Sulphate anion transporter
Solyc05g007980	23.3083	19.5722	0.92587	-0.252042	-4.40185	0.806242	0.0130414	no	yes	High affinity sulfate transporter 2 IPR001902 Sulphate anion transporter
Solyc05g054740	34.666	26.2825	11.8647	-0.399421	-1.14742	0.609227	0.0216668	no	yes	High affinity sulfate transporter 2 IPR001902 Sulphate anion transporter
Solyc09g082550	22.3968	16.2086	1.05842	-0.466536	-3.93677	0.581875	0.0116387	no	yes	High affinity sulfate transporter 2 IPR001902 Sulphate anion transporter
Solyc02g093860	24.4176	22.5321	5.21592	-0.115943	-2.11099	0.931513	0.0048999	no	yes	Histidine amino acid transporter IPR013057 Amino acid transporter, transmembrane
Solyc05g015610	18.7797	43.9216	9.64583	1.22576	-2.18695	0.179532	0.00764792	no	yes	Histidine kinase cytokinin receptor IPR006189 CHASE
Solyc01g080540	101.575	97.6325	22.8735	-0.0571113	-2.09368	0.965644	0.00151395	no	yes	Histidine-containing phosphotransfer protein region
Solyc10g045390,Solyc10g045400	22.5778	34.9723	16.0676	0.631305	-1.12206	0.330438	0.0419002	no	yes	Histone acetyltransferase GCN5 IPR001487 Bromodomain
Solyc03g005220	37.3625	29.1458	64.7764	-0.358305	1.15218	0.658186	0.0251786	no	yes	Histone H2A IPR002119 Histone H2A
Solyc10g006560	27.3449	15.924	36.9212	-0.780067	1.21325	0.191875	0.0171994	no	yes	Histone H2A IPR002119 Histone H2A
Solyc09g090630	2.00764	2.81176	8.31174	0.485972	1.56368	1	0.0171994	no	yes	Histone-lysine N-methyltransferase IPR001214 SET
Solyc01g103250	18.1939	15.7644	40.7553	-0.206785	1.37032	0.844478	0.010136	no	yes	Histone-lysine N-methyltransferase NSD3 IPR018144 Plus-3 domain, subgroup
Solyc06g050320,Solyc06g050340	3.73199	2.37051	18.8354	-0.654745	2.99018	1	0.00588797	no	yes	HMG type nucleosome_chromatin assembly factor IPR009071 High mobility group, superfamily
Solyc03g082550	2.80337	9.71162	0	1.79255	#NAME?	0.134157	0.00151395	no	yes	Homeobox leucine zipper protein IPR001356 Homeobox
Solyc03g031760	27.9389	30.3267	13.4332	0.118309	-1.17478	0.909853	0.0178504	no	yes	Homeobox-leucine zipper protein ATHB-14 IPR002913 Lipid-binding START
Solyc12g005830	0.127949	3.87658	19.3507	4.92115	2.31953	1	0.0027662	no	yes	Homeobox-leucine zipper protein ATHB-15 IPR002913 Lipid-binding START
Solyc02g085630	76.5297	130.706	3.57406	0.77223	-5.19261	0.368211	0.00151395	no	yes	Homeobox-leucine zipper-like protein IPR001356 Homeobox
Solyc05g006980	24.6601	25.5536	9.78714	0.0513512	-1.38457	0.971375	0.0419002	no	yes	Homeobox-leucine zipper-like protein IPR001356 Homeobox
Solyc01g104760,Solyc01g104770	19.5127	32.6435	91.8568	0.742379	1.49259	0.250971	0.0048999	no	yes	Homeodomain-like
Solyc01g087750	30.3621	34.0579	5.6789	0.165718	-2.58431	0.885984	0.0027662	no	yes	Homology to unknown gene (Fragment)
Solyc10g074880	42.7241	26.0693	77.3252	-0.712697	1.56859	0.240207	0.00151395	no	yes	Homology to unknown gene (Fragment)
Solyc03g123390	63.8932	37.3018	15.4019	-0.776419	-1.27614	0.218808	0.0316725	no	yes	Hydrolase IPR000073 Alpha_beta hydrolase fold-1
Solyc09g009500	18.461	15.6348	34.5731	-0.239718	1.14489	0.81148	0.027369	no	yes	Hydrolase alpha_beta fold family protein IPR000073 Alpha_beta hydrolase fold-1
Solyc09g009510,Solyc09g009530	44.5842	60.8765	144.814	0.449355	1.25025	0.562387	0.0240123	no	yes	Hydrolase alpha_beta fold family protein IPR000073 Alpha_beta hydrolase fold-1
Solyc06g048570	21.8163	25.1823	5.68825	0.207005	-2.14636	0.855111	0.0027662	no	yes	Hydrolase alpha_beta fold family protein expressed IPR000073 Alpha_beta hydrolase fold-1
Solyc08g083190	5.17756	6.29305	21.8207	0.281487	1.79387	0.833416	0.00674426	no	yes	Hydrolase alpha_beta fold family protein expressed IPR000073 Alpha_beta hydrolase fold-1
Solyc07g006680	10.2616	9.34221	25.1779	-0.135415	1.43032	0.925742	0.013803	no	yes	Hydroxycinnamoyl CoA quinate transferase IPR003480 Transferase
Solyc12g087980	6.04694	16.3614	147.299	1.43602	3.17038	0.0722817	0.00151395	no	yes	Hydroxycinnamoyl CoA quinate transferase 2 IPR003480 Transferase
Solyc08g007210	39.4935	25.9687	116.387	-0.604842	2.16408	0.371737	0.00151395	no	yes	Hydroxycinnamoyl CoA shikimate_quinate hydroxycinnamoyltransferase-like protein IPR003480 Transferase
Solyc11g008630	17.855	22.8835	104.096	0.357977	2.18554	0.683624	0.00151395	no	yes	Hydroxycinnamoyl CoA shikimate_quinate hydroxycinnamoyltransferase-like protein (Fragment) IPR003480 Transferase
Solyc03g025320	60.1247	92.3924	254.61	0.619816	1.46244	0.360219	0.010136	no	yes	Hydroxycinnamoyl transferase IPR003480 Transferase
Solyc02g063410	2.38428	8.45108	0	1.82558	#NAME?	0.448527	0.00151395	no	yes	Hydroxyproline-rich glycoprotein
Solyc01g104240	16.5721	23.2621	10.5081	0.489222	-1.14648	0.495355	0.0392693	no	yes	Hydroxyproline-rich glycoprotein-like
Solyc10g078160	15.4508	12.3373	29.0017	-0.32465	1.23311	0.739289	0.0227597	no	yes	Hydroxyproline-rich glycoprotein-like
Solyc06g068520	199.741	254.638	43.9735	0.350318	-2.53374	0.736525	0.00151395	no	yes	Hydroxyproline-rich systemin
Solyc03g120410	6.41589	5.32133	15.1384	-0.269863	1.50835	0.843977	0.0305926	no	yes	Hypothetical conserved protein
Solyc02g063450	73.5849	61.0102	23.716	-0.270359	-1.36319	0.80313	0.027369	no	yes	Hypothetical YFW family protein 5 IPR009836 Protein of unknown function DUF1399
Solyc01g066720	119.6	92.5874	204.08	-0.369335	1.14025	0.618827	0.0144882	no	yes	Hypoxia induced protein conserved region containing protein IPR007667 Hypoxia induced protein conserved region
Solyc12g008690	24.2296	18.4109	40.034	-0.396207	1.12066	0.639942	0.0356067	no	yes	Iaa-amino acid hydrolase 11 IPR017439 Peptidase M20D, mername-AA028_carboxypeptidase Ss1
Solyc10g079640	12.2564	19.301	78.5574	0.655137	2.02507	0.439686	0.00151395	no	yes	Iaa-amino acid hydrolase 9 IPR010168 Peptidase M20D, amidohydrolase
Solyc12g098380	8.41126	12.9366	4.60212	0.62107	-1.49109	0.42742	0.0165101	no	yes	IFA-binding protein IPR007656 Protein of unknown function DUF593
Solyc01g107400	19.9471	5.73881	26.0126	-1.79736	2.18039	0.0990778	0.042303	no	yes	Indole-3-acetic acid-amido synthetase GH3.8
Solyc09g090070	66.1208	127.081	12.7135	0.942569	-3.32132	0.323875	0.00151395	no	yes	Inorganic phosphate transporter IPR004738 Phosphate permease
Solyc09g090080	4.07139	5.48368	0	0.429624	#NAME?	0.762968	0.00151395	no	yes	Inorganic phosphate transporter IPR004738 Phosphate permease
Solyc08g077210	10.1413	8.08333	0.716029	-0.327222	-3.49686	0.714268	0.00935408	no	yes	Inositol 1 4 5-trisphosphate 5-phosphatase IPR000300 Inositol polyphosphate related phosphatase
Solyc11g012410	21.1324	27.649	70.8052	0.387768	1.35663	0.65998	0.010136	no	yes	Inositol monophosphatase 3 IPR000760 Inositol monophosphatase
Solyc04g054740	47.0386	58.5324	169.975	0.315391	1.53801	0.752942	0.00674426	no	yes	Inositol-3-phosphate synthase IPR002587 Myo-inositol-1-phosphate synthase
Solyc12g056640	25.3054	18.9856	46.6383	-0.414539	1.29661	0.648192	0.0151953	no	yes	Integral membrane protein like IPR004853 Protein of unknown function DUF250
Solyc12g095790	55.6024	45.45	132.505	-0.290866	1.54369	0.7414	0.00151395	no	yes	Integral membrane protein like IPR004853 Protein of unknown function DUF250
Solyc01g100040	57.5066	64.5366	31.9299	0.166391	-1.01521	0.868408	0.0473867	no	yes	Integrin-linked kinase-associated serine_threonine phosphatase 2C IPR015655 Protein phosphatase 2C
Solyc01g100110	18.641	22.7254	52.176	0.285828	1.19908	0.729297	0.0165101	no	yes	Integrin-linked kinase-associated serine_threonine phosphatase 2C IPR015655 Protein phosphatase 2C
Solyc10g086030	2.10039	3.99351	9.40994	0.927002	1.23653	1	0.0401633	no	yes	Interactor of constitutive active ROPs 3
Solyc02g081400	38.6894	33.7362	80.9588	-0.197641	1.26289	0.837324	0.0048999	no	yes	Intracellular protease PfpI family protein expressed IPR006286 Peptidase C56, PfpI
Solyc01g088590	21.1347	20.6023	88.1688	-0.0368083	2.09747	0.983619	0.00151395	no	yes	Invertase inhibitor IPR006501 Pectinesterase inhibitor
Solyc12g099190	15.4542	25.5121	114.021	0.723183	2.16005	0.509531	0.00151395	no	yes	Invertase inhibitor IPR006501 Pectinesterase inhibitor
Solyc06g053450	149.255	245.856	66.7038	0.720034	-1.88197	0.501385	0.036094	no	yes	IQ-domain 10 (Fragment) IPR000048 IQ calmodulin-binding region
Solyc10g052510	19.5987	13.0058	34.533	-0.591606	1.40882	0.540361	0.0295486	no	yes	Isoflavone reductase-like protein 5 IPR008030 NmrA-like
Solyc12g009220	42.8192	23.6503	6.12569	-0.8564	-1.94891	0.227981	0.0392693	no	yes	Jasmonate ZIM-domain protein 1 IPR010399 Tify
Solyc07g042170	108.521	84.4941	276.99	-0.361053	1.71291	0.637302	0.00151395	no	yes	Jasmonate ZIM-domain protein 3 IPR010399 Tify
Solyc07g007350	45.1277	59.996	132.449	0.410853	1.1425	0.573008	0.0227597	no	yes	Jp18 IPR010993 Sterile alpha motif homology
Solyc05g024410	11.7927	13.9106	55.5355	0.238295	1.99723	0.828141	0.00151395	no	yes	Kelch-like protein 9 IPR015915 Kelch-type beta propeller
Solyc11g005000	105.969	55.1116	121.703	-0.943209	1.14293	0.0777272	0.0191462	no	yes	Keratinocytes-associated protein 2 IPR018614 Protein of unknown function KRTCAP2
Solyc10g055720	37.6387	37.7814	13.7436	0.00545798	-1.45892	0.995867	0.0048999	no	yes	Kinase family protein IPR015783 ATMRK serine_threonine protein kinase-like
Solyc02g084390	17.4337	14.2779	35.6818	-0.288094	1.3214	0.739426	0.00764792	no	yes	Kinesin like protein IPR001752 Kinesin, motor region
Solyc07g065210	9.12581	6.00064	2.42128	-0.604836	-1.30935	0.419584	0.0463989	no	yes	Kinesin motor family protein IPR010544 Kinesin-related
Solyc03g098730	2.66154	4.68855	0	0.816882	#NAME?	0.669511	0.00151395	no	yes	Kunitz trypsin inhibitor IPR011065 Kunitz inhibitor ST1-like
Solyc03g098780	7706.24	4527.51	513.988	-0.767311	-3.13891	0.686429	0.0216668	no	yes	Kunitz-type protease inhibitor IPR002160 Proteinase inhibitor I3, Kunitz legume
Solyc03g098710	1011.82	894.874	108.43	-0.177194	-3.04492	0.900935	0.00151395	no	yes	Kunitz-type proteinase inhibitor A4 (Fragment) IPR011065 Kunitz inhibitor ST1-like
Solyc11g062440	33.7344	18.9823	50.4898	-0.829566	1.41134	0.188693	0.00935408	no	yes	Laccase IPR017760 L-ascorbate oxidase, plants
Solyc06g050530	6.31137	9.95815	1.20633	0.657925	-3.04526	0.455614	0.0171994	no	yes	Laccase IPR017761 Laccase
Solyc01g111970	1.42889	4.9457	21.4092	1.79128	2.11399	0.109909	0.00151395	no	yes	Laccase 1a IPR001117 Multicopper oxidase, type 1
Solyc07g052230	12.0095	19.4424	75.8208	0.695031	1.96339	0.345868	0.0027662	no	yes	Laccase-22 IPR001117 Multicopper oxidase, type 1
Solyc04g009960,Solyc04g009970	38.0436	38.879	118.473	0.0313383	1.6075	0.984786	0.0263027	no	yes	L-allo-threonine aldolase IPR001597 Aromatic amino acid beta-eliminating lyase_threonine aldolase
Solyc06g009140	138.384	73.1456	17.4672	-0.919838	-2.06612	0.144869	0.00151395	no	yes	Late embryogenesis abundant 3 family protein IPR004926 Late embryogenesis abundant protein 3
Solyc01g095150	73.3315	71.8407	260.062	-0.0296313	1.85598	0.98135	0.00151395	no	yes	Late embryogenesis abundant protein (Fragment) IPR013990 Water Stress and Hypersensitive response
Solyc02g065610	1.09853	1.92335	11.7378	0.808046	2.60946	1	0.0116387	no	yes	Leaf senescence protein-like IPR004253 Protein of unknown function DUF231, plant
Solyc04g014440,Solyc04g014450	1.9098	6.12931	35.6002	1.6823	2.53809	0.320375	0.0027662	no	yes	LG127_30 like gene IPR008979 Galactose-binding like
Solyc04g053130	367.202	160.37	366.746	-1.19517	1.19338	0.0528238	0.0322039	no	yes	LHC-related protein
Solyc07g062470	5.47167	39.2573	210.753	2.84291	2.42452	0.0619679	0.0268601	no	yes	Light-dependent short hypocotyls 1 IPR006936 Protein of unknown function DUF640
Solyc12g014260	1.28516	6.53803	46.0086	2.34691	2.81498	0.313544	0.0144882	no	yes	Light-dependent short hypocotyls 1 IPR006936 Protein of unknown function DUF640
Solyc03g114000	22.8087	23.0872	47.971	0.0175112	1.05507	0.989701	0.0410297	no	yes	LIM domain protein IPR001781 Zinc finger, LIM-type
Solyc03g005020	3.40563	2.06704	11.3548	-0.720356	2.45767	1	0.0198266	no	yes	Lipase IPR006693 AB-hydrolase associated lipase region
Solyc09g065890	8.22396	9.5555	2.47049	0.216498	-1.95154	0.868733	0.0397593	no	yes	Lipase (Fragment) IPR002921 Lipase, class 3
Solyc11g065530	8.61395	20.1612	101.654	1.22684	2.33402	0.0763037	0.00151395	no	yes	Lipase (Fragment) IPR002921 Lipase, class 3
Solyc05g009390	17.3299	14.3065	30.6534	-0.276596	1.09938	0.775621	0.0436795	no	yes	Lipase-like protein IPR000073 Alpha_beta hydrolase fold-1
Solyc02g077160	17.2128	20.4118	43.8707	0.245924	1.10385	0.800846	0.0278775	no	yes	Lipase-like protein IPR002921 Lipase, class 3
Solyc06g009290	10.6896	16.3288	3.61088	0.611211	-2.177	0.425249	0.00151395	no	yes	Lipid A export ATP-binding_permease protein msbA IPR003439 ABC transporter-like
Solyc03g034390	45.1607	28.6431	0	-0.656884	#NAME?	0.721899	0.00151395	no	yes	Lipid transfer protein IPR013770 Plant lipid transfer protein and hydrophobic protein, helical
Solyc01g006540	59.8774	44.1904	128.371	-0.438277	1.53852	0.580536	0.00151395	no	yes	Lipoxygenase IPR001246 Lipoxygenase, plant
Solyc01g006560	35.6668	21.9765	7.79345	-0.69862	-1.49563	0.301161	0.00151395	no	yes	Lipoxygenase IPR001246 Lipoxygenase, plant
Solyc01g099190	0.310097	1.65404	21.7609	2.41521	3.71767	1	0.00151395	no	yes	Lipoxygenase IPR001246 Lipoxygenase, plant
Solyc01g099210	1.0107	3.26415	12.4009	1.69135	1.92567	1	0.00151395	no	yes	Lipoxygenase IPR001246 Lipoxygenase, plant
Solyc03g122340	30.0074	49.2859	16.3755	0.715856	-1.58964	0.337173	0.00764792	no	yes	Lipoxygenase IPR001246 Lipoxygenase, plant
Solyc12g099700	13.0784	17.0531	36.8358	0.382841	1.11108	0.651565	0.027369	no	yes	Lipoyl synthase IPR003698 Lipoate synthase
Solyc03g122140	36.8804	24.8283	5.74745	-0.570869	-2.11099	0.376783	0.00151395	no	yes	L-lactate dehydrogenase IPR012133 Alpha-hydroxy acid dehydrogenase, FMN-dependent
Solyc02g069920	7.56789	7.31834	2.35234	-0.0483742	-1.63742	0.974709	0.008546	no	yes	Long-chain-fatty-acid CoA ligase IPR000873 AMP-dependent synthetase and ligase
Solyc11g018580	14.5447	26.4716	59.3807	0.86395	1.16555	0.0969983	0.0165101	no	yes	Long-chain-fatty-acid--CoA ligase 4 IPR000873 AMP-dependent synthetase and ligase
Solyc07g043230	38.2434	36.0118	1.09418	-0.0867431	-5.04054	0.945014	0.0295486	no	yes	Low affinity zinc transporter IPR004698 Zinc_iron permease, fungal and plant
Solyc07g006480	12.5051	12.8279	3.36417	0.036764	-1.93096	0.979187	0.0130414	no	yes	LRR receptor-like serine_threonine-protein kinase FEI 1 IPR002290 Serine_threonine protein kinase
Solyc01g006550	6.4902	6.0913	1.1092	-0.0915118	-2.45722	0.949582	0.0198266	no	yes	LRR receptor-like serine_threonine-protein kinase, RLP
Solyc01g009690,Solyc01g009700	13.3272	8.60275	1.18406	-0.631504	-2.86105	0.402562	0.010136	no	yes	LRR receptor-like serine_threonine-protein kinase, RLP
Solyc01g011040	63.345	53.6602	117.667	-0.23938	1.13278	0.788946	0.0178504	no	yes	LRR receptor-like serine_threonine-protein kinase, RLP
Solyc01g106500	7.51182	9.30374	2.05065	0.308648	-2.18173	0.768926	0.00151395	no	yes	LRR receptor-like serine_threonine-protein kinase, RLP
Solyc02g064940	142.701	81.9793	14.4712	-0.799662	-2.50207	0.219283	0.00151395	no	yes	LRR receptor-like serine_threonine-protein kinase, RLP
Solyc04g014400	24.4025	15.9819	0.637561	-0.610585	-4.64773	0.376602	0.00151395	no	yes	LRR receptor-like serine_threonine-protein kinase, RLP
Solyc09g005080	6.46547	9.72639	2.29129	0.589148	-2.08574	0.439449	0.0048999	no	yes	LRR receptor-like serine_threonine-protein kinase, RLP
Solyc11g011180	2.01186	5.83087	0.947176	1.53518	-2.62201	0.0540738	0.0116387	no	yes	LRR receptor-like serine_threonine-protein kinase, RLP
Solyc11g056680	10.5807	22.4285	90.3367	1.08389	2.00998	0.134677	0.00151395	no	yes	LRR receptor-like serine_threonine-protein kinase, RLP
Solyc01g010200	347.177	269.063	592.048	-0.367727	1.13777	0.658323	0.0251786	no	yes	LTRGag-pol-polymerase 3
Solyc02g063030	23.1813	26.7577	76.3652	0.206993	1.51296	0.853719	0.00390689	no	yes	LuxR family transcriptional regulator (Fragment)
Solyc01g111980	26.6505	21.9915	4.38774	-0.277213	-2.3254	0.768678	0.00151395	no	yes	Lysine_histidine transporter IPR013057 Amino acid transporter, transmembrane
Solyc04g079560	17.8775	13.6314	29.552	-0.391211	1.11632	0.610728	0.0251786	no	yes	Lysine_histidine transporter IPR013057 Amino acid transporter, transmembrane
Solyc10g055740	6.04088	5.50136	17.3488	-0.13497	1.65697	0.936824	0.0165101	no	yes	Lysine_histidine transporter IPR013057 Amino acid transporter, transmembrane
Solyc10g006550	4.65082	3.78023	11.8681	-0.29901	1.65054	1	0.0369852	no	yes	Lysine-specific histone demethylase 1 homolog 3
Solyc11g066590,Solyc11g066600	135.611	106.64	11.9661	-0.346721	-3.15572	0.716023	0.00151395	no	yes	Lysosomal Pro-X carboxypeptidase IPR008758 Peptidase S28
Solyc10g076350	197.421	140.385	311.199	-0.491885	1.14845	0.485906	0.0216668	no	yes	Macrophage migration inhibitory factor family protein IPR001398 Macrophage migration inhibitory factor
Solyc02g065730	6.92883	7.51579	0	0.117315	#NAME?	0.956668	0.00151395	no	yes	MADS box transcription factor IPR002100 Transcription factor, MADS-box
Solyc01g093960	67.7981	39.574	5.40925	-0.776693	-2.87105	0.194459	0.00151395	no	yes	MADS box transcription factor IPR002487 Transcription factor, K-box
Solyc12g038510	35.3758	23.2377	3.42167	-0.6063	-2.76369	0.472762	0.00764792	no	yes	MADS box transcription factor 11 IPR002487 Transcription factor, K-box
Solyc02g084630	49.2278	49.0573	114.156	-0.00500628	1.21847	0.995702	0.00764792	no	yes	MADS-box transcription factor IPR002100 Transcription factor, MADS-box
Solyc07g052700	43.3119	38.1587	110.13	-0.182752	1.52912	0.857861	0.0027662	no	yes	MADS-box transcription factor 1 IPR002100 Transcription factor, MADS-box
Solyc09g090980	605.233	969.751	6481.61	0.680124	2.74066	0.529748	0.00935408	no	yes	Major allergen Mal d 1 IPR000916 Bet v I allergen
Solyc05g051900	9.8001	20.2599	7.11542	1.04776	-1.50961	0.147842	0.0365763	no	yes	Major facilitator superfamily (MFS_1) transporter IPR016196 Major facilitator superfamily, general substrate transporter
Solyc08g066750	38.8197	33.069	92.5278	-0.231308	1.48441	0.807387	0.00151395	no	yes	Major facilitator superfamily domain containing protein 5 IPR008509 Protein of unknown function DUF791
Solyc04g007780	17.3798	17.6993	79.6104	0.0262763	2.16927	0.985216	0.00151395	no	yes	Major latex-like protein IPR000916 Bet v I allergen
Solyc10g048030	796.356	444.415	125.417	-0.841506	-1.82517	0.194392	0.00151395	no	yes	Major latex-like protein IPR000916 Bet v I allergen
Solyc03g115990	32.906	32.8739	80.1875	-0.00140952	1.28644	0.99864	0.013803	no	yes	Malate dehydrogenase IPR010097 Malate dehydrogenase, NAD-dependent, eukaryotes and gamma proteobacteria
Solyc03g071590	14.2308	17.8814	6.52089	0.329443	-1.45532	0.722278	0.0198266	no	yes	Malate dehydrogenase IPR011273 Malate dehydrogenase, NADP-dependent, plants
Solyc02g083640	22.0832	12.6054	5.18644	-0.808913	-1.28122	0.226804	0.0473867	no	yes	Male sterility 5 family protein (Fragment) IPR011990 Tetratricopeptide-like helical
Solyc05g050120	177.694	176.441	549.796	-0.0102075	1.63971	0.993604	0.0130414	no	yes	Malic enzyme IPR012302 Malic enzyme, NAD-binding
Solyc04g064720	37.4084	43.4212	19.2754	0.215036	-1.17164	0.832867	0.0341425	no	yes	Maltose excess protein 1-like, chloroplastic
Solyc01g008720	0	1.26274	22.8395	inf	4.1769	1	0.008546	no	yes	Mannan endo-1 4-beta-mannosidase IPR001547 Glycoside hydrolase, family 5
Solyc02g084990	119.972	100.969	343.579	-0.248775	1.76672	0.833342	0.0027662	no	yes	Mannan endo-1 4-beta-mannosidase IPR001547 Glycoside hydrolase, family 5
Solyc06g064520	1.43111	3.51619	11.3055	1.29688	1.68494	1	0.0459627	no	yes	Mannan endo-1 4-beta-mannosidase IPR001547 Glycoside hydrolase, family 5
Solyc11g012190	3.94201	3.58917	11.5618	-0.135283	1.68764	1	0.0369852	no	yes	Mannan endo-1 4-beta-mannosidase IPR013781 Glycoside hydrolase, subgroup, catalytic core
Solyc06g063260	3.57372	5.3278	1.28655	0.576114	-2.05003	0.580404	0.0178504	no	yes	Mannosyl-oligosaccharide 1 2-alpha-mannosidase IPR001382 Glycoside hydrolase, family 47
Solyc02g089150	3.14362	3.92313	22.5724	0.319576	2.52449	1	0.0027662	no	yes	MAPprotein kinase-like protein IPR017946 PLC-like phosphodiesterase, TIM beta_alpha-barrel domain
Solyc01g087150	3.39933	5.1924	24.8292	0.611153	2.25756	0.591887	0.00151395	no	yes	Mate efflux family protein IPR002528 Multi antimicrobial extrusion protein MatE
Solyc11g065820	16.7968	20.0774	3.15658	0.257384	-2.66914	0.80005	0.00151395	no	yes	Mate efflux family protein IPR002528 Multi antimicrobial extrusion protein MatE
Solyc02g032660	3.41346	7.65308	0	1.16481	#NAME?	0.253838	0.00151395	no	yes	MATE efflux family protein expressed IPR002528 Multi antimicrobial extrusion protein MatE
Solyc02g080490	22.9406	20.4876	48.2106	-0.163154	1.2346	0.871846	0.0151953	no	yes	MATE efflux family protein expressed IPR002528 Multi antimicrobial extrusion protein MatE
Solyc10g007800	10.1531	12.4804	1.49044	0.297741	-3.06585	0.790073	0.0227597	no	yes	Meiosis 5
Solyc12g011010	87.4022	93.7304	8.7904	0.100848	-3.41452	0.935088	0.00151395	no	yes	Meiosis 5
Solyc09g097890	4.85153	2.04613	12.3643	-1.24554	2.59521	0.345232	0.0278775	no	yes	Membrane protein IPR006593 Cytochrome b561_ferric reductase transmembrane
Solyc01g097860	56.2661	69.5822	31.6908	0.306452	-1.13466	0.713838	0.0222405	no	yes	Membrane protein IPR010903 Protein of unknown function DUF1517
Solyc12g056900	29.9791	23.2964	59.5419	-0.363849	1.3538	0.736599	0.0245809	no	yes	Membrane-anchored ubiquitin-fold protein 2 IPR017000 Membrane-anchored ubiquitin-fold protein, HCG-1
Solyc06g035870	56.4801	53.5771	110.765	-0.0761251	1.04782	0.944928	0.0300611	no	yes	Membrane-associated progesterone receptor component 1 IPR001199 Cytochrome b5
Solyc07g007260	104.516	117.47	465.54	0.168567	1.98661	0.881851	0.00151395	no	yes	Metallocarboxypeptidase inhibitor IPR004231 Proteinase inhibitor I37, carboxypeptidase A
Solyc03g116680	25.5211	37.887	11.7849	0.57001	-1.68476	0.489427	0.00588797	no	yes	Methyl binding domain protein (Fragment) IPR001739 Methyl-CpG DNA binding
Solyc03g044740	22.8864	28.7995	85.2978	0.331556	1.56646	0.713461	0.00151395	no	yes	Methyl jasmonate esterase IPR000073 Alpha_beta hydrolase fold-1
Solyc01g108030	11.0912	27.2207	8.75776	1.29529	-1.63607	0.117778	0.0463989	no	yes	Methylcrotonoyl-CoA carboxylase beta subunit IPR000022 Carboxyl transferase
Solyc03g116370	9.95497	10.9775	30.2345	0.141056	1.46165	0.926303	0.021047	no	yes	Microtubule plus-end binding protein IPR001715 Calponin-like actin-binding
Solyc01g005080	19.2439	14.4683	5.05641	-0.411507	-1.51671	0.574031	0.0048999	no	yes	Microtubule-associated protein MAP65-1a IPR007145 MAP65_ASE1
Solyc09g011760	105.194	69.5732	137.29	-0.596447	0.980627	0.336912	0.0455455	no	yes	Mitochondrial import inner membrane translocase subunit Tim10 IPR004217 Mitochondrial inner membrane translocase complex, Tim8_9_10_13-zinc finger-like
Solyc03g097920	23.9587	27.2583	9.63095	0.186146	-1.50095	0.874381	0.0263027	no	yes	Mitogen-activated protein kinase kinase IPR002290 Serine_threonine protein kinase
Solyc09g074430	2.24485	2.1145	8.66852	-0.0863028	2.03547	1	0.0410297	no	yes	Monooxygenase IPR000103 Pyridine nucleotide-disulphide oxidoreductase, class-II
Solyc04g025650	20.7199	27.0132	6.40656	0.382653	-2.07605	0.677397	0.00151395	no	yes	Monooxygenase FAD-binding IPR003042 Aromatic-ring hydroxylase-like
Solyc02g082290	2.69264	5.33616	16.4903	0.986782	1.62775	0.203724	0.0048999	no	yes	MORC family CW-type zinc finger 3 IPR003594 ATP-binding region, ATPase-like
Solyc03g122180	33.0702	25.5068	51.3411	-0.374652	1.00923	0.599024	0.0369852	no	yes	mRNA 3-UTR binding protein IPR012677 Nucleotide-binding, alpha-beta plait
Solyc07g041830	44.9101	62.0129	17.8338	0.465528	-1.79795	0.604991	0.0109802	no	yes	MTD1
Solyc11g005350	54.9629	60.7	2.48073	0.143239	-4.61286	0.923309	0.00151395	no	yes	MtN21 nodulin protein-like IPR000620 Protein of unknown function DUF6, transmembrane
Solyc09g074530	1.94406	6.52204	95.8168	1.74625	3.87688	0.232321	0.00151395	no	yes	MTN3 IPR018179 RAG1-activating protein 1 homologue
Solyc03g097560	12.1116	6.24548	25.4592	-0.955509	2.0273	0.327741	0.00674426	no	yes	MtN3-like protein IPR018179 RAG1-activating protein 1 homologue
Solyc03g097580	0.679139	1.63428	43.4405	1.26688	4.73231	1	0.00390689	no	yes	MtN3-like protein IPR018179 RAG1-activating protein 1 homologue
Solyc03g097600	72.8794	61.0234	1.72002	-0.256149	-5.14887	0.829059	0.0378851	no	yes	MtN3-like protein IPR018179 RAG1-activating protein 1 homologue
Solyc03g097610	1.77302	5.75298	0	1.6981	#NAME?	0.308813	0.00151395	no	yes	MtN3-like protein IPR018179 RAG1-activating protein 1 homologue
Solyc07g065320	9.38875	9.40317	1.90338	0.0022137	-2.30459	0.997627	0.00151395	no	yes	Multidrug resistance protein ABC transporter family IPR001140 ABC transporter, transmembrane region
Solyc07g052380	1.04913	2.02226	8.41976	0.946772	2.05781	1	0.0414513	no	yes	Multidrug resistance protein mdtK IPR002528 Multi antimicrobial extrusion protein MatE
Solyc12g006360	3.63438	4.87754	20.7191	0.424447	2.08674	0.75834	0.00674426	no	yes	Multidrug resistance protein mdtK IPR002528 Multi antimicrobial extrusion protein MatE
Solyc07g006730	6.79111	6.79566	30.6872	0.000966656	2.17495	0.995774	0.00151395	no	yes	Multidrug resistance protein mdtK IPR015521 MATE family transporter related protein
Solyc03g080010	7.29921	10.4368	3.60908	0.515872	-1.53198	0.481647	0.0027662	no	yes	MutS2 protein IPR005747 DNA mismatch repair protein MutS, type 2
Solyc08g078340	48.1438	47.2454	19.8413	-0.0271776	-1.25167	0.983982	0.0278775	no	yes	Myb family transcription factor IPR006447 Myb-like DNA-binding region, SHAQKYF class
Solyc06g069850	4.77877	4.89151	22.7763	0.0336402	2.21918	0.988083	0.00151395	no	yes	MYB family transcription factor IPR015495 Myb transcription factor
Solyc10g080920	10.8103	13.9615	0	0.369043	#NAME?	0.916135	0.044175	no	yes	Myb family transcription factor (Fragment) IPR017884 SANT, eukarya
Solyc05g009720	24.3521	31.0134	8.3081	0.348847	-1.9003	0.685545	0.00151395	no	yes	Myb family transcription factor-like IPR006447 Myb-like DNA-binding region, SHAQKYF class
Solyc10g083340	7.74993	8.20674	1.42671	0.0826249	-2.52412	0.959381	0.0316725	no	yes	Myb family transcription factor-like IPR006447 Myb-like DNA-binding region, SHAQKYF class
Solyc10g085620	6.08628	12.2505	1.86521	1.0092	-2.71543	0.180244	0.00151395	no	yes	Myb family transcription factor-like IPR006447 Myb-like DNA-binding region, SHAQKYF class
Solyc12g017370	11.7294	17.2124	5.75497	0.55332	-1.58057	0.569497	0.0300611	no	yes	Myb family transcription factor-like IPR006447 Myb-like DNA-binding region, SHAQKYF class
Solyc12g008800	57.7785	53.682	15.762	-0.106093	-1.76799	0.952954	0.0351144	no	yes	MYB transcription factor IPR006447 Myb-like DNA-binding region, SHAQKYF class
Solyc12g044610	6.60398	14.3128	1.09533	1.1159	-3.70787	0.212462	0.0251786	no	yes	Myb transcription factor IPR006447 Myb-like DNA-binding region, SHAQKYF class
Solyc03g112390	10.2317	12.8419	43.339	0.327807	1.75481	0.745637	0.00151395	no	yes	Myb transcription factor IPR015495 Myb transcription factor
Solyc03g119370	1.23821	7.03184	0	2.50565	#NAME?	0.240697	0.00151395	no	yes	MYB transcription factor IPR015495 Myb transcription factor
Solyc05g048830	21.0747	13.4296	4.39772	-0.650103	-1.61059	0.353236	0.0410297	no	yes	MYB transcription factor IPR015495 Myb transcription factor
Solyc11g073120	42.3022	41.442	12.7172	-0.0296398	-1.70431	0.983769	0.008546	no	yes	MYB transcription factor IPR015495 Myb transcription factor
Solyc07g022910	6.66505	6.17707	2.0939	-0.109693	-1.56073	0.927607	0.0216668	no	yes	Myosin heavy chain-like IPR008545 Protein of unknown function DUF827, plant
Solyc05g016260	12.4304	22.7937	7.55073	0.874767	-1.59395	0.250842	0.0374475	no	yes	Myosin XI-K
Solyc09g083030	67.0995	47.1073	147.287	-0.510353	1.64461	0.556688	0.00390689	no	yes	Myrosinase binding protein IPR001229 Mannose-binding lectin
Solyc10g078600	15.7064	22.2958	2.76743	0.505424	-3.01016	0.562499	0.00151395	no	yes	Myrosinase-binding protein (Fragment) IPR001229 Mannose-binding lectin
Solyc04g078460	41.6894	47.0551	159.361	0.17467	1.75988	0.882788	0.00151395	no	yes	N(4)-(Beta-N-acetylglucosaminyl)-L-asparaginase IPR000246 Peptidase T2, asparaginase 2
Solyc01g102740	4.56428	7.26567	0	0.67071	#NAME?	0.547526	0.00151395	no	yes	NAC domain protein IPR003441 protein
Solyc04g079940	25.5528	41.9994	12.82	0.716884	-1.71198	0.313244	0.00588797	no	yes	NAC domain protein IPR003441 protein
Solyc07g066330	18.3441	37.6955	0.591077	1.03908	-5.9949	0.267641	0.0240123	no	yes	NAC domain protein IPR003441 protein
Solyc08g077110	2.15489	4.25153	11.0884	0.980368	1.383	1	0.0493426	no	yes	NAC domain protein IPR003441 protein
Solyc11g008010	35.8785	79.238	29.1185	1.14307	-1.44425	0.122228	0.0388359	no	yes	NAC domain protein IPR003441 protein
Solyc11g017470	46.7254	76.3619	22.9256	0.708646	-1.73589	0.366775	0.00764792	no	yes	NAC domain protein IPR003441 protein
Solyc12g013620	19.0136	42.8587	4.12065	1.17256	-3.37864	0.19946	0.00151395	no	yes	NAC domain protein IPR003441 protein
Solyc02g088180	29.6384	22.2986	1.80161	-0.410512	-3.6296	0.665988	0.00151395	no	yes	NAC domain protein protein
Solyc01g009860	113.21	163.329	46.057	0.528785	-1.82629	0.587312	0.0165101	no	yes	NAC domain transcription factor protein
Solyc08g068710,Solyc08g068780	45.9842	39.789	5.5251	-0.208767	-2.8483	0.890692	0.0048999	no	yes	N-acetyltransferase IPR000182 GCN5-related N-acetyltransferase
Solyc01g008920	18.7836	21.4716	8.64753	0.192954	-1.31207	0.856225	0.0295486	no	yes	NAD dependent epimerase_dehydratase family protein expressed IPR013120 Male sterility, NAD-binding
Solyc01g007660,Solyc01g007670	61.3332	45.7941	114.504	-0.421505	1.32216	0.694766	0.0469335	no	yes	NAD(P)H-quinone oxidoreductase subunit 2 chloroplastic IPR010096 NADH-quinone oxidoreductase, chain N
Solyc09g083150	30.0261	54.9682	25.7645	0.872382	-1.09321	0.133324	0.0459627	no	yes	NAD(P)H-quinone oxidoreductase subunit N
Solyc06g073260	124.518	140.842	33.8237	0.177717	-2.05797	0.881284	0.00151395	no	yes	NAD-dependent epimerase_dehydratase-binding domain
Solyc06g036350	71.8523	50.4906	110.869	-0.509021	1.13477	0.458649	0.0159069	no	yes	NADH dehydrogenase IPR006806 ETC complex I subunit
Solyc06g075810	179.467	158.683	344.217	-0.177569	1.11717	0.858147	0.0245809	no	yes	NADH dehydrogenase, alpha subcomplex, subunit 2
Solyc08g080240	159.283	110.049	243.449	-0.533449	1.14548	0.398928	0.0130414	no	yes	NADH ubiquinone dehydrogenase IPR010625 CHCH
Solyc01g109620	87.9618	66.1555	156.778	-0.411015	1.24479	0.558685	0.00674426	no	yes	NADH-quinone oxidoreductase subunit I IPR001450 4Fe-4S ferredoxin, iron-sulphur binding, subgroup
Solyc01g110450	78.2458	65.6761	140.191	-0.252647	1.09396	0.7662	0.0251786	no	yes	NADP dependent sorbitol 6-phosphate dehydrogenase (Fragment) IPR020471 Aldo_keto reductase subgroup
Solyc07g056180,Solyc07g056190,Solyc07g056200	82.6888	47.22	11.1699	-0.808292	-2.07978	0.32321	0.0048999	no	yes	NBS-LRR class disease resistance protein
Solyc04g079420	27.0213	23.9102	4.07176	-0.176475	-2.5539	0.882583	0.00151395	no	yes	Nbs-lrr, resistance protein
Solyc02g093180	9.71859	17.5255	4.25652	0.85064	-2.04171	0.296093	0.0027662	no	yes	N-hydroxycinnamoyl_benzoyltransferase 3 IPR003480 Transferase
Solyc03g005470	143.984	101.628	250.418	-0.502604	1.30103	0.448102	0.00588797	no	yes	Nicotiana lesion-inducing like IPR008637 HR-like lesion-inducer
Solyc05g008180	36.809	50.119	17.751	0.445299	-1.49746	0.579703	0.00588797	no	yes	Nicotinate-nucleotide pyrophosphorylase IPR004393 Nicotinate-nucleotide pyrophosphorylase
Solyc06g060620	50.8932	54.4767	23.0701	0.0981647	-1.23962	0.938792	0.0123261	no	yes	Nitrate transporter IPR000109 TGF-beta receptor, type I_II extracellular region
Solyc08g078950	40.1761	44.0899	4.4863	0.134112	-3.29685	0.914235	0.00151395	no	yes	Nitrate transporter IPR000109 TGF-beta receptor, type I_II extracellular region
Solyc01g010270	117.697	80.8465	166.166	-0.541819	1.03937	0.389875	0.0278775	no	yes	Nitrilase associated protein-like (Fragment)
Solyc03g114970	137.285	132.222	273.886	-0.0542056	1.05061	0.965636	0.0486948	no	yes	Nitrilase associated protein-like (Fragment)
Solyc06g068470	6.88118	4.20661	18.5896	-0.709998	2.14377	0.587739	0.0204096	no	yes	N-methyltransferase
Solyc08g065430	35.9329	29.2135	74.688	-0.29867	1.35424	0.719694	0.0048999	no	yes	N-myc downstream regulated protein 3 (Fragment) IPR015511 Pollen specific protein SF21
Solyc08g082750	12.7431	17.4957	5.32203	0.45728	-1.71695	0.563532	0.00151395	no	yes	Nodule inception protein (Fragment) IPR003035 Plant regulator RWP-RK
Solyc11g012930	55.9402	103.784	17.0854	0.891631	-2.60275	0.281832	0.0027662	no	yes	Nodulin family protein IPR000620 Protein of unknown function DUF6, transmembrane
Solyc02g087060	42.2508	103.879	5.55165	1.29786	-4.22585	0.143045	0.00151395	no	yes	Nodulin MtN21 family protein
Solyc10g078270	14.9533	8.77645	25.1803	-0.768751	1.52059	0.405782	0.0346925	no	yes	Nodulin MtN21 family protein (Fragment) IPR000620 Protein of unknown function DUF6, transmembrane
Solyc03g007360	1.24506	5.7299	41.2374	2.2023	2.84737	0.214418	0.00151395	no	yes	Nodulin MtN3 family protein IPR018179 RAG1-activating protein 1 homologue
Solyc08g082770	8.58244	8.54272	27.8337	-0.00669237	1.70407	0.992262	0.0245809	no	yes	Nodulin MtN3 family protein IPR018179 RAG1-activating protein 1 homologue
Solyc01g100920	57.269	34.4611	5.36874	-0.732785	-2.68231	0.252562	0.00151395	no	yes	Nodulin-like protein IPR000620 Protein of unknown function DUF6, transmembrane
Solyc03g080070	22.584	23.0767	111.979	0.0311362	2.27871	0.98162	0.00151395	no	yes	Nodulin-like protein IPR000620 Protein of unknown function DUF6, transmembrane
Solyc03g117300	15.1172	12.109	35.4838	-0.320105	1.55108	0.722449	0.00151395	no	yes	Nodulin-like protein IPR010658 Nodulin-like
Solyc01g073680	35.9498	33.8359	106.376	-0.0874282	1.65255	0.948132	0.00151395	no	yes	Non-specific lipid-transfer protein IPR013770 Plant lipid transfer protein and hydrophobic protein, helical
Solyc06g005770	7.78444	165.496	764.107	4.41006	2.20698	0.0793074	0.00151395	no	yes	Non-specific lipid-transfer protein IPR013770 Plant lipid transfer protein and hydrophobic protein, helical
Solyc06g059830	7.11782	21.4165	107.757	1.58922	2.33098	0.628389	0.0130414	no	yes	Non-specific lipid-transfer protein IPR013770 Plant lipid transfer protein and hydrophobic protein, helical
Solyc10g075150	647.985	1184.21	234.214	0.869894	-2.33802	0.324932	0.00151395	no	yes	Non-specific lipid-transfer protein IPR013770 Plant lipid transfer protein and hydrophobic protein, helical
Solyc10g076200	49.1837	55.406	318.79	0.171862	2.52449	0.925526	0.00151395	no	yes	Non-specific lipid-transfer protein IPR013770 Plant lipid transfer protein and hydrophobic protein, helical
Solyc11g072030	87.7456	68.5876	177.72	-0.355378	1.37358	0.672244	0.0109802	no	yes	Non-specific lipid-transfer protein-like protein IPR003612 Plant lipid transfer protein_seed storage_trypsin-alpha amylase inhibitor
Solyc10g005200	30.34	26.2384	64.9683	-0.209541	1.30806	0.832342	0.008546	no	yes	Novel protein IPR008166 Protein of unknown function DUF23
Solyc05g006780	15.3015	30.7755	11.1423	1.00811	-1.46573	0.109909	0.0116387	no	yes	NPH3 domain containing protein-like IPR007679 Protein of unknown function DUF569
Solyc07g044980	39.124	32.3906	11.5353	-0.272477	-1.48952	0.76971	0.00151395	no	yes	NPR1-1 protein (Fragment) IPR013069 BTB_POZ
Solyc06g009080,Solyc06g009090,Solyc06g009110	24.8752	42.464	170.558	0.771535	2.00595	0.320719	0.00151395	no	yes	Nucellin-like aspartic protease (Fragment) IPR001461 Peptidase A1
Solyc06g018100	31.709	19.04	38.6304	-0.735858	1.0207	0.200535	0.0432134	no	yes	Nucellin-like aspartic protease (Fragment) IPR001461 Peptidase A1
Solyc02g069860	16.0393	15.0397	33.0964	-0.0928381	1.1379	0.944669	0.0384177	no	yes	Nuclear transcription factor Y subunit A-7 IPR001289 CCAAT-binding transcription factor, subunit B
Solyc05g006020	9.6216	7.61342	24.4734	-0.337732	1.6846	0.755216	0.00935408	no	yes	Nucleobase ascorbate transporter IPR006043 Xanthine_uracil_vitamin C permease
Solyc10g008760	21.7646	16.5371	40.4815	-0.396278	1.29156	0.671189	0.021047	no	yes	NUDIX hydrolase IPR000086 NUDIX hydrolase domain
Solyc03g043860	47.0556	39.1924	2.13528	-0.263793	-4.19808	0.827145	0.0336808	no	yes	Nudix hydrolase 1 (AtNUDT1) (NADH pyrophosphatase) (DHNTP pyrophosphohydrolase) (Dihydroneopterin triphosphate pyrophosphohydrolase) IPR000086 NUDIX hydrolase domain
Solyc02g093330	3.81558	5.79734	1.83687	0.60349	-1.65814	0.50687	0.0144882	no	yes	Nup98 (Fragment) IPR007230 Peptidase S59, nucleoporin
Solyc12g010590	10.5644	14.354	87.8412	0.442243	2.61344	0.751519	0.00151395	no	yes	O-acyltransferase WSD1
Solyc03g082620	43.9602	50.1769	14.692	0.190827	-1.77199	0.865196	0.00151395	no	yes	Oligopeptide transporter (Fragment) IPR004813 Oligopeptide transporter OPT superfamily
Solyc08g083060	80.6166	99.4544	29.3794	0.302959	-1.75923	0.774808	0.00674426	no	yes	Oligopeptide transporter (Fragment) IPR004813 Oligopeptide transporter OPT superfamily
Solyc11g012700	38.9322	46.333	18.349	0.251078	-1.33634	0.789088	0.0048999	no	yes	Oligopeptide transporter 9 IPR004648 Tetrapeptide transporter, OPT1_isp4
Solyc06g007130,Solyc06g007140	32.4383	27.9078	128.052	-0.217027	2.19798	0.846668	0.00151395	no	yes	Omega-3 fatty acid desaturase IPR005804 Fatty acid desaturase, type 1
Solyc12g056620	10.9298	6.86252	0	-0.671454	#NAME?	0.743747	0.008546	no	yes	One-helix protein
Solyc05g052790	23.0761	19.5055	44.9965	-0.242514	1.20593	0.797105	0.0151953	no	yes	Organic anion transporter IPR004853 Protein of unknown function DUF250
Solyc06g060370	29.1208	31.7644	68.4185	0.125364	1.10697	0.906911	0.013803	no	yes	Organic anion transporter IPR004853 Protein of unknown function DUF250
Solyc08g060940	139.959	114.024	308.277	-0.29567	1.43489	0.743882	0.0027662	no	yes	Organic anion transporter IPR004853 Protein of unknown function DUF250
Solyc08g082920	20.137	26.4094	59.3805	0.3912	1.16894	0.688278	0.0316725	no	yes	ORM1-like protein 2 IPR007203 ORMDL
Solyc04g082030	425.98	333.425	64.6731	-0.353425	-2.36612	0.72588	0.00151395	no	yes	Ornithine decarboxylase IPR002433 Ornithine decarboxylase
Solyc03g120730	19.0017	27.6651	9.99087	0.541938	-1.46938	0.480285	0.010136	no	yes	Os01g0786800 protein (Fragment) IPR002781 Protein of unknown function DUF81
Solyc01g009430	324.429	326.238	80.1169	0.00802039	-2.02575	0.995682	0.00674426	no	yes	Os02g0448600 protein (Fragment)
Solyc06g074620	7.57854	11.9083	2.50529	0.651973	-2.24892	0.538261	0.0336808	no	yes	Os02g0448600 protein (Fragment)
Solyc03g025800	35.6212	17.6723	57.5444	-1.01125	1.70319	0.168395	0.0116387	no	yes	Os03g0111400 protein (Fragment) IPR006121 Heavy metal transport_detoxification protein
Solyc04g074670	11.2642	23.4032	65.2982	1.05496	1.48034	0.106627	0.0116387	no	yes	Os03g0169000 protein (Fragment) IPR004348 Protein of unknown function DUF246, plant
Solyc06g063240	135.134	95.6876	217.154	-0.497987	1.18232	0.528015	0.0498011	no	yes	Os03g0169000 protein (Fragment) IPR004348 Protein of unknown function DUF246, plant
Solyc11g064850	25.2539	18.3223	45.327	-0.462904	1.30677	0.554633	0.0165101	no	yes	Os04g0226400 protein (Fragment)
Solyc01g088660	43.9888	44.3818	143.317	0.0128326	1.69117	0.991632	0.00151395	no	yes	Os04g0585900 protein (Fragment) IPR007650 Protein of unknown function DUF581
Solyc08g077480	46.241	39.8345	105.271	-0.215151	1.40201	0.822922	0.0027662	no	yes	Os04g0585900 protein (Fragment) IPR007650 Protein of unknown function DUF581
Solyc02g072040	0.143776	3.93164	22.2896	4.77324	2.50317	1	0.00151395	no	yes	Os05g0272200 protein (Fragment)
Solyc02g072050	0.325072	8.39312	57.1515	4.69038	2.76751	0.26634	0.00151395	no	yes	Os05g0272200 protein (Fragment)
Solyc01g080510	19.3662	28.4395	10.9584	0.554358	-1.37587	0.465739	0.0191462	no	yes	Os05g0406000 protein (Fragment)
Solyc06g007170	9.99556	12.3578	36.6334	0.306063	1.56774	0.770321	0.00151395	no	yes	Os06g0207500 protein (Fragment) IPR004253 Protein of unknown function DUF231, plant
Solyc10g080550	11.0151	14.1497	56.1011	0.361292	1.98726	0.703697	0.00151395	no	yes	Os06g0207500 protein (Fragment) IPR004253 Protein of unknown function DUF231, plant
Solyc11g006990	17.997	20.162	44.5529	0.163878	1.14388	0.891715	0.0331577	no	yes	Os06g0207500 protein (Fragment) IPR004253 Protein of unknown function DUF231, plant
Solyc12g014360	17.8107	13.3	54.5755	-0.421326	2.03683	0.676209	0.00151395	no	yes	Os06g0207500 protein (Fragment) IPR004253 Protein of unknown function DUF231, plant
Solyc01g105410	157.008	195.644	38.9983	0.317391	-2.32674	0.786349	0.00151395	no	yes	Os06g0220000 protein (Fragment) IPR006766 Phosphate-induced protein 1 conserved region
Solyc03g120940	31.7747	24.8295	48.5864	-0.355823	0.9685	0.630084	0.0469335	no	yes	Os06g0483900 protein (Fragment)
Solyc12g096460	18.1769	23.2036	8.28344	0.352241	-1.48605	0.727751	0.0268601	no	yes	Os07g0419800 protein (Fragment) IPR012866 Protein of unknown function DUF1644
Solyc12g088840	732.849	1173.76	110.146	0.67955	-3.41365	0.40797	0.00151395	no	yes	Os07g0619200 protein (Fragment) IPR018248 EF hand
Solyc03g098630	8.64396	11.2751	3.61661	0.383373	-1.64043	0.628993	0.00390689	no	yes	Os08g0100600 protein (Fragment) IPR008507 Protein of unknown function DUF789
Solyc09g082580	19.0046	14.0184	33.933	-0.439023	1.27536	0.544657	0.00935408	no	yes	Os12g0604200 protein (Fragment) IPR008546 Protein of unknown function DUF828, plant
Solyc08g080590	104.607	54.3011	14.3268	-0.945922	-1.92227	0.136193	0.0251786	no	yes	Osmotin 81 (Fragment) IPR001938 Thaumatin, pathogenesis-related
Solyc07g041720	509.951	161.152	4.66387	-1.66194	-5.11075	0.136644	0.0048999	no	yes	Oxalate oxidase-like germin 171 IPR014710 RmlC-like jelly roll fold
Solyc03g007200	38.4154	36.0027	107.083	-0.0935782	1.57256	0.933191	0.00151395	no	yes	Oxidoreductase zinc-containing alcohol dehydrogenase family IPR002085 Alcohol dehydrogenase superfamily, zinc-containing
Solyc05g007780	41.18	88.4292	21.465	1.10258	-2.04254	0.0880575	0.00151395	no	yes	Oxygen evolving enhancer protein 3 IPR008797 Photosystem II oxygen evolving complex protein PsbQ
Solyc10g086570	51.3759	94.12	21.0743	0.873411	-2.15902	0.312558	0.00151395	no	yes	Palmitoyltransferase PFA4 IPR001594 Zinc finger, DHHC-type
Solyc01g006330	7.07185	10.5358	3.34927	0.575146	-1.65339	0.528255	0.0351144	no	yes	PAP fibrillin family protein IPR006843 PAP fibrillin
Solyc02g090490	13.2559	33.1882	5.92107	1.32404	-2.48674	0.32027	0.0419002	no	yes	Patatin-like protein 3 IPR002641 Patatin
Solyc00g174330,Solyc00g174340	3800.33	1387.26	290.158	-1.45389	-2.25732	0.177893	0.00151395	no	yes	Pathogenesis related protein PR-1 IPR001283 Allergen V5_Tpx-1 related
Solyc09g006010	11.3452	6.01485	0	-0.915477	#NAME?	0.430343	0.00151395	no	yes	Pathogenesis related protein PR-1 IPR001283 Allergen V5_Tpx-1 related
Solyc02g065470	151.461	113.301	300.668	-0.418785	1.408	0.591887	0.00390689	no	yes	Pathogenesis-related protein IPR001283 Allergen V5_Tpx-1 related
Solyc07g006700	17.4056	19.2509	55.1004	0.145377	1.51714	0.931775	0.0316725	no	yes	Pathogenesis-related protein PR-1 IPR002413 Ves allergen
Solyc05g014000	209.093	153.689	547.948	-0.444134	1.83403	0.608365	0.00151395	no	yes	Pectate lyase IPR002022 Pectate lyase_Amb allergen
Solyc06g083580	40.4618	76.0318	292.369	0.910042	1.94311	0.253938	0.00935408	no	yes	Pectate lyase 1-27 IPR002022 Pectate lyase_Amb allergen
Solyc05g047590	14.081	8.88525	20.6659	-0.664269	1.21777	0.36513	0.0374475	no	yes	Pectinesterase IPR000070 Pectinesterase, catalytic
Solyc06g009190	82.8155	38.5262	105.738	-1.10406	1.45658	0.0612472	0.00588797	no	yes	Pectinesterase IPR000070 Pectinesterase, catalytic
Solyc07g017600	66.6917	62.7537	256.264	-0.0878062	2.02986	0.946272	0.00151395	no	yes	Pectinesterase IPR000070 Pectinesterase, catalytic
Solyc09g091730	2.06331	1.79456	19.8832	-0.201334	3.46985	1	0.0222405	no	yes	Pectinesterase IPR000070 Pectinesterase, catalytic
Solyc07g042390	170.169	177.33	475.264	0.0594662	1.42229	0.961331	0.0027662	no	yes	Pectinesterase IPR006501 Pectinesterase inhibitor
Solyc10g076730	3.06637	8.58843	0	1.48586	#NAME?	0.41746	0.00151395	no	yes	Pectinesterase IPR006501 Pectinesterase inhibitor
Solyc12g009270	30.7175	32.8681	155.42	0.0976307	2.24142	0.951083	0.00151395	no	yes	Pectinesterase IPR006501 Pectinesterase inhibitor
Solyc07g064180,Solyc07g064190	0.33636	6.14762	68.5632	4.19195	3.47933	0.392928	0.00151395	no	yes	Pectinesterase IPR018040 Pectinesterase, active site IPR000070 Pectinesterase, catalytic
Solyc02g088600	12.028	15.0159	6.69142	0.32009	-1.1661	0.727516	0.0401633	no	yes	Pentatricopeptide repeat-containing protein IPR002885 Pentatricopeptide repeat
Solyc03g005000	36.4401	63.9766	22.0515	0.812017	-1.53666	0.217469	0.0027662	no	yes	Peptidase M48 Ste24p IPR001915 Peptidase M48, Ste24p
Solyc06g019200	37.0929	56.9528	20.4742	0.618621	-1.47596	0.443211	0.00674426	no	yes	Peptidase M50 family protein IPR008915 Peptidase M50
Solyc09g074650	21.3764	32.7889	11.5077	0.617186	-1.51061	0.336635	0.00390689	no	yes	Peptide chain release factor 1 IPR004373 Peptide chain release factor 1
Solyc01g080410	75.3734	36.8737	6.74733	-1.03146	-2.4502	0.135215	0.0222405	no	yes	Peptide methionine sulfoxide reductase msrB IPR002579 Methionine sulphoxide reductase B
Solyc02g087280	7.84559	20.5428	2.25229	1.38868	-3.18917	0.0679779	0.00151395	no	yes	Peptide transporter IPR000109 TGF-beta receptor, type I_II extracellular region
Solyc06g076750	29.6971	65.0433	19.3713	1.13108	-1.74748	0.113904	0.0116387	no	yes	Peptide transporter IPR000109 TGF-beta receptor, type I_II extracellular region
Solyc07g008520	14.4568	11.0982	25.3637	-0.381419	1.19244	0.673575	0.0204096	no	yes	Peptide transporter IPR000109 TGF-beta receptor, type I_II extracellular region
Solyc05g005960	81.1683	64.7928	167.771	-0.325082	1.37259	0.695052	0.00588797	no	yes	Peptide transporter 1 IPR000109 TGF-beta receptor, type I_II extracellular region
Solyc10g039290	31.4127	27.9911	8.35971	-0.166378	-1.74345	0.879183	0.00674426	no	yes	Peptide transporter-like protein IPR000109 TGF-beta receptor, type I_II extracellular region
Solyc12g014270	9.13693	10.3631	24.5976	0.181673	1.24706	0.884223	0.021047	no	yes	Peptide-N4-(N-acetyl-beta-glucosaminyl)asparagine amidase A
Solyc01g105710	121.272	78.6496	193.85	-0.624734	1.30143	0.308616	0.0048999	no	yes	Peptidyl-prolyl cis-trans isomerase IPR001179 Peptidyl-prolyl cis-trans isomerase, FKBP-type
Solyc03g119150	8.80204	18.4438	5.31945	1.06723	-1.79379	0.148231	0.0144882	no	yes	Peptidyl-prolyl cis-trans isomerase IPR001179 Peptidyl-prolyl cis-trans isomerase, FKBP-type
Solyc10g078250,Solyc10g078260	20.2594	54.2244	2.38346	1.42035	-4.50781	0.543278	0.00151395	no	yes	Peptidyl-prolyl cis-trans isomerase D IPR001179 Peptidyl-prolyl cis-trans isomerase, FKBP-type
Solyc01g108340,Solyc01g108350	43.2851	50.675	145.386	0.227404	1.52055	0.831061	0.0151953	no	yes	Peptidyl-prolyl cis-trans isomerase D IPR002130 Peptidyl-prolyl cis-trans isomerase, cyclophilin-type
Solyc02g080530	171.341	126.13	272.11	-0.441968	1.10928	0.592214	0.0432134	no	yes	Peroxidase IPR002016 Haem peroxidase, plant_fungal_bacterial
Solyc02g083480	0.67826	10.4828	0	3.95005	#NAME?	0.252562	0.00151395	no	yes	Peroxidase IPR002016 Haem peroxidase, plant_fungal_bacterial
Solyc02g083490	22.9014	16.3846	1.74039	-0.48309	-3.23486	0.59979	0.0388359	no	yes	Peroxidase IPR002016 Haem peroxidase, plant_fungal_bacterial
Solyc02g084800	14.7537	21.6107	1.65373	0.550665	-3.70795	0.504146	0.0130414	no	yes	Peroxidase IPR002016 Haem peroxidase, plant_fungal_bacterial
Solyc04g064690	0.506696	8.75417	108.079	4.11078	3.62597	0.279846	0.00151395	no	yes	Peroxidase IPR002016 Haem peroxidase, plant_fungal_bacterial
Solyc04g071900	52.3339	28.1933	7.81865	-0.89239	-1.85036	0.120157	0.00151395	no	yes	Peroxidase IPR002016 Haem peroxidase, plant_fungal_bacterial
Solyc06g050440	25.6397	19.7249	4.16093	-0.378363	-2.24504	0.649118	0.00935408	no	yes	Peroxidase IPR002016 Haem peroxidase, plant_fungal_bacterial
Solyc07g017880	21.6102	15.6603	0	-0.464595	#NAME?	0.663065	0.00151395	no	yes	Peroxidase IPR002016 Haem peroxidase, plant_fungal_bacterial
Solyc07g052510	2.51147	6.19315	50.9676	1.30214	3.04084	0.273686	0.00151395	no	yes	Peroxidase IPR002016 Haem peroxidase, plant_fungal_bacterial
Solyc02g079500	59.4124	49.4965	139.087	-0.26344	1.49059	0.743486	0.00151395	no	yes	Peroxidase IPR019793 Peroxidases heam-ligand binding site IPR019794 Peroxidase, active site IPR002016 Haem peroxidase, plant_fungal_bacterial
Solyc08g069040	5.14584	4.36377	30.9056	-0.237832	2.82422	0.895811	0.00151395	no	yes	Peroxidase 1 IPR002016 Haem peroxidase, plant_fungal_bacterial
Solyc11g010120	5.85532	6.3934	23.2124	0.126835	1.86024	0.947852	0.0159069	no	yes	Peroxidase 17 IPR002016 Haem peroxidase, plant_fungal_bacterial
Solyc01g007740	62.7331	50.094	103.918	-0.324589	1.05274	0.676945	0.0245809	no	yes	Peroxiredoxin IPR000866 Alkyl hydroperoxide reductase_ Thiol specific antioxidant_ Mal allergen
Solyc03g062940	41.0146	26.9332	53.8233	-0.606751	0.998845	0.309595	0.042303	no	yes	Peroxisomal targeting signal 2 receptor IPR020472 G-protein beta WD-40 repeat, region
Solyc02g069030	8.14101	12.298	2.63094	0.595145	-2.22477	0.657272	0.0482387	no	yes	Phloem protein 2
Solyc02g092750	14.0661	18.9165	4.37573	0.427426	-2.11205	0.632875	0.00151395	no	yes	Phosphatase 2C family protein IPR015655 Protein phosphatase 2C
Solyc06g065920	8.53949	10.2739	29.8298	0.266768	1.53776	0.841685	0.00151395	no	yes	Phosphatase 2C family protein IPR015655 Protein phosphatase 2C
Solyc12g006500	26.9942	21.6273	74.6156	-0.319795	1.78662	0.748161	0.00151395	no	yes	Phosphate translocator protein IPR004853 Protein of unknown function DUF250
Solyc10g081810	0	0	5.40468	0	inf	1	0.00151395	no	yes	Phosphatidylglycerol_phosphatidylinositol transfer protein IPR003172 MD-2-related lipid-recognition
Solyc03g019670	23.2518	20.3717	55.0091	-0.190774	1.4331	0.846831	0.00151395	no	yes	Phosphoesterase family protein IPR007312 Phosphoesterase
Solyc06g068950	8.5368	10.1203	35.7559	0.245481	1.82093	0.839286	0.00151395	no	yes	Phosphoethanolamine N-methyltransferase IPR013216 Methyltransferase type 11
Solyc03g006870	18.1557	16.828	39.0365	-0.109556	1.21396	0.927007	0.00935408	no	yes	Phosphoglucomutase IPR016055 Alpha-D-phosphohexomutase, alpha_beta_alpha I, II and III
Solyc05g050800	37.6268	33.0428	80.7845	-0.187421	1.28974	0.846363	0.0048999	no	yes	Phosphoglycerate mutase family protein IPR012398 PRIB5
Solyc04g076830	49.4131	75.439	27.5672	0.610418	-1.45236	0.49346	0.0445586	no	yes	Phosphoglycerate mutase-like protein IPR013078 Phosphoglycerate mutase
Solyc07g014730	33.1841	13.9671	56.7931	-1.24846	2.02368	0.0863114	0.0027662	no	yes	Phospholipase A2 IPR016090 Phospholipase A2
Solyc07g041210	3.10363	3.82033	9.90165	0.29974	1.37397	1	0.021047	no	yes	Phospholipid diacylglycerol acyltransferase IPR003386 Lecithin:cholesterol acyltransferase
Solyc02g069420,Solyc02g069430	0.083376	1.76248	15.9681	4.40183	3.17951	1	0.00151395	no	yes	Phospholipid-translocating P-type ATPase flippase family protein IPR006539 ATPase, P-type, phospholipid-translocating, flippase
Solyc01g096930	6.39469	9.0324	2.60529	0.498236	-1.79366	0.536589	0.0048999	no	yes	Phospholipid-transporting ATPase IPR006539 ATPase, P-type, phospholipid-translocating, flippase
Solyc08g008670	25.1624	19.038	43.0644	-0.40239	1.17762	0.605775	0.0204096	no	yes	Phosphomannomutase 1
Solyc03g077920	7.88335	13.3349	2.75625	0.758325	-2.27443	0.270879	0.00151395	no	yes	Phosphoribosylanthranilate transferase (Fragment) IPR013583 Phosphoribosyltransferase C-terminal, plant
Solyc03g065340	39.5234	33.6269	78.7498	-0.23309	1.22766	0.802392	0.0227597	no	yes	Phosphorylase IPR011833 Glycogen_starch_alpha-glucan phosphorylase
Solyc06g076510	20.5157	13.6419	35.6087	-0.588687	1.38419	0.487362	0.021047	no	yes	Phosphoserine phosphatase IPR004469 Phosphoserine phosphatase SerB
Solyc02g064720	12.9922	13.242	31.6561	0.0274737	1.25736	0.982756	0.0048999	no	yes	Phototropic-responsive NPH3 family protein IPR004249 NPH3
Solyc02g092560	31.8135	47.4809	19.043	0.577708	-1.31808	0.415143	0.0171994	no	yes	Phototropic-responsive NPH3 family protein IPR004249 NPH3
Solyc01g066680	24.0943	16.5695	0	-0.540161	#NAME?	0.624181	0.00151395	no	yes	Phylloplanin
Solyc05g007480,Solyc05g007490	31.3091	26.5781	61.5679	-0.236345	1.21194	0.828701	0.0490089	no	yes	Phytochrome kinase substrate 1
Solyc01g101130	13.3139	9.48368	0.804397	-0.48941	-3.55947	0.570265	0.0109802	no	yes	Plant IF-like protein
Solyc09g007860	0.744363	1.27393	5.74296	0.775211	2.17251	1	0.0191462	no	yes	Plant synaptotagmin IPR018029 C2 membrane targeting protein
Solyc06g082460	10.1756	8.64469	34.9641	-0.235232	2.01599	0.877986	0.00151395	no	yes	Plant-specific domain TIGR01568 family protein IPR006458 Protein of unknown function DUF623, plant
Solyc07g005730	252.719	214.709	476.72	-0.235157	1.15076	0.780516	0.0123261	no	yes	Plasma membrane protein 3 IPR000612 Uncharacterised protein family UPF0057
Solyc08g076480	76.3138	86.389	246.376	0.178904	1.51194	0.86023	0.00935408	no	yes	Plastid lipid-associated protein 3, chloroplastic IPR006843 PAP fibrillin
Solyc02g081170	106.237	123.869	52.5369	0.221528	-1.23741	0.844261	0.0263027	no	yes	Plastid-lipid-associated protein, chloroplastic IPR006843 PAP fibrillin
Solyc01g094040	43.4688	56.1861	130.16	0.370231	1.212	0.629511	0.0109802	no	yes	Plastocyanin-like domain containing protein expressed IPR003245 Plastocyanin-like
Solyc04g054810	758.411	780.878	2468.18	0.0421175	1.66028	0.978346	0.0369852	no	yes	Pollen allergen Phl p 11 IPR006041 Pollen Ole e 1 allergen and extensin
Solyc03g114360	4.72863	9.77688	1.7903	1.04795	-2.44917	0.218808	0.0216668	no	yes	Poly polymerase catalytic domain containing protein expressed polymerase, catalytic region
Solyc08g077510	16.6662	15.9984	34.7902	-0.0589957	1.12075	0.960184	0.0204096	no	yes	Poly(U)-specific endoribonuclease-A IPR018998 Endoribonuclease XendoU
Solyc01g108500	77.3333	41.9576	108.545	-0.88216	1.3713	0.0712559	0.00151395	no	yes	Polyadenylate-binding protein IPR012677 Nucleotide-binding, alpha-beta plait
Solyc10g085750	0.145353	1.68834	7.82755	3.53797	2.21296	1	0.0346925	no	yes	Polyadenylate-binding protein 1 IPR006515 Polyadenylate binding protein, human types 1, 2, 3, 4
Solyc08g076840	31.6406	38.0367	14.2281	0.265618	-1.41865	0.780328	0.0123261	no	yes	Polyadenylate-binding protein 2 IPR012677 Nucleotide-binding, alpha-beta plait
Solyc07g039310	4.06563	4.61667	16.2064	0.183374	1.81164	0.910579	0.00151395	no	yes	Polyamine oxidase IPR002937 Amine oxidase
Solyc05g005170	14.0915	13.1384	31.3124	-0.101034	1.25294	0.939802	0.0401633	no	yes	Polygalacturonase 2 IPR012334 Pectin lyase fold
Solyc06g007620	27.6534	29.4871	82.713	0.0926297	1.48803	0.939555	0.0027662	no	yes	POT family domain containing protein expressed IPR007493 Protein of unknown function DUF538
Solyc07g063860	65.3818	40.6713	102.557	-0.684876	1.33434	0.32321	0.010136	no	yes	POT family domain containing protein expressed IPR007493 Protein of unknown function DUF538
Solyc05g005720	0.299698	0.855246	5.20008	1.51283	2.60412	1	0.0184926	no	yes	Potassium transporter family protein IPR003855 K+ potassium transporter
Solyc07g009130	22.7585	48.3193	12.4512	1.0862	-1.95632	0.161043	0.0048999	no	yes	Potassium-transporting ATPase B chain-translocating
Solyc02g082060	40.8963	38.1636	11.4544	-0.0997704	-1.7363	0.942989	0.0401633	no	yes	PPPDE peptidase domain-containing protein 1 IPR008580 Protein of unknown function DUF862, eukaryotic
Solyc12g006880	28.0502	13.2993	32.2364	-1.07666	1.27734	0.130324	0.0473867	no	yes	PPPDE peptidase domain-containing protein 1 IPR008580 Protein of unknown function DUF862, eukaryotic
Solyc01g096430	37.4929	28.1923	65.4901	-0.411315	1.21598	0.59646	0.0159069	no	yes	Predicted NADPH-dependent FMN reductase IPR005025 NADPH-dependent FMN reductase
Solyc01g073770	17.6968	21.7879	9.50421	0.300038	-1.19689	0.74621	0.0378851	no	yes	PRLI-interacting factor A
Solyc11g070130	231.071	264.542	904.19	0.195161	1.77313	0.896128	0.010136	no	yes	Profilin IPR005455 Profilin, plant
Solyc10g049600	9.7769	9.96017	1.54786	0.0267932	-2.6859	0.986929	0.036094	no	yes	Progesterone 5-beta-reductase-binding domain
Solyc02g089620	68.8773	89.3874	280.081	0.376043	1.6477	0.679082	0.00674426	no	yes	Proline dehydrogenase IPR015659 Proline oxidase
Solyc11g012680	92.2642	62.6863	29.4531	-0.55762	-1.08973	0.402813	0.042303	no	yes	Proline-rich protein IPR006121 Heavy metal transport_detoxification protein
Solyc02g083390	23.1941	23.6099	53.1811	0.025638	1.17152	0.983982	0.0227597	no	yes	Prolyl 4-hydroxylase alpha subunit-like protein IPR006620 Prolyl 4-hydroxylase, alpha subunit
Solyc03g033320	8.82679	8.47805	20.8984	-0.0581554	1.30158	0.972651	0.0493426	no	yes	Prolyl 4-hydroxylase alpha subunit-like protein IPR006620 Prolyl 4-hydroxylase, alpha subunit
Solyc11g005200	8.20641	9.95741	24.497	0.279019	1.29876	0.831564	0.0401633	no	yes	Prolyl 4-hydroxylase alpha-2 subunit IPR006620 Prolyl 4-hydroxylase, alpha subunit
Solyc04g072160	15.7225	21.6284	87.22	0.460092	2.01174	0.609958	0.00151395	no	yes	Prostaglandin E synthase 3 IPR017447 CS
Solyc08g007320	22.458	18.6171	39.8361	-0.2706	1.09745	0.792235	0.0427334	no	yes	Protein containing DUF124 IPR002838 Protein of unknown function DUF124
Solyc06g071780	32.1378	30.2796	84.2398	-0.0859254	1.47615	0.95198	0.00674426	no	yes	Protein DEHYDRATION-INDUCED 19 homolog 5 IPR008598 Drought induced 19
Solyc05g018700	68.7192	58.0247	119.768	-0.244046	1.0455	0.791506	0.0374475	no	yes	Protein disulfide isomerase IPR013766 Thioredoxin domain
Solyc04g049450	37.3511	21.991	46.7659	-0.76424	1.08854	0.168134	0.027369	no	yes	Protein disulfide isomerase L-2 IPR005792 Protein disulphide isomerase
Solyc03g095510	3.69579	9.59408	2.99195	1.37626	-1.68106	0.0756962	0.0245809	no	yes	Protein kinase 2 IPR002290 Serine_threonine protein kinase
Solyc03g098450	7.53163	4.90214	19.2299	-0.619548	1.97187	0.541822	0.0048999	no	yes	Protein Kinase interacting protein IPR011684 KIP1-like
Solyc11g007250	1.52435	3.42689	16.3904	1.1687	2.25788	1	0.0191462	no	yes	Protein kinase like protein IPR002290 Serine_threonine protein kinase
Solyc06g051940	6.37165	6.94101	32.5279	0.123479	2.22846	0.933566	0.00151395	no	yes	Protein phosphatase 2C IPR015655 Protein phosphatase 2C
Solyc01g094230,Solyc01g094240	2.97203	2.04549	15.1799	-0.539004	2.89165	1	0.0300611	no	yes	Protein phosphatase-2C IPR015655 Protein phosphatase 2C
Solyc04g079400	7.43398	6.17135	2.04741	-0.26855	-1.59178	0.815424	0.0410297	no	yes	Protein serine_threonine kinase IPR002290 Serine_threonine protein kinase
Solyc01g095900	13.4363	18.4835	7.66214	0.460101	-1.27042	0.534496	0.00935408	no	yes	Protein TIF31 homolog IPR011990 Tetratricopeptide-like helical
Solyc03g118540	12.1705	16.4428	42.2562	0.434058	1.36171	0.649805	0.0116387	no	yes	Protein TIFY 6B IPR010399 Tify
Solyc01g080840	22.591	36.6675	16.1516	0.69875	-1.18283	0.294415	0.0311885	no	yes	Protein translocase subunit secA IPR000185 SecA protein
Solyc12g100200	15.6029	13.8795	2.93176	-0.168864	-2.24311	0.874592	0.00151395	no	yes	Protein YdiU IPR003846 Uncharacterised protein family UPF0061
Solyc11g021020	23.7489	6.85517	0	-1.7926	#NAME?	0.226804	0.00674426	no	yes	Proteinase inhibitor IPR003465 Proteinase inhibitor I20, Pin2
Solyc09g089530	989.298	591.991	74.0651	-0.740829	-2.99871	0.307086	0.00151395	no	yes	Proteinase inhibitor I IPR000864 Proteinase inhibitor I13, potato inhibitor I
Solyc07g054720	75.394	31.7977	0	-1.24553	#NAME?	0.50455	0.0130414	no	yes	Proteinase inhibitor type-2 CEVI57 IPR003465 Proteinase inhibitor I20, Pin2
Solyc02g071740	31.7048	38.734	13.5696	0.288899	-1.51323	0.748161	0.00151395	no	yes	Protein-tyrosine kinase 6 IPR016253 Integrin-linked protein kinase
Solyc02g089090	60.1307	89.4646	33.3117	0.573213	-1.42529	0.450909	0.0109802	no	yes	Pto-like, Serine_threonine kinase protein, resistance protein
Solyc07g063480	12.679	16.232	38.7423	0.356396	1.25507	0.679421	0.0144882	no	yes	Pto-like, Serine_threonine kinase protein, resistance protein
Solyc09g007280	20.7892	19.1853	7.53495	-0.115834	-1.34833	0.91338	0.0048999	no	yes	Pto-like, Serine_threonine kinase protein, resistance protein
Solyc11g020230	5.12169	8.11369	2.6799	0.663738	-1.59818	0.416992	0.0351144	no	yes	Pto-like, Serine_threonine kinase protein, resistance protein
Solyc01g028800	3.03183	2.75233	8.20144	-0.139532	1.57522	1	0.0278775	no	yes	Pumilio-family RNA binding protein IPR011989 Armadillo-like helical
Solyc10g005170	3.24645	7.47361	36.2157	1.20294	2.27674	0.310984	0.00151395	no	yes	Purine permease IPR004853 Protein of unknown function DUF250
Solyc02g071090	0.971088	13.4711	2.77681	3.79413	-2.27837	0.0559879	0.0165101	no	yes	Purine permease family protein IPR004853 Protein of unknown function DUF250
Solyc02g071110	17.4276	23.7061	59.5448	0.443885	1.32872	0.577986	0.00588797	no	yes	Purine permease family protein IPR004853 Protein of unknown function DUF250
Solyc03g005820	13.2128	14.9486	4.64587	0.178075	-1.68599	0.899478	0.0432134	no	yes	Purine permease family protein IPR004853 Protein of unknown function DUF250
Solyc12g057090,Solyc12g057100	27.1569	11.0249	1.56396	-1.30055	-2.81749	0.0905254	0.0322039	no	yes	Purine permease family protein IPR004853 Protein of unknown function DUF250
Solyc12g087870	6.28534	6.7761	0	0.108466	#NAME?	0.956601	0.00151395	no	yes	Purine permease family protein IPR004853 Protein of unknown function DUF250
Solyc01g110060	21.8205	25.297	7.07988	0.213283	-1.83717	0.877531	0.021047	no	yes	Purple acid phosphatase IPR015914 Purple acid phosphatase, N-terminal
Solyc09g091910	0.779672	3.7416	10.6564	2.26272	1.50999	1	0.036094	no	yes	Purple acid phosphatase IPR015914 Purple acid phosphatase, N-terminal
Solyc06g076300	13.5021	5.01605	18.7054	-1.42856	1.89883	0.0796806	0.0171994	no	yes	Pyrimidine 5_apos-nucleotidase IPR010237 Pyrimidine 5-nucleotidase
Solyc09g010940	208.164	333.498	83.2618	0.679958	-2.00195	0.524389	0.023412	no	yes	Pyrimidine 5_apos-nucleotidase IPR010237 Pyrimidine 5-nucleotidase
Solyc12g009840	9.25807	8.96541	25.9353	-0.0463419	1.53247	0.973216	0.0027662	no	yes	Pyrophosphate-energized proton pump IPR004131 Inorganic H+ pyrophosphatase
Solyc04g008590	49.4788	69.2505	157.823	0.485012	1.18841	0.509839	0.0341425	no	yes	Pyruvate dehydrogenase E1 component subunit beta IPR005475 Transketolase, central region
Solyc01g049650	56.0303	44.3945	87.0428	-0.335827	0.971345	0.665141	0.0490089	no	yes	Pyruvate kinase IPR001697 Pyruvate kinase
Solyc08g077180	14.4839	16.3578	42.9965	0.17553	1.39424	0.873275	0.00588797	no	yes	Pyruvate kinase IPR001697 Pyruvate kinase
Solyc09g008840	34.8914	23.4713	67.2145	-0.571969	1.51787	0.416083	0.0027662	no	yes	Pyruvate kinase IPR001697 Pyruvate kinase
Solyc04g064610	11.1062	15.2455	107.625	0.457023	2.81956	0.688145	0.00151395	no	yes	RAG1-activating protein 1 homolog IPR018179 RAG1-activating protein 1 homologue
Solyc04g064620	18.5919	22.4068	71.9753	0.26926	1.68357	0.799346	0.00151395	no	yes	RAG1-activating protein 1 homolog IPR018179 RAG1-activating protein 1 homologue
Solyc05g024260	8.14086	5.48507	20.4349	-0.56967	1.89745	0.637858	0.0159069	no	yes	RAG1-activating protein 1 homolog IPR018179 RAG1-activating protein 1 homologue
Solyc08g062660	142.938	88.7891	200.942	-0.686933	1.17832	0.232586	0.0151953	no	yes	Ran GTPase binding protein IPR000156 Ran Binding Protein 1
Solyc12g098510	13.6621	8.16126	53.0792	-0.743314	2.70128	0.674774	0.0123261	no	yes	Rapid alkalinization factor 1 IPR008801 Rapid ALkalinization Factor
Solyc02g089080	41.0273	42.647	140.124	0.0558614	1.71619	0.963802	0.00151395	no	yes	Rapid alkalinization factor 5
Solyc01g111560	69.5179	77.6399	180.921	0.159414	1.22049	0.868932	0.0159069	no	yes	Ras-like GTP-binding protein RHO IPR003578 Ras small GTPase, Rho type
Solyc02g083580	27.8107	24.2393	50.9692	-0.198291	1.07228	0.850823	0.0455455	no	yes	Ras-like GTP-binding protein RHO IPR003578 Ras small GTPase, Rho type
Solyc07g064290	23.6823	26.8656	9.61649	0.181956	-1.48218	0.862409	0.0130414	no	yes	Ras-related protein Rab-21 IPR013684 Miro-like
Solyc01g096220	54.5108	61.8677	185.484	0.182643	1.58404	0.856906	0.00151395	no	yes	Ras-related protein Rab-25 IPR015595 Rab11-related
Solyc10g045550	22.6886	15.5802	40.2973	-0.542249	1.37097	0.570858	0.0351144	no	yes	Ras-related protein Rab-25 IPR015595 Rab11-related
Solyc12g005840	7.61047	13.7963	40.4121	0.858226	1.5505	0.373366	0.0184926	no	yes	Ras-related protein Rab-5C IPR003579 Ras small GTPase, Rab type
Solyc05g051570	12.1115	11.6888	32.0552	-0.0512495	1.45544	0.973319	0.0130414	no	yes	Ras-related protein Rab-6A IPR015600 Rab6-related
Solyc09g011840	43.2019	32.7423	72.9978	-0.399937	1.1567	0.588392	0.0204096	no	yes	Receptor lectin kinase-like protein IPR001220 Legume lectin, beta chain
Solyc01g067020	5.98972	12.3787	0.885973	1.0473	-3.80445	0.190021	0.0151953	no	yes	Receptor like kinase, RLK
Solyc01g102710	27.7625	47.4067	10.2034	0.771957	-2.21604	0.35912	0.00151395	no	yes	Receptor like kinase, RLK
Solyc01g103530	15.2585	15.1714	5.96208	-0.00826348	-1.34746	0.994856	0.008546	no	yes	Receptor like kinase, RLK
Solyc02g071820	42.068	42.0052	3.10207	-0.00215542	-3.75926	0.997738	0.00151395	no	yes	Receptor like kinase, RLK
Solyc02g072440	2.3893	2.32141	7.4922	-0.0415861	1.69039	1	0.010136	no	yes	Receptor like kinase, RLK
Solyc03g006080	6.15572	8.77923	2.20198	0.512167	-1.9953	0.527087	0.008546	no	yes	Receptor like kinase, RLK
Solyc03g111800	13.2228	14.4191	4.21715	0.124959	-1.77365	0.917885	0.008546	no	yes	Receptor like kinase, RLK
Solyc04g005910	9.72765	14.7403	2.45527	0.599602	-2.58581	0.443752	0.00151395	no	yes	Receptor like kinase, RLK
Solyc04g072570	31.5195	24.4461	10.6057	-0.366644	-1.20477	0.618973	0.0171994	no	yes	Receptor like kinase, RLK
Solyc04g074000	11.0637	12.4425	0.9465	0.169438	-3.71652	0.875416	0.00151395	no	yes	Receptor like kinase, RLK
Solyc04g077010	13.02	25.8284	3.39658	0.98823	-2.9268	0.1244	0.00151395	no	yes	Receptor like kinase, RLK
Solyc05g007120	45.7415	55.9271	213.15	0.290043	1.93025	0.793388	0.00390689	no	yes	Receptor like kinase, RLK
Solyc05g056370	26.2205	34.5106	5.49455	0.396342	-2.65097	0.641707	0.00151395	no	yes	Receptor like kinase, RLK
Solyc06g071810	21.0212	20.988	3.84418	-0.00228331	-2.44882	0.997346	0.0027662	no	yes	Receptor like kinase, RLK
Solyc06g074070	8.6658	14.251	38.5522	0.717653	1.43575	0.272754	0.00390689	no	yes	Receptor like kinase, RLK
Solyc07g054500	16.3228	17.4236	7.29851	0.0941593	-1.25537	0.929513	0.0123261	no	yes	Receptor like kinase, RLK
Solyc07g055810	16.7715	18.9035	7.02796	0.17265	-1.42748	0.862215	0.0048999	no	yes	Receptor like kinase, RLK
Solyc07g063000	5.95011	9.69803	3.5729	0.704776	-1.4406	0.337929	0.0326931	no	yes	Receptor like kinase, RLK
Solyc08g079740	3.20373	3.82416	9.41595	0.255392	1.29996	1	0.0478142	no	yes	Receptor like kinase, RLK
Solyc08g081940	16.762	16.8021	36.0533	0.00344708	1.10148	0.997254	0.0374475	no	yes	Receptor like kinase, RLK
Solyc09g030450	7.5351	15.425	48.4336	1.03358	1.65073	0.0922297	0.00390689	no	yes	Receptor like kinase, RLK
Solyc09g055180	5.35616	7.42339	2.38964	0.470879	-1.63529	0.618944	0.0222405	no	yes	Receptor like kinase, RLK
Solyc09g098290	13.9527	13.7802	32.1245	-0.0179456	1.22108	0.989226	0.013803	no	yes	Receptor like kinase, RLK
Solyc11g008960	13.4584	16.3231	6.13526	0.278401	-1.41172	0.796807	0.0222405	no	yes	Receptor like kinase, RLK
Solyc11g017270	18.6782	25.6669	9.6169	0.458548	-1.41626	0.567311	0.0116387	no	yes	Receptor like kinase, RLK
Solyc12g008500	10.1461	7.27347	1.69856	-0.480208	-2.09833	0.61312	0.0144882	no	yes	Receptor like kinase, RLK
Solyc12g096710,Solyc12g096720	4.51001	9.73636	0.965764	1.11025	-3.33364	0.211918	0.00151395	no	yes	Receptor like kinase, RLK
Solyc01g098740	26.0195	15.4885	5.60952	-0.748397	-1.46525	0.226401	0.0240123	no	yes	Receptor protein kinase-like protein IPR002290 Serine_threonine protein kinase
Solyc09g018060	9.62351	12.6172	5.03568	0.390758	-1.32513	0.677508	0.0436795	no	yes	Receptor tyrosine-protein kinase erbB-4 IPR015784 Tyrosine-protein kinase, ATN1-like
Solyc01g111570	27.9748	39.7962	204.251	0.508505	2.35964	0.544375	0.00151395	no	yes	Receptor-like kinase IPR002290 Serine_threonine protein kinase
Solyc03g121050	20.558	20.7264	41.4319	0.0117717	0.999269	0.992187	0.0316725	no	yes	Receptor-like kinase IPR002290 Serine_threonine protein kinase
Solyc05g008940	5.30023	8.42391	0.676479	0.668436	-3.63837	0.421725	0.0048999	no	yes	Receptor-like kinase IPR002290 Serine_threonine protein kinase
Solyc11g010700	3.57581	6.88242	1.67424	0.944644	-2.03941	0.24181	0.0198266	no	yes	Receptor-like protein kinase IPR001245 Tyrosine protein kinase
Solyc01g109590	17.4593	23.2027	59.7391	0.410294	1.36438	0.609403	0.00588797	no	yes	Receptor-like protein kinase IPR002290 Serine_threonine protein kinase
Solyc05g008960,Solyc05g009000,Solyc05g009010	8.09361	11.4941	2.57657	0.506044	-2.15737	0.732078	0.0445586	no	yes	Receptor-like protein kinase IPR002290 Serine_threonine protein kinase
Solyc09g083210	26.6319	37.1432	17.2962	0.479939	-1.10264	0.51377	0.0384177	no	yes	Receptor-like protein kinase IPR002290 Serine_threonine protein kinase
Solyc05g007140	29.419	58.2977	18.7133	0.986692	-1.63938	0.125383	0.0048999	no	yes	Receptor-like protein kinase At3g21340 IPR002290 Serine_threonine protein kinase
Solyc07g007020	16.1659	9.29939	2.39472	-0.797749	-1.95728	0.201145	0.0109802	no	yes	Receptor-like protein kinase At3g21340 IPR002290 Serine_threonine protein kinase
Solyc11g069590	12.4858	15.0532	33.3347	0.269791	1.14695	0.785041	0.0414513	no	yes	Receptor-like protein kinase At5g59670 IPR002290 Serine_threonine protein kinase
Solyc02g071790,Solyc02g071800	10.9065	13.7537	1.19221	0.334629	-3.52811	0.840623	0.00151395	no	yes	Receptor-like serine_threonine kinase IPR001611 Leucine-rich repeat
Solyc05g015390	83.6499	92.7922	212.43	0.14964	1.19491	0.886735	0.0123261	no	yes	REF-like stress related protein 1 IPR008802 Rubber elongation factor
Solyc09g074930	65.1043	66.4956	186.561	0.0305067	1.48832	0.980384	0.00390689	no	yes	REF-like stress related protein 1 IPR008802 Rubber elongation factor
Solyc10g005670	128.937	100.293	208.815	-0.362445	1.05801	0.651817	0.044175	no	yes	Regulator of ribonuclease activity A IPR005493 Ribonuclease E inhibitor RraA_Dimethylmenaquinone methyltransferase
Solyc01g094370	57.8075	60.2503	141.078	0.0597127	1.22745	0.959742	0.00674426	no	yes	Remorin 2 IPR005516 Remorin, C-terminal region
Solyc05g014710	8.25107	5.64726	19.4876	-0.54703	1.78693	0.590796	0.010136	no	yes	Remorin family protein IPR005516 Remorin, C-terminal region
Solyc03g117980	31.9708	39.0235	12.4059	0.287589	-1.65331	0.77596	0.00588797	no	yes	Respiratory burst oxidase-like protein IPR013121 Ferric reductase, NAD binding
Solyc06g036430	14.1516	15.8351	34.968	0.162161	1.14291	0.898363	0.0410297	no	yes	Reticulon family protein IPR003388 Reticulon
Solyc08g081730	132.653	94.3999	213.126	-0.490805	1.17485	0.456285	0.0116387	no	yes	Reticulon family protein IPR003388 Reticulon
Solyc11g011300	1.63415	4.03071	26.0778	1.30249	2.69372	1	0.00151395	no	yes	Rhamnogalacturonate lyase IPR010325 Rhamnogalacturonate lyase
Solyc12g088050	28.6045	23.5341	8.24807	-0.281489	-1.51263	0.765968	0.0048999	no	yes	Rhamnogalacturonate lyase IPR010325 Rhamnogalacturonate lyase
Solyc08g080500	65.1361	80.2847	232.249	0.301669	1.53248	0.703783	0.00151395	no	yes	Rhomboid family protein IPR002610 Peptidase S54, rhomboid
Solyc12g018990	51.0872	48.2872	120.661	-0.0813213	1.32124	0.945278	0.00151395	no	yes	Ribonucleoside hydrolase 1 IPR001910 Inosine_uridine-preferring nucleoside hydrolase
Solyc11g065670	341.087	235.449	465.463	-0.534725	0.983251	0.395713	0.0493426	no	yes	Ribosomal protein L12 IPR000911 Ribosomal protein L11
Solyc02g093360	8.7014	11.9527	4.76646	0.458019	-1.32635	0.608365	0.0445586	no	yes	Ribosomal protein S6 kinase alpha-3 IPR002290 Serine_threonine protein kinase
Solyc10g046930	23.8416	13.4649	30.3331	-0.82427	1.17169	0.133152	0.023412	no	yes	Ribosomal RNA large subunit methyltransferase J family protein IPR015507 Ribosomal RNA methyltransferase J
Solyc07g017950	0.851685	4.35818	56.3258	2.35533	3.692	1	0.013803	no	yes	Ribulose bisphosphate carboxylase small chain IPR000894 Ribulose bisphosphate carboxylase, small chain
Solyc09g011080	19.9028	28.401	65.2613	0.51297	1.20029	0.542793	0.0240123	no	yes	Ribulose-1 5-bisphosphate carboxylase_oxygenase activase 1 IPR003959 ATPase, AAA-type, core
Solyc10g081110	25.1108	26.9258	71.9261	0.100681	1.41752	0.939045	0.00588797	no	yes	RING finger family protein IPR018957 Zinc finger, C3HC4 RING-type
Solyc02g082420	23.1344	33.3996	73.1064	0.52979	1.13017	0.502613	0.0295486	no	yes	Ring finger protein IPR018957 Zinc finger, C3HC4 RING-type
Solyc03g033330	13.7311	19.2054	64.8911	0.484066	1.75651	0.611639	0.00151395	no	yes	RING finger protein 44 IPR018957 Zinc finger, C3HC4 RING-type
Solyc01g109340	40.0863	37.5446	78.8414	-0.0945048	1.07035	0.933054	0.0263027	no	yes	RING finger protein 5 IPR001841 Zinc finger, RING-type
Solyc00g136260	6.27247	7.85332	58.9021	0.32427	2.90694	0.90618	0.0251786	no	yes	Ring H2 finger protein IPR018957 Zinc finger, C3HC4 RING-type
Solyc01g066430	11.2385	17.8617	4.54771	0.668413	-1.97365	0.42747	0.00764792	no	yes	Ring H2 finger protein IPR018957 Zinc finger, C3HC4 RING-type
Solyc08g006460,Solyc08g006470	16.6202	30.8839	5.53259	0.893921	-2.48083	0.529748	0.0378851	no	yes	RING-finger protein like IPR018957 Zinc finger, C3HC4 RING-type
Solyc12g006230	17.3103	15.4908	3.30564	-0.160218	-2.22841	0.923591	0.0410297	no	yes	RING-H2 finger protein IPR018957 Zinc finger, C3HC4 RING-type
Solyc02g080070	18.4037	25.0193	2.43241	0.443047	-3.36259	0.613177	0.00151395	no	yes	RLK, Receptor like protein, putative resistance protein with an antifungal domain
Solyc01g099310	15.7452	10.4391	24.6237	-0.592913	1.23805	0.457477	0.0410297	no	yes	RNA polymerase II holoenzyme cyclin-like subunit IPR015432 Cyclin H
Solyc06g083390	47.4394	49.2927	21.6395	0.0552862	-1.18771	0.962735	0.0178504	no	yes	RPM1 interacting protein 4 transcript 2 IPR008700 Defence response, Rin4
Solyc09g059430	11.2808	15.8001	2.84185	0.486065	-2.47503	0.625991	0.0257137	no	yes	RPM1 interacting protein 4 transcript 2 IPR008700 Defence response, Rin4
Solyc08g082540	10.685	6.46324	15.6375	-0.725257	1.27468	0.32088	0.0300611	no	yes	Sad1_UNC domain protein IPR012919 Sad1_UNC-like, C-terminal
Solyc02g089610	91.1751	125.696	351.904	0.463229	1.48524	0.608961	0.0198266	no	yes	S-adenosylmethionine decarboxylase proenzyme IPR001985 S-adenosylmethionine decarboxylase
Solyc04g040180	57.0428	85.2303	265.539	0.579322	1.63949	0.387101	0.00151395	no	yes	S-adenosylmethionine-dependent methyltransferase (Fragment) IPR013217 Methyltransferase type 12
Solyc01g005280	8.22457	7.46813	35.0225	-0.139194	2.22946	0.931775	0.00151395	no	yes	SEC14 cytosolic factor IPR001251 Cellular retinaldehyde-binding_triple function, C-terminal
Solyc07g054490	29.5337	26.1163	57.5797	-0.177412	1.14061	0.869256	0.0284772	no	yes	Secretory carrier membrane protein IPR007273 SCAMP
Solyc06g072840	43.9124	76.5613	358.521	0.801987	2.22737	0.211231	0.00151395	no	yes	Seed specific protein Bn15D1B
Solyc06g053430	55.0842	35.1945	80.3559	-0.646287	1.19105	0.307286	0.0184926	no	yes	selenoprotein IPR014912 Sep15_SelM redox
Solyc04g074100	62.7817	50.1019	107.753	-0.32548	1.10479	0.683866	0.0204096	no	yes	Senescence-associated protein
Solyc04g049080	17.7925	29.6582	8.45056	0.737163	-1.81131	0.402216	0.0251786	no	yes	Senescence-associated protein-like IPR018499 Tetraspanin
Solyc01g087950	7.69906	9.08224	32.6137	0.238366	1.84436	0.849698	0.00151395	no	yes	Serine carboxypeptidase 1 IPR001563 Peptidase S10, serine carboxypeptidase
Solyc01g087970	7.61923	9.39751	23.6988	0.302634	1.33447	0.799182	0.0165101	no	yes	Serine carboxypeptidase 1 IPR001563 Peptidase S10, serine carboxypeptidase
Solyc01g108450	41.642	100.75	464.608	1.27467	2.20523	0.135986	0.00151395	no	yes	Serine carboxypeptidase 1 IPR001563 Peptidase S10, serine carboxypeptidase
Solyc04g077670	39.6218	26.8379	69.2744	-0.562023	1.36805	0.380109	0.0027662	no	yes	Serine carboxypeptidase 1 IPR001563 Peptidase S10, serine carboxypeptidase
Solyc05g050770	4.66827	7.49149	21.2432	0.682365	1.50368	0.474259	0.0123261	no	yes	Serine carboxypeptidase 1 IPR001563 Peptidase S10, serine carboxypeptidase
Solyc06g083030	36.5042	80.3758	472.797	1.1387	2.55639	0.18124	0.00390689	no	yes	Serine carboxypeptidase 1 IPR001563 Peptidase S10, serine carboxypeptidase
Solyc06g083040	51.0624	40.6871	2.16682	-0.32769	-4.23092	0.750309	0.00151395	no	yes	Serine carboxypeptidase 1 IPR001563 Peptidase S10, serine carboxypeptidase
Solyc01g104850	1.3679	1.97387	12.665	0.529065	2.68175	1	0.0027662	no	yes	Serine carboxypeptidase F13S12.6 IPR001563 Peptidase S10, serine carboxypeptidase
Solyc04g064760	18.6559	34.3539	98.701	0.880841	1.52259	0.122919	0.00151395	no	yes	Serine carboxypeptidase F13S12.6 IPR001563 Peptidase S10, serine carboxypeptidase
Solyc04g076790,Solyc04g076800	24.9848	25.3548	64.0156	0.0212091	1.33616	0.987164	0.00935408	no	yes	Serine hydroxymethyltransferase IPR001085 Serine hydroxymethyltransferase
Solyc01g097650	14.5696	17.0967	3.38516	0.230754	-2.33642	0.854936	0.0027662	no	yes	Serine incorporator 1 IPR005016 TMS membrane protein_tumour differentially expressed protein
Solyc02g082850	41.5577	27.3267	7.79377	-0.604805	-1.80992	0.379541	0.00674426	no	yes	Serine O-acetyltransferase IPR005881 Serine O-acetyltransferase
Solyc10g006710	7.04299	11.3202	4.04791	0.684635	-1.48365	0.352128	0.0165101	no	yes	Serine_threonine kinase receptor IPR002290 Serine_threonine protein kinase
Solyc03g082960	38.9592	57.2276	26.4952	0.554748	-1.11098	0.420454	0.0419002	no	yes	Serine_threonine phosphatase family protein IPR015655 Protein phosphatase 2C
Solyc03g118890	57.3316	73.0799	30.3881	0.350145	-1.26597	0.682679	0.0123261	no	yes	Serine_threonine phosphatase family protein IPR015655 Protein phosphatase 2C
Solyc07g053760	22.09	15.7538	5.19599	-0.487694	-1.60023	0.545048	0.0326931	no	yes	Serine_threonine phosphatase family protein IPR015655 Protein phosphatase 2C
Solyc06g082470	18.7447	23.4623	8.36857	0.323862	-1.48729	0.740081	0.0116387	no	yes	Serine_threonine protein kinase IPR002290 Serine_threonine protein kinase
Solyc09g018170	10.8053	20.8721	0.654175	0.949841	-4.99576	0.135986	0.0263027	no	yes	Serine_threonine protein kinase IPR002290 Serine_threonine protein kinase
Solyc01g103940	69.7192	71.7723	168.268	0.0418707	1.22926	0.973216	0.0198266	no	yes	Serine_threonine protein kinase IPR015740 Plant protein serine_threonine kinase-like
Solyc01g112220	3.89916	8.55713	1.39674	1.13396	-2.61506	0.151082	0.013803	no	yes	Serine_threonine protein kinase-like IPR002290 Serine_threonine protein kinase
Solyc06g008350	26.9695	42.9349	15.7768	0.670819	-1.44434	0.379616	0.010136	no	yes	Serine_threonine-protein kinase 19 IPR018865 Serine-threonine protein kinase 19
Solyc02g030300	15.7879	21.5418	6.52206	0.448315	-1.72374	0.591887	0.00151395	no	yes	Serine_threonine-protein kinase receptor IPR002290 Serine_threonine protein kinase
Solyc07g053130	6.86387	5.92922	0.907657	-0.21118	-2.70762	0.853348	0.00151395	no	yes	Serine_threonine-protein kinase receptor IPR002290 Serine_threonine protein kinase
Solyc09g011320	15.5179	26.4322	12.1566	0.768361	-1.12056	0.20152	0.0351144	no	yes	Serine_threonine-protein kinase-like protein IPR002290 Serine_threonine protein kinase
Solyc11g071920	30.1995	32.516	13.3168	0.106623	-1.28791	0.941346	0.0445586	no	yes	Serine_threonine-protein phosphatase IPR012391 Serine_threonine protein phosphatase, BSU1
Solyc06g075160	22.1908	19.5261	9.67101	-0.184559	-1.01366	0.848934	0.0436795	no	yes	Serine_threonine-protein phosphatase 6 regulatory subunit 3 IPR007587 SIT4 phosphatase-associated protein
Solyc12g099930	212.848	303.476	80.8505	0.511758	-1.90825	0.587739	0.00151395	no	yes	Serine-glyoxylate aminotransferase IPR000192 Aminotransferase, class V_Cysteine desulfurase
Solyc04g016360	78.6954	64.8262	143.657	-0.279702	1.14798	0.740995	0.0216668	no	yes	S-formylglutathione hydrolase IPR014186 S-formylglutathione hydrolase
Solyc12g045030	36.6032	97.7462	5.65455	1.41707	-4.11156	0.0669359	0.00151395	no	yes	Short-chain dehydrogenase_reductase family protein IPR002347 Glucose_ribitol dehydrogenase
Solyc03g111820	80.5054	49.5976	15.5282	-0.698816	-1.67538	0.298223	0.0027662	no	yes	Sieve element-occluding protein 3
Solyc03g005740	247.374	173.435	390.212	-0.512299	1.16987	0.438076	0.0144882	no	yes	Signal peptidase complex subunit 1 IPR009542 Microsomal signal peptidase 12 kDa subunit
Solyc01g098780	152.955	113.029	237.719	-0.43641	1.07256	0.532162	0.0257137	no	yes	Signal peptidase complex subunit 3 IPR007653 Signal peptidase 22 kDa subunit
Solyc08g080780	11.5704	10.9835	27.0346	-0.0751035	1.29947	0.950985	0.0130414	no	yes	SKIP interacting protein 24 (Fragment)
Solyc01g111640	7.83956	15.3327	47.5051	0.967765	1.63147	0.346941	0.0165101	no	yes	Skp1 IPR016897 E3 ubiquitin ligase, SCF complex, Skp subunit
Solyc03g117670	29.1287	64.9185	26.6409	1.15619	-1.28499	0.0669359	0.0295486	no	yes	Snf1-related kinase interacting protein SKI2
Solyc05g005940	13.9491	7.60393	18.6273	-0.875353	1.2926	0.150618	0.0130414	no	yes	Solute carrier family 15 member 4 IPR000109 TGF-beta receptor, type I_II extracellular region
Solyc01g109460	138.08	158.406	14.2103	0.198122	-3.47862	0.886523	0.00151395	no	yes	Solute carrier family 2, facilitated glucose transporter member 3 IPR003663 Sugar_inositol transporter
Solyc06g066600	17.0119	18.5035	38.0845	0.121257	1.0414	0.916135	0.042303	no	yes	Solute carrier family 2, facilitated glucose transporter member 3 IPR003663 Sugar_inositol transporter
Solyc09g075820	31.1197	46.1338	6.13849	0.567997	-2.90987	0.520333	0.00151395	no	yes	Solute carrier family 2, facilitated glucose transporter member 3 IPR003663 Sugar_inositol transporter
Solyc03g093400	8.001	8.26395	1.71854	0.0466518	-2.26565	0.9735	0.0130414	no	yes	Solute carrier family 2, facilitated glucose transporter member 5 IPR003663 Sugar_inositol transporter
Solyc07g006970	7.85979	8.48408	20.3044	0.110267	1.25896	0.931708	0.0116387	no	yes	Solute carrier family 2, facilitated glucose transporter member 5 IPR003663 Sugar_inositol transporter
Solyc05g053860	0.379682	4.71164	23.9832	3.63337	2.34772	0.35198	0.00151395	no	yes	Solute carrier family 22 member 5 (Predicted) IPR016196 Major facilitator superfamily, general substrate transporter
Solyc06g049070	33.3496	29.8454	60.3276	-0.160164	1.01531	0.874953	0.0369852	no	yes	Solute carrier family 35 member E3 IPR004853 Protein of unknown function DUF250
Solyc06g082500	18.4589	18.9	43.8367	0.0340684	1.21376	0.979695	0.0198266	no	yes	Solute carrier family 35 member E3 IPR004853 Protein of unknown function DUF250
Solyc03g007190	31.8021	25.8377	53.755	-0.299645	1.05692	0.716183	0.0322039	no	yes	SPFH domain _ Band 7 family protein IPR001107 Band 7 protein
Solyc08g069120	33.89	46.7155	20.7248	0.46304	-1.17254	0.584805	0.0490089	no	yes	Splicing factor arginine_serine-rich 7 IPR000504 RNA recognition motif, RNP-1
Solyc10g018780	75.4763	62.0766	160.668	-0.281975	1.37196	0.777959	0.0109802	no	yes	Squamosa promoter binding protein 1 IPR004333 Transcription factor, SBP-box
Solyc05g015840	43.0001	26.3865	3.97301	-0.704539	-2.7315	0.291896	0.00151395	no	yes	Squamosa promoter-binding protein IPR004333 Transcription factor, SBP-box
Solyc04g080540	8.31042	22.371	6.15638	1.42864	-1.86148	0.0740993	0.0486948	no	yes	ST225
Solyc03g063110	24.3702	24.4092	51.4631	0.0023079	1.07611	0.997264	0.0245809	no	yes	Stearoyl-acyl carrier protein desaturase IPR005067 Fatty acid desaturase, type 2
Solyc06g059710	41.1863	26.1797	7.63484	-0.653716	-1.77778	0.287431	0.00764792	no	yes	Stearoyl-acyl carrier protein desaturase IPR005067 Fatty acid desaturase, type 2
Solyc01g091320	370.189	225.38	788.061	-0.7159	1.80595	0.343168	0.00935408	no	yes	Sterol 4-alpha-methyl-oxidase 2 IPR006694 Fatty acid hydroxylase
Solyc06g076410	46.649	36.4786	76.2147	-0.354793	1.06302	0.649973	0.0356067	no	yes	Sterol 4-alpha-methyl-oxidase 2 IPR006694 Fatty acid hydroxylase
Solyc02g063240	24.2419	20.3915	49.1267	-0.249531	1.26854	0.807207	0.023412	no	yes	Sterol C-5 desaturase IPR006694 Fatty acid hydroxylase
Solyc05g053310	175.124	139.776	517.752	-0.325255	1.88914	0.690254	0.00151395	no	yes	Stress responsive A_B barrel domain family protein IPR013097 Stress responsive alpha-beta barrel
Solyc11g066950	260.245	106.643	313.872	-1.28708	1.55739	0.0690752	0.0198266	no	yes	Stress responsive A_B barrel domain family protein IPR013097 Stress responsive alpha-beta barrel
Solyc06g073910	20.8697	27.3687	62.6106	0.391114	1.19388	0.644725	0.0341425	no	yes	Strictosidine synthase IPR004141 Strictosidine synthase
Solyc03g114560	14.4218	11.672	1.11563	-0.305192	-3.38712	0.789032	0.0463989	no	yes	Strictosidine synthase family protein IPR004141 Strictosidine synthase
Solyc06g065370	74.1212	50.448	118.941	-0.555088	1.23738	0.394698	0.00588797	no	yes	Subtilase family protein IPR015500 Peptidase S8, subtilisin-related
Solyc02g021220	2.04319	4.56959	30.476	1.16124	2.73754	1	0.00151395	no	yes	Subtilisin-like protease IPR015500 Peptidase S8, subtilisin-related
Solyc04g078730	11.5976	14.8537	65.5076	0.356992	2.14084	0.727939	0.00151395	no	yes	Subtilisin-like protease IPR015500 Peptidase S8, subtilisin-related
Solyc08g067990	0.227734	1.79831	10.1172	2.98122	2.4921	1	0.0109802	no	yes	Subtilisin-like protease IPR015500 Peptidase S8, subtilisin-related
Solyc10g085540	0.215226	4.47887	34.4481	4.37921	2.94322	0.35198	0.00151395	no	yes	Subtilisin-like protease IPR015500 Peptidase S8, subtilisin-related
Solyc01g087780,Solyc01g087790	48.9971	30.6792	3.33699	-0.675433	-3.20064	0.321244	0.00151395	no	yes	Subtilisin-like protease IPR015500 Peptidase S8, subtilisin-related IPR000209 Peptidase S8 and S53, subtilisin, kexin, sedolisin
Solyc01g087820	17.4798	18.5491	4.38223	0.0856603	-2.08161	0.945414	0.00151395	no	yes	Subtilisin-like protease IPR015500 Peptidase S8, subtilisin-related IPR000209 Peptidase S8 and S53, subtilisin, kexin, sedolisin
Solyc08g007660	0.240849	22.2015	97.0008	6.52638	2.12734	0.542793	0.00151395	no	yes	Subtilisin-like serine protease IPR015500 Peptidase S8, subtilisin-related
Solyc11g017010	138.328	369.304	35.0499	1.41672	-3.39733	0.236982	0.00151395	no	yes	Sucrose transporter IPR005989 Sucrose_H+ symporter, plant
Solyc12g056930	42.9807	26.8889	8.5958	-0.676679	-1.64531	0.303153	0.00151395	no	yes	Sulfate transporter 2 IPR001902 Sulphate anion transporter
Solyc03g114800	81.9183	76.9328	165.656	-0.0905854	1.10652	0.938502	0.0410297	no	yes	Sulfotransferase family protein IPR000863 Sulfotransferase
Solyc05g011890	94.9341	74.9681	283.816	-0.34065	1.92061	0.70815	0.00151395	no	yes	Sulfotransferase family protein IPR000863 Sulfotransferase
Solyc05g011900	0	0	5.15714	0	inf	1	0.00151395	no	yes	Sulfotransferase family protein IPR000863 Sulfotransferase
Solyc01g067740	286.374	255.033	860.183	-0.167221	1.75396	0.88443	0.00151395	no	yes	Superoxide dismutase IPR001424 Superoxide dismutase, copper_zinc binding
Solyc11g066390	31.7967	58.4809	204.842	0.879088	1.80848	0.261548	0.00588797	no	yes	Superoxide dismutase IPR018152 Superoxide dismutase, copper_zinc, binding site
Solyc02g082690	5.958	6.03887	15.0822	0.0194495	1.3205	0.988049	0.0048999	no	yes	Syntaxin binding protein 5 (Tomosyn) IPR011046 WD40 repeat-like
Solyc01g058320	23.8209	14.2239	39.1144	-0.743911	1.45938	0.254541	0.00588797	no	yes	T6A9.7 protein
Solyc04g014550,Solyc04g014560	41.7235	67.5436	26.4624	0.694961	-1.35188	0.298986	0.0116387	no	yes	Targeting protein for Xklp2 containing protein expressed IPR009675 Targeting for Xklp2
Solyc03g058470,Solyc03g058500,Solyc03g058510	2.87048	3.49732	23.6909	0.284959	2.76001	1	0.00151395	no	yes	TBC1 domain family member 15 IPR000195 RabGAP_TBC
Solyc11g020670	21.4913	34.3254	12.3432	0.67552	-1.47556	0.322595	0.0123261	no	yes	TCP family transcription factor IPR005333 Transcription factor, TCP
Solyc02g089980	11.7177	10.5346	25.7712	-0.153548	1.29062	0.88773	0.0109802	no	yes	Ternary complex factor MIP1 IPR006869 Protein of unknown function DUF547
Solyc03g082990	6.98808	13.0665	4.20548	0.902909	-1.63554	0.19612	0.010136	no	yes	Tetratricopeptide repeat containing protein IPR011990 Tetratricopeptide-like helical
Solyc11g012730	38.9618	26.8125	62.2213	-0.539154	1.2145	0.526483	0.0401633	no	yes	Thioredoxin domain-containing protein 9 IPR012335 Thioredoxin fold
Solyc01g100320	231.192	172.542	496.879	-0.42214	1.52594	0.649726	0.00935408	no	yes	Thioredoxin_protein disulfide isomerase IPR005788 Disulphide isomerase
Solyc10g078920	49.2276	78.3876	23.4433	0.671159	-1.74145	0.542793	0.0326931	no	yes	Thioredoxin-like 5 IPR013766 Thioredoxin domain
Solyc02g083280	101.808	178.633	40.0009	0.811144	-2.15889	0.36402	0.0048999	no	yes	Thiosulfate sulfurtransferase_rhodanese-like domain-containing protein 1 IPR001763 Rhodanese-like
Solyc02g032640,Solyc02g032650	12.1459	12.5615	2.23713	0.0485435	-2.48929	0.987989	0.0311885	no	yes	Tir, resistance protein fragment
Solyc01g014840	6.39079	5.55875	1.41938	-0.201232	-1.9695	0.857085	0.0227597	no	yes	Tir-nbs-lrr, resistance protein
Solyc01g109250	32.4792	58.234	7.89573	0.842344	-2.88272	0.297312	0.00151395	no	yes	TMV response-related protein
Solyc04g082960	36.283	67.6487	20.552	0.898767	-1.71878	0.265071	0.0336808	no	yes	TMV response-related protein
Solyc03g114760	19.8703	17.9178	41.6679	-0.149223	1.21755	0.898577	0.0178504	no	yes	TMV-MP30 binding protein 2C
Solyc07g049730	54.4948	45.1486	105.048	-0.271438	1.21829	0.752252	0.0151953	no	yes	TO62-3 (Fragment) IPR010471 Protein of unknown function DUF1068
Solyc02g080370	34.7969	33.4536	83.9746	-0.0567978	1.32779	0.961466	0.00390689	no	yes	Tobamovirus multiplication protein (Fragment) IPR009457 Protein of unknown function DUF1084
Solyc04g071990	17.4322	47.322	9.81545	1.44075	-2.26938	0.137502	0.0116387	no	yes	Tomato GIGANTEA 1
Solyc07g008210	5.26035	9.43711	36.125	0.843186	1.93658	0.562362	0.0351144	no	yes	TPR domain protein IPR011990 Tetratricopeptide-like helical
Solyc09g090930	16.5735	12.5048	28.3248	-0.4064	1.17958	0.602791	0.013803	no	yes	TPR domain protein IPR011990 Tetratricopeptide-like helical
Solyc10g006490	81.3721	45.4346	136.011	-0.840744	1.58186	0.107927	0.00151395	no	yes	Trafficking protein particle complex subunit 3 IPR016721 TRAPP I complex, Bet3
Solyc11g072650	0	0	4.94172	0	inf	1	0.00151395	no	yes	Trans-2-enoyl CoA reductase IPR002085 Alcohol dehydrogenase superfamily, zinc-containing
Solyc05g054490	75.8892	85.1992	189.562	0.166945	1.15376	0.866837	0.0240123	no	yes	Trans-2-enoyl-CoA reductase IPR001104 3-oxo-5-alpha-steroid 4-dehydrogenase, C-terminal
Solyc00g006800	107.57	71.6713	151.165	-0.585806	1.07666	0.339922	0.0410297	no	yes	Transaldolase IPR014634 Transaldolase, bacterial_plant type
Solyc10g008870	233.89	143.169	288.037	-0.708107	1.00853	0.214581	0.0427334	no	yes	Transcription elongation factor 1 homolog IPR007808 Protein of unknown function DUF701, zinc-binding putative
Solyc04g008750	36.8403	31.5311	66.6683	-0.224508	1.08023	0.830833	0.0463989	no	yes	Transcription elongation factor SPT4 IPR009287 Transcription initiation Spt4
Solyc01g100660	63.1294	58.1943	22.5089	-0.117433	-1.37038	0.916838	0.008546	no	yes	Transcription factor
Solyc09g065100	3.23843	4.65791	12.4416	0.52439	1.41741	1	0.0278775	no	yes	Transcription factor IPR001092 Basic helix-loop-helix dimerisation region bHLH
Solyc01g010130	11.6958	8.36334	2.97201	-0.483835	-1.49264	0.528724	0.0278775	no	yes	Transcription factor IPR011598 Helix-loop-helix DNA-binding
Solyc03g097820	30.9304	16.8436	4.43061	-0.876825	-1.92663	0.140612	0.0171994	no	yes	Transcription factor IPR011598 Helix-loop-helix DNA-binding
Solyc02g089020	38.0318	32.1694	5.82014	-0.241517	-2.46656	0.80728	0.00151395	no	yes	Transcription factor (Fragment) IPR005333 Transcription factor, TCP
Solyc10g080960	17.0318	18.8714	4.44806	0.147973	-2.08495	0.925013	0.0392693	no	yes	Transcription factor (Fragment) IPR006447 Myb-like DNA-binding region, SHAQKYF class
Solyc05g015750	145.837	126.568	264.489	-0.20444	1.06329	0.834905	0.0493426	no	yes	Transcription factor MADS-box 2 IPR002100 Transcription factor, MADS-box IPR002487 Transcription factor, K-box
Solyc02g067380	11.0624	73.4869	368.187	2.73183	2.32488	0.0556652	0.0027662	no	yes	Transcription factor style2.1 IPR001092 Basic helix-loop-helix dimerisation region bHLH
Solyc02g081640	24.5981	31.3466	15.2074	0.349763	-1.04354	0.65998	0.0427334	no	yes	Transcription factor tfiiib component IPR014778 Myb, DNA-binding
Solyc04g076030	62.2496	65.2591	30.0628	0.0681135	-1.1182	0.959974	0.0401633	no	yes	Transcription factor_ transcription regulator
Solyc03g117680	7.41198	18.1379	3.25528	1.29108	-2.47815	0.0658638	0.00151395	no	yes	Transcription regulatory protein SNF5
Solyc06g068540	10.4982	12.0132	2.51594	0.19448	-2.25545	0.903647	0.0130414	no	yes	Transcription regulatory protein SNF5
Solyc02g069290	13.5488	16.9537	5.22588	0.323442	-1.69786	0.69294	0.00151395	no	yes	Transducin-like IPR011989 Armadillo-like helical
Solyc03g118120	40.3288	41.6342	118.772	0.0459589	1.51236	0.972651	0.00151395	no	yes	Transferase transferring glycosyl groups
Solyc03g097750	40.3632	40.51	116.02	0.00523524	1.51803	0.996062	0.0027662	no	yes	Translocon-associated protein subunit beta IPR008856 Translocon-associated beta
Solyc07g007030	37.8792	33.8207	67.8901	-0.163501	1.0053	0.869322	0.0473867	no	yes	Transmembrane 9 superfamily protein member 2
Solyc08g006820	27.9957	23.752	56.5554	-0.237158	1.25162	0.80725	0.0130414	no	yes	Transmembrane 9 superfamily protein member 4
Solyc03g122250	33.87	25.0257	51.0897	-0.436597	1.02962	0.547986	0.0493426	no	yes	Transmembrane protein IPR009637 Transmembrane receptor, eukaryota
Solyc07g006150	85.0023	49.821	101.607	-0.770747	1.02817	0.147493	0.0316725	no	yes	Transmembrane protein 208 IPR008506 Protein of unknown function DUF788
Solyc07g052430	55.6832	38.0093	89.8996	-0.55089	1.24196	0.4332	0.0144882	no	yes	Transmembrane protein 97 IPR016964 Transmembrane protein 97, predicted
Solyc02g071920	9.01661	16.2076	53.4325	0.846014	1.72105	0.317859	0.00151395	no	yes	Transmembrane water channel Aquaporin Z IPR012269 Aquaporin
Solyc04g054930	12.4111	31.1383	9.89378	1.32706	-1.6541	0.0502337	0.00764792	no	yes	Trehalose-6-phosphate phosphatase-like protein IPR003337 Trehalose-phosphatase
Solyc10g054870	15.6742	25.7173	6.69402	0.714347	-1.94179	0.384149	0.0123261	no	yes	Triosephosphate isomerase IPR000652 Triosephosphate isomerase
Solyc09g074100	13.0271	23.0311	8.07431	0.822065	-1.51217	0.181881	0.00588797	no	yes	tRNA-specific 2-thiouridylase mnmA IPR018318 tRNA methyl transferase-like
Solyc10g005320	3.40616	12.3151	2.4027	1.85421	-2.3577	0.0619679	0.0204096	no	yes	Tryptophan synthase beta chain 1 IPR006654 Tryptophan synthase, beta chain
Solyc04g071750	47.2344	58.619	27.2015	0.311529	-1.10768	0.710212	0.0341425	no	yes	Tubby-like F-box protein 5 IPR000007 Tubby, C-terminal
Solyc06g061030	39.3844	48.8013	15.1103	0.309293	-1.69139	0.711394	0.00151395	no	yes	Two-component response regulator ARR11 IPR006447 Myb-like DNA-binding region, SHAQKYF class
Solyc07g049560	26.1477	48.357	3.43062	0.887043	-3.81718	0.29569	0.00151395	no	yes	Tyrosine phosphatase family protein IPR020428 Protein-tyrosine phosphatase, dual specificity phosphatase, eukaryotic
Solyc11g011970	10.4398	15.4961	44.6651	0.569802	1.52725	0.62726	0.0295486	no	yes	Tyrosine phosphatase family protein IPR020428 Protein-tyrosine phosphatase, dual specificity phosphatase, eukaryotic
Solyc04g014370	33.8853	41.1251	115.368	0.279358	1.48815	0.761423	0.0027662	no	yes	Tyrosine phosphatase-like IPR007482 Protein-tyrosine phosphatase-like, PTPLA
Solyc04g080600	9.75204	9.496	3.33739	-0.0383839	-1.5086	0.9735	0.00151395	no	yes	UBA domain-containing protein IPR001623 Heat shock protein DnaJ, N-terminal
Solyc10g055680	24.2559	19.9713	6.59198	-0.280413	-1.59914	0.77307	0.0268601	no	yes	Ubiquinone_menaquinone biosynthesis methyltransferase ubiE IPR013705 Sterol methyltransferase C-terminal
Solyc08g008590	43.4214	29.7714	65.6978	-0.54448	1.14192	0.46238	0.0331577	no	yes	Ubiquitin IPR019956 Ubiquitin subgroup
Solyc10g006480	134.652	127.589	293.154	-0.0777308	1.20015	0.951623	0.0369852	no	yes	Ubiquitin IPR019956 Ubiquitin subgroup
Solyc01g094810	89.0312	131.842	51.9073	0.566431	-1.3448	0.461849	0.0263027	no	yes	Ubiquitin-conjugating enzyme IPR015581 Ubiquitin-conjugating enzyme
Solyc11g071870	19.9278	12.2181	29.3957	-0.705766	1.26659	0.474259	0.0482387	no	yes	Ubiquitin-conjugating enzyme IPR015581 Ubiquitin-conjugating enzyme
Solyc02g078210	22.8556	30.3101	12.0347	0.407246	-1.3326	0.649569	0.0351144	no	yes	Ubiquitin-conjugating enzyme 22 IPR000608 Ubiquitin-conjugating enzyme, E2
Solyc12g013820	1.92875	3.11915	8.91709	0.693488	1.51542	1	0.0295486	no	yes	Ubiquitin-conjugating enzyme 23 IPR000608 Ubiquitin-conjugating enzyme, E2
Solyc03g007470	132.394	85.8525	219.549	-0.624904	1.35461	0.407172	0.0191462	no	yes	Ubiquitin-conjugating enzyme E2 10 IPR000608 Ubiquitin-conjugating enzyme, E2
Solyc01g103850	24.9129	20.2371	44.773	-0.299885	1.14562	0.745135	0.0257137	no	yes	Ubiquitin-like domain containing CTD phosphatase 1 IPR011943 HAD-superfamily hydrolase, subfamily IIID
Solyc03g082690	10.683	15.0003	5.95232	0.48968	-1.33347	0.534974	0.021047	no	yes	U-box domain-containing protein IPR011989 Armadillo-like helical
Solyc04g082570	16.7285	18.3105	8.89081	0.130364	-1.04229	0.904518	0.0490089	no	yes	U-box domain-containing protein IPR011989 Armadillo-like helical
Solyc05g008230	19.3116	34.9253	15.6618	0.854806	-1.15702	0.159408	0.0410297	no	yes	U-box domain-containing protein 11 IPR011989 Armadillo-like helical
Solyc11g012440	44.8651	33.6742	68.4908	-0.413949	1.02426	0.567311	0.0326931	no	yes	U-box domain-containing protein 4 IPR011989 Armadillo-like helical
Solyc03g034020	8.79023	14.3023	3.88064	0.702277	-1.88188	0.388286	0.0048999	no	yes	U-box domain-containing protein 5 IPR003613 U box domain
Solyc10g083440	12.8318	11.3604	44.5775	-0.175704	1.9723	0.895329	0.00151395	no	yes	UDP flavonoid 3-O-glucosyltransferase (Fragment) IPR002213 UDP-glucuronosyl_UDP-glucosyltransferase
Solyc07g006220	82.2348	94.3607	212.294	0.198437	1.16981	0.842339	0.0341425	no	yes	UDP-D-glucuronate 4-epimerase 1-binding domain
Solyc01g010650	24.7274	17.2344	45.3045	-0.520822	1.39436	0.478312	0.0048999	no	yes	UDP-galactose transporter 3 IPR013657 UAA transporter
Solyc07g043550	13.9286	15.8113	2.07395	0.182907	-2.93051	0.875416	0.00151395	no	yes	UDP-glucose 4-epimerase IPR005886 UDP-glucose 4-epimerase
Solyc04g016220	45.1672	44.5693	96.5816	-0.019223	1.1157	0.987836	0.0311885	no	yes	UDP-glucose glucosyltransferase IPR002213 UDP-glucuronosyl_UDP-glucosyltransferase
Solyc10g079980	1.59383	8.22411	78.1395	2.36736	3.24812	0.05319	0.00151395	no	yes	UDP-glucose glucosyltransferase IPR002213 UDP-glucuronosyl_UDP-glucosyltransferase
Solyc04g080010	9.87158	13.3641	5.10488	0.437007	-1.38841	0.656769	0.0493426	no	yes	UDP-glucosyltransferase IPR002213 UDP-glucuronosyl_UDP-glucosyltransferase
Solyc10g085280	10.1154	10.386	27.8987	0.03809	1.42556	0.980839	0.0151953	no	yes	UDP-glucosyltransferase IPR002213 UDP-glucuronosyl_UDP-glucosyltransferase
Solyc05g052870	0	1.48913	9.82547	inf	2.72205	1	0.0351144	no	yes	UDP-glucosyltransferase family 1 protein IPR002213 UDP-glucuronosyl_UDP-glucosyltransferase
Solyc09g008060	8.3695	8.0478	27.0281	-0.0565472	1.7478	0.972457	0.00764792	no	yes	UDP-glucosyltransferase family 1 protein IPR002213 UDP-glucuronosyl_UDP-glucosyltransferase
Solyc12g098600	21.9369	22.7317	73.1734	0.0513413	1.68661	0.967821	0.00151395	no	yes	UDP-glucosyltransferase family 1 protein IPR002213 UDP-glucuronosyl_UDP-glucosyltransferase
Solyc03g114180	36.6222	20.8811	2.49677	-0.81052	-3.06407	0.170687	0.00390689	no	yes	UDP-glucosyltransferase HvUGT5876 IPR002213 UDP-glucuronosyl_UDP-glucosyltransferase
Solyc01g105350	1.90503	1.22777	9.50072	-0.633771	2.95199	1	0.0414513	no	yes	UDP-glucuronosyltransferase IPR002213 UDP-glucuronosyl_UDP-glucosyltransferase
Solyc01g105360	24.4908	24.7793	8.81784	0.0168948	-1.49064	0.990112	0.0178504	no	yes	UDP-glucuronosyltransferase IPR002213 UDP-glucuronosyl_UDP-glucosyltransferase
Solyc03g078490	0.606901	7.12203	0	3.55276	#NAME?	0.181881	0.00151395	no	yes	UDP-glucuronosyltransferase IPR002213 UDP-glucuronosyl_UDP-glucosyltransferase
Solyc04g074340	1.69655	4.57163	26.7951	1.43011	2.55119	0.236982	0.00151395	no	yes	UDP-glucuronosyltransferase IPR002213 UDP-glucuronosyl_UDP-glucosyltransferase
Solyc02g068530	34.736	41.1021	91.7341	0.24278	1.15825	0.790549	0.021047	no	yes	UDP-N-acetylglucosamine pyrophosphorylase IPR002618 UTP--glucose-1-phosphate uridylyltransferase
Solyc08g074560	10.0297	18.5649	7.90776	0.888299	-1.23124	0.137502	0.0406245	no	yes	Uncharacterized aarF domain-containing protein kinase 1 IPR004147 ABC-1
Solyc09g011170	24.3398	24.2945	8.50513	-0.00268721	-1.51422	0.997738	0.010136	no	yes	Uncharacterized basic helix-loop-helix protein At1g06150 IPR001092 Basic helix-loop-helix dimerisation region bHLH
Solyc06g074110	9.86368	5.8027	2.19995	-0.765401	-1.39926	0.204118	0.0493426	no	yes	Uncharacterized basic helix-loop-helix protein At1g64625 IPR001092 Basic helix-loop-helix dimerisation region bHLH
Solyc01g073660	11.0198	17.5194	2.41097	0.668859	-2.86127	0.438985	0.00151395	no	yes	Uncharacterized MFS-type transporter C19orf28 IPR016196 Major facilitator superfamily, general substrate transporter
Solyc03g019770	5.62865	6.95955	1.29778	0.306206	-2.42295	0.763049	0.00390689	no	yes	Uncharacterized PH domain-containing protein IPR019411 Protein of unknown function DUF2404, transmembrane
Solyc08g075420	12.3679	20.6919	7.62402	0.742467	-1.44044	0.217358	0.0027662	no	yes	Uncharacterized zinc finger CCHC domain-containing protein At4g19190 IPR019339 CBF1-interacting co-repressor CIR, N-terminal
Solyc02g072140	19.6952	9.87143	2.22384	-0.996514	-2.15021	0.0896672	0.0116387	no	yes	UNE1-like protein IPR006943 Protein of unknown function DUF641, plant
Solyc09g011660	52.4037	36.0326	124.384	-0.540368	1.78743	0.42747	0.00151395	no	yes	Universal stress protein 1 IPR006016 UspA
Solyc05g012000	3.43011	5.41177	22.6204	0.657848	2.06345	0.725732	0.0388359	no	yes	Universal stress protein family protein IPR006016 UspA
Solyc00g068980	1976.41	879.935	2448.45	-1.16742	1.4764	0.127174	0.0450698	no	yes	Unknown Protein
Solyc01g005690	23.5694	22.6018	53.8564	-0.0604768	1.25268	0.958344	0.0048999	no	yes	Unknown Protein
Solyc01g009850	105.747	56.5584	116.385	-0.902805	1.0411	0.0901856	0.0406245	no	yes	Unknown Protein
Solyc01g014620	10.0666	10.9545	0	0.121955	#NAME?	0.973288	0.0159069	no	yes	Unknown Protein
Solyc01g066040	31.6583	14.9936	0	-1.07824	#NAME?	0.452741	0.00151395	no	yes	Unknown Protein
Solyc01g066270	1.02986	13.9837	0	3.76323	#NAME?	0.517174	0.00151395	no	yes	Unknown Protein
Solyc01g066290	4.42841	20.5091	0	2.21141	#NAME?	0.155348	0.00151395	no	yes	Unknown Protein
Solyc01g066440	14.0065	13.9192	39.6653	-0.00902055	1.5108	0.994446	0.0178504	no	yes	Unknown Protein
Solyc01g080890	44.6763	43.2335	111.434	-0.0473607	1.36597	0.971719	0.0048999	no	yes	Unknown Protein
Solyc01g080910	178.159	127.833	527.826	-0.478903	2.0458	0.495176	0.00151395	no	yes	Unknown Protein
Solyc01g087180	0.419778	6.4477	0	3.94109	#NAME?	0.517037	0.00151395	no	yes	Unknown Protein
Solyc01g087580	5.98857	6.52423	0	0.123596	#NAME?	0.967934	0.0436795	no	yes	Unknown Protein
Solyc01g091490	2.44874	18.9035	0	2.94854	#NAME?	0.467492	0.00151395	no	yes	Unknown Protein
Solyc01g096260	25.7306	11.6613	0	-1.14176	#NAME?	0.182762	0.00151395	no	yes	Unknown Protein
Solyc01g097020	173.569	159.359	328.599	-0.123227	1.04405	0.911889	0.0493426	no	yes	Unknown Protein
Solyc01g097170	13.2283	15.0281	35.2789	0.18404	1.23114	0.899186	0.0455455	no	yes	Unknown Protein
Solyc01g098120	16.0759	42.7329	3.07207	1.41045	-3.79806	0.0514206	0.00151395	no	yes	Unknown Protein
Solyc01g105720	29.7972	39.441	116.429	0.404521	1.56168	0.569007	0.00151395	no	yes	Unknown Protein
Solyc01g106580	39.1219	36.1976	81.4193	-0.112082	1.16948	0.923997	0.0257137	no	yes	Unknown Protein
Solyc01g109090	299.059	467.7	119.141	0.645152	-1.97291	0.471375	0.00764792	no	yes	Unknown Protein
Solyc01g110540	323.944	235.143	603.342	-0.462208	1.35944	0.493615	0.00674426	no	yes	Unknown Protein
Solyc02g032840	16.1495	20.6028	65.0177	0.351349	1.65799	0.861831	0.010136	no	yes	Unknown Protein
Solyc02g043940	9.82515	7.48804	0	-0.391892	#NAME?	0.861173	0.00151395	no	yes	Unknown Protein
Solyc02g063440	51.5898	73.6696	8.08776	0.513984	-3.18726	0.657101	0.0436795	no	yes	Unknown Protein
Solyc02g065040	97.4745	66.6397	0	-0.548643	#NAME?	0.753855	0.00151395	no	yes	Unknown Protein
Solyc02g065780	496.643	387.334	1284.35	-0.35863	1.72938	0.667553	0.00151395	no	yes	Unknown Protein
Solyc02g066800	11.4623	7.47895	43.2397	-0.615984	2.53145	0.666351	0.0245809	no	yes	Unknown Protein
Solyc02g078110	25.116	65.1039	863.096	1.37414	3.7287	0.526913	0.00151395	no	yes	Unknown Protein
Solyc02g082440	12.6069	8.87733	3.4852	-0.506012	-1.34889	0.5075	0.0341425	no	yes	Unknown Protein
Solyc02g085320	10.0479	14.2296	4.99793	0.502011	-1.5095	0.608033	0.0478142	no	yes	Unknown Protein
Solyc02g085680,Solyc02g085690	13.7325	12.7056	31.6266	-0.112129	1.31568	0.941768	0.0432134	no	yes	Unknown Protein
Solyc02g088450	7.35855	7.21607	0	-0.0282086	#NAME?	0.979663	0.0165101	no	yes	Unknown Protein
Solyc02g092650	56.0412	70.7232	20.4391	0.335695	-1.79085	0.781999	0.0116387	no	yes	Unknown Protein
Solyc03g007180	7.84004	6.2985	14.2094	-0.315853	1.17376	0.748888	0.0378851	no	yes	Unknown Protein
Solyc03g034370	723.097	727.595	1795.01	0.00894486	1.30279	0.99456	0.0401633	no	yes	Unknown Protein
Solyc03g044980	8.62049	12.419	3.11597	0.526708	-1.9948	0.570869	0.0240123	no	yes	Unknown Protein
Solyc03g070430	17.9353	20.7489	5.16234	0.210239	-2.00694	0.850808	0.010136	no	yes	Unknown Protein
Solyc03g080030	19.8105	14.0995	0	-0.49062	#NAME?	0.750916	0.00151395	no	yes	Unknown Protein
Solyc03g096780	436.533	332.279	38.373	-0.393695	-3.11423	0.635439	0.00151395	no	yes	Unknown Protein
Solyc03g098750	118.247	151.691	33.4323	0.359327	-2.18182	0.70051	0.00151395	no	yes	Unknown Protein
Solyc03g112200	106.388	229.204	11.5544	1.1073	-4.31012	0.180865	0.00151395	no	yes	Unknown Protein
Solyc03g112290	59.88	44.0908	101.366	-0.441599	1.20103	0.555111	0.0144882	no	yes	Unknown Protein
Solyc03g116220	7.20152	444.59	2928.52	5.94803	2.71962	0.228204	0.0184926	no	yes	Unknown Protein
Solyc03g119310	9.11483	12.3629	41.6096	0.439731	1.7509	0.721533	0.0048999	no	yes	Unknown Protein
Solyc04g006950	5.79667	24.0407	0	2.05218	#NAME?	0.383525	0.00151395	no	yes	Unknown Protein
Solyc04g014320	21.0457	22.4739	0	0.0947308	#NAME?	0.98011	0.010136	no	yes	Unknown Protein
Solyc04g014330	22.4953	35.5903	0	0.661863	#NAME?	0.728662	0.00151395	no	yes	Unknown Protein
Solyc04g016590	41.418	41.6641	96.2467	0.00854733	1.20793	0.994856	0.0374475	no	yes	Unknown Protein
Solyc04g025040	207.048	240.236	54.6947	0.214483	-2.13498	0.82786	0.00151395	no	yes	Unknown Protein
Solyc04g055090	4.26539	7.28861	22.5689	0.772969	1.63062	0.542349	0.0159069	no	yes	Unknown Protein
Solyc04g055250	50.3385	32.3149	87.4525	-0.639461	1.4363	0.374225	0.00935408	no	yes	Unknown Protein
Solyc04g064530	25.7365	44.8325	6.18718	0.800726	-2.85719	0.339922	0.00151395	no	yes	Unknown Protein
Solyc04g077160	41.9663	42.905	155.667	0.0319149	1.85924	0.984971	0.0027662	no	yes	Unknown Protein
Solyc04g082640	69.8403	58.6042	142.571	-0.253056	1.2826	0.765286	0.00588797	no	yes	Unknown Protein
Solyc05g008110	55.4553	102.026	244.126	0.879546	1.25868	0.102291	0.00764792	no	yes	Unknown Protein
Solyc05g010690	32.2204	25.8599	53.1149	-0.317258	1.0384	0.691841	0.0388359	no	yes	Unknown Protein
Solyc05g011980	51.4653	51.3306	191.027	-0.00378026	1.89588	0.997446	0.00151395	no	yes	Unknown Protein
Solyc05g013120,Solyc05g013130	35.1649	26.1094	63.7263	-0.429567	1.28732	0.567006	0.00588797	no	yes	Unknown Protein
Solyc05g013640	1323.06	822.177	96.0461	-0.686353	-3.09765	0.471892	0.00151395	no	yes	Unknown Protein
Solyc05g013910	61.2231	32.6298	131.263	-0.907886	2.0082	0.220205	0.00151395	no	yes	Unknown Protein
Solyc05g026460	17.4775	40.5704	6.94336	1.21493	-2.54672	0.0760829	0.00151395	no	yes	Unknown Protein
Solyc05g041700	10.8007	19.8124	0	0.875282	#NAME?	0.265357	0.00151395	no	yes	Unknown Protein
Solyc05g054690	2.86039	2.75002	109.652	-0.0567717	5.31735	1	0.0048999	no	yes	Unknown Protein
Solyc05g055250,Solyc05g055260	141.959	83.7562	206.813	-0.761205	1.30406	0.330879	0.0191462	no	yes	Unknown Protein
Solyc06g006000	76.1101	187.536	32.2422	1.30101	-2.54014	0.167264	0.00151395	no	yes	Unknown Protein
Solyc06g024340	1057.46	881.192	4683.91	-0.26308	2.41018	0.831765	0.00151395	no	yes	Unknown Protein
Solyc06g024380	406.186	215.863	564.966	-0.91202	1.38804	0.0987636	0.008546	no	yes	Unknown Protein
Solyc06g050370	33.1749	28.0844	74.6337	-0.240322	1.41006	0.863635	0.0278775	no	yes	Unknown Protein
Solyc06g066750	36.18	44.9805	145.724	0.314106	1.69587	0.794941	0.00151395	no	yes	Unknown Protein
Solyc06g072030	489.32	335.459	791.823	-0.544642	1.23904	0.394417	0.0165101	no	yes	Unknown Protein
Solyc06g073900	84.7114	59.6438	160.396	-0.506184	1.42719	0.443104	0.00151395	no	yes	Unknown Protein
Solyc06g083080	33.3033	19.9939	62.4036	-0.736105	1.64207	0.320375	0.0027662	no	yes	Unknown Protein
Solyc06g084370	28.6812	61.7695	10.7109	1.10679	-2.52781	0.253711	0.0305926	no	yes	Unknown Protein
Solyc07g008280	22.3322	37.6354	12.1246	0.752969	-1.63416	0.417518	0.0316725	no	yes	Unknown Protein
Solyc07g021340	69.7802	59.6312	8.20046	-0.226752	-2.86229	0.854591	0.008546	no	yes	Unknown Protein
Solyc07g045320	4.18098	4.29423	13.788	0.0385573	1.68294	1	0.0116387	no	yes	Unknown Protein
Solyc07g056640	3.02989	309.504	0	6.67455	#NAME?	0.334604	0.00151395	no	yes	Unknown Protein
Solyc07g062740	2.5328	1.92706	8.83384	-0.394332	2.19664	1	0.0227597	no	yes	Unknown Protein
Solyc07g063170	27.674	14.5028	51.1461	-0.932195	1.81829	0.40425	0.0478142	no	yes	Unknown Protein
Solyc07g065410	50.0886	25.2319	278.213	-0.989234	3.46287	0.496099	0.0027662	no	yes	Unknown Protein
Solyc07g065530	91.905	100.377	41.707	0.127215	-1.26707	0.923753	0.0498011	no	yes	Unknown Protein
Solyc08g006030	6.10731	6.40407	15.3514	0.0684509	1.26131	0.965381	0.0410297	no	yes	Unknown Protein
Solyc08g067940	22.8362	33.157	433.118	0.537993	3.70737	0.61755	0.00151395	no	yes	Unknown Protein
Solyc08g082190	451.065	484.737	141.767	0.103866	-1.77368	0.939059	0.00151395	no	yes	Unknown Protein
Solyc08g082370	20.2764	22.3514	154.162	0.140565	2.78601	0.952529	0.0109802	no	yes	Unknown Protein
Solyc09g005570	1.58116	1.21474	10.2846	-0.380336	3.08176	1	0.0445586	no	yes	Unknown Protein
Solyc09g007880	30.3417	49.2724	11.481	0.69948	-2.10153	0.802392	0.0284772	no	yes	Unknown Protein
Solyc09g008710,Solyc09g008720	0.165867	4.31408	28.4409	4.70096	2.72084	1	0.00151395	no	yes	Unknown Protein
Solyc09g014370,Solyc09g014380	55.1901	65.1873	9.74671	0.240181	-2.7416	0.820614	0.00151395	no	yes	Unknown Protein
Solyc09g015700	19.5286	23.1396	5.81582	0.244777	-1.99231	0.817426	0.0165101	no	yes	Unknown Protein
Solyc09g062970	692.505	514.16	116.69	-0.429608	-2.13954	0.593568	0.00151395	no	yes	Unknown Protein
Solyc09g083160	13.0356	54.2778	163.556	2.05791	1.59135	0.230581	0.0406245	no	yes	Unknown Protein
Solyc09g091110	85.7083	57.3721	212.871	-0.579085	1.89156	0.454322	0.00151395	no	yes	Unknown Protein
Solyc09g097800	388.759	184.929	63.194	-1.07191	-1.54911	0.0824271	0.0048999	no	yes	Unknown Protein
Solyc10g005230	110.042	88.4339	184.528	-0.315384	1.06117	0.707862	0.0450698	no	yes	Unknown Protein
Solyc10g037990	5.65808	5.57975	0	-0.0201125	#NAME?	0.968933	0.0184926	no	yes	Unknown Protein
Solyc10g074860	207.743	130.98	362.388	-0.665455	1.46819	0.246461	0.00151395	no	yes	Unknown Protein
Solyc10g078590	157.119	311.402	81.9836	0.986921	-1.92537	0.330879	0.0356067	no	yes	Unknown Protein
Solyc11g007510	17.2	17.5546	7.30362	0.0294379	-1.26516	0.980839	0.008546	no	yes	Unknown Protein
Solyc11g010580	17.0425	13.6236	29.2339	-0.323027	1.10153	0.712246	0.0378851	no	yes	Unknown Protein
Solyc11g010630	23.9974	30.3732	11.254	0.339917	-1.43236	0.69306	0.0116387	no	yes	Unknown Protein
Solyc11g011100	4.43742	11.3213	96.123	1.35124	3.08584	0.525044	0.0227597	no	yes	Unknown Protein
Solyc11g011220	32.5464	24.8765	70.4907	-0.387714	1.50265	0.627398	0.00151395	no	yes	Unknown Protein
Solyc11g012370	1.32613	53.4512	408.92	5.33292	2.93552	0.542793	0.00151395	no	yes	Unknown Protein
Solyc11g013100	85.692	71.499	157.358	-0.261237	1.13805	0.779378	0.0123261	no	yes	Unknown Protein
Solyc11g065680	33.1158	61.2296	13.7873	0.886707	-2.15089	0.286759	0.0222405	no	yes	Unknown Protein
Solyc11g068380	8.67212	5.59675	0	-0.631795	#NAME?	0.741251	0.00151395	no	yes	Unknown Protein
Solyc11g071860	46.08	41.2818	493.444	-0.158634	3.57931	0.879775	0.00151395	no	yes	Unknown Protein
Solyc12g010400	103.416	104.842	312.811	0.0197511	1.57708	0.98888	0.00151395	no	yes	Unknown Protein
Solyc12g062690	8.18054	14.5003	0	0.825814	#NAME?	0.799788	0.00390689	no	yes	Unknown Protein
Solyc12g082720,Solyc12g082730	24.3076	23.5242	10.0215	-0.047257	-1.23105	0.970315	0.0331577	no	yes	Unknown Protein
Solyc12g088910	2.8646	5.93126	31.2913	1.05001	2.39935	0.347123	0.00151395	no	yes	Unknown Protein
Solyc02g084850	22.4572	29.0281	210.009	0.370272	2.85493	0.722001	0.00151395	no	yes	Unknown Protein IPR000167 Dehydrin
Solyc10g081380	34.5502	33.1902	81.701	-0.0579392	1.2996	0.972776	0.0463989	no	yes	Unknown Protein IPR001305 Heat shock protein DnaJ, cysteine-rich region
Solyc11g071210	9.27836	6.75124	160.8	-0.458717	4.57397	0.828319	0.00151395	no	yes	Unknown Protein IPR005455 Profilin, plant
Solyc09g011280	6.68417	17.1436	73.6036	1.35885	2.10211	0.300608	0.013803	no	yes	Unknown Protein IPR006501 Pectinesterase inhibitor
Solyc09g098510	31.4876	52.2015	107.759	0.729305	1.04565	0.210541	0.0278775	no	yes	Unknown Protein IPR006706 Extensin-like region
Solyc09g007500	118.331	94.1976	188.388	-0.329065	0.999941	0.673217	0.0445586	no	yes	Unknown Protein IPR006779 DNA binding protein S1FA
Solyc08g076290,Solyc08g076300	148.584	170.84	59.8141	0.201364	-1.51409	0.870198	0.0116387	no	yes	Unknown Protein IPR007300 LrgB-like protein
Solyc12g013960	6.84972	10.854	2.25479	0.66411	-2.26716	0.488662	0.00151395	no	yes	Unknown Protein IPR007789 Protein of unknown function DUF688
Solyc02g082140	14.0434	20.4916	42.0186	0.545143	1.03599	0.420454	0.0414513	no	yes	Unknown Protein IPR008166 Protein of unknown function DUF23
Solyc04g077580	64.7054	116.8	413.123	0.852083	1.82253	0.719813	0.0116387	no	yes	Unknown Protein IPR009438 Phytosulfokine
Solyc09g009130	144.235	183.206	36.9943	0.345042	-2.30809	0.746578	0.00151395	no	yes	Unknown Protein IPR009438 Phytosulfokine
Solyc08g065840	27.259	21.5262	55.1638	-0.340636	1.35763	0.717362	0.00674426	no	yes	Unknown Protein IPR012438 Protein of unknown function DUF1639
Solyc05g013630	25.3489	62.2589	0	1.29635	#NAME?	0.2051	0.00151395	no	yes	Unknown protein (Fragment)
Solyc11g006970	110.221	224.142	580.783	1.02401	1.37359	0.187691	0.0498011	no	yes	Unknown protein DS12 from 2D-PAGE of leaf, chloroplastic
Solyc02g084500	36.828	55.8968	23.5095	0.601963	-1.24952	0.37726	0.0257137	no	yes	UPF0183 domain protein IPR005373 Uncharacterised protein family UPF0183
Solyc07g047700	41.8519	23.1889	56.2585	-0.851861	1.27864	0.259111	0.0410297	no	yes	UPF0382 membrane protein SE_0353 IPR006696 Protein of unknown function DUF423
Solyc07g056040	31.6358	25.8218	55.3967	-0.292972	1.10121	0.753855	0.0331577	no	yes	UPF0497 membrane protein 11 IPR006459 Uncharacterised protein family UPF0497, trans-membrane plant subgroup
Solyc02g065420	8.49548	13.4584	47.0947	0.66374	1.80706	0.644296	0.0151953	no	yes	UPF0497 membrane protein At3g50810 IPR006702 Uncharacterised protein family UPF0497, trans-membrane plant
Solyc11g044230	101.303	52.9317	178.161	-0.936473	1.75097	0.096138	0.00151395	no	yes	UPF0727 protein C6orf115 homolog
Solyc02g088930	63.9858	44.5773	112.547	-0.521443	1.33615	0.457042	0.00674426	no	yes	Upf2
Solyc02g031980	7.83016	7.5499	21.1581	-0.0525848	1.48668	0.976732	0.0204096	no	yes	Urease accessory protein ureD IPR002669 Urease accessory protein UreD
Solyc05g012330	16.3564	14.4544	3.42028	-0.178342	-2.07933	0.890005	0.0151953	no	yes	Ureide permease 2 IPR009834 Fatty acid elongase 3-ketoacyl-CoA synthase 1
Solyc07g065890,Solyc07g065900	64.0387	72.7542	29.7515	0.184087	-1.29007	0.884567	0.0427334	no	yes	Uridine kinase IPR000764 Uridine kinase
Solyc02g094300,Solyc02g094310	6.35239	11.9086	2.04034	0.906628	-2.54512	0.411768	0.00151395	no	yes	Uridylyltransferase PII IPR002912 Amino acid-binding ACT
Solyc11g011960	238.739	220.132	506.828	-0.117065	1.20313	0.926755	0.0482387	no	yes	UTP-glucose 1 phosphate uridylyltransferase IPR016267 UTP--glucose-1-phosphate uridylyltransferase, subgroup
Solyc02g068450	94.1977	73.2751	205.242	-0.362368	1.48593	0.60821	0.00151395	no	yes	Vacuolar ATPase F subunit IPR005772 ATPase, V1 complex, subunit F, eukaryotic
Solyc02g081970	15.3304	24.5139	4.05045	0.677204	-2.59745	0.324755	0.00151395	no	yes	Vacuolar sorting receptor 7 IPR003137 Protease-associated PA
Solyc06g083530	86.9332	67.7329	146.861	-0.360051	1.11652	0.644165	0.0305926	no	yes	Vesicle-associated membrane protein 7B IPR001388 Synaptobrevin
Solyc01g098200	15.8965	14.6515	49.1387	-0.117661	1.74581	0.924239	0.00151395	no	yes	Vesicle-associated membrane protein-associated protein A IPR016763 Vesicle-associated membrane protein
Solyc01g103140	14.3107	23.602	77.5465	0.72181	1.71615	0.297071	0.00151395	no	yes	Voltage-gated chloride channel IPR002251 Chloride channel plant CLC
Solyc02g068080	22.4054	19.2398	3.51858	-0.219753	-2.45103	0.836683	0.00151395	no	yes	Voltage-gated chloride channel IPR002251 Chloride channel plant CLC
Solyc12g098150	60.8143	37.6883	86.4086	-0.690295	1.19706	0.239591	0.0123261	no	yes	Voltage-gated potassium channel beta subunit IPR005399 Potassium channel, voltage-dependent, beta subunit, KCNAB-related
Solyc01g073690	80.312	72.4416	185.443	-0.148798	1.35609	0.88443	0.0048999	no	yes	V-type ATP synthase subunit D IPR002699 ATPase, V1_A1 complex, subunit D
Solyc02g084360	290.578	240.749	536.878	-0.271394	1.15706	0.760286	0.0295486	no	yes	V-type proton ATPase 16 kDa proteolipid subunit c2 IPR011555 ATPase, V0 complex, proteolipid subunit C, eukaryotic
Solyc06g067880	153.365	123.395	255.274	-0.313686	1.04876	0.695342	0.0278775	no	yes	V-type proton ATPase proteolipid subunit IPR000245 ATPase, V0 complex, proteolipid subunit C
Solyc08g067480	45.871	30.0213	69.4993	-0.611594	1.21101	0.378402	0.0178504	no	yes	V-type proton ATPase proteolipid subunit IPR000245 ATPase, V0 complex, proteolipid subunit C
Solyc08g081910	97.7827	79.7693	198.212	-0.293744	1.31314	0.702803	0.00390689	no	yes	V-type proton ATPase subunit E IPR002842 ATPase, V1_A1 complex, subunit E
Solyc12g056110	35.4726	26.5335	70.1309	-0.418889	1.40223	0.635465	0.00935408	no	yes	V-type proton ATPase subunit E IPR002842 ATPase, V1_A1 complex, subunit E
Solyc07g049710	51.4995	47.3807	108.685	-0.120259	1.19778	0.919698	0.0178504	no	yes	V-type proton ATPase subunit e IPR008389 ATPase, V0 complex, subunit E
Solyc04g049330	369.758	281.829	808.741	-0.39176	1.52086	0.620811	0.0027662	no	yes	V-type proton ATPase subunit G 1-ATPase G subunit
Solyc05g056020	30.8592	26.1524	80.8083	-0.238759	1.62756	0.843207	0.0165101	no	yes	V-type proton ATPase subunit G 2-ATPase G subunit
Solyc04g071610	270.541	343.568	1938.11	0.344751	2.49598	0.676527	0.00151395	no	yes	Water-stress inducible protein 3 (Fragment) IPR003496 ABA_WDS induced protein
Solyc03g096870	41.3314	23.986	11.0418	-0.785046	-1.11922	0.230677	0.0490089	no	yes	WD repeat-containing protein 5 homolog IPR017986 WD40 repeat, region
Solyc04g079700	7.79178	10.6273	33.449	0.447754	1.65418	0.697509	0.0144882	no	yes	WD-40 repeat family protein IPR020472 G-protein beta WD-40 repeat, region
Solyc07g054780	60.1355	70.9249	301.752	0.238075	2.089	0.909056	0.0144882	no	yes	Wound induced protein
Solyc07g063640	8.56563	53.3138	298.94	2.63788	2.48727	0.211397	0.00764792	no	yes	Wound induced protein
Solyc04g080700	37.3872	105.135	23.318	1.49163	-2.17272	0.0898941	0.0109802	no	yes	Wound responsive protein (Fragment) IPR003729 Protein of unknown function DUF151
Solyc03g093360	41.8747	54.8891	264.414	0.39044	2.2682	0.639898	0.00151395	no	yes	Wound_stress protein IPR001024 Lipoxygenase, LH2
Solyc03g096550	16.0261	9.7514	0	-0.716746	#NAME?	0.550134	0.00151395	no	yes	Wound_stress protein IPR001024 Lipoxygenase, LH2
Solyc06g048820	115.138	137.8	10.732	0.259214	-3.68259	0.849354	0.0300611	no	yes	Wound-induced protein 1 IPR016533 Wound-induced protein, Wun1, subgroup
Solyc05g010590	14.9004	13.1801	4.09399	-0.17699	-1.68678	0.870917	0.00588797	no	yes	WPP domain-interacting tail-anchored protein 2
Solyc01g095630	23.9068	44.6616	2.19923	0.901613	-4.34396	0.160341	0.00151395	no	yes	WRKY transcription factor IPR003657 DNA-binding WRKY
Solyc07g051840	7.13765	17.4552	0.752122	1.29013	-4.53654	0.0644086	0.0123261	no	yes	WRKY transcription factor IPR003657 DNA-binding WRKY
Solyc06g066370	24.8397	44.6025	3.71055	0.84448	-3.58742	0.291538	0.00151395	no	yes	WRKY transcription factor 1 IPR003657 DNA-binding WRKY
Solyc06g068460	33.6915	27.0603	7.49479	-0.316208	-1.85222	0.724196	0.00588797	no	yes	WRKY transcription factor 1 IPR003657 DNA-binding WRKY
Solyc07g056280	5.36171	10.8214	2.29842	1.01312	-2.23516	0.282514	0.0490089	no	yes	WRKY transcription factor 16 IPR003657 DNA-binding WRKY
Solyc07g066220	44.7001	70.1064	24.0481	0.649268	-1.54362	0.397953	0.00588797	no	yes	WRKY transcription factor 35 IPR003657 DNA-binding WRKY
Solyc10g084380	5.40174	8.33205	19.0331	0.625249	1.19176	0.438985	0.0316725	no	yes	WRKY transcription factor 42 (Fragment) IPR003657 DNA-binding WRKY
Solyc07g065260	20.6065	26.5864	10.8273	0.367585	-1.29601	0.658323	0.0222405	no	yes	WRKY transcription factor 78 IPR003657 DNA-binding WRKY
Solyc08g008280	4.08279	7.03246	1.46347	0.784476	-2.26464	0.480361	0.0478142	no	yes	WRKY transcription factor-30 IPR003657 DNA-binding WRKY
Solyc05g012770	5.12329	7.28984	1.78947	0.508818	-2.02635	0.613614	0.0159069	no	yes	WRKY transcription factor-a IPR003657 DNA-binding WRKY
Solyc02g088340	13.0826	13.7109	3.73692	0.0676709	-1.8754	0.961734	0.00674426	no	yes	WRKY transcription factor-c IPR003657 DNA-binding WRKY
Solyc04g074080	51.3434	41.3991	100.801	-0.310578	1.28383	0.705128	0.0048999	no	yes	WW domain containing protein expressed IPR001202 WW_Rsp5_WWP
Solyc11g071610,Solyc11g071620	29.7372	30.0353	11.0923	0.0143927	-1.4371	0.991412	0.00151395	no	yes	Xanthine dehydrogenase_oxidase IPR016208 Aldehyde oxidase_xanthine dehydrogenase
Solyc01g090890	0.894056	11.2089	0	3.64813	#NAME?	0.144956	0.00151395	no	yes	Xenotropic and polytropic retrovirus receptor IPR004331 SPX, N-terminal
Solyc08g060920	15.91	46.743	12.4618	1.55482	-1.90724	0.065586	0.023412	no	yes	Xenotropic and polytropic retrovirus receptor IPR004331 SPX, N-terminal
Solyc02g080160	38.953	62.3198	217.25	0.677956	1.80159	0.374571	0.00151395	no	yes	Xyloglucan endotransglucosylase_hydrolase 1 IPR016455 Xyloglucan endotransglucosylase_hydrolase
Solyc03g031800	42.2683	52.4185	190.295	0.3105	1.86009	0.730272	0.00151395	no	yes	Xyloglucan endotransglucosylase_hydrolase 1 IPR016455 Xyloglucan endotransglucosylase_hydrolase
Solyc09g008320	25.9489	26.153	79.2102	0.0113052	1.59871	0.992964	0.00151395	no	yes	Xyloglucan endotransglucosylase_hydrolase 12 IPR016455 Xyloglucan endotransglucosylase_hydrolase
Solyc12g098610	16.2891	11.5379	33.3755	-0.497528	1.53241	0.658932	0.0365763	no	yes	Xyloglucan endotransglucosylase_hydrolase 8 IPR016455 Xyloglucan endotransglucosylase_hydrolase
Solyc04g077030	5.70098	10.6081	3.72055	0.895885	-1.51158	0.255567	0.0388359	no	yes	Xylulose kinase IPR000577 Carbohydrate kinase, FGGY
Solyc07g008180	122.08	85.4256	203.678	-0.515088	1.25355	0.456067	0.0159069	no	yes	YABBY-like transcription factor CRABS CLAW-like protein IPR006780 YABBY protein
Solyc08g065260	18.4008	32.3568	10.0899	0.814297	-1.68116	0.309762	0.0165101	no	yes	Ycf36 protein IPR009631 Protein of unknown function DUF1230
Solyc03g031920	102.729	84.0919	14.0409	-0.288807	-2.58233	0.796869	0.00151395	no	yes	Yellow stripe-like protein 2.1 (Fragment) IPR004813 Oligopeptide transporter OPT superfamily
Solyc12g008660	39.6797	52.9446	5.4343	0.416082	-3.28432	0.659888	0.00151395	no	yes	Zinc finger CCCH domain-containing protein 20 IPR000571 Zinc finger, CCCH-type
Solyc06g082010	33.0751	45.0159	16.4805	0.444687	-1.44967	0.592251	0.0178504	no	yes	Zinc finger CCCH domain-containing protein 66 IPR002110 Ankyrin
Solyc09g065670	3.02948	7.64019	23.7543	1.33454	1.63651	0.192573	0.0216668	no	yes	Zinc finger family protein IPR007087 Zinc finger, C2H2-type
Solyc10g085130	2.90328	9.84218	1.10518	1.76129	-3.1547	0.0790398	0.0427334	no	yes	Zinc finger family protein IPR018957 Zinc finger, C3HC4 RING-type
Solyc08g063040	12.2764	15.0372	4.99065	0.292648	-1.59123	0.764186	0.0278775	no	yes	Zinc finger protein IPR007087 Zinc finger, C2H2-type
Solyc08g074750	138.19	100.377	295.042	-0.461225	1.5555	0.505528	0.00151395	no	yes	Zinc finger protein 706 IPR015023 Protein of unknown function DUF1909
Solyc03g115920	58.1721	40.0777	14.1545	-0.537527	-1.50154	0.489802	0.0257137	no	yes	Zinc finger protein-like protein IPR002867 Zinc finger, C6HC-type
Solyc02g087970	71.1572	103.729	851.091	0.543742	3.03649	0.629511	0.00151395	no	yes	Zinc finger-homeodomain protein 1 (Fragment) IPR006456 ZF-HD homeobox protein Cys_His-rich dimerisation region
Solyc01g090740	44.3947	86.8259	12.4517	0.967736	-2.80178	0.204487	0.00151395	no	yes	Zinc ion binding protein
Solyc02g081600	20.4046	15.565	34.3776	-0.390591	1.14316	0.673228	0.0401633	no	yes	Zinc transporter protein IPR004698 Zinc_iron permease, fungal and plant
Solyc06g061240	57.4382	91.9418	23.9601	0.67871	-1.94009	0.359176	0.0027662	no	yes	Zinc-binding family protein IPR006734 Protein of unknown function DUF597
Solyc08g076860	54.2408	128.564	18.5465	1.24504	-2.79327	0.10283	0.00151395	no	yes	Zinc-binding family protein IPR006734 Protein of unknown function DUF597
Solyc04g077980	21.5242	48.7638	6.21079	1.17985	-2.97296	0.0631754	0.00151395	no	yes	Zinc-finger protein IPR007087 Zinc finger, C2H2-type
Solyc02g081190	321.246	112.726	35.0505	-1.51086	-1.68531	0.0123261	0.00151395	yes	yes	1-aminocyclopropane-1-carboxylate oxidase;
Solyc09g010000	2.96709	32.7586	0	3.46475	#NAME?	0.00151395	0.00151395	yes	yes	1-aminocyclopropane-1-carboxylate oxidase-like protein
Solyc03g005090	13.5225	38.9994	12.445	1.52809	-1.64788	0.0341425	0.0227597	yes	yes	4-coumarate-coa ligase; AMP-dependent synthetase and ligase
Solyc11g061700	6.23751	26.6781	120.369	2.09662	2.17373	0.00151395	0.00151395	yes	yes	Acetyl-CoA carboxylase-like protein
Solyc09g082650	265.326	109.07	271.849	-1.28251	1.31755	0.010136	0.010136	yes	yes	Acireductone dioxygenase; Acireductone dioxygenase, ARD
Solyc11g008680	3.89142	13.7696	54.1701	1.82312	1.97601	0.0227597	0.00151395	yes	yes	Fatty acid desaturase, type 2
Solyc03g119970	7.22487	17.9195	7.66462	1.31049	-1.22524	0.0374475	0.0419002	yes	yes	ADP ATP carrier protein
Solyc01g079150	94.7343	33.6602	12.5582	-1.49284	-1.42241	0.010136	0.0109802	yes	yes	AE family transporter anion exchange
Solyc01g091170	85.4345	34.6137	7.46143	-1.30347	-2.21382	0.0240123	0.00151395	yes	yes	Agmatinase; Aldehyde dehydrogenase, conserved site
Solyc08g014610	9.95504	86.6592	401.399	3.12185	2.21161	0.00151395	0.00151395	yes	yes	Alanine--glyoxylate aminotransferase 2-like 1; Aminotransferase class-III
Solyc06g059740	10.105	38.9317	198.502	1.94587	2.35014	0.0027662	0.00151395	yes	yes	Alcohol dehydrogenase 2; Alcohol dehydrogenase superfamily, zinc-containing
Solyc07g006500	6.28598	47.882	2.14206	2.92927	-4.48241	0.00151395	0.00151395	yes	yes	Alpha alpha-trehalose-phosphate synthase (UDP-forming)
Solyc03g019750	4.66891	22.2859	74.1801	2.25498	1.7349	0.00674426	0.0027662	yes	yes	Alpha-1 4-glucan-protein synthase
Solyc08g074930	1.50596	16.2268	227.263	3.42962	3.80791	0.0388359	0.00151395	yes	yes	Aspartic proteinase nepenthesin I IPR001461 Peptidase A1
Solyc08g074940	2.3862	100.128	1180.33	5.39098	3.55928	0.00151395	0.00151395	yes	yes	Aspartic proteinase nepenthesin-2 IPR001461 Peptidase A1
Solyc09g089650	16.0737	143.591	26.7813	3.1592	-2.42267	0.00588797	0.0109802	yes	yes	At1g04330 (Fragment)
Solyc01g080260	1.61276	8.73675	3.31404	2.43756	-1.3985	0.00151395	0.0459627	yes	yes	At4g14280-like protein (Fragment) IPR011989 Armadillo-like helical
Solyc03g120390	24.502	56.5111	138.796	1.20564	1.29636	0.0151953	0.0027662	yes	yes	Auxin responsive protein IPR003311 AUX_IAA protein
Solyc01g110570	40.459	110.697	442.594	1.45208	1.99937	0.0410297	0.0027662	yes	yes	Auxin-induced SAUR-like protein IPR003676 Auxin responsive SAUR protein
Solyc08g077530	18.1823	55.5796	14.1242	1.61202	-1.97639	0.0365763	0.00764792	yes	yes	Beta-amylase IPR001371 Glycoside hydrolase, family 14B, plant
Solyc04g080840	0	6.34725	33.575	inf	2.40318	0.00151395	0.0027662	yes	yes	Beta-galactosidase IPR001944 Glycoside hydrolase, family 35
Solyc03g121540	12.3349	83.6431	15.4198	2.7615	-2.43947	0.00151395	0.00674426	yes	yes	Beta-galactosidase IPR019801 Glycoside hydrolase, family 35, conserved site IPR001944 Glycoside hydrolase, family 35 IPR000922 D-galactoside_L-rhamnose binding SUEL lectin
Solyc11g044910	1.70239	30.8679	4.70724	4.18047	-2.71316	0.00151395	0.00151395	yes	yes	Beta-xylosidase 1 IPR001764 Glycoside hydrolase, family 3, N-terminal
Solyc02g091690	8.08373	23.2207	117.853	1.52232	2.3435	0.0455455	0.00151395	yes	yes	BHLH transcription factor IPR011598 Helix-loop-helix DNA-binding
Solyc09g065260	0	14.3095	66.3599	inf	2.21334	0.00151395	0.029046	yes	yes	Blue copper protein IPR003245 Plastocyanin-like
Solyc04g072460	19.5926	57.5193	8.66437	1.55374	-2.73088	0.0316725	0.00151395	yes	yes	BZIP transcription factor IPR011616 bZIP transcription factor, bZIP-1
Solyc07g048040	11.5303	30.8907	7.56806	1.42174	-2.02918	0.0419002	0.0027662	yes	yes	C2 domain-containing protein IPR000008 C2 calcium-dependent membrane targeting
Solyc03g119250	7.01688	22.5406	3.40122	1.68363	-2.7284	0.010136	0.00151395	yes	yes	Calmodulin-binding protein IPR012416 Calmodulin binding protein-like
Solyc08g014280	6.52645	16.0308	5.52197	1.29647	-1.53759	0.027369	0.00674426	yes	yes	Calmodulin-binding protein family-like IPR000048 IQ calmodulin-binding region
Solyc02g076910	2.65968	95.5342	0	5.16669	#NAME?	0.00151395	0.00151395	yes	yes	Cathepsin B-like cysteine proteinase IPR013128 Peptidase C1A, papain
Solyc03g111730	30.0995	264.644	928.972	3.13624	1.81158	0.00151395	0.0227597	yes	yes	Cathepsin B-like cysteine proteinase IPR013128 Peptidase C1A, papain
Solyc06g007440	31.877	14.5896	0.902179	-1.12758	-4.01538	0.0414513	0.0151953	yes	yes	CBL-interacting protein kinase 16 IPR002290 Serine_threonine protein kinase
Solyc01g011350	15.2823	31.9944	79.2205	1.06595	1.30805	0.0356067	0.008546	yes	yes	cDNA clone J013057D02 full insert sequence
Solyc02g072240	0.840904	6.89394	1.33894	3.03532	-2.36424	0.0159069	0.00935408	yes	yes	Cellulose synthase IPR005150 Cellulose synthase
Solyc09g072820	1.64909	9.60081	1.35458	2.54149	-2.82531	0.00390689	0.0027662	yes	yes	Cellulose synthase IPR005150 Cellulose synthase
Solyc07g005840	1.97094	11.3999	1.372	2.53207	-3.05467	0.0171994	0.0027662	yes	yes	Cellulose synthase 3 IPR005150 Cellulose synthase
Solyc02g014860	14.6491	117.868	9.05348	3.00829	-3.70256	0.0116387	0.00151395	yes	yes	Chaperone protein DnaJ IPR003095 Heat shock protein DnaJ
Solyc06g068500	73.6135	256.243	37.7914	1.79947	-2.76139	0.0341425	0.00151395	yes	yes	Chaperone protein DnaJ 1 IPR001623 Heat shock protein DnaJ, N-terminal
Solyc09g092260	60.6328	198.767	9.08655	1.71291	-4.4512	0.0322039	0.00151395	yes	yes	Chaperone protein dnaJ 20 IPR001623 Heat shock protein DnaJ, N-terminal
Solyc10g055780,Solyc10g055790,Solyc10g055800	867.864	232.978	32.0662	-1.89727	-2.86107	0.0473867	0.00674426	yes	yes	Chitinase IPR000726 Glycoside hydrolase, family 19, catalytic
Solyc01g097270	142.262	41.3945	9.22473	-1.78103	-2.16586	0.00151395	0.00151395	yes	yes	Chitinase (Fragment) IPR000726 Glycoside hydrolase, family 19, catalytic IPR001153 Barwin
Solyc07g005100	322.189	136.918	19.8789	-1.2346	-2.784	0.0397593	0.00151395	yes	yes	Chitinase-like protein IPR011583 Chitinase II
Solyc06g035580	2.99509	78.7745	469.541	4.71706	2.57545	0.00151395	0.0216668	yes	yes	Choline dehydrogenase IPR012132 Glucose-methanol-choline oxidoreductase
Solyc08g080190	6.59513	21.8191	87.2608	1.72612	1.99974	0.00674426	0.00151395	yes	yes	Choline dehydrogenase IPR012132 Glucose-methanol-choline oxidoreductase
Solyc03g080100	5.10706	16.8822	56.5601	1.72494	1.74428	0.0130414	0.00151395	yes	yes	Copper-translocating P-type ATPase IPR006121 Heavy metal transport_detoxification protein
Solyc01g108910	36.7947	233.003	8.4167	2.66278	-4.79095	0.0171994	0.00151395	yes	yes	COSII_At2g15890 (Fragment)
Solyc01g006390	396.176	89.9068	31.1696	-2.13964	-1.52829	0.00151395	0.0191462	yes	yes	Cysteine-rich extensin-like protein-4
Solyc04g078370	0.899962	34.7502	293.625	5.27101	3.07888	0.008546	0.00151395	yes	yes	Cytochrome P450
Solyc05g055400	18.0814	52.1925	299.214	1.52934	2.51926	0.0295486	0.00151395	yes	yes	Cytochrome P450
Solyc06g084820	20.7465	8.62183	1.17105	-1.2668	-2.88019	0.0300611	0.0198266	yes	yes	cytochrome P450
Solyc11g007540	10.0081	25.9029	97.0722	1.37195	1.90594	0.0191462	0.00151395	yes	yes	Cytochrome P450
Solyc12g042480	4.62502	16.4876	1.42998	1.83385	-3.52731	0.0257137	0.0326931	yes	yes	Cytochrome P450
Solyc08g016770	6.69437	19.255	43.8734	1.52421	1.18811	0.021047	0.0311885	yes	yes	Decarboxylase family protein IPR002129 Pyridoxal phosphate-dependent decarboxylase
Solyc07g024000	10.0768	32.4192	9.79135	1.68581	-1.72727	0.0165101	0.0123261	yes	yes	Dehydrogenase_ reductase 3 IPR002347 Glucose_ribitol dehydrogenase
Solyc04g011540	3.72505	15.468	2.88607	2.05396	-2.42211	0.042303	0.0216668	yes	yes	Elicitor-responsive protein 1 IPR018029 C2 membrane targeting protein
Solyc05g051260	1.80186	162.608	1679.63	6.49577	3.36867	0.00151395	0.00151395	yes	yes	Endo-1 4-beta-xylanase IPR013781 Glycoside hydrolase, subgroup, catalytic core
Solyc11g008820	3.78676	13.376	63.6277	1.82061	2.25001	0.0048999	0.00151395	yes	yes	Endoglucanase IPR001701 Glycoside hydrolase, family 9
Solyc01g066460	7.47081	24.164	77.7841	1.69353	1.68661	0.0305926	0.00151395	yes	yes	Epoxide hydrolase IPR000639 Epoxide hydrolase-like
Solyc12g099430	4.03117	13.4194	83.4438	1.73505	2.63649	0.0378851	0.00151395	yes	yes	Epoxide hydrolase 1 IPR000639 Epoxide hydrolase-like
Solyc08g066690	1.58433	10.0498	46.1112	2.66522	2.19795	0.00674426	0.00151395	yes	yes	Exostosin family protein IPR004263 Exostosin-like
Solyc08g077330	10.6434	48.763	0	2.19582	#NAME?	0.00390689	0.00151395	yes	yes	Expansin-like protein IPR007112 Expansin 45, endoglucanase-like
Solyc04g051280	1.24447	5.2952	1.14108	2.08916	-2.21429	0.0048999	0.00588797	yes	yes	F16G16.9 protein (Fragment)
Solyc07g065540	11.1557	49.3507	179.659	2.14529	1.86412	0.0027662	0.00390689	yes	yes	Fasciclin-like arabinogalactan protein 10 IPR000782 FAS1 domain
Solyc12g015690	11.8161	42.0092	208.397	1.82995	2.31055	0.0130414	0.00151395	yes	yes	Fasciclin-like arabinogalactan protein 10 IPR000782 FAS1 domain
Solyc12g049030	18.0864	89.8408	3.08156	2.31246	-4.86564	0.0027662	0.00151395	yes	yes	Fatty acid desaturase IPR005804 Fatty acid desaturase, type 1
Solyc12g009560	92.5082	40.0305	12.347	-1.20848	-1.69694	0.0331577	0.00151395	yes	yes	F-box_LRR-repeat protein IPR001810 Cyclin-like F-box
Solyc05g043330	14.5994	43.377	362.286	1.57102	3.06213	0.0184926	0.00151395	yes	yes	GDSL esterase_lipase At2g04570 IPR001087 Lipase, GDSL
Solyc03g111550	21.2864	65.0649	301.308	1.61194	2.21129	0.0278775	0.00151395	yes	yes	GDSL esterase_lipase At3g48460 IPR001087 Lipase, GDSL
Solyc02g067740,Solyc02g067750	9.21025	28.9337	6.96742	1.65144	-2.05406	0.0245809	0.00151395	yes	yes	Genomic DNA chromosome 3 TAC clone K24A2
Solyc05g055910	14.5592	49.3309	8.65298	1.76056	-2.51122	0.0222405	0.00151395	yes	yes	Genomic DNA chromosome 5 P1 clone MRH10 IPR009291 Protein of unknown function DUF946, plant
Solyc04g014990	0	10.5669	0	inf	#NAME?	0.0240123	0.0191462	yes	yes	Glucosyltransferase IPR002213 UDP-glucuronosyl_UDP-glucosyltransferase
Solyc09g011610	0	24.2035	0	inf	#NAME?	0.00151395	0.00151395	yes	yes	Glutathione S-transferase-like protein IPR004046 Glutathione S-transferase, C-terminal
Solyc02g094400	14.0538	64.041	9.56708	2.18803	-2.74285	0.00390689	0.00151395	yes	yes	Glycerophosphodiester phosphodiesterase gde1 IPR004129 Glycerophosphoryl diester phosphodiesterase
Solyc04g077510	181.623	57.1081	15.1698	-1.66918	-1.9125	0.00151395	0.00151395	yes	yes	Growth regulating factor 1 (Fragment) IPR014977 WRC
Solyc01g065690	10.1136	35.6444	7.493	1.81738	-2.25006	0.00588797	0.00151395	yes	yes	Heavy-metal associated domain protein IPR006121 Heavy metal transport_detoxification protein
Solyc04g072740	39.7953	16.1591	5.06124	-1.30025	-1.67479	0.0116387	0.00674426	yes	yes	High affinity sulfate transporter 1 IPR001902 Sulphate anion transporter
Solyc06g053220	13.2204	72.8737	3.60384	2.46263	-4.33779	0.0326931	0.00151395	yes	yes	Homeobox leucine zipper protein IPR001356 Homeobox
Solyc07g032250	24.982	10.863	30.4338	-1.20146	1.48625	0.0311885	0.00935408	yes	yes	Homology to unknown gene
Solyc06g074710	6.91101	38.5167	270.54	2.47851	2.81229	0.00151395	0.00151395	yes	yes	Hydroxycinnamoyl CoA shikimate_quinate hydroxycinnamoyltransferase-like protein (Fragment) IPR003480 Transferase
Solyc02g091700	7.8852	36.8786	5.64201	2.22556	-2.7085	0.00390689	0.0027662	yes	yes	Hydroxyproline-rich glycoprotein
Solyc07g053030	10.3231	55.6233	5.23478	2.42981	-3.40949	0.008546	0.00151395	yes	yes	Indole-3-acetic acid-amido synthetase GH3.8 IPR004993 GH3 auxin-responsive promoter
Solyc12g099200	87.5051	239.906	88.355	1.45503	-1.44108	0.0369852	0.0378851	yes	yes	Invertase inhibitor IPR006501 Pectinesterase inhibitor
Solyc00g187050	26.4364	4.00442	14.1934	-2.72286	1.82555	0.00151395	0.010136	yes	yes	Leucyl aminopeptidase IPR011356 Peptidase M17, leucyl aminopeptidase
Solyc09g092110	21.1503	127.539	6.61139	2.59218	-4.26984	0.00151395	0.00151395	yes	yes	Light regulated protein-like protein IPR009856 Light regulated Lir1
Solyc02g076820	13.0241	40.0996	133.536	1.62241	1.73557	0.0116387	0.00390689	yes	yes	Light-dependent short hypocotyls 1 IPR006936 Protein of unknown function DUF640
Solyc09g075140	21.6955	48.8297	20.7401	1.17036	-1.23534	0.0469335	0.0322039	yes	yes	Lipase-like protein
Solyc01g099200	1.40944	4.32062	14.89	1.61612	1.78503	0.0459627	0.00390689	yes	yes	Lipoxygenase IPR001246 Lipoxygenase, plant
Solyc05g009320	2.63127	12.8694	98.1229	2.29012	2.93064	0.0365763	0.00151395	yes	yes	LOB domain protein 42 IPR004883 Lateral organ boundaries, LOB
Solyc02g032100	15.6993	44.8483	8.90522	1.51435	-2.33233	0.0392693	0.00151395	yes	yes	Low affinity zinc transporter IPR004698 Zinc_iron permease, fungal and plant
Solyc04g007770	2.11845	54.1926	629.155	4.67702	3.53725	0.0151953	0.00151395	yes	yes	Major latex-like protein IPR000916 Bet v I allergen
Solyc04g007790	175.997	63.7873	4.52564	-1.46421	-3.81708	0.008546	0.0027662	yes	yes	Major latex-like protein IPR000916 Bet v I allergen
Solyc06g007970	29.6175	8.77639	0	-1.75475	#NAME?	0.0369852	0.00151395	yes	yes	Male sterility 5 family protein (Fragment) IPR011990 Tetratricopeptide-like helical
Solyc08g061490	18.397	48.4131	7.43158	1.39593	-2.70366	0.0144882	0.00151395	yes	yes	MTD1
Solyc03g007530	10.9742	28.0724	6.01354	1.35503	-2.22287	0.0455455	0.00151395	yes	yes	Multidrug resistance protein ABC transporter family IPR003439 ABC transporter-like
Solyc08g081890	2.29529	6.71119	24.051	1.54789	1.84146	0.008546	0.00151395	yes	yes	Multidrug resistance protein ABC transporter family IPR003439 ABC transporter-like
Solyc07g063410	14.4984	48.622	10.3859	1.74572	-2.22698	0.0222405	0.0027662	yes	yes	NAC domain protein IPR003441 protein
Solyc05g007770	31.7404	183.47	1.17034	2.53115	-7.29247	0.023412	0.00674426	yes	yes	NAC domain transcription factor protein
Solyc07g063420	4.90221	17.6135	53.6443	1.84517	1.60675	0.0144882	0.0027662	yes	yes	NAC domain transcription factor protein
Solyc08g007460	24.441	67.1344	8.63122	1.45775	-2.95942	0.0351144	0.00151395	yes	yes	Non-specific lipid-transfer protein IPR003612 Plant lipid transfer protein_seed storage_trypsin-alpha amylase inhibitor
Solyc10g012110,Solyc10g012120,Solyc10g012130	0	97.577	1243.61	inf	3.67185	0.00151395	0.00151395	yes	yes	Non-specific lipid-transfer protein IPR013770 Plant lipid transfer protein and hydrophobic protein, helical
Solyc05g013530	31.6146	88.8962	2.81314	1.49153	-4.98187	0.0419002	0.0027662	yes	yes	Octicosapeptide_Phox_Bem1p domain-containing protein IPR000270 Octicosapeptide_Phox_Bem1p
Solyc01g086640	5.43523	16.1006	5.20234	1.5667	-1.62988	0.008546	0.00674426	yes	yes	Os03g0169000 protein (Fragment) IPR004348 Protein of unknown function DUF246, plant
Solyc07g055790	0	13.2122	118.063	inf	3.15962	0.00151395	0.00151395	yes	yes	Os06g0207500 protein (Fragment) IPR004253 Protein of unknown function DUF231, plant
Solyc07g040960	4.75934	13.803	3.22763	1.53615	-2.09643	0.0414513	0.0216668	yes	yes	Os07g0175100 protein (Fragment)
Solyc08g080640,Solyc08g080650	503.552	120.001	10.633	-2.0691	-3.49642	0.00151395	0.00151395	yes	yes	Osmotin-like protein (Fragment) IPR017949 Thaumatin, conserved site IPR001938 Thaumatin, pathogenesis-related
Solyc04g064870	10.2785	35.2895	10.3932	1.7796	-1.76359	0.00588797	0.0123261	yes	yes	Pathogenesis-related protein-like protein
Solyc09g061890	2.45338	12.0929	58.2635	2.30132	2.26843	0.00588797	0.00151395	yes	yes	Pectate lyase 1-27 IPR002022 Pectate lyase_Amb allergen
Solyc07g064170	0.68967	11.6037	186.207	4.07253	4.00425	0.0216668	0.00151395	yes	yes	Pectinesterase IPR018040 Pectinesterase, active site IPR000070 Pectinesterase, catalytic
Solyc08g068230	1.96302	6.44021	0.609777	1.71403	-3.40075	0.0316725	0.008546	yes	yes	Pentatricopeptide repeat-containing protein IPR002885 Pentatricopeptide repeat
Solyc03g113430	15.963	34.9109	74.9538	1.12895	1.10232	0.0322039	0.0305926	yes	yes	Peptide transporter IPR000109 TGF-beta receptor, type I_II extracellular region
Solyc01g006300	180.309	50.4523	0	-1.83748	#NAME?	0.00151395	0.00151395	yes	yes	Peroxidase IPR002016 Haem peroxidase, plant_fungal_bacterial
Solyc03g121420	34.6343	121.427	2.81201	1.80981	-5.43234	0.0401633	0.00151395	yes	yes	Phosphatase IPR016965 Pyridoxal phosphate phosphatase, PHOSPHO2
Solyc04g006970	14.1224	64.1598	192.231	2.18369	1.5831	0.00151395	0.0165101	yes	yes	Phosphoenolpyruvate carboxylase IPR015813 Pyruvate_Phosphoenolpyruvate kinase, catalytic core
Solyc07g062530	22.4299	98.2959	318.362	2.13171	1.69546	0.00674426	0.0365763	yes	yes	Phosphoenolpyruvate carboxylase 2 IPR015813 Pyruvate_Phosphoenolpyruvate kinase, catalytic core IPR001449 Phosphoenolpyruvate carboxylase
Solyc02g079930	5.58285	19.8343	135.459	1.82892	2.77179	0.0130414	0.00151395	yes	yes	Phosphosulfolactate synthase-phospho-3-sulpholactate synthase, ComA
Solyc08g074680	38.2221	7.27203	17.1473	-2.39398	1.23755	0.00151395	0.0151953	yes	yes	Polyphenol oxidase IPR002227 Tyrosinase
Solyc02g089630	3.26091	46.5805	368.896	3.83638	2.98542	0.00151395	0.00151395	yes	yes	Proline dehydrogenase IPR015659 Proline oxidase
Solyc02g089820	168.384	81.0069	177.519	-1.05564	1.13186	0.027369	0.0130414	yes	yes	Proteasome maturation protein IPR008012 Proteasome maturation factor UMP1
Solyc05g056400	1.96362	9.60475	57.5262	2.29023	2.5824	0.0336808	0.00151395	yes	yes	Protein disulfide isomerase IPR005792 Protein disulphide isomerase
Solyc03g114210	9.74113	36.9781	5.57172	1.92451	-2.73048	0.00390689	0.00151395	yes	yes	Protein kinase IPR015783 ATMRK serine_threonine protein kinase-like
Solyc03g120900	16.484	5.99524	22.1391	-1.45917	1.88471	0.0378851	0.00588797	yes	yes	Protein transport SEC13-like protein IPR020472 G-protein beta WD-40 repeat, region
Solyc09g089510,Solyc09g089520	416.487	197.531	3.53053	-1.07619	-5.80605	0.0490089	0.0116387	yes	yes	Proteinase inhibitor I IPR000864 Proteinase inhibitor I13, potato inhibitor I
Solyc03g020060,Solyc03g020070,Solyc03g020080	11.817	70.857	387.775	2.58404	2.45224	0.00151395	0.00151395	yes	yes	Proteinase inhibitor II IPR003465 Proteinase inhibitor I20, Pin2
Solyc03g081240,Solyc03g081270	4.52256	14.9073	3.45075	1.72081	-2.11103	0.0498011	0.0151953	yes	yes	Pseudo response regulator IPR001789 Signal transduction response regulator, receiver region
Solyc09g075890	45.48	206.722	60.3496	2.18439	-1.77628	0.008546	0.0498011	yes	yes	Pyrimidine 5_apos-nucleotidase IPR010237 Pyrimidine 5-nucleotidase
Solyc02g077240	6.00537	17.2682	43.3091	1.52379	1.32656	0.0048999	0.00764792	yes	yes	Pyruvate decarboxylase IPR012110 Pyruvate decarboxylase_indolepyruvate decarboxylase
Solyc10g076510	10.6492	30.6883	84.1271	1.52694	1.45488	0.0184926	0.0251786	yes	yes	Pyruvate decarboxylase IPR012110 Pyruvate decarboxylase_indolepyruvate decarboxylase
Solyc03g115610	1.68383	5.79026	0.577779	1.78188	-3.32504	0.0227597	0.00674426	yes	yes	Receptor like kinase, RLK
Solyc07g008250	101.899	31.857	13.9177	-1.67746	-1.19469	0.0027662	0.0116387	yes	yes	SCF E3 ubiquitin ligase complex F-box protein grrA IPR006553 Leucine-rich repeat, cysteine-containing subtype
Solyc03g025660	0	15.8821	260.128	inf	4.03375	0.00151395	0.00151395	yes	yes	Self-incompatibility protein (Fragment) IPR010264 Plant self-incompatibility S1
Solyc09g091350	0	24.5239	376.976	inf	3.94221	0.00151395	0.00151395	yes	yes	Self-incompatibility protein-like protein IPR010264 Plant self-incompatibility S1
Solyc08g080090	16.9778	63.5571	8.44663	1.9044	-2.91161	0.0171994	0.00151395	yes	yes	Senescence-inducible chloroplast stay-green protein 2
Solyc11g066250	6.20977	22.8437	193.695	1.87918	3.08392	0.0401633	0.00151395	yes	yes	Serine carboxypeptidase IPR001563 Peptidase S10, serine carboxypeptidase
Solyc06g083020	1.90221	10.2743	84.3342	2.4333	3.03707	0.0365763	0.00151395	yes	yes	Serine carboxypeptidase 1 IPR001563 Peptidase S10, serine carboxypeptidase
Solyc07g044890	0	23.908	345.54	inf	3.85329	0.0123261	0.0351144	yes	yes	Serine_threonine protein kinase-like
Solyc07g062490	139.185	55.5191	10.6156	-1.32595	-2.3868	0.00674426	0.00151395	yes	yes	S-locus-specific glycoprotein lectin
Solyc01g095270	9.75468	25.3678	9.24595	1.37883	-1.4561	0.0378851	0.0284772	yes	yes	SOUL heme-binding protein-like IPR018790 Protein of unknown function DUF2358
Solyc05g015530	189.793	78.4112	295.277	-1.27529	1.91294	0.00588797	0.00151395	yes	yes	Stress-associated endoplasmic reticulum protein 2 IPR010580 Ribosome associated membrane RAMP4
Solyc02g092670	20.0993	62.6101	140.789	1.63925	1.16907	0.00151395	0.0374475	yes	yes	Subtilisin-like protease IPR015500 Peptidase S8, subtilisin-related
Solyc02g068280	11.0648	47.276	9.47738	2.09513	-2.31855	0.0351144	0.0184926	yes	yes	Subtilisin-like serine protease IPR015500 Peptidase S8, subtilisin-related
Solyc07g042520	6.3858	23.3739	0.877658	1.87196	-4.7351	0.00151395	0.00151395	yes	yes	Sucrose synthase 4 IPR012820 Sucrose synthase, plants and cyanobacteria IPR000368 Sucrose synthase
Solyc05g013010	42.6195	20.6401	7.8746	-1.04606	-1.39017	0.0410297	0.0305926	yes	yes	Sulfotransferase family protein IPR000863 Sulfotransferase
Solyc01g100760	126.809	39.2197	164.694	-1.693	2.07014	0.00151395	0.00151395	yes	yes	Susceptibility homeodomain transcription factor (Fragment) IPR007493 Protein of unknown function DUF538
Solyc04g007310	0	7.93096	50.4448	inf	2.66914	0.00151395	0.00588797	yes	yes	Thaumatin-like protein IPR001938 Thaumatin, pathogenesis-related
Solyc02g080890	12.8368	57.0402	1.53162	2.15169	-5.21885	0.0027662	0.00151395	yes	yes	Transcription factor WRKY IPR003657 DNA-binding WRKY
Solyc01g107980	13.8612	38.8436	7.98445	1.48663	-2.28241	0.0198266	0.00151395	yes	yes	U-box domain-containing protein IPR011989 Armadillo-like helical
Solyc10g085230	1.73234	10.0369	26.8679	2.53451	1.42057	0.0341425	0.0331577	yes	yes	UDP-glucosyltransferase IPR002213 UDP-glucuronosyl_UDP-glucosyltransferase
Solyc01g107820	12.3825	61.1263	14.3433	2.30349	-2.09142	0.00151395	0.00151395	yes	yes	UDP-glucosyltransferase family 1 protein IPR002213 UDP-glucuronosyl_UDP-glucosyltransferase
Solyc10g085880	3.47978	20.3186	79.1837	2.54573	1.9624	0.0048999	0.00151395	yes	yes	UDP-glucosyltransferase family 1 protein IPR002213 UDP-glucuronosyl_UDP-glucosyltransferase
Solyc10g079930	12.9448	31.8789	10.4038	1.30022	-1.61549	0.0322039	0.0048999	yes	yes	UDP-glucosyltransferase HvUGT5876 IPR002213 UDP-glucuronosyl_UDP-glucosyltransferase
Solyc04g074350	3.60414	12.8092	3.59223	1.82945	-1.83423	0.0151953	0.0222405	yes	yes	UDP-glucuronosyltransferase IPR002213 UDP-glucuronosyl_UDP-glucosyltransferase
Solyc08g076720	7.37544	17.6003	63.0523	1.2548	1.84095	0.0463989	0.00151395	yes	yes	Uncharacterized ABC transporter ATP-binding protein TM_0288 IPR003439 ABC transporter-like
Solyc01g109710	26.8731	77.1028	23.566	1.52062	-1.71007	0.0278775	0.00935408	yes	yes	Universal stress protein IPR006016 UspA
Solyc01g109600	20.5789	44.3601	21.3417	1.1081	-1.05559	0.0316725	0.0445586	yes	yes	Unknown Protein
Solyc02g037500	16.9779	45.636	16.9625	1.42651	-1.42783	0.0305926	0.0316725	yes	yes	Unknown Protein
Solyc02g068620	0	44.5675	614.669	inf	3.78575	0.00151395	0.00151395	yes	yes	Unknown Protein
Solyc02g079240	0	27.7489	0	inf	#NAME?	0.0130414	0.00764792	yes	yes	Unknown Protein
Solyc03g093800	69.9046	338.981	112.456	2.27775	-1.59184	0.00151395	0.036094	yes	yes	Unknown Protein
Solyc03g112210	63.4876	208.214	19.0285	1.71352	-3.45183	0.0493426	0.029046	yes	yes	Unknown Protein
Solyc04g058010,Solyc04g058020	10.0324	133.827	2.0412	3.73763	-6.03481	0.00935408	0.00151395	yes	yes	Unknown Protein
Solyc05g010200	0	10.2569	91.9518	inf	3.16428	0.008546	0.0490089	yes	yes	Unknown Protein
Solyc05g016060	21.4076	88.8343	4.77581	2.05299	-4.2173	0.0048999	0.00674426	yes	yes	Unknown Protein
Solyc05g055380	41.5303	8.88094	38.4533	-2.22538	2.11432	0.00151395	0.00151395	yes	yes	Unknown Protein
Solyc06g064900	1.02686	9.01086	0	3.13343	#NAME?	0.0369852	0.00151395	yes	yes	Unknown Protein
Solyc06g072850	10.2765	75.3623	557.582	2.8745	2.88727	0.00151395	0.00151395	yes	yes	Unknown Protein
Solyc06g076490	1.0999	27.4525	0.751645	4.64149	-5.19074	0.00151395	0.0346925	yes	yes	Unknown Protein
Solyc07g009230	64.6035	438.308	67.2181	2.76226	-2.70502	0.00151395	0.00151395	yes	yes	Unknown Protein
Solyc07g056080	0	19.4979	0	inf	#NAME?	0.027369	0.0159069	yes	yes	Unknown Protein
Solyc08g066890	4051.32	1524.24	320.706	-1.41031	-2.24876	0.0027662	0.00151395	yes	yes	Unknown Protein
Solyc08g067630	10.1401	144.159	0	3.82952	#NAME?	0.00151395	0.00151395	yes	yes	Unknown Protein
Solyc08g067640	836.257	128.833	413.353	-2.69844	1.68187	0.00151395	0.0305926	yes	yes	Unknown Protein
Solyc08g082780	0	70.5508	718.059	inf	3.34737	0.00151395	0.00588797	yes	yes	Unknown Protein
Solyc09g005780	0	21.7825	172.375	inf	2.98431	0.00151395	0.027369	yes	yes	Unknown Protein
Solyc09g011470	13.6187	50.9948	14.721	1.90476	-1.79247	0.0130414	0.0178504	yes	yes	Unknown Protein
Solyc09g075880	0	57.791	549.192	inf	3.24839	0.00151395	0.00151395	yes	yes	Unknown Protein
Solyc09g089950	0	141.065	888.255	inf	2.65462	0.00151395	0.00151395	yes	yes	Unknown Protein
Solyc09g091800	5.69295	55.8202	192.73	3.29354	1.78772	0.00151395	0.00674426	yes	yes	Unknown Protein
Solyc10g049940	0	28.365	135.102	inf	2.25186	0.00151395	0.0356067	yes	yes	Unknown Protein
Solyc10g054660	14.0974	142.573	15.1289	3.3382	-3.23632	0.00588797	0.0116387	yes	yes	Unknown Protein
Solyc10g080670	44.0819	171.25	9.10521	1.95784	-4.23327	0.0326931	0.00151395	yes	yes	Unknown Protein
Solyc11g062420	0	23.722	291.081	inf	3.61713	0.0123261	0.0473867	yes	yes	Unknown Protein
Solyc11g065340	3.44112	9.59217	1.06156	1.47898	-3.17567	0.0406245	0.00151395	yes	yes	Unknown Protein
Solyc12g036170	64.8355	142.829	24.6129	1.13943	-2.5368	0.0406245	0.00151395	yes	yes	Unknown Protein
Solyc08g065780	15.64	105.429	1004.27	2.75295	3.2518	0.00674426	0.00151395	yes	yes	Vacuolar processing enzyme IPR001096 Peptidase C13, legumain
Solyc08g065790	15.3952	101.44	823.828	2.72007	3.02172	0.0027662	0.00151395	yes	yes	Vacuolar processing enzyme IPR001096 Peptidase C13, legumain
Solyc12g036800	6.24013	24.1334	1.36165	1.95138	-4.1476	0.023412	0.00151395	yes	yes	Ve resistance gene-like protein (Fragment)
Solyc01g091010	152.76	27.5385	3.05554	-2.47175	-3.17195	0.00151395	0.00588797	yes	yes	YABBY-like transcription factor CRABS CLAW-like protein IPR006780 YABBY protein
Solyc01g107170	7.96238	28.2891	9.7857	1.82897	-1.5315	0.008546	0.0204096	yes	yes	Zinc finger protein IPR007087 Zinc finger, C2H2-type
