# Supplementary material for: Identification of alternative splicing events by RNA sequencing in early growth tomato fruits
Source: BMC Genomics. 2015 Nov 16;16:948. doi: 10.1186/s12864-015-2128-6 (PMC4647595; doi:10.1186/s12864-015-2128-6)
Supplement: Additional file 3: Table S2. — List of differentially expressed splice variants in early growth fruits. Expression values (FPKM) of the 7959 differentially expressed splice variants in early growth fruits identified by comparison of gene expression between two consecutive stages. Splice variants with expression values of FPKM > =1 and fold changes (FC) > =4 were considered to be differentially expressed. (XLS 2480 kb) [file 12864_2015_2128_MOESM3_ESM.xls]

## Sheet: Table S2
Table S2 List of differentially expressed splice variants in early growth fruits
Transcript_id	ITAG2.4 accession	length	2 dpa	5 dpa	10 dpa	FC.2D/5D	FC.10D/5D	Description
TCONS_00023393	Solyc04g051600	2191	0	1.00129	0	#DIV/0!	0	tRNA(His) guanylyltransferase IPR007537 tRNAHis guanylyltransferase
TCONS_00063019	Solyc12g044610	477	0	1.00506	0	#DIV/0!	0	Myb transcription factor IPR006447 Myb-like DNA-binding region, SHAQKYF class
TCONS_00024559	Solyc04g081200	2166	0	1.00661	0	#DIV/0!	0	Regulator of chromosome condensation (RCC1)-like protein IPR009091 Regulator of chromosome conden
TCONS_00024119	Solyc04g076390	1998	0	1.02469	0	#DIV/0!	0	Cysteinyl tRNA synthetase IPR002308 Cysteinyl-tRNA synthetase, class Ia
TCONS_00014206	Solyc02g080270	1448	0	1.02571	0	#DIV/0!	0	Vacuolar protein sorting-associated protein 28 family protein IPR007143 Vacuolar protein sorting-
TCONS_00065392	Solyc12g027870	1855	0	1.0307	0	#DIV/0!	0	Cell division protein kinase 8 IPR002290 Serine_threonine protein kinase
TCONS_00024819	Solyc04g005290	2199	0	1.03603	0	#DIV/0!	0	Unknown Protein
TCONS_00058034	Solyc11g044320	1403	0	1.03606	0	#DIV/0!	0	Single myb histone IPR001005 SANT, DNA-binding
TCONS_00038648	Solyc07g045240	2649	0	1.04299	0	#DIV/0!	0	RNA-binding protein-like IPR012677 Nucleotide-binding, alpha-beta plait
TCONS_00025994	Solyc04g051280	2281	0	1.04322	0	#DIV/0!	0	F16G16.9 protein (Fragment)
TCONS_00009823	Solyc02g064750	1688	0	1.0434	0	#DIV/0!	0	Prolyl 4-hydroxylase alpha subunit-like protein IPR006620 Prolyl 4-hydroxylase, alpha subunit
TCONS_00050565	Solyc09g061420	2128	0	1.04754	0	#DIV/0!	0	Os02g0515000 protein (Fragment)
TCONS_00016195	Solyc03g033450	3229	0	1.04796	0	#DIV/0!	0	Ribosomal RNA small subunit methyltransferase B_eukaryotic nucleolar NOL1_Nop2p
TCONS_00046272	Solyc08g077250	1552	0	1.04992	0	#DIV/0!	0	Genomic DNA chromosome 5 BAC clone F10E10 IPR018996 Inner nuclear membrane protein MAN1, C-termin
TCONS_00066780	Solyc12g099320	3231	0	1.05275	0	#DIV/0!	0	Serine_threonine-protein phosphatase 4 regulatory subunit 3 IPR006887 Protein of unknown function
TCONS_00032449	Solyc06g033850	1692	0	1.05478	0	#DIV/0!	0	Dehydration-responsive element-binding protein 2D
TCONS_00007454	Solyc01g095010	1615	0	1.05683	0	#DIV/0!	0	Diacylglycerol kinase catalytic region IPR001206 Diacylglycerol kinase, catalytic region
TCONS_00008384	Solyc01g105120	2665	0	1.06165	0	#DIV/0!	0	Os01g0498200 protein (Fragment)
TCONS_00004588	Solyc01g107180	2593	0	1.06631	0	#DIV/0!	0	Phototropic-responsive NPH3 family protein IPR004249 NPH3
TCONS_00034969	Solyc06g008230	3009	0	1.07122	0	#DIV/0!	0	Calmodulin-binding protein IPR011990 Tetratricopeptide-like helical
TCONS_00059493	Solyc11g007680	460	0	1.07341	0	#DIV/0!	0	Chloroplast outer envelope protein (Omp24)
TCONS_00043584	Solyc08g074550	2772	0	1.10011	0	#DIV/0!	0	Threonyl-tRNA synthetase IPR002320 Threonyl-tRNA synthetase, class IIa
TCONS_00058019	Solyc11g044480	3224	0	1.10084	0	#DIV/0!	0	Protein EFR3 homolog IPR016024 Armadillo-type fold
TCONS_00005399	Solyc01g008410	2739	0	1.10736	0	#DIV/0!	0	LRR receptor-like serine_threonine-protein kinase, RLP
TCONS_00005434	Solyc01g008890	1398	0	1.10742	0	#DIV/0!	0	Ethylene responsive transcription factor 2a IPR001471 Pathogenesis-related transcriptional factor
TCONS_00024729	Solyc04g082660	1102	0	1.11533	0	#DIV/0!	0	Peptidyl-prolyl cis-trans isomerase IPR001179 Peptidyl-prolyl cis-trans isomerase, FKBP-type
TCONS_00024767	Solyc04g082980	3236	0	1.11682	0	#DIV/0!	0	TPR repeat-containing protein IPR011990 Tetratricopeptide-like helical
TCONS_00003110	Solyc01g091070	1780	0	1.11829	0	#DIV/0!	0	Methionine aminopeptidase IPR002467 Peptidase M24A, methionine aminopeptidase, subfamily 1
TCONS_00053457	Solyc10g081030	455	0	1.11917	0	#DIV/0!	0	Nascent polypeptide-associated complex alpha subunit-like protein IPR016641 Nascent polypeptide-a
TCONS_00022430	Solyc04g009550	1193	0	1.12201	0	#DIV/0!	0	FGFR1 oncogene partner IPR006594 LisH dimerisation motif
TCONS_00008798	Solyc01g109850	1141	0	1.12811	0	#DIV/0!	0	Diaminopimelate decarboxylase IPR002986 Diaminopimelate decarboxylase
TCONS_00043896	Solyc08g077790	1330	0	1.1308	0	#DIV/0!	0	Peptidyl-prolyl cis-trans isomerase-like 3 IPR002130 Peptidyl-prolyl cis-trans isomerase, cycloph
TCONS_00037045	Solyc06g076410	1416	0	1.13859	0	#DIV/0!	0	Sterol 4-alpha-methyl-oxidase 2 IPR006694 Fatty acid hydroxylase
TCONS_00017947	Solyc03g113920	2308	0	1.13958	0	#DIV/0!	0	Calmodulin-binding protein IPR012416 Calmodulin binding protein-like
TCONS_00054086	Solyc10g006170	2201	0	1.16335	0	#DIV/0!	0	Cell differentiation protein rcd1 IPR007216 Cell differentiation, Rcd1-like
TCONS_00057675	Solyc11g020890	527	0	1.17218	0	#DIV/0!	0	40S ribosomal protein S29 IPR001209 Ribosomal protein S14
TCONS_00051769	Solyc10g006410	2192	0	1.17248	0	#DIV/0!	0	Genomic DNA chromosome 3 BAC clone F4B12
TCONS_00063305	Solyc12g038630	1443	0	1.19794	0	#DIV/0!	0	BSD domain containing protein IPR005607 BSD
TCONS_00027266	Solyc04g082600	1427	0	1.20077	0	#DIV/0!	0	Serine_threonine phosphatase family protein IPR015655 Protein phosphatase 2C
TCONS_00026459	Solyc04g072670	3006	0	1.21458	0	#DIV/0!	0	Apoptotic chromatin condensation inducer 1 (Fragment) IPR003034 DNA-binding SAP
TCONS_00014927	Solyc02g088100	1181	0	1.24595	0	#DIV/0!	0	Expansin IPR007112 Expansin 45, endoglucanase-like IPR007117 Pollen allergen_expansin, C-termin
TCONS_00056600	Solyc11g005170	3091	0	1.25993	0	#DIV/0!	0	RNA splicing factor IPR006509 Splicing factor, CC1-like
TCONS_00036318	Solyc06g066430	1581	0	1.26028	0	#DIV/0!	0	Calmodulin-binding family protein IPR000048 IQ calmodulin-binding region
TCONS_00037992	Solyc07g018350	3624	0	1.26601	0	#DIV/0!	0	DNA mismatch repair protein muts IPR015536 DNA mismatch repair protein MutS-homolog MSH6
TCONS_00014379	Solyc02g082340	2314	0	1.27003	0	#DIV/0!	0	RNA polymerase I-specific transcription initiation factor RRN3 IPR007991 RNA polymerase I specifi
TCONS_00022419	Solyc04g009500	4541	0	1.29098	0	#DIV/0!	0	CTV.22 IPR003101 Coactivator CBP, KIX
TCONS_00011470	Solyc02g085870	1994	0	1.29407	0	#DIV/0!	0	Fatty acid elongase 3-ketoacyl-CoA synthase IPR012392 Very-long-chain 3-ketoacyl-CoA synthase
TCONS_00058293	Solyc11g062220	5520	0	1.29735	0	#DIV/0!	0	Novel protein containing a PHD-finger domain (Fragment) IPR018144 Plus-3 domain, subgroup
TCONS_00058525	Solyc11g066380	2155	0	1.30653	0	#DIV/0!	0	Auxin-regulated protein IPR010369 Protein of unknown function DUF966
TCONS_00061296	Solyc11g069520	1950	0	1.31271	0	#DIV/0!	0	Protein-tyrosine sulfotransferase
TCONS_00005091	Solyc01g005080	2548	0	1.31894	0	#DIV/0!	0	Microtubule-associated protein MAP65-1a IPR007145 MAP65_ASE1
TCONS_00023879	Solyc04g072290	2813	0	1.33415	0	#DIV/0!	0	Exocyst complex component sec6 IPR010326 Exocyst complex component Sec6
TCONS_00005190	Solyc01g006150	1440	0	1.33697	0	#DIV/0!	0	Cation-efflux pump fieF IPR002524 Cation efflux protein
TCONS_00014445	Solyc02g083150	1491	0	1.34338	0	#DIV/0!	0	Palmitoyltransferase IPR001594 Zinc finger, DHHC-type
TCONS_00036474	Solyc06g068850	2704	0	1.3574	0	#DIV/0!	0	Genomic DNA chromosome 5 TAC clone K22G18 IPR013989 Development and cell death domain
TCONS_00054049	Solyc10g005800	1049	0	1.37141	0	#DIV/0!	0	CWC15 homolog IPR006973 Cwf15_Cwc15 cell cycle control protein
TCONS_00009759	Solyc02g063090	2054	0	1.38692	0	#DIV/0!	0	T-complex protein 1 subunit zeta IPR012722 T-complex protein 1, zeta subunit
TCONS_00033606	Solyc06g068010	1103	0	1.39101	0	#DIV/0!	0	Biotin carboxyl carrier protein of acetyl-CoA carboxylase IPR011053 Single hybrid motif
TCONS_00041977	Solyc07g066220	2782	0	1.40339	0	#DIV/0!	0	WRKY transcription factor 35 IPR003657 DNA-binding WRKY
TCONS_00066767	Solyc12g099260	2091	0	1.40615	0	#DIV/0!	0	ATP citrate lyase a-subunit IPR016141 Citrate synthase-like, core
TCONS_00011167	Solyc02g082730	2054	0	1.40845	0	#DIV/0!	0	Rab gdp-dissociation inhibitor IPR016664 Rab protein geranylgeranyltransferase component A, eukar
TCONS_00013745	Solyc02g071510	2486	0	1.41078	0	#DIV/0!	0	Bromodomain-containing protein IPR001487 Bromodomain
TCONS_00001124	Solyc01g005480	1700	0	1.42454	0	#DIV/0!	0	Unknown Protein IPR007749 Protein of unknown function DUF677
TCONS_00022719	Solyc04g015350	1189	0	1.42599	0	#DIV/0!	0	Phosphatidylinositol 3-kinase IPR008290 Phosphatidylinositol 3-kinase, Vps34 type
TCONS_00040031	Solyc07g007850	1458	0	1.45277	0	#DIV/0!	0	Os02g0208600 protein (Fragment)
TCONS_00029948	Solyc05g008670	1474	0	1.46082	0	#DIV/0!	0	Zinc finger protein 36 C3H type-like 1 (Fragment) IPR000571 Zinc finger, CCCH-type
TCONS_00047544	Solyc09g014890	2064	0	1.51442	0	#DIV/0!	0	Mitochondrial intermediate peptidase IPR001567 Peptidase M3A and M3B, thimet_oligopeptidase F
TCONS_00023155	Solyc04g047750	1203	0	1.52406	0	#DIV/0!	0	Alpha-taxilin IPR019132 Taxilin
TCONS_00034843	Solyc06g007160	1836	0	1.53458	0	#DIV/0!	0	NADH dehydrogenase IPR013027 FAD-dependent pyridine nucleotide-disulphide oxidoreductase
TCONS_00019087	Solyc03g005990	431	0	1.55289	0	#DIV/0!	0	BES1_BZR1 homolog protein 4 IPR008540 BZR1, transcriptional repressor
TCONS_00004386	Solyc01g105460	1747	0	1.5661	0	#DIV/0!	0	1 4-dihydroxy-2-naphthoate octaprenyltransferase IPR011937 1,4-dihydroxy-2-naphthoate phytyltrans
TCONS_00017866	Solyc03g112910	3057	0	1.56923	0	#DIV/0!	0	Pantothenate kinase IPR015844 Pantothenate kinase, acetyl-CoA regulated, two-domain type
TCONS_00027310	Solyc04g083010	2830	0	1.58104	0	#DIV/0!	0	Uncharacterized aarF domain-containing protein kinase 1 IPR004147 ABC-1
TCONS_00056920	Solyc11g007990	1509	0	1.58661	0	#DIV/0!	0	Malate dehydrogenase IPR011273 Malate dehydrogenase, NADP-dependent, plants
TCONS_00034533	Solyc06g082900	2756	0	1.58991	0	#DIV/0!	0	Genomic DNA chromosome 5 P1 clone MXC9
TCONS_00010099	Solyc02g068780	3516	0	1.59191	0	#DIV/0!	0	Genomic DNA chromosome 5 TAC clone K22G18 IPR013989 Development and cell death domain
TCONS_00053980	Solyc10g005330	2828	0	1.612	0	#DIV/0!	0	Homeobox-leucine zipper protein ATHB-14 IPR002913 Lipid-binding START
TCONS_00032232	Solyc06g009130	2624	0	1.61369	0	#DIV/0!	0	Sodium-calcium exchanger 3 (Fragment) IPR004837 Sodium_calcium exchanger membrane region
TCONS_00059429	Solyc11g006890	529	0	1.61787	0	#DIV/0!	0	Unknown Protein
TCONS_00064141	Solyc12g099630	1451	0	1.61932	0	#DIV/0!	0	Mitochondrial carrier protein-like IPR002067 Mitochondrial carrier protein
TCONS_00029036	Solyc05g051030	625	0	1.62832	0	#DIV/0!	0	ER-derived vesicles protein ERV14 IPR003377 Cornichon
TCONS_00024179	Solyc04g076940	3214	0	1.67661	0	#DIV/0!	0	Unknown Protein
TCONS_00007439	Solyc01g094840	1276	0	1.68535	0	#DIV/0!	0	RING finger protein 13 IPR018957 Zinc finger, C3HC4 RING-type
TCONS_00001138	Solyc01g005640	1643	0	1.69301	0	#DIV/0!	0	Uncharacterized plant-specific domain TIGR01589 family protein IPR006476 Conserved hypothetical p
TCONS_00066130	Solyc12g055820	2117	0	1.69355	0	#DIV/0!	0	Cinnamyl alcohol dehydrogenase IPR002085 Alcohol dehydrogenase superfamily, zinc-containing
TCONS_00033092	Solyc06g060090	2156	0	1.69676	0	#DIV/0!	0	UBA_TS-N domain-containing protein IPR001623 Heat shock protein DnaJ, N-terminal
TCONS_00039791	Solyc07g005360	2512	0	1.69711	0	#DIV/0!	0	Glycosyltransferase IPR002495 Glycosyl transferase, family 8
TCONS_00061617	Solyc11g072970	1385	0	1.71406	0	#DIV/0!	0	Nucleoside diphosphate-linked moiety X motif 22 IPR000086 NUDIX hydrolase domain
TCONS_00016096	Solyc03g026310	2135	0	1.75912	0	#DIV/0!	0	ABC transporter permease_ATP-binding protein IPR001140 ABC transporter, transmembrane region
TCONS_00066772	Solyc12g099270	2896	0	1.7868	0	#DIV/0!	0	4Fe-4S ferredoxin iron-sulfur binding IPR001450 4Fe-4S ferredoxin, iron-sulphur binding, subgroup
TCONS_00024824	Solyc04g005330	2387	0	1.78959	0	#DIV/0!	0	Periodic tryptophan protein 1 homolog IPR020472 G-protein beta WD-40 repeat, region
TCONS_00051780	Solyc10g006460	1092	0	1.82563	0	#DIV/0!	0	DDRGK domain-containing protein 1 IPR019153 DDRGK domain
TCONS_00014970	Solyc02g088350	1543	0	1.82796	0	#DIV/0!	0	Genomic DNA chromosome 3 P1 clone MXO21
TCONS_00032279	Solyc06g009650	2841	0	1.83717	0	#DIV/0!	0	Protein fat-free homolog IPR014812 Vps51_Vps67
TCONS_00026089	Solyc04g054520	1035	0	1.88859	0	#DIV/0!	0	Peptidyl-prolyl cis-trans isomerase IPR001179 Peptidyl-prolyl cis-trans isomerase, FKBP-type
TCONS_00065234	Solyc12g019750	1858	0	1.89192	0	#DIV/0!	0	Polypyrimidine tract binding protein 1 IPR012677 Nucleotide-binding, alpha-beta plait
TCONS_00051264	Solyc09g083410	1530	0	1.89757	0	#DIV/0!	0	Amidase hydantoinase_carbamoylase family protein expressed IPR010158 Amidase, hydantoinase_carbam
TCONS_00011971	Solyc02g090260	4262	0	1.90162	0	#DIV/0!	0	cDNA clone J20 full insert sequence
TCONS_00009999	Solyc02g067670	5097	0	1.936	0	#DIV/0!	0	Flap structure-specific endonuclease IPR001044 Xeroderma pigmentosum group G protein
TCONS_00004145	Solyc01g103110	1708	0	2.10316	0	#DIV/0!	0	Unknown Protein IPR007434 Protein of unknown function DUF482
TCONS_00039238	Solyc07g056660	3603	0	2.16114	0	#DIV/0!	0	Transforming growth factor-beta receptor-associated protein 1 IPR019453 Vacuolar sorting protein
TCONS_00015540	Solyc02g094090	2539	0	2.18832	0	#DIV/0!	0	Vacuolar protein sorting 52 IPR007258 Vps52_Sac2
TCONS_00058491	Solyc11g066110	1564	0	2.19306	0	#DIV/0!	0	Inner membrane protein oxaA IPR001708 Membrane insertion protein, OxaA_YidC
TCONS_00046336	Solyc08g077980	1340	0	2.2019	0	#DIV/0!	0	Bax inhibitor IPR006214 Uncharacterised protein family UPF0005
TCONS_00050903	Solyc09g072830	1973	0	2.20485	0	#DIV/0!	0	Myb family transcription factor IPR006447 Myb-like DNA-binding region, SHAQKYF class
TCONS_00000534	Solyc00g006830	2572	0	2.21423	0	#DIV/0!	0	No exine formation-1
TCONS_00005457	Solyc01g009020	621	0	2.22437	0	#DIV/0!	0	Cysteine proteinase inhibitor IPR000010 Proteinase inhibitor I25, cystatin
TCONS_00049271	Solyc09g098550	2022	0	2.25222	0	#DIV/0!	0	UBX domain-containing protein IPR001012 UBX
TCONS_00029345	Solyc05g054150	1656	0	2.31635	0	#DIV/0!	0	Ras-related protein Rab-25 IPR015595 Rab11-related
TCONS_00047614	Solyc09g015820	1085	0	2.3198	0	#DIV/0!	0	Thioredoxin h-like protein IPR015467 Thioredoxin, core
TCONS_00043315	Solyc08g066800	3044	0	2.38025	0	#DIV/0!	0	Phospholipase D IPR011402 Phospholipase D, plant
TCONS_00021349	Solyc03g116250	938	0	2.42149	0	#DIV/0!	0	Unknown Protein
TCONS_00002394	Solyc01g067570	1519	0	2.48974	0	#DIV/0!	0	Unknown Protein
TCONS_00021933	Solyc03g122190	1486	0	2.53641	0	#DIV/0!	0	Jasmonate ZIM domain 2 IPR010399 Tify
TCONS_00046135	Solyc08g075990	1508	0	2.62508	0	#DIV/0!	0	Os02g0129300 protein (Fragment) IPR018962 Domain of unknown function DUF1995
TCONS_00007896	mRNA:Solyc01g099810.2.1	1386	2.25655	0.266181	0	0.117959	0	Arginine_serine-rich splicing factor IPR000504 RNA recognition motif, RNP-1
TCONS_00024029	Solyc04g074530	1235	0	2.66577	0	#DIV/0!	0	Alcohol dehydrogenase 1 IPR002085 Alcohol dehydrogenase superfamily, zinc-containing
TCONS_00066288	Solyc12g087920	2329	0	2.68873	0	#DIV/0!	0	RLK, Receptor like protein, putative resistance protein with an antifungal domain
TCONS_00009289	Solyc02g014500	652	0	2.78834	0	#DIV/0!	0	Unknown Protein
TCONS_00008832	Solyc01g110280	2411	0	2.87289	0	#DIV/0!	0	DNA-damage-inducible protein F IPR002528 Multi antimicrobial extrusion protein MatE
TCONS_00017536	Solyc03g098100	2088	0	2.9041	0	#DIV/0!	0	Reductase 2 IPR020471 Aldo_keto reductase subgroup
TCONS_00053723	Solyc10g084270	2096	0	2.91474	0	#DIV/0!	0	Importin alpha-2 subunit IPR011989 Armadillo-like helical
TCONS_00047840	Solyc09g031650	4513	0	3.12559	0	#DIV/0!	0	Zinc finger protein IPR001841 Zinc finger, RING-type
TCONS_00013989	Solyc02g078140	1995	0	3.23824	0	#DIV/0!	0	Protein kinase IPR002290 Serine_threonine protein kinase
TCONS_00022252	Solyc04g007880	1495	0	3.25867	0	#DIV/0!	0	Serine_threonine-protein kinase receptor IPR002290 Serine_threonine protein kinase
TCONS_00063725	Solyc12g089030	964	0	3.7063	0	#DIV/0!	0	Ubiquitin-conjugating enzyme E2 11 IPR015580 RUB1 conjugating enzyme Ubc12
TCONS_00054688	Solyc10g024410	1504	0	3.96859	0	#DIV/0!	0	Ribose-phosphate pyrophosphokinase IPR005946 Phosphoribosyl pyrophosphokinase
TCONS_00014977	Solyc02g088400	4868	0	4.07216	0	#DIV/0!	0	Unknown Protein
TCONS_00050942	Solyc09g074100	2165	0	4.11009	0	#DIV/0!	0	tRNA-specific 2-thiouridylase mnmA IPR018318 tRNA methyl transferase-like
TCONS_00064192	Solyc12g099970	442	0	4.15237	0	#DIV/0!	0	5-amp-activated protein kinase beta subunit IPR006828 5-AMP-activated protein kinase, beta subuni
TCONS_00052615	Solyc10g047650	762	0	4.49643	0	#DIV/0!	0	p8MTCP1 IPR010625 CHCH
TCONS_00038472	Solyc07g042710	986	0	4.78866	0	#DIV/0!	0	Unknown Protein
TCONS_00033844	Solyc06g071310	212	0	4.96832	0	#DIV/0!	0	LIM domain protein IPR001781 Zinc finger, LIM-type
TCONS_00034733	Solyc06g005150	1060	0	5.22617	0	#DIV/0!	0	Ascorbate peroxidase IPR019793 Peroxidases heam-ligand binding site IPR019794 Peroxidase, activ
TCONS_00052898	Solyc10g054880	1158	0	5.53204	0	#DIV/0!	0	Translocon-associated protein alpha subunit, alpha subunit
TCONS_00054231	Solyc10g007110	1533	0	6.01718	0	#DIV/0!	0	Tyrosine aminotransferase IPR005958 Tyrosine_nicotianamine aminotransferase
TCONS_00015923	Solyc03g007740	1003	0	6.09393	0	#DIV/0!	0	Reticulon family protein IPR003388 Reticulon
TCONS_00047037	Solyc09g007910	3200	0	6.59883	0	#DIV/0!	0	Phenylalanine ammonia-lyase IPR005922 Phenylalanine ammonia-lyase
TCONS_00066126	Solyc12g055800	2448	0	6.75063	0	#DIV/0!	0	V-type ATP synthase alpha chain IPR005725 ATPase, V1 complex, subunit A
TCONS_00046448	Solyc08g079100	1127	0	6.79806	0	#DIV/0!	0	CRABS CLAW (Fragment) IPR006780 YABBY protein
TCONS_00057267	Solyc11g012160	722	0	7.31915	0	#DIV/0!	0	Fumarylacetoacetase IPR005959 Fumarylacetoacetase
TCONS_00062448	Solyc12g014460	848	0	7.552	0	#DIV/0!	0	EH-domain-containing protein 1 IPR001401 Dynamin, GTPase region
TCONS_00029082	Solyc05g051500	2211	0	8.00687	0	#DIV/0!	0	Histone H3 IPR000164 Histone H3
TCONS_00035365	Solyc06g036050	637	0	9.29616	0	#DIV/0!	0	60S ribosomal protein L36 IPR000509 Ribosomal protein L36e
TCONS_00005201	Solyc01g006190	1762	0	10.3181	0	#DIV/0!	0	E3 ubiquitin-protein ligase sina IPR004162 Seven in absentia protein
TCONS_00049040	Solyc09g091620	628	0	10.3225	0	#DIV/0!	0	Unknown Protein
TCONS_00049642	Solyc09g009530	1511	0	11.3745	0	#DIV/0!	0	Hydrolase alpha_beta fold family protein IPR000073 Alpha_beta hydrolase fold-1
TCONS_00049740	Solyc09g010370	1053	0	13.2217	0	#DIV/0!	0	Ras-related protein Rab-8A IPR003579 Ras small GTPase, Rab type
TCONS_00048720	Solyc09g082630	924	0	18.3045	0	#DIV/0!	0	Acireductone dioxygenase IPR004313 Acireductone dioxygenase, ARD
TCONS_00055983	Solyc10g081170	532	0	19.4145	0	#DIV/0!	0	Calmodulin-2 IPR011992 EF-Hand type
TCONS_00058284	Solyc11g062130	1549	0	24.9021	0	#DIV/0!	0	Mitochondrial ADP_ATP carrier proteins IPR002113 Adenine nucleotide translocator 1
TCONS_00056975	Solyc11g008510	457	0	26.0741	0	#DIV/0!	0	60S ribosomal protein L38 IPR002675 Ribosomal protein L38e
TCONS_00030105	Solyc05g010030	298	0	67.4919	0	#DIV/0!	0	Unknown Protein
TCONS_00026099	Solyc04g054700	2340	3.88412e-05	1.07794	0	27752.5	0	General transcription factor IIH subunit 2 IPR007198 Ssl1-like
TCONS_00051086	Solyc09g075640	3207	4.52283e-05	1.03399	0	22861.6	0	Protein FAR1-RELATED SEQUENCE 11 IPR018289 MULE transposase, conserved domain
TCONS_00014188	Solyc02g080040	2198	4.57079e-05	3.46979	0	75912.3	0	Receptor-like protein kinase IPR002290 Serine_threonine protein kinase
TCONS_00001414	Solyc01g008480	3444	4.96033e-05	1.05301	0	21228.6	0	Pentatricopeptide repeat-containing protein IPR002885 Pentatricopeptide repeat
TCONS_00051974	Solyc10g008470	1213	5.60728e-05	1.56063	0	27832.2	0	Engulfment and cell motility protein 1 IPR006816 Engulfment and cell motility, ELMO
TCONS_00057644	Solyc11g020590	1418	6.52019e-05	1.41371	0	21682	0	Peptide chain release factor-like protein IPR000352 Class I peptide chain release factor
TCONS_00047674	Solyc09g018370	5435	7.26234e-05	1.72243	0	23717.3	0	Protein MON2 homolog IPR016024 Armadillo-type fold
TCONS_00011344	Solyc02g084550	1071	8.27362e-05	1.39983	0	16919.2	0	Chromosome 10 contig 1 DNA sequence
TCONS_00023250	Solyc04g049760	4048	0.000101045	1.0308	0	10201.4	0	Nonsense-mediated mRNA decay 2 protein IPR016024 Armadillo-type fold
TCONS_00063923	Solyc12g096710	3802	0.000102191	1.69442	0	16580.9	0	Receptor like kinase, RLK
TCONS_00051361	Solyc09g090650	1350	0.000104327	2.49241	0	23890.4	0	Zinc finger protein CONSTANS-LIKE 5 IPR010402 CCT domain
TCONS_00059214	Solyc11g005110	2557	0.000114933	1.68241	0	14638.2	0	Polyglutamine binding protein 1 IPR001202 WW_Rsp5_WWP
TCONS_00030115	Solyc05g010140	2895	0.000115322	1.54686	0	13413.4	0	Receptor-like protein kinase At5g59670 IPR002290 Serine_threonine protein kinase
TCONS_00056629	Solyc11g005460	1698	0.000122016	1.33849	0	10969.8	0	VHS domain-containing protein IPR004152 GAT
TCONS_00026167	Solyc04g056650	1697	0.000132548	1.40225	0	10579.2	0	ABC transporter ATP-binding protein IPR003439 ABC transporter-like
TCONS_00003152	Solyc01g091780	868	0.000145231	2.70732	0	18641.5	0	Fructosamine kinase family protein IPR016477 Fructosamine_Ketosamine-3-kinase
TCONS_00025360	Solyc04g015360	1574	0.000160043	1.91421	0	11960.6	0	GATA transcription factor 9 IPR000679 Zinc finger, GATA-type
TCONS_00015167	Solyc02g090350	1647	0.000185505	2.5383	0	13683.2	0	Cytochrome P450
TCONS_00042199	Solyc08g005790	1280	0.000214172	1.55061	0	7240.02	0	Pectinacetylesterase (Fragment) IPR004963 Pectinacetylesterase
TCONS_00020471	Solyc03g095220	1253	0.000214966	1.27516	0	5931.91	0	Translocase of chloroplast 34 IPR006703 AIG1
TCONS_00025251	Solyc04g011900	1226	0.000216448	3.2471	0	15001.8	0	Os04g0639300 protein (Fragment)
TCONS_00029919	Solyc05g008270	1536	0.000260014	1.873	0	7203.46	0	Uncharacterized membrane protein
TCONS_00042343	Solyc08g006970	2075	0.000264269	2.06873	0	7828.12	0	Lrr, resistance protein fragment
TCONS_00047100	Solyc09g008350	1643	0.000273112	1.16217	0	4255.29	0	Amino acid binding protein IPR002912 Amino acid-binding ACT
TCONS_00016322	Solyc03g043950	2252	0.000296667	1.19723	0	4035.6	0	Amino-acid N-acetyltransferase IPR000182 GCN5-related N-acetyltransferase
TCONS_00061984	Solyc12g008570	2030	0.000306678	1.41932	0	4628.05	0	Arginyl-tRNA synthetase IPR001278 Arginyl-tRNA synthetase, class Ic
TCONS_00015987	Solyc03g025420	1639	0.000311078	1.47043	0	4726.89	0	SCF ubiquitin ligase skp1 component IPR001232 SKP1 component
TCONS_00039678	Solyc07g066020	1764	0.000321577	1.36694	0	4250.74	0	Amino acid permease IPR013057 Amino acid transporter, transmembrane
TCONS_00003724	Solyc01g098700	2718	0.000371525	1.48178	0	3988.37	0	Branched-chain amino acid aminotransferase-like protein IPR001544 Aminotransferase, class IV
TCONS_00030974	Solyc05g032880	875	0.000402202	2.3119	0	5748.11	0	50S ribosomal protein L9 IPR000244 Ribosomal protein L9
TCONS_00040063	mRNA:Solyc07g008190.2.1	2691	1.12806	0.334513	0	0.296538	0	Unknown Protein
TCONS_00009742	Solyc02g063050	3193	0.000408431	1.07573	0	2633.81	0	Os05g0100900 protein (Fragment)
TCONS_00038965	Solyc07g053320	1539	0.000408906	1.42904	0	3494.79	0	Fiber protein Fb32
TCONS_00013897	Solyc02g077220	798	0.000411304	1.52396	0	3705.19	0	Isoamyl acetate-hydrolyzing esterase IPR001087 Lipase, GDSL
TCONS_00056772	Solyc11g006780	1036	0.000414884	6.94938	0	16750.2	0	Vesicle-associated membrane protein 7B IPR001388 Synaptobrevin
TCONS_00066202	Solyc12g056290	2588	0.000463336	1.35903	0	2933.14	0	Unknown Protein
TCONS_00043188	Solyc08g065470	628	0.000484972	4.33518	0	8939.03	0	Mitochondrial ATP synthase g subunit family protein IPR006808 ATPase, F0 complex, subunit G, mito
TCONS_00060761	Solyc11g039650	3385	0.00050893	1.61795	0	3179.12	0	Dynamin-2A IPR001401 Dynamin, GTPase region
TCONS_00005472	Solyc01g009120	1799	0.000515043	1.82691	0	3547.1	0	Histone deacetylase family protein expressed IPR000286 Histone deacetylase superfamily
TCONS_00040435	Solyc07g021050	1379	0.000542178	1.0622	0	1959.14	0	Unknown Protein
TCONS_00014259	Solyc02g080990	2921	0.00054852	2.11902	0	3863.16	0	Leucyl-tRNA synthetase IPR002302 Leucyl-tRNA synthetase, class Ia, bacterial_mitochondrial
TCONS_00026790	Solyc04g077780	816	0.000557897	2.02536	0	3630.35	0	LIM domain protein IPR001781 Zinc finger, LIM-type
TCONS_00041527	Solyc07g056200	544	0.000584063	4.29655	0	7356.31	0	NBS-LRR class disease resistance protein
TCONS_00026902	mRNA:Solyc04g079210.2.1	1039	9.72182	3.19431	0	0.328571	0	Patatin-like protein 1 IPR016035 Acyl transferase_acyl hydrolase_lysophospholipase
TCONS_00027755	Solyc05g009090	1969	0.000601846	1.12352	0	1866.79	0	Receptor-like protein kinase IPR002290 Serine_threonine protein kinase
TCONS_00044745	Solyc08g007860	1517	0.000625858	2.10088	0	3356.8	0	Lysophospholipid acyltransferase IPR004299 Membrane bound O-acyl transferase, MBOAT
TCONS_00052071	Solyc10g009480	1591	0.000693793	1.61935	0	2334.05	0	Dopamine beta-monooxygenase IPR006593 Cytochrome b561_ferric reductase transmembrane
TCONS_00003575	Solyc01g097440	1142	0.000695414	4.1304	0	5939.48	0	Peptide-N(4)-(N-acetyl-beta-glucosaminyl)asparagine amidase IPR002931 Transglutaminase-like
TCONS_00013913	Solyc02g077320	2318	0.000796875	1.41363	0	1773.97	0	SNI1
TCONS_00042217	Solyc08g005980	1394	0.000857164	2.70701	0	3158.1	0	AT4G35080-like protein (Fragment) IPR011541 Nickel_cobalt transporter, high-affinity
TCONS_00008219	Solyc01g103990	3964	0.000902349	1.9468	0	2157.48	0	T-complex protein 11 IPR008862 T-complex 11
TCONS_00047481	Solyc09g013110	940	0.000959879	1.16158	0	1210.13	0	Reticulon family protein IPR003388 Reticulon
TCONS_00020686	Solyc03g097570	1190	0.00102332	1.64333	0	1605.88	0	MtN3-like protein IPR018179 RAG1-activating protein 1 homologue
TCONS_00062021	Solyc12g008790	1693	0.00112227	1.65999	0	1479.14	0	Acyl- IPR010137 Acyl-(acyl-carrier-protein)--UDP-N-acetylglucosamine O-acyltransferase
TCONS_00061204	Solyc11g068670	525	0.00133449	4.52017	0	3387.19	0	Nicalin IPR008710 Nicastrin
TCONS_00065296	Solyc12g021340	1315	0.00141878	2.17976	0	1536.36	0	Rhodanese-like family protein-like protein (Fragment) IPR001763 Rhodanese-like
TCONS_00061023	Solyc11g066070	581	0.00150295	3.24843	0	2161.37	0	Unknown Protein
TCONS_00003828	Solyc01g099690	1171	0.00164418	2.50787	0	1525.3	0	ATP-dependent Clp protease proteolytic subunit IPR001907 Peptidase S14, ClpP
TCONS_00031862	Solyc05g056560	1026	0.00171477	4.45152	0	2595.99	0	C11orf73 homolog IPR008493 Protein of unknown function DUF775
TCONS_00010394	Solyc02g071620	1151	0.00194323	1.15226	0	592.961	0	GDSL esterase_lipase At1g29670 IPR001087 Lipase, GDSL
TCONS_00025063	Solyc04g008740	2169	0.00199407	2.38604	0	1196.57	0	Pyruvate kinase IPR001697 Pyruvate kinase
TCONS_00008648	Solyc01g108480	1455	0.00211446	1.11618	0	527.879	0	Serine carboxypeptidase 1 IPR001563 Peptidase S10, serine carboxypeptidase
TCONS_00052150	Solyc10g017580	1981	0.00245496	1.21097	0	493.275	0	Digalactosyldiacylglycerol synthase 2, chloroplastic IPR001296 Glycosyl transferase, group 1
TCONS_00048832	Solyc09g089720	998	0.00248813	1.61358	0	648.511	0	1-aminocyclopropane-1-carboxylate oxidase-like protein IPR005123 Oxoglutarate and iron-dependent
TCONS_00046149	Solyc08g076030	4521	0.0048905	2.6389	0	539.597	0	WD-40 repeat protein IPR017986 WD40 repeat, region
TCONS_00060467	mRNA:Solyc11g045370.1.1	2074	1.44048	0.522761	0	0.362908	0	D-lactate dehydrogenase IPR006094 FAD linked oxidase, N-terminal
TCONS_00049345	Solyc09g005520	856	0.00624344	4.23752	0	678.716	0	F-box family protein IPR001810 Cyclin-like F-box
TCONS_00033600	Solyc06g067950	1108	0.00687845	1.81846	0	264.371	0	Acyl-protein thioesterase 2 IPR003140 Phospholipase_carboxylesterase
TCONS_00029112	Solyc05g051680	1228	0.006963	1.99576	0	286.624	0	Structural maintenance of chromosomes family protein IPR003395 RecF_RecN_SMC protein, N-terminal
TCONS_00048010	Solyc09g057910	1078	0.00846007	1.64626	0	194.592	0	N-alpha-acetyltransferase 25, NatB auxiliary subunit IPR011990 Tetratricopeptide-like helical
TCONS_00052521	Solyc10g045540	1796	0.01135	1.10301	0	97.1815	0	Serine_threonine-protein phosphatase (Fragment) IPR011990 Tetratricopeptide-like helical
TCONS_00003097	Solyc01g090940	590	0.0125602	2.0952	0	166.813	0	Phosphatidate cytidylyltransferase IPR000374 Phosphatidate cytidylyltransferase
TCONS_00016756	Solyc03g063750	3112	0.012721	1.27101	0	99.9143	0	Exostosin-like glycosyltransferase IPR004263 Exostosin-like
TCONS_00005008	Solyc01g111560	711	0.0135253	2.41117	0	178.271	0	Ras-like GTP-binding protein RHO IPR003578 Ras small GTPase, Rho type
TCONS_00031250	Solyc05g050630	6093	0.0143898	1.00834	0	70.0732	0	Protein TIF31 homolog IPR011990 Tetratricopeptide-like helical
TCONS_00058038	Solyc11g044280	951	0.0159588	1.05235	0	65.9417	0	Major facilitator superfamily MFS_1 IPR016196 Major facilitator superfamily, general substrate tr
TCONS_00031824	Solyc05g056210	2680	0.0160419	1.65753	0	103.325	0	Methyltransferase like 3 IPR007757 MT-A70
TCONS_00051509	Solyc09g092240	7914	0.0224469	1.31079	0	58.3951	0	Small subunit processome component 20 homolog IPR011430 Down-regulated in metastasis
TCONS_00031048	Solyc05g042050	1452	0.0283667	1.07652	0	37.9501	0	Integral membrane family protein IPR000620 Protein of unknown function DUF6, transmembrane
TCONS_00054234	Solyc10g007130	2239	0.0376783	1.26837	0	33.6631	0	Os06g0483900 protein (Fragment) IPR001356 Homeobox
TCONS_00003891	Solyc01g100170	1536	0.0633284	1.40745	0	22.2246	0	Soluble NSF Attachment Protein (SNAP) Receptor (SNARE) IPR010989 t-SNARE
TCONS_00016858	Solyc03g078020	1805	0.108029	1.17966	0	10.9198	0	Peptide chain release factor 1 IPR004373 Peptide chain release factor 1
TCONS_00065161	Solyc12g017920	1786	0.108242	1.79838	0	16.6144	0	Poly(ADP-ribose) glycohydrolase glycohydrolase
TCONS_00009599	Solyc02g036380	654	0.13493	1.84063	0	13.6414	0	Autophagy protein 5 IPR007239 Autophagy-related protein 5
TCONS_00005405	Solyc01g008490	2979	0.144763	18.7908	0	129.804	0	Nuclear transcription factor Y subunit A-1 IPR001289 CCAAT-binding transcription factor, subunit
TCONS_00051406	Solyc09g091100	1715	0.205088	1.47591	0	7.19647	0	Coenzyme F420 hydrogenase_dehydrogenase beta subunit-like IPR007525 Coenzyme F420 hydrogenase_deh
TCONS_00041707	Solyc07g063260	2493	0.230978	1.17661	0	5.09403	0	MLO-like protein 14 IPR004326 Mlo-related protein
TCONS_00016057	mRNA:Solyc03g025970.2.1	614	2.30797	1.05205	0	0.455833	0	Methyl binding domain protein IPR001739 Methyl-CpG DNA binding
TCONS_00040575	Solyc07g026680	1067	0.288193	1.49647	0	5.1926	0	Myb transcription factor IPR006447 Myb-like DNA-binding region, SHAQKYF class
TCONS_00007814	Solyc01g098930	1787	0.297085	1.34038	0	4.51177	0	Cyclin IPR012389 Negative regulatory factor PREG
TCONS_00052076	Solyc10g009530	956	0.299078	2.38835	0	7.98571	0	Dihydroflavonol 4-reductase C-binding domain
TCONS_00023947	Solyc04g072880	1762	0.300688	1.32356	0	4.40177	0	RNA polymerase II holoenzyme cyclin-like subunit IPR015432 Cyclin H
TCONS_00017960	Solyc03g113970	1713	0.320781	1.42416	0	4.43966	0	Calmodulin binding protein IPR012416 Calmodulin binding protein-like
TCONS_00011216	Solyc02g083140	3298	0.324632	2.08581	0	6.42515	0	Ribonuclease E IPR019793 Peroxidases heam-ligand binding site
TCONS_00064369	Solyc12g005950	3249	0.388596	1.59938	0	4.11579	0	WD-repeat protein IPR020472 G-protein beta WD-40 repeat, region
TCONS_00024101	Solyc04g076310	3434	0.410673	1.73718	0	4.23008	0	Kinesin-like protein IPR001752 Kinesin, motor region
TCONS_00017024	Solyc03g082560	1380	0.411628	1.66176	0	4.03704	0	Aldo_keto reductase-like protein IPR020471 Aldo_keto reductase subgroup
TCONS_00062604	Solyc12g018990	1037	0.413508	2.46617	0	5.96402	0	Ribonucleoside hydrolase 1 IPR001910 Inosine_uridine-preferring nucleoside hydrolase
TCONS_00065635	Solyc12g042980	765	0.484821	4.63076	0	9.55148	0	2-oxoglutarate-dependent dioxygenase (Fragment) IPR005123 Oxoglutarate and iron-dependent oxygena
TCONS_00058565	Solyc11g066620	1868	0.495829	3.73923	0	7.54137	0	Aspartyl protease family protein IPR001461 Peptidase A1
TCONS_00044555	Solyc08g005780	2186	0.512486	2.19946	0	4.29175	0	Beta-amylase IPR013781 Glycoside hydrolase, subgroup, catalytic core
TCONS_00004610	Solyc01g107360	2869	0.530742	2.12346	0	4.00093	0	Coatomer subunit beta_apos IPR017986 WD40 repeat, region
TCONS_00035070	Solyc06g009160	2309	0.534245	2.27815	0	4.26424	0	Fatty acid oxidation complex subunit alpha IPR001753 Crotonase, core
TCONS_00043151	Solyc08g065260	1185	0.581606	4.05496	0	6.97201	0	Ycf36 protein IPR009631 Protein of unknown function DUF1230
TCONS_00033993	Solyc06g072520	1070	0.613785	2.75714	0	4.49203	0	Transcription factor IPR011598 Helix-loop-helix DNA-binding
TCONS_00033390	Solyc06g064900	2185	0.636964	5.35148	0	8.40154	0	Unknown Protein
TCONS_00038614	Solyc07g045030	1401	0.666598	7.20009	0	10.8012	0	NAC domain transcription factor protein
TCONS_00010191	Solyc02g069720	1175	0.686677	4.64963	0	6.7712	0	Zinc finger protein LSD1 IPR005735 Zinc finger, LSD1-type
TCONS_00046284	Solyc08g077370	887	0.694399	4.69782	0	6.7653	0	Purine permease family protein IPR004853 Protein of unknown function DUF250
TCONS_00040671	Solyc07g038120	1983	0.746456	8.94283	0	11.9804	0	Beta-galactosidase IPR001944 Glycoside hydrolase, family 35
TCONS_00011577	Solyc02g086820	1410	0.941221	4.90032	0	5.20634	0	Carbonic anhydrase IPR015892 Carbonic anhydrase, prokaryotic-like, conserved site
TCONS_00005170	Solyc01g005950	420	1.01021	0.0662659	0	0.0655962	0	Serine_threonine-protein phosphatase-tetraphosphatase
TCONS_00017675	Solyc03g110940	2012	1.01474	0.245631	0	0.242063	0	Uncharacterized aarF domain-containing protein kinase 1 IPR004147 ABC-1
TCONS_00004240	Solyc01g103850	1289	1.01792	9.28557e-05	0	9.1221e-05	0	Ubiquitin-like domain containing CTD phosphatase 1 IPR011943 HAD-superfamily hydrolase, subfamily
TCONS_00003430	Solyc01g096190	3997	1.02864	0.000361293	0	0.000351234	0	Calcium-transporting ATPase IPR005782 ATPase, P-type, calcium-transporting
TCONS_00025979	Solyc04g051190	2356	1.03039	0.000220523	0	0.000214019	0	Cytochrome P450
TCONS_00056672	Solyc11g005690	4207	1.04314	0.12179	0	0.116753	0	Tetratricopeptide repeat family IPR011990 Tetratricopeptide-like helical
TCONS_00011126	Solyc02g082590	1552	1.07414	0.0232415	0	0.0216373	0	Superoxide dismutase IPR009003 Peptidase, trypsin-like serine and cysteine
TCONS_00002668	Solyc01g080620	2911	1.08226	0.00160904	0	0.00148674	0	Kelch-like protein 3 IPR013069 BTB_POZ
TCONS_00066563	Solyc12g096280	1290	1.09418	0.187854	0	0.171685	0	Endonuclease V family protein IPR007581 Endonuclease V
TCONS_00028117	Solyc05g014100	2412	1.09512	0.00511078	0	0.00466687	0	Esterase_lipase_thioesterase (Fragment) IPR017451 F-box associated type 1
TCONS_00056424	mRNA:Solyc10g085930.1.1	1694	1.40664	0.792191	0	0.56318	0	Ycf20-like protein IPR007572 Protein of unknown function DUF565
TCONS_00026257	Solyc04g064480	2728	1.10326	0.00885699	0	0.00802802	0	Unknown Protein
TCONS_00008262	Solyc01g104310	1833	1.10824	0.00158875	0	0.00143358	0	Patatin-like phospholipase domain-containing protein IPR002641 Patatin
TCONS_00009383	Solyc02g021620	3594	1.10953	7.43584e-05	0	6.70179e-05	0	Solute carrier family 12 (Potassium_chloride transporters) member 6 IPR004842 Na_K_Cl co-transpor
TCONS_00030693	Solyc05g018210	2178	1.1256	0.00251942	0	0.00223829	0	Os11g0109966 protein (Fragment)
TCONS_00017542	Solyc03g098160	4007	1.12681	6.64072e-05	0	5.89338e-05	0	Chromosome 14 open reading frame 102 IPR013633 Protein of unknown function DUF1740
TCONS_00039767	Solyc07g005230	4331	1.13871	0.190157	0	0.166993	0	Unknown Protein
TCONS_00004989	Solyc01g111410	3976	1.14037	0.000241593	0	0.000211855	0	Protein prenyltransferase alpha subunit repeat-containing protein 1 IPR008940 Protein prenyltrans
TCONS_00005287	Solyc01g006960	2783	1.1477	0.124863	0	0.108794	0	Transport protein particle subunit trs85-2
TCONS_00055753	Solyc10g079200	1246	1.15582	5.5106	0	4.7677	0	Mitochondrial carrier protein IPR018108 Mitochondrial substrate_solute carrier IPR001993 Mitoch
TCONS_00032063	Solyc06g007350	1465	1.20187	0.000114409	0	9.51925e-05	0	Phosphatase PTC7 homolog IPR001932 Protein phosphatase 2C-related
TCONS_00029097	mRNA:Solyc05g051630.2.1	1238	1.19572	0.744888	0	0.622962	0	RFT1 family protein IPR007594 RFT1
TCONS_00018063	Solyc03g114780	7506	1.20654	0.00373203	0	0.00309317	0	Predicted ATP-dependent RNA helicase IPR011545 DNA_RNA helicase, DEAD_DEAH box type, N-terminal
TCONS_00054181	Solyc10g006820	4818	1.21079	0.000135227	0	0.000111685	0	Myosin IPR001609 Myosin head, motor region
TCONS_00042297	Solyc08g006550	1822	1.21847	0.275641	0	0.226219	0	Rop guanine nucleotide exchange factor 1 IPR005512 Rop nucleotide exchanger, PRONE
TCONS_00013647	Solyc02g070290	3170	1.21982	0.277711	0	0.227666	0	Solute carrier family 12 (Potassium_chloride transporters) member 6 IPR004842 Na_K_Cl co-transpor
TCONS_00041658	Solyc07g062600	5348	1.24024	0.138057	0	0.111315	0	PHD finger family protein IPR019787 Zinc finger, PHD-finger
TCONS_00036529	Solyc06g069490	1299	1.24512	7.64587e-05	0	6.14067e-05	0	Transmembrane protein adipocyte-associated 1 homolog IPR018781 Protein of unknown function, trans
TCONS_00029003	Solyc05g050780	1540	1.24837	0.000554449	0	0.000444138	0	Serine carboxypeptidase 1 IPR001563 Peptidase S10, serine carboxypeptidase
TCONS_00007894	Solyc01g099810	1795	1.25683	0.0502541	0	0.0399848	0	Arginine_serine-rich splicing factor IPR000504 RNA recognition motif, RNP-1
TCONS_00063912	Solyc12g096610	2918	1.26316	0.0787144	0	0.0623155	0	Poly(ADP-ribose) glycohydrolase glycohydrolase
TCONS_00028367	Solyc05g017900	1696	1.26535	0.000289824	0	0.000229047	0	Transporter EamA IPR000620 Protein of unknown function DUF6, transmembrane
TCONS_00042701	Solyc08g048250	2368	1.26875	0.00809239	0	0.00637824	0	L-lactate dehydrogenase IPR012133 Alpha-hydroxy acid dehydrogenase, FMN-dependent
TCONS_00021777	Solyc03g120760	2145	1.27832	0.000546872	0	0.000427805	0	Receptor-like protein kinase At3g21340 IPR002290 Serine_threonine protein kinase
TCONS_00042252	Solyc08g006230	3138	1.29484	0.087461	0	0.0675458	0	B3 domain-containing transcription factor VRN1 IPR003340 Transcriptional factor B3
TCONS_00021987	Solyc03g123890	3664	1.33469	0.169418	0	0.126934	0	Calcium-transporting ATPase 1 IPR006408 ATPase, P-type, calcium-transporting, PMCA-type
TCONS_00049430	Solyc09g007520	1590	1.33924	0.28287	0	0.211217	0	Peroxidase IPR000823 Plant peroxidase
TCONS_00060987	Solyc11g065820	1785	1.35116	0.220508	0	0.163199	0	Mate efflux family protein IPR002528 Multi antimicrobial extrusion protein MatE
TCONS_00043415	Solyc08g067770	2077	1.37173	7.11143e-05	0	5.18428e-05	0	RING finger family protein IPR018957 Zinc finger, C3HC4 RING-type
TCONS_00011671	Solyc02g087730	2004	1.37382	0.0110732	0	0.00806015	0	Katanin p80 WD40-containing subunit B1 IPR017986 WD40 repeat, region
TCONS_00038835	Solyc07g052340	3100	1.39629	0.000650833	0	0.000466116	0	Exosome complex exonuclease RRP6-like protein IPR002562 3-5 exonuclease
TCONS_00016618	Solyc03g059160	2367	1.40193	0.000420581	0	0.000300001	0	CASTOR protein (Fragment)
TCONS_00048379	Solyc09g065820	1016	1.40412	0.000111464	0	7.93835e-05	0	BHLH transcription factor IPR011598 Helix-loop-helix DNA-binding
TCONS_00041046	mRNA:Solyc07g047750.2.1	2501	1.9262	1.45333	0	0.754506	0	Unknown Protein
TCONS_00024135	Solyc04g076510	10724	1.4102	0.241729	0	0.171415	0	Beige_BEACH domain containing protein IPR000409 Beige_BEACH
TCONS_00018985	Solyc03g124000	7087	1.41337	0.000846492	0	0.000598917	0	Unknown Protein
TCONS_00014597	Solyc02g084690	2774	1.42539	0.000140877	0	9.8834e-05	0	FG-GAP repeat-containing protein IPR013517 FG-GAP
TCONS_00008409	Solyc01g105330	2836	1.42818	0.272705	0	0.190946	0	Methyl binding domain protein IPR016177 DNA-binding, integrase-type
TCONS_00030964	Solyc05g026510	4082	1.44127	9.45464e-05	0	6.55994e-05	0	Cohesin subunit IPR013721 STAG
TCONS_00013756	Solyc02g071590	3106	1.4646	0.332396	0	0.226953	0	Alpha alpha-trehalose-phosphate synthase IPR012766 Alpha,alpha-trehalose-phosphate synthase
TCONS_00030222	Solyc05g012110	1464	1.4894	6.60097	0	4.43197	0	6-phosphogluconolactonase IPR005900 6-phosphogluconolactonase
TCONS_00022336	Solyc04g008680	4210	1.49572	0.271624	0	0.181601	0	Cell division cycle and apoptosis regulator protein 1 IPR011992 EF-Hand type
TCONS_00015412	Solyc02g093080	1394	1.51756	0.00013069	0	8.61185e-05	0	1-aminocyclopropane-1-carboxylate oxidase IPR005123 Oxoglutarate and iron-dependent oxygenase
TCONS_00049330	Solyc09g005280	1591	1.5354	0.280043	0	0.182391	0	ATP synthase subunit-like protein
TCONS_00013953	Solyc02g077890	1713	1.53552	0.133262	0	0.0867862	0	E3 ubiquitin-protein ligase RING1 IPR001841 Zinc finger, RING-type IPR017907 Zinc finger, RING-
TCONS_00019009	Solyc03g005080	2038	1.53711	0.377974	0	0.245899	0	Protoporphyrinogen IX oxidase IPR004572 Protoporphyrinogen oxidase
TCONS_00049548	Solyc09g008520	3554	1.55219	0.10136	0	0.0653013	0	Chromodomain helicase DNA binding protein 3 (Fragment) IPR019787 Zinc finger, PHD-finger
TCONS_00015453	Solyc02g093320	2837	1.5658	0.0021304	0	0.00136058	0	DNA mismatch repair protein-like IPR002099 DNA mismatch repair protein
TCONS_00036738	Solyc06g073160	2929	1.57537	0.000146783	0	9.31737e-05	0	Genomic DNA chromosome 5 P1 clone MNF13
TCONS_00044037	Solyc08g079260	3634	1.58348	0.000185855	0	0.000117371	0	Serine_threonine-protein phosphatase (Fragment) IPR011990 Tetratricopeptide-like helical
TCONS_00007261	Solyc01g091490	636	1.58662	6.46715	0	4.07605	0	Unknown Protein
TCONS_00065837	Solyc12g038430	1016	1.6006	0.274377	0	0.171421	0	Kinesin-like calmodulin binding protein
TCONS_00061332	Solyc11g069610	4294	1.60079	0.00595886	0	0.00372245	0	Chromatin remodeling complex subunit
TCONS_00006560	Solyc01g068330	2834	1.60652	6.84089e-05	0	4.2582e-05	0	Cell division protease ftsH homolog IPR003959 ATPase, AAA-type, core
TCONS_00013549	Solyc02g069650	2653	1.61635	0.22053	0	0.136437	0	Vacuolar sorting-associated protein IPR012501 Vps54-like
TCONS_00039092	Solyc07g055020	3278	1.62317	0.000109652	0	6.75542e-05	0	F-box family protein IPR001810 Cyclin-like F-box
TCONS_00055465	Solyc10g074690	1880	1.62789	0.00516761	0	0.00317442	0	MRNA complete cds clone RAFL23-01-J08 IPR009038 GOLD
TCONS_00030514	Solyc05g014970	2879	1.62852	0.0809125	0	0.0496847	0	Urease alpha subunit IPR008221 Urease IPR005848 Urease, alpha subunit
TCONS_00001623	Solyc01g011050	1370	1.64005	0.000218402	0	0.000133168	0	LRR receptor-like serine_threonine-protein kinase, RLP
TCONS_00055890	Solyc10g080390	2536	1.64195	0.23016	0	0.140175	0	Serine_threonine protein kinase IPR002290 Serine_threonine protein kinase
TCONS_00023484	Solyc04g054490	2284	1.65575	0.183337	0	0.110727	0	Aspartyl protease family protein IPR001461 Peptidase A1
TCONS_00065280	Solyc12g021290	3109	1.65947	0.159534	0	0.0961355	0	YD repeat protein IPR017986 WD40 repeat, region
TCONS_00010941	Solyc02g081060	690	1.67662	0.185168	0	0.110441	0	Unknown Protein
TCONS_00062251	Solyc12g010740	2975	1.67742	8.86377	0	5.28417	0	Receptor like kinase, RLK
TCONS_00021807	Solyc03g121050	2710	1.68301	0.274008	0	0.162808	0	Receptor-like kinase IPR002290 Serine_threonine protein kinase
TCONS_00059042	Solyc11g072330	1702	1.68899	0.0114387	0	0.00677251	0	Response regulator 8 IPR006447 Myb-like DNA-binding region, SHAQKYF class
TCONS_00056389	Solyc10g085680	1925	1.69395	5.89922e-05	0	3.48252e-05	0	Protein kinase IPR002290 Serine_threonine protein kinase
TCONS_00029821	Solyc05g007270	1883	1.69698	0.000223299	0	0.000131586	0	Uncharacterized plant-specific domain TIGR01589 family protein IPR006476 Conserved hypothetical p
TCONS_00032950	Solyc06g053750	3774	1.70853	0.260662	0	0.152565	0	Ubiquitin carboxyl-terminal hydrolase family protein expressed IPR002083 MATH
TCONS_00034387	Solyc06g076650	1837	1.73914	0.0557789	0	0.0320727	0	Enolase IPR000941 Enolase
TCONS_00022617	Solyc04g014460	2051	1.74266	0.000259735	0	0.000149045	0	RNA binding protein IPR012677 Nucleotide-binding, alpha-beta plait
TCONS_00011824	Solyc02g089000	1995	1.75156	0.012371	0	0.00706285	0	Unknown Protein
TCONS_00063454	Solyc12g055910	4133	1.76056	0.000383643	0	0.00021791	0	PHD finger family protein IPR019787 Zinc finger, PHD-finger
TCONS_00038193	Solyc07g032240	1406	1.76355	0.000152225	0	8.63174e-05	0	Protein arginine N-methyltransferase 1
TCONS_00011443	Solyc02g085760	1687	1.76834	0.0414922	0	0.0234639	0	Rhomboid family protein IPR002610 Peptidase S54, rhomboid
TCONS_00058258	Solyc11g062010	8195	1.78514	0.0422295	0	0.0236561	0	Chromodomain-helicase-DNA-binding protein 1 IPR000330 SNF2-related
TCONS_00016834	Solyc03g013030	1257	1.79992	0.311261	0	0.17293	0	Small ubiquitin-related modifier
TCONS_00062139	Solyc12g009890	1676	1.82418	0.000644809	0	0.000353479	0	Vacuolar ATPase subunit H protein IPR004908 ATPase, V1 complex, subunit H
TCONS_00006478	Solyc01g067560	2828	1.83378	0.0495782	0	0.0270361	0	Always early protein 3 IPR010561 DIRP
TCONS_00061422	Solyc11g071280	1362	1.83704	0.000455754	0	0.000248091	0	Branched-chain amino acid aminotransferase like protein IPR001544 Aminotransferase, class IV
TCONS_00066016	Solyc12g035520	3167	1.84143	0.00292545	0	0.00158868	0	Calmodulin-binding transcription activator 1 IPR005559 CG-1
TCONS_00065373	Solyc12g027590	3851	1.85367	0.00012085	0	6.5195e-05	0	Exportin 4
TCONS_00008351	Solyc01g104840	885	1.85878	0.0229614	0	0.0123529	0	RNA-binding protein RZ-1 IPR012677 Nucleotide-binding, alpha-beta plait
TCONS_00003288	Solyc01g094880	5225	1.85989	0.336806	0	0.181089	0	Protein RIC1 homolog IPR009771 Protein of unknown function DUF1339
TCONS_00016370	Solyc03g044430	2035	1.87577	0.0987228	0	0.0526305	0	Nicotinate phosphoribosyltransferase-like protein IPR006405 Nicotinate phosphoribosyltransferase
TCONS_00056814	Solyc11g007090	1640	1.89312	0.23672	0	0.125042	0	Aspartyl aminopeptidase IPR001948 Peptidase M18, aminopeptidase I
TCONS_00028925	Solyc05g049900	1356	1.94273	0.442584	0	0.227815	0	YneE IPR007913 Uncharacterised protein family UPF0187
TCONS_00001360	Solyc01g008060	1687	1.96045	0.000829081	0	0.000422903	0	Phosphoglycerate mutase IPR002156 Ribonuclease H
TCONS_00023876	Solyc04g072280	1872	1.97201	0.000521298	0	0.000264349	0	Laccase IPR017761 Laccase
TCONS_00017125	Solyc03g083330	2976	1.98626	0.00250815	0	0.00126275	0	Dipeptidyl peptidase IV-like protein IPR002469 Peptidase S9B, dipeptidylpeptidase IV N-terminal
TCONS_00046614	Solyc08g081210	3405	1.99364	0.00426549	0	0.00213955	0	Protein serine_threonine kinase IPR002290 Serine_threonine protein kinase
TCONS_00057208	Solyc11g011540	1871	2.0056	0.205548	0	0.102487	0	F-box family protein IPR001810 Cyclin-like F-box
TCONS_00045921	Solyc08g068850	749	2.00976	0.00011604	0	5.77382e-05	0	Proton pump interactor 1
TCONS_00062430	Solyc12g014380	2527	2.03593	0.320683	0	0.157512	0	Glucose-6-phosphate isomerase 1
TCONS_00007614	Solyc01g096740	1707	2.04724	5.93497e-05	0	2.89901e-05	0	Transporter major facilitator family IPR016196 Major facilitator superfamily, general substrate t
TCONS_00010860	Solyc02g080260	2893	2.08651	0.244812	0	0.117331	0	Homeobox leucine-zipper protein IPR002913 Lipid-binding START
TCONS_00014985	Solyc02g088550	3363	2.11475	0.000151979	0	7.18662e-05	0	Ubiquitin conjugation factor E4 A IPR019474 Ubiquitin conjugation factor E4, core
TCONS_00015868	Solyc03g007320	1792	2.14899	0.252566	0	0.117528	0	Polypyrimidine tract-binding protein 1-like IPR012677 Nucleotide-binding, alpha-beta plait
TCONS_00007876	Solyc01g099580	2070	2.14956	0.180158	0	0.0838116	0	Desiccation-related protein PCC13-62 IPR011424 C1-like
TCONS_00025411	Solyc04g016130	1920	2.17147	0.00665227	0	0.00306349	0	F-box_LRR-repeat protein At5g63520 IPR019494 FIST C domain
TCONS_00034380	Solyc06g076590	2735	2.18172	0.000162137	0	7.43161e-05	0	Unknown Protein
TCONS_00045920	mRNA:Solyc08g068850.2.1	759	2.24111	2.98274	0	1.33092	0	Proton pump interactor 1
TCONS_00050855	Solyc09g066470	1265	2.21006	0.00781767	0	0.00353731	0	Cobalt import ATP-binding protein CbiO 2 IPR003439 ABC transporter-like
TCONS_00024169	Solyc04g076910	4558	2.2106	0.182816	0	0.0826997	0	Symplekin
TCONS_00038561	Solyc07g043580	2083	2.23647	0.210806	0	0.0942584	0	BHLH transcription factor IPR011598 Helix-loop-helix DNA-binding
TCONS_00060462	Solyc11g045370	2067	2.26643	0.217637	0	0.0960263	0	D-lactate dehydrogenase IPR006094 FAD linked oxidase, N-terminal
TCONS_00035771	Solyc06g053860	1969	2.26695	0.179015	0	0.0789673	0	Alpha mannosidase-like protein IPR001382 Glycoside hydrolase, family 47
TCONS_00057839	Solyc11g030550	1225	2.29769	0.538421	0	0.234331	0	Cyclin B2 IPR006671 Cyclin, N-terminal
TCONS_00020644	Solyc03g097260	5200	2.34968	0.130556	0	0.0555633	0	Bromodomain adjacent to zinc finger domain protein 1A IPR011011 Zinc finger, FYVE_PHD-type
TCONS_00040137	Solyc07g008730	2562	2.36757	0.00731566	0	0.00308994	0	Pathogenesis-related homeodomain protein IPR019787 Zinc finger, PHD-finger
TCONS_00042382	Solyc08g007320	1364	2.41145	0.424701	0	0.176119	0	Protein containing DUF124 IPR002838 Protein of unknown function DUF124
TCONS_00005275	Solyc01g006870	2638	2.41445	0.000609808	0	0.000252566	0	cDNA clone J023119C16 full insert sequence
TCONS_00057098	Solyc11g010570	786	2.48171	0.421849	0	0.169983	0	MADS box transcription factor IPR002100 Transcription factor, MADS-box IPR002487 Transcription
TCONS_00045288	Solyc08g029200	838	2.50116	0.521805	0	0.208625	0	Palmitoyltransferase swf1 IPR001594 Zinc finger, DHHC-type
TCONS_00019033	Solyc03g005340	2826	2.5281	0.43048	0	0.170278	0	Prolyl endopeptidase IPR001375 Peptidase S9, prolyl oligopeptidase active site region
TCONS_00040023	Solyc07g007840	2312	2.55591	0.631156	0	0.24694	0	Unknown Protein
TCONS_00060991	mRNA:Solyc11g065820.1.1	1961	4.00504	5.71276	0	1.42639	0	Mate efflux family protein IPR002528 Multi antimicrobial extrusion protein MatE
TCONS_00000891	Solyc00g110870	1912	2.57777	0.362884	0	0.140774	0	Receptor like kinase, RLK
TCONS_00002924	Solyc01g088170	4784	2.58016	0.64608	0	0.250403	0	Aldehyde oxidase IPR002346 Molybdopterin dehydrogenase, FAD-binding
TCONS_00043092	Solyc08g062610	1619	2.5975	6.6477e-05	0	2.55927e-05	0	Cyclopropane-fatty-acyl-phospholipid synthase IPR003333 Cyclopropane-fatty-acyl-phospholipid synt
TCONS_00024717	Solyc04g082610	3529	2.60219	0.188435	0	0.072414	0	Glutamate-gated kainate-type ion channel receptor subunit GluR5 IPR017103 Ionotropic glutamate-li
TCONS_00003760	Solyc01g098990	1253	2.67803	0.647361	0	0.24173	0	Os06g0146300 protein (Fragment) IPR018962 Domain of unknown function DUF1995
TCONS_00066746	Solyc12g099010	5157	2.7544	0.0074282	0	0.00269685	0	Beige_BEACH domain containing protein IPR000409 Beige_BEACH
TCONS_00063628	Solyc12g088170	931	2.80147	0.00464135	0	0.00165676	0	Hydroxycinnamoyl CoA quinate transferase IPR003480 Transferase
TCONS_00051250	Solyc09g083330	1865	2.85681	0.317478	0	0.11113	0	Phosphatidate cytidylyltransferase IPR016720 Phosphatidate cytidylyltransferase, eukaryota
TCONS_00029325	Solyc05g053950	1062	2.89057	0.000198169	0	6.85571e-05	0	Plasmid partition ParA protein IPR010775 Protein of unknown function DUF1365
TCONS_00044074	Solyc08g079620	1091	2.93186	0.306436	0	0.104519	0	ATP-dependent Clp protease proteolytic subunit IPR001907 Peptidase S14, ClpP
TCONS_00037648	Solyc07g007670	1805	2.96175	0.000231985	0	7.8327e-05	0	Purple acid phosphatase 3 IPR015914 Purple acid phosphatase, N-terminal
TCONS_00051251	mRNA:Solyc09g083330.2.1	1875	1.0446	1.74399	0	1.66953	0	Phosphatidate cytidylyltransferase IPR016720 Phosphatidate cytidylyltransferase, eukaryota
TCONS_00045919	mRNA:Solyc08g068850.2.1	762	0.716847	1.1997	0	1.67358	0	Proton pump interactor 1
TCONS_00060858	Solyc11g062430	1619	2.96585	0.465592	0	0.156984	0	COP9 signalosome complex subunit 2 IPR013143 PCI_PINT associated module
TCONS_00003738	Solyc01g098840	2364	2.99088	0.000306358	0	0.000102431	0	Mevalonate kinase IPR006205 Mevalonate kinase
TCONS_00027457	Solyc05g006090	1819	3.02044	0.580442	0	0.192171	0	Phosphoglycerate mutase IPR002156 Ribonuclease H
TCONS_00020373	Solyc03g093160	1294	3.10682	0.556317	0	0.179063	0	LUC7-like 2 IPR004882 LUC7 related
TCONS_00018685	Solyc03g120270	3470	3.13339	0.0609454	0	0.0194503	0	Coatomer beta_apos subunit IPR016453 Coatomer, beta subunit
TCONS_00041928	Solyc07g065710	2253	3.18751	0.00261053	0	0.000818987	0	Ribosomal protein S6 kinase alpha-3 IPR002290 Serine_threonine protein kinase
TCONS_00063559	Solyc12g056800	1543	3.26783	8.69079e-05	0	2.6595e-05	0	Oxidoreductase family protein-binding domain
TCONS_00002829	Solyc01g086940	2493	3.39352	0.457809	0	0.134907	0	Zinc finger CCCH domain-containing protein 44 IPR018144 Plus-3 domain, subgroup
TCONS_00055502	Solyc10g074990	1069	3.39851	0.853031	0	0.251001	0	GRF domain class transcription factor IPR005227 Resolvase, holliday junction-type, YqgF-like
TCONS_00040977	Solyc07g045070	2203	3.43518	0.253864	0	0.0739012	0	Ribosomal RNA small subunit methyltransferase B_eukaryotic nucleolar NOL1_Nop2p
TCONS_00004868	Solyc01g109660	947	3.4837	192.659	0	55.303	0	Glycine-rich RNA-binding protein IPR015465 RNA recognition motif, glycine rich protein
TCONS_00054296	Solyc10g007680	1571	3.4868	0.213164	0	0.0611346	0	Regulator of chromosome condensation RCC1 IPR009091 Regulator of chromosome condensation_beta-lac
TCONS_00060663	Solyc11g042460	3117	3.50213	0.553328	0	0.157998	0	Non-lysosomal glucosylceramidase IPR014551 Beta-glucosidase, GBA2 type
TCONS_00014933	Solyc02g088110	1879	3.57376	0.462589	0	0.12944	0	Polypyrimidine tract-binding protein-like IPR012677 Nucleotide-binding, alpha-beta plait
TCONS_00002877	Solyc01g087620	503	3.63272	118.645	0	32.6601	0	Unknown Protein
TCONS_00058564	Solyc11g066610	1135	3.64565	0.440538	0	0.120839	0	ATP synthase assembly protein Atp10 (Fragment) IPR007849 ATPase assembly factor ATP10, mitochondr
TCONS_00025120	Solyc04g009200	1601	3.69644	0.832037	0	0.225091	0	Glutamate-1-semialdehyde-2 1-aminomutase IPR004639 Tetrapyrrole biosynthesis, glutamate-1-semiald
TCONS_00049778	Solyc09g010830	6991	3.76252	0.000253512	0	6.73782e-05	0	Ubiquitin ligase E3 (Fragment) IPR013993 Zinc finger, N-recognin, metazoa
TCONS_00053498	Solyc10g081250	1523	3.80791	0.000512987	0	0.000134716	0	DNA polymerase IPR004578 DNA-directed DNA polymerase, family B, pol2
TCONS_00063101	Solyc12g042990	2699	4.10431	0.000871821	0	0.000212416	0	Glycine-rich protein-like IPR018545 CASC3_Barentsz eIF4AIII binding
TCONS_00064868	Solyc12g011350	854	4.16722	18.1642	0	4.35883	0	Unknown Protein
TCONS_00015762	Solyc03g006310	1218	4.24667	0.400886	0	0.0944001	0	Unknown Protein
TCONS_00000087	Solyc00g008680	1600	4.67116	0.00356462	0	0.000763112	0	Calcium binding protein-like IPR011992 EF-Hand type
TCONS_00037531	Solyc07g006580	1201	4.70615	0.00151303	0	0.000321501	0	Diacylglycerol kinase 7 IPR016961 Diacylglycerol kinase, plant
TCONS_00006107	mRNA:Solyc01g057340.2.1	1239	0.69595	1.41693	0	2.03597	0	Unknown Protein
TCONS_00029100	mRNA:Solyc05g051630.2.1	324	2.85938	5.84456	0	2.044	0	RFT1 family protein IPR007594 RFT1
TCONS_00002203	Solyc01g059930	744	4.77919	0.176629	0	0.0369579	0	Universal stress protein IPR006016 UspA
TCONS_00004684	Solyc01g107940	2660	5.14325	0.00183379	0	0.000356543	0	RING-finger protein like IPR018957 Zinc finger, C3HC4 RING-type
TCONS_00056427	mRNA:Solyc10g085930.1.1	1018	1.09291	2.2792	0	2.08544	0	Ycf20-like protein IPR007572 Protein of unknown function DUF565
TCONS_00065398	Solyc12g027880	1659	5.41863	0.731529	0	0.135003	0	Lysine_histidine transporter IPR013057 Amino acid transporter, transmembrane
TCONS_00029098	Solyc05g051630	2015	5.52982	0.457765	0	0.0827812	0	RFT1 family protein IPR007594 RFT1
TCONS_00065961	Solyc12g036200	816	5.91379	0.00101595	0	0.000171793	0	Peptidyl-prolyl cis-trans isomerase IPR000297 Peptidyl-prolyl cis-trans isomerase, PpiC-type
TCONS_00038918	Solyc07g052920	775	6.32829	1.41349	0	0.22336	0	Unknown Protein
TCONS_00004238	Solyc01g103760	1540	6.46478	0.862044	0	0.133345	0	DUF803 domain membrane protein IPR008521 Protein of unknown function DUF803
TCONS_00004205	Solyc01g103430	1917	8.01408	1.81116	0	0.225997	0	Glycogen synthase kinase IPR002290 Serine_threonine protein kinase
TCONS_00026901	Solyc04g079210	1224	8.3452	0.000301443	0	3.61217e-05	0	Patatin-like protein 1 IPR016035 Acyl transferase_acyl hydrolase_lysophospholipase
TCONS_00028503	mRNA:Solyc05g023740.2.1	3989	0.459403	1.05097	0	2.28769	0	MEI2-like RNA binding protein IPR007201 RNA recognition motif 2
TCONS_00044583	Solyc08g006120	711	9.10531	1.80163	0	0.197866	0	Mitochondrial import inner membrane translocase subunit TIM16 IPR005341 Protein Transporter, Pam1
TCONS_00062356	Solyc12g013830	479	10.8254	0.584811	0	0.0540221	0	Unknown Protein
TCONS_00018062	mRNA:Solyc03g114780.2.1	7009	0.621335	1.49461	0	2.40548	0	Predicted ATP-dependent RNA helicase IPR011545 DNA_RNA helicase, DEAD_DEAH box type, N-terminal
TCONS_00062433	Solyc12g014400	1259	10.9955	1.34576	0	0.122392	0	Cell differentiation protein rcd1 IPR007216 Cell differentiation, Rcd1-like
TCONS_00062825	Solyc12g070200	263	14.6828	0.979186	0	0.0666893	0	Unknown Protein
TCONS_00027611	Solyc05g007770	1426	3.29628	30.3376	1.09006e-05	9.20359	3.5931e-07	NAC domain transcription factor protein
TCONS_00039091	mRNA:Solyc07g055020.2.1	5268	0.413761	1.02077	0	2.46705	0	F-box family protein IPR001810 Cyclin-like F-box
TCONS_00057787	Solyc11g027840	1652	0.00147517	4.74421	3.1087e-06	3216.04	6.55262e-07	Carboxymethylenebutenolidase homolog IPR002925 Dienelactone hydrolase
TCONS_00010802	Solyc02g079550	2943	6.99958e-06	1.49036	2.84628e-06	212921	1.90979e-06	Serine_threonine kinase receptor IPR002290 Serine_threonine protein kinase
TCONS_00051527	Solyc09g092420	1367	0	3.72194	1.002e-05	#DIV/0!	2.69214e-06	Amino acid permease-like protein (Fragment) IPR002293 Amino acid_polyamine transporter I
TCONS_00017086	Solyc03g083130	4984	7.09106e-06	1.1721	3.58161e-06	165293	3.05572e-06	At5g24280-like protein (Fragment)
TCONS_00037195	Solyc06g083130	653	0	5.04966	1.59521e-05	#DIV/0!	3.15904e-06	MazG nucleotide pyrophosphohydrolase IPR011394 NTP Pyrophosphohydrolase MazG-related, RS21-C6
TCONS_00064414	Solyc12g006240	2344	2.80857	14.0433	5.6972e-05	5.00016	4.05688e-06	CONSTANS-like zinc finger protein IPR000315 Zinc finger, B-box
TCONS_00011444	mRNA:Solyc02g085760.2.1	1700	0.796597	2.14886	0	2.69755	0	Rhomboid family protein IPR002610 Peptidase S54, rhomboid
TCONS_00058555	Solyc11g066590	1707	0.171364	9.42473	4.7115e-05	54.9983	4.99908e-06	Lysosomal Pro-X carboxypeptidase IPR008758 Peptidase S28
TCONS_00048726	Solyc09g082660	1005	0.000154245	6.11974	5.54008e-05	39675.5	9.0528e-06	Caffeoyl-CoA O-methyltransferase IPR002935 O-methyltransferase, family 3
TCONS_00004645	Solyc01g107580	1949	0.678588	3.33726	3.07651e-05	4.91795	9.21867e-06	Pseudouridine synthase family protein IPR006145 Pseudouridine synthase, RsuA and RluB_C_D_E_F
TCONS_00059400	Solyc11g006680	3133	0.00167849	2.71765	2.94159e-05	1619.1	1.0824e-05	Pentatricopeptide repeat-containing protein IPR000504 RNA recognition motif, RNP-1
TCONS_00016344	Solyc03g044200	1655	0	4.43371	6.06379e-05	#DIV/0!	1.36766e-05	Alcohol dehydrogenase IPR002085 Alcohol dehydrogenase superfamily, zinc-containing
TCONS_00016259	Solyc03g034150	877	0	3.30099	4.90391e-05	#DIV/0!	1.48559e-05	Homeobox leucine zipper protein IPR001356 Homeobox
TCONS_00043534	Solyc08g069060	1572	0	1.10034	1.65622e-05	#DIV/0!	1.50519e-05	Beta-1 3-galactosyltransferase 6 IPR002659 Glycosyl transferase, family 31
TCONS_00050525	Solyc09g060090	2516	0.00012465	2.8299	4.30753e-05	22702.8	1.52215e-05	SEC14 cytosolic factor family protein IPR001251 Cellular retinaldehyde-binding_triple function, C
TCONS_00022144	mRNA:Solyc04g005830.2.1	1836	0.368829	1.11633	0	3.02669	0	Single-stranded nucleic acid binding R3H domain protein IPR003593 ATPase, AAA+ type, core
TCONS_00043304	Solyc08g066720	1880	0.569543	3.33203	5.2432e-05	5.85036	1.57358e-05	Carotenoid cleavage dioxygenase IPR004294 Carotenoid oxygenase
TCONS_00028970	mRNA:Solyc05g050360.2.1	3011	0.501681	1.55629	0	3.10215	0	Cyclic nucleotide gated channel IPR000595 Cyclic nucleotide-binding
TCONS_00029130	Solyc05g051870	667	0	2.07265	3.50989e-05	#DIV/0!	1.69343e-05	Pollen allergen Phl p 11 IPR006041 Pollen Ole e 1 allergen and extensin
TCONS_00036107	Solyc06g063260	2065	0	1.36353	2.4343e-05	#DIV/0!	1.78529e-05	Mannosyl-oligosaccharide 1 2-alpha-mannosidase IPR001382 Glycoside hydrolase, family 47
TCONS_00038052	mRNA:Solyc07g021340.2.1	240	4.11687	13.1247	0	3.18803	0	Unknown Protein
TCONS_00018380	Solyc03g117660	2508	0.00051042	1.28625	2.31498e-05	2519.98	1.79979e-05	Mandelonitrile lyase IPR001841 Zinc finger, RING-type
TCONS_00017311	Solyc03g095500	882	4.25517e-05	1.20731	2.18895e-05	28372.8	1.81308e-05	Thioredoxin h-like protein IPR015467 Thioredoxin, core
TCONS_00064951	Solyc12g014060	1472	0.00712366	3.17505	6.49216e-05	445.705	2.04474e-05	RNA exonuclease 4 IPR006055 Exonuclease
TCONS_00024196	Solyc04g077110	3838	0	1.28592	2.67473e-05	#DIV/0!	2.08001e-05	Unknown Protein
TCONS_00023136	Solyc04g045560	1600	0	1.26229	2.8242e-05	#DIV/0!	2.23736e-05	Squamosa promoter-binding-like protein 11 IPR004333 Transcription factor, SBP-box
TCONS_00059968	mRNA:Solyc11g012900.1.1	1876	0.802934	2.74693	0	3.42112	0	Small glutamine-rich tetratricopeptide repeat-containing protein A IPR011990 Tetratricopeptide-li
TCONS_00034163	Solyc06g074390	1820	0.000381026	1.27453	2.88723e-05	3344.99	2.26533e-05	Fatty acyl coA reductase IPR013120 Male sterility, NAD-binding
TCONS_00057845	mRNA:Solyc11g030550.1.1	1382	1.38763	4.82037	0	3.47382	0	Cyclin B2 IPR006671 Cyclin, N-terminal
TCONS_00037173	Solyc06g082920	2446	0	2.32071	5.72544e-05	#DIV/0!	2.46711e-05	Receptor like kinase, RLK
TCONS_00038197	Solyc07g032260	2273	0.921654	3.69403	9.27228e-05	4.00804	2.51007e-05	Os01g0600300 protein (Fragment)
TCONS_00063472	Solyc12g056030	972	0.000858591	4.33925	0.000116212	5053.92	2.67816e-05	Unknown Protein
TCONS_00014235	Solyc02g080780	1188	0.000166423	3.07296	8.47234e-05	18464.8	2.75706e-05	Unknown Protein
TCONS_00055944	Solyc10g080730	1248	0.238439	1.64854	4.66207e-05	6.91389	2.828e-05	Thioredoxin family protein IPR015467 Thioredoxin, core
TCONS_00017527	Solyc03g098010	933	0.695279	3.1181	8.83144e-05	4.48467	2.83231e-05	Acid phosphatase IPR004843 Metallophosphoesterase
TCONS_00016863	Solyc03g078060	1888	0	1.05422	3.12609e-05	#DIV/0!	2.96531e-05	Dehydration-responsive family protein IPR004159 Protein of unknown function DUF248, methyltransfe
TCONS_00029394	Solyc05g054590	1362	0	14.3895	0.000435542	#DIV/0!	3.0268e-05	Bifunctional polymyxin resistance protein ArnA-binding domain
TCONS_00065821	Solyc12g038530	2116	0.506832	2.13364	6.61105e-05	4.20976	3.09848e-05	WD-40 repeat protein IPR017986 WD40 repeat, region
TCONS_00005464	Solyc01g009070	2437	0.00828269	2.40544	7.95647e-05	290.418	3.3077e-05	MYB transcription factor IPR015495 Myb transcription factor
TCONS_00034333	Solyc06g076130	2463	0.819959	7.46843	0.000281557	9.1083	3.76996e-05	Unknown Protein
TCONS_00011099	Solyc02g082350	2202	7.37886e-05	2.02465	7.86518e-05	27438.5	3.88471e-05	Lrr, resistance protein fragment
TCONS_00063465	Solyc12g055920	1135	3.54473e-05	1.82356	7.48799e-05	51444.3	4.10625e-05	Calcineurin B-like protein 04 IPR015757 Calcineurin B protein
TCONS_00049161	Solyc09g097780	838	0	2.17323	9.95175e-05	#DIV/0!	4.57924e-05	Glycine-rich protein IPR010800 Glycine rich
TCONS_00017783	Solyc03g112330	1088	2.98964	0.641328	2.95767e-05	0.214517	4.61179e-05	U-box domain-containing protein 33 IPR006016 UspA
TCONS_00024781	Solyc04g005030	2092	1.08687	5.95142	0.000277984	5.47574	4.67089e-05	Phosphoglucomutase_phosphomannomutase family protein IPR016055 Alpha-D-phosphohexomutase, alpha_b
TCONS_00037077	Solyc06g076920	1102	1.97422	0.323344	1.52741e-05	0.163783	4.72379e-05	Undecaprenyl pyrophosphate synthase IPR001441 Di-trans-poly-cis-decaprenylcistransferase-like
TCONS_00050224	Solyc09g030390	3401	0	1.14148	5.71394e-05	#DIV/0!	5.00573e-05	Serine_arginine repetitive matrix 1 (Fragment) IPR002483 Splicing factor PWI
TCONS_00038310	Solyc07g040990	2065	0.692598	6.08217	0.000319787	8.78167	5.25778e-05	Protein phosphatase 2C IPR015655 Protein phosphatase 2C
TCONS_00015364	Solyc02g092620	5542	0.277611	1.7124	9.25994e-05	6.16834	5.40758e-05	BZIP domain class transcription factor IPR013069 BTB_POZ
TCONS_00063955	mRNA:Solyc12g097030.1.1	2067	0.819053	3.59838	0	4.39334	0	Carboxyl-terminal processing protease IPR005151 Peptidase S41
TCONS_00016087	Solyc03g026200	2911	0.000441453	1.78522	9.69362e-05	4043.96	5.42993e-05	Os10g0522500 protein (Fragment)
TCONS_00031387	Solyc05g052210	1199	0	1.66182	9.1826e-05	#DIV/0!	5.52563e-05	Unknown Protein
TCONS_00013008	Solyc02g062130	1128	7.34572e-05	2.36934	0.000131319	32254.7	5.54243e-05	Ferredoxin--NADP reductase IPR012146 Ferredoxin--NADP reductase
TCONS_00036915	Solyc06g074760	2606	6.34696e-05	1.06216	6.21091e-05	16734.9	5.84743e-05	Neuralized (Fragment) IPR001841 Zinc finger, RING-type
TCONS_00036003	Solyc06g062360	1365	0	2.07459	0.000123111	#DIV/0!	5.93423e-05	Syntaxin-like protein IPR010989 t-SNARE
TCONS_00002005	Solyc01g056340	2114	0	1.71187	0.000103896	#DIV/0!	6.06915e-05	DET1-like protein IPR019138 De-etiolated protein 1, Det1
TCONS_00038608	Solyc07g044990	1864	0	1.03267	6.28008e-05	#DIV/0!	6.0814e-05	Transmembrane protein 56 IPR006634 TRAM, LAG1 and CLN8 homology
TCONS_00055831	Solyc10g079920	847	0	2.79978	0.000175768	#DIV/0!	6.27792e-05	Transmembrane protein
TCONS_00003606	Solyc01g097730	2635	0.252634	1.12707	7.38431e-05	4.46128	6.55178e-05	Pentatricopeptide repeat-containing protein IPR002885 Pentatricopeptide repeat
TCONS_00015443	mRNA:Solyc02g093320.2.1	3495	0.237803	1.25629	0	5.2829	0	DNA mismatch repair protein-like IPR002099 DNA mismatch repair protein
TCONS_00010057	Solyc02g068280	2852	1.21644	9.32281	0.000618017	7.66401	6.62909e-05	Subtilisin-like serine protease IPR015500 Peptidase S8, subtilisin-related
TCONS_00040105	mRNA:Solyc07g008450.2.1	4465	0.254302	1.37543	0	5.40865	0	HEAT repeat-containing protein IPR011989 Armadillo-like helical
TCONS_00048045	mRNA:Solyc09g059290.2.1	2020	0.572045	3.37132	0	5.89345	0	Unknown Protein
TCONS_00018080	Solyc03g114850	2480	0.000236545	4.15961	0.000299835	17584.9	7.20825e-05	Squamosa promoter binding protein 3 IPR004333 Transcription factor, SBP-box
TCONS_00044302	Solyc08g081930	1956	0.000320811	1.28314	9.32344e-05	3999.68	7.26611e-05	Aldose 1-epimerase family protein IPR014718 Glycoside hydrolase-type carbohydrate-binding, subgro
TCONS_00003353	Solyc01g095510	1780	3.88427e-05	1.51734	0.00011684	39063.7	7.70032e-05	Mitochondrial carrier family IPR002113 Adenine nucleotide translocator 1
TCONS_00060833	Solyc11g062260	1112	0.155853	2.80399	0.000219566	17.9912	7.83048e-05	Ring-h2 finger protein IPR018957 Zinc finger, C3HC4 RING-type
TCONS_00057416	Solyc11g013400	1013	0.000948432	1.96605	0.00015413	2072.95	7.83958e-05	SWI_SNF-related matrix-associated actin-dependent regulator of chromatin subfamily B member 1 IPR0
TCONS_00023600	Solyc04g057880	5045	0.00185452	1.83856	0.000145295	991.394	7.90265e-05	Histone-lysine N-methyltransferase IPR001214 SET
TCONS_00011129	mRNA:Solyc02g082590.2.1	1580	0.285494	2.1228	0	7.43553	0	Superoxide dismutase IPR009003 Peptidase, trypsin-like serine and cysteine
TCONS_00040618	Solyc07g032110	1509	0.000296321	1.12166	8.9586e-05	3785.29	7.98691e-05	Clathrin binding protein IPR001452 Src homology-3 domain
TCONS_00014532	Solyc02g083810	1229	0	23.5025	0.00192122	#DIV/0!	8.17453e-05	Ferredoxin--NADP reductase IPR012146 Ferredoxin--NADP reductase
TCONS_00026426	Solyc04g072260	17138	0	2.24044	0.000184928	#DIV/0!	8.25409e-05	Midasin IPR012099 Midasin
TCONS_00037523	Solyc07g006530	2155	0	1.22188	0.000102597	#DIV/0!	8.39665e-05	Adenylosuccinate lyase IPR004769 Adenylosuccinate lyase
TCONS_00066147	Solyc12g055950	1383	7.36561e-05	1.86069	0.000159403	25261.9	8.56688e-05	Unknown Protein IPR011993 Pleckstrin homology-type
TCONS_00026673	Solyc04g076690	1322	0.000334223	1.85685	0.000161753	5555.72	8.71115e-05	Unknown Protein
TCONS_00026560	Solyc04g074750	1067	0.000309647	1.66317	0.000146806	5371.18	8.82688e-05	Polyadenylate-binding protein 1-A IPR000504 RNA recognition motif, RNP-1
TCONS_00032042	Solyc06g007110	2590	0.00294896	1.71919	0.000155177	582.982	9.02617e-05	Smr domain protein IPR013899 Region of unknown function DUF1771
TCONS_00014495	mRNA:Solyc02g083540.2.1	2138	0.0865744	1.29917	0	15.0064	0	Protein kinase domain containing protein IPR006461 Protein of unknown function Cys-rich
TCONS_00053339	Solyc10g079710	1467	0.000865959	1.24064	0.000113893	1432.68	9.18018e-05	Uncharacterized plant-specific domain 01589 IPR006476 Conserved hypothetical protein CHP01589, pl
TCONS_00031989	mRNA:Solyc06g005590.2.1	2133	0.0808569	1.64123	0	20.298	0	Telomere repeat-binding protein 5 IPR001005 SANT, DNA-binding
TCONS_00051397	Solyc09g091010	1193	0.000200662	1.18128	0.000111972	5886.91	9.47887e-05	Unknown Protein
TCONS_00007065	Solyc01g088480	1061	0.00377045	21.7947	0.00213533	5780.4	9.79747e-05	Adenylate kinase IPR006266 UMP-CMP kinase
TCONS_00035651	Solyc06g051570	3113	0	1.17297	0.000116592	#DIV/0!	9.9399e-05	NF-X1 type zinc finger family protein IPR000967 Zinc finger, NF-X1-type
TCONS_00043148	Solyc08g065250	3433	0	1.06376	0.000106412	#DIV/0!	0.000100034	Kinase family protein IPR002290 Serine_threonine protein kinase
TCONS_00024983	Solyc04g007950	1302	0.00106428	4.25438	0.000426571	3997.43	0.000100266	Cysteine-rich repeat secretory protein 12 IPR002902 Protein of unknown function DUF26
TCONS_00008622	Solyc01g108030	2107	1.39078	5.93142	0.000616209	4.26482	0.000103889	Methylcrotonoyl-CoA carboxylase beta subunit IPR000022 Carboxyl transferase
TCONS_00019986	Solyc03g063240	1186	0	2.00222	0.000211943	#DIV/0!	0.000105854	Pyridoxamine 5_apos-phosphate oxidase-related FMN-binding protein IPR012349 FMN-binding split bar
TCONS_00027059	Solyc04g080700	1865	0.000421987	12.155	0.00130011	28804.2	0.000106961	Wound responsive protein (Fragment) IPR003729 Protein of unknown function DUF151
TCONS_00034389	mRNA:Solyc06g076650.2.1	1786	0.0147329	1.39008	0	94.3521	0	Enolase IPR000941 Enolase
TCONS_00032998	Solyc06g054240	1352	0.000439062	1.00579	0.000112512	2290.77	0.000111864	5_apos-nucleotidase surE IPR002828 Survival protein SurE-like phosphatase_nucleotidase
TCONS_00060433	Solyc11g045670	1780	0.0466838	1.19204	0.000134972	25.5343	0.000113228	Palmitoyltransferase PFA4 IPR001594 Zinc finger, DHHC-type
TCONS_00044798	Solyc08g008280	1144	0.000859677	1.02266	0.000116526	1189.59	0.000113944	WRKY transcription factor-30 IPR003657 DNA-binding WRKY
TCONS_00013413	Solyc02g068550	3420	0.303597	1.50283	0.000175009	4.95008	0.000116453	Protein FAR1-RELATED SEQUENCE 4 IPR018289 MULE transposase, conserved domain
TCONS_00002572	Solyc01g079630	1372	0.000223985	1.80137	0.00021176	8042.37	0.000117555	Unknown Protein
TCONS_00018372	Solyc03g117600	1658	0	4.82814	0.000583433	#DIV/0!	0.00012084	Hydroxycinnamoyl-CoA shikimate_quinate hydroxycinnamoyltransferase IPR003480 Transferase
TCONS_00027593	Solyc05g007500	1441	0	1.06246	0.000132848	#DIV/0!	0.000125038	CAAX amino terminal protease family protein IPR003675 Abortive infection protein
TCONS_00045524	Solyc08g062560	2873	0.343641	1.60606	0.00020406	4.67366	0.000127056	Ribosomal RNA small subunit methyltransferase B_eukaryotic nucleolar NOL1_Nop2p
TCONS_00017202	Solyc03g093240	1969	0.000442101	1.48748	0.000190983	3364.57	0.000128394	GTP-binding protein YqeH IPR002917 GTP-binding protein, HSR1-related
TCONS_00036878	Solyc06g074400	1449	0.00226699	1.77999	0.000231354	785.178	0.000129975	Pentatricopeptide repeat-containing protein At2g32230, mitochondrial IPR002528 Multi antimicrobia
TCONS_00044460	Solyc08g083140	1792	0.235427	2.05693	0.000269106	8.73702	0.000130829	Alpha_beta hydrolase fold-1 domain-containing protein IPR012020 AB-hydrolase YheT, putative
TCONS_00038084	Solyc07g022790	3617	0.000606455	4.46395	0.000587096	7360.73	0.000131519	Calcium-transporting ATPase IPR000695 ATPase, P-type, H+ transporting proton pump
TCONS_00063627	mRNA:Solyc12g088170.1.1	986	0.00277378	1.64029	0	591.355	0	Hydroxycinnamoyl CoA quinate transferase IPR003480 Transferase
TCONS_00022120	Solyc04g005610	1214	1.1581e-05	2.95751	0.00041043	255376	0.000138776	NAC domain transcription factor protein
TCONS_00030209	Solyc05g011990	2646	0.00366004	1.02164	0.000143631	279.134	0.000140589	Nucleolar protein 14 IPR007276 Nop14-like protein
TCONS_00023255	Solyc04g049790	1230	0	1.7773	0.000250422	#DIV/0!	0.0001409	Membrane-associated progesterone receptor component 1 IPR001199 Cytochrome b5
TCONS_00005173	Solyc01g006020	557	0.000180005	17.6743	0.00249752	98187.8	0.000141308	At3g32930-like protein (Fragment)
TCONS_00044430	Solyc08g082910	1186	9.17658e-05	1.11825	0.000158805	12185.9	0.000142012	Dof zinc finger protein 2 IPR003851 Zinc finger, Dof-type
TCONS_00058955	mRNA:Solyc11g071620.1.1	4448	0.00216845	2.87087	0	1323.93	0	Aldehyde oxidase IPR016208 Aldehyde oxidase_xanthine dehydrogenase
TCONS_00040638	Solyc07g032480	2448	0.000314649	1.50562	0.000231225	4785.08	0.000153575	Cyclin family protein IPR015429 Transcription regulator cyclin
TCONS_00026019	Solyc04g051780	1169	0.00161755	1.63818	0.000256694	1012.75	0.000156695	Programmed cell death protein 2 IPR007320 Programmed cell death protein 2, C-terminal
TCONS_00015396	Solyc02g092980	1494	3.00288	0.642477	0.00010188	0.213954	0.000158574	Cyclin D-like protein IPR006671 Cyclin, N-terminal
TCONS_00024601	Solyc04g081510	2308	0.00406423	1.47186	0.000234879	362.15	0.00015958	Os01g0873900 protein (Fragment) IPR007700 Protein of unknown function DUF668
TCONS_00050603	mRNA:Solyc09g063020.2.1	1306	0.00119763	1.98527	0	1657.67	0	Transport protein yif1 IPR005578 Hrf1
TCONS_00063615	Solyc12g087960	1474	0	2.07803	0.000332083	#DIV/0!	0.000159807	Unknown Protein
TCONS_00014210	Solyc02g080320	2629	1.07042	0.255655	4.1205e-05	0.238836	0.000161174	Pseudouridine synthase family protein IPR006145 Pseudouridine synthase, RsuA and RluB_C_D_E_F
TCONS_00028032	Solyc05g013210	3390	0.000439049	1.2791	0.000206831	2913.34	0.0001617	S-like RNase (Fragment) IPR001568 Ribonuclease T2
TCONS_00049874	Solyc09g011930	2749	0.000821617	7.04192	0.00114111	8570.81	0.000162045	mRNA-capping enzyme subunit alpha IPR017074 mRNA capping enzyme, bifunctional
TCONS_00042440	Solyc08g007950	3015	0.000265571	2.46511	0.000401026	9282.3	0.000162681	30S ribosomal protein S1 IPR003029 Ribosomal protein S1, RNA binding domain
TCONS_00041434	Solyc07g055150	1285	0.00236076	2.0075	0.000332069	850.362	0.000165414	Cupin RmlC-type IPR012864 Protein of unknown function DUF1637
TCONS_00057099	mRNA:Solyc11g010570.1.1	986	0.000496219	1.22299	0	2464.62	0	MADS box transcription factor IPR002100 Transcription factor, MADS-box IPR002487 Transcription
TCONS_00004135	mRNA:Solyc01g103020.2.1	1536	0.000595303	1.52682	0	2564.78	0	Survival of motor neuron-related-splicing factor 30 IPR018351 Tudor subgroup
TCONS_00031562	Solyc05g053870	1783	0	1.27775	0.000213488	#DIV/0!	0.000167081	Copine I-like protein IPR010734 Copine
TCONS_00017047	Solyc03g082720	586	0	7.31698	0.00122336	#DIV/0!	0.000167195	Yippee zinc-binding-like protein IPR004910 Yippee-like protein
TCONS_00049051	Solyc09g091670	4403	9.87456e-05	1.0812	0.000184562	10949.3	0.000170701	ATP-binding cassette transporter IPR013525 ABC-2 type transporter
TCONS_00000541	Solyc00g007010	2365	0.000845368	1.22097	0.000212872	1444.31	0.000174347	Phosphatidylinositol phosphate (PtdInsP) phosphatase involved in hydrolysis of PtdIns IPR002013 S
TCONS_00009730	Solyc02g062930	250	2.76883	12.9857	0.00243682	4.68996	0.000187654	Unknown Protein
TCONS_00008412	Solyc01g105370	1205	0	1.63693	0.000311214	#DIV/0!	0.000190121	Enoyl-(Acyl-carrier-protein) reductase II IPR004136 2-nitropropane dioxygenase, NPD
TCONS_00025176	Solyc04g009860	1487	3.22361	0.598485	0.000114166	0.185657	0.000190758	1-aminocyclopropane-1-carboxylate oxidase-like protein IPR005123 Oxoglutarate and iron-dependent
TCONS_00003350	Solyc01g095490	820	0	1.55945	0.000300818	#DIV/0!	0.0001929	Ubiquitin-conjugating enzyme E2 8 IPR000608 Ubiquitin-conjugating enzyme, E2
TCONS_00025448	Solyc04g016410	4140	1.18215	0.243985	4.85377e-05	0.206391	0.000198937	Chaperone protein dnaJ IPR001623 Heat shock protein DnaJ, N-terminal
TCONS_00013194	Solyc02g065580	1124	0.000215337	1.02207	0.000206563	4746.37	0.000202103	Cytochrome b561 IPR004877 Cytochrome b561, eukaryote
TCONS_00012322	Solyc02g093460	2349	0.00181076	1.00038	0.000202363	552.464	0.000202286	tRNA pseudouridine synthase B IPR020103 Pseudouridine synthase, catalytic domain
TCONS_00007407	Solyc01g094620	7958	0.00440899	1.38036	0.000289497	313.079	0.000209726	Mediator of RNA polymerase II transcription subunit 12 IPR019035 Mediator complex, subunit Med12
TCONS_00021163	Solyc03g114580	2056	0	2.69342	0.00057484	#DIV/0!	0.000213424	Uridine kinase IPR000764 Uridine kinase
TCONS_00029967	Solyc05g008810	1271	0	2.25689	0.000482824	#DIV/0!	0.000213933	Lipid phosphate phosphatase 3 IPR000326 Phosphatidic acid phosphatase type 2_haloperoxidase
TCONS_00059849	Solyc11g011850	2389	0.00307312	1.87284	0.000412477	609.426	0.000220241	Galactosylgalactosylxylosylprotein 3-beta-glucuronosyltransferase 1 IPR005027 Glycosyl transferas
TCONS_00029146	Solyc05g052020	1629	0.181399	1.73141	0.000391121	9.54476	0.000225897	Serine esterase family protein IPR007751 Protein of unknown function DUF676, hydrolase-like
TCONS_00039694	Solyc07g066090	2491	0.000631709	3.30424	0.000755524	5230.64	0.000228653	SEC14 cytosolic factor family protein IPR001251 Cellular retinaldehyde-binding_triple function, C
TCONS_00003995	Solyc01g100970	702	2.27614	12.5036	0.00288775	5.49334	0.000230953	Pyrrolidone-carboxylate peptidase IPR000816 Peptidase C15, pyroglutamyl peptidase I
TCONS_00004076	Solyc01g102710	3515	9.98366e-05	2.94086	0.000693658	29456.7	0.000235869	Receptor like kinase, RLK
TCONS_00044995	Solyc08g016210	3639	0.00231032	1.07126	0.000253061	463.685	0.000236227	LRR receptor-like serine_threonine-protein kinase, RLP
TCONS_00009260	Solyc02g014150	1579	0.000839872	6.34402	0.00149867	7553.56	0.000236233	Photosystem II stability_assembly factor Ycf48-like protein IPR016705 Photosystem II stability_as
TCONS_00062166	Solyc12g010010	2457	0.149667	1.57743	0.00037733	10.5396	0.000239206	Cyclic nucleotide gated channel IPR000595 Cyclic nucleotide-binding
TCONS_00011128	mRNA:Solyc02g082590.2.1	2137	0.000217831	1.57674	0	7238.36	0	Superoxide dismutase IPR009003 Peptidase, trypsin-like serine and cysteine
TCONS_00037276	Solyc06g083830	2229	0.000280907	1.10172	0.000263639	3922.01	0.000239298	Serine_threonine kinase IPR002290 Serine_threonine protein kinase
TCONS_00037629	Solyc07g007610	1227	1.52865	0.316784	7.67011e-05	0.207231	0.000242124	AT2G21500 protein (Fragment) IPR001841 Zinc finger, RING-type
TCONS_00051817	Solyc10g006790	2594	0.000118342	1.2213	0.000298205	10320.1	0.00024417	Uncharacterized aarF domain-containing protein kinase 2 IPR004147 ABC-1
TCONS_00041927	mRNA:Solyc07g065710.2.1	2251	0.000916155	8.09487	0	8835.7	0	Ribosomal protein S6 kinase alpha-3 IPR002290 Serine_threonine protein kinase
TCONS_00066461	Solyc12g094520	843	0.00112381	2.05568	0.000524871	1829.21	0.000255327	4-coumarate-coa ligase IPR000873 AMP-dependent synthetase and ligase
TCONS_00010731	Solyc02g078820	1750	0.123386	1.70563	0.000436907	13.8235	0.000256156	Lysine ketoglutarate reductase trans-splicing related 1 IPR007877 Protein of unknown function DUF
TCONS_00019994	Solyc03g063320	1497	0	1.01494	0.000268285	#DIV/0!	0.000264336	Zinc transporter like 1 IPR002524 Cation efflux protein
TCONS_00058696	Solyc11g068650	1791	0.000902867	2.78166	0.00073572	3080.92	0.00026449	Predicted nucleoside-diphosphate-sugar epimerase IPR009367 Protein of unknown function DUF1022
TCONS_00030950	Solyc05g026380	2382	1.13495	0.261881	6.9285e-05	0.230742	0.000264567	Glutathione-regulated potassium-efflux system protein IPR006153 Cation_H+ exchanger
TCONS_00051096	Solyc09g075720	1829	1.45178	0.28829	7.64571e-05	0.198577	0.000265209	ATP binding _ serine-threonine kinase IPR002290 Serine_threonine protein kinase
TCONS_00039344	Solyc07g062640	2422	5.21139	0.417675	0.000112368	0.0801466	0.000269032	Fiber protein Fb32
TCONS_00017617	Solyc03g020020	6994	0.000499534	1.13792	0.000309214	2277.96	0.000271736	AT3G05680-like protein (Fragment)
TCONS_00059232	Solyc11g005200	1274	2.16244	0.304166	8.26614e-05	0.140659	0.000271764	Prolyl 4-hydroxylase alpha-2 subunit IPR006620 Prolyl 4-hydroxylase, alpha subunit
TCONS_00023662	Solyc04g063350	1752	26.7703	0.840289	0.000230711	0.0313889	0.000274561	3-methyl-2-oxobutanoate dehydrogenase (2-methylpropanoyl-transferring) IPR001017 Dehydrogenase, E
TCONS_00030034	Solyc05g009500	1587	5.87999	1.22123	0.000348012	0.207693	0.000284968	Peptide transporter IPR000109 TGF-beta receptor, type I_II extracellular region
TCONS_00010276	Solyc02g070550	2863	0.00256486	4.68071	0.00136279	1824.94	0.00029115	La-related protein 6 IPR006630 RNA-binding protein Lupus La
TCONS_00045725	Solyc08g066820	1463	0.000688938	1.25614	0.000369789	1823.3	0.000294385	Choline_ethanolamine kinase IPR002573 Choline_ethanolamine kinase
TCONS_00044887	Solyc08g014190	1851	0.000992372	1.81379	0.000536823	1827.73	0.000295968	Cytochrome P450
TCONS_00007306	Solyc01g091800	1319	0	1.39623	0.00041418	#DIV/0!	0.000296642	Ribosomal RNA small subunit methyltransferase A IPR011530 rRNA adenine dimethylase
TCONS_00027271	Solyc04g082620	3124	0.124382	1.90536	0.000572454	15.3186	0.000300444	Serine threonine-protein kinase IPR010513 Ribonuclease L
TCONS_00033929	Solyc06g071850	2222	0.270676	2.0769	0.000625823	7.67301	0.000301326	TPR repeat IPR011990 Tetratricopeptide-like helical
TCONS_00021283	Solyc03g115580	1372	0.934003	4.77121	0.00146387	5.10835	0.000306813	DNA excision repair protein 1 IPR004579 DNA repair protein rad10
TCONS_00006060	Solyc01g056690	2139	0.00014766	1.2082	0.000370791	8182.31	0.000306895	Kinase family protein IPR014045 Protein phosphatase 2C, N-terminal
TCONS_00019899	Solyc03g059260	1786	0	3.1386	0.000963525	#DIV/0!	0.000306992	Carboxyl-terminal-processing protease IPR004447 Peptidase S41A, C-terminal protease
TCONS_00033389	mRNA:Solyc06g064900.2.1	2728	5.04343e-05	3.65938	0	72557.4	0	Unknown Protein
TCONS_00026074	Solyc04g054320	1471	0.0441051	4.00532	0.00123622	90.8131	0.000308645	BZIP transcription factor IPR011616 bZIP transcription factor, bZIP-1
TCONS_00006087	Solyc01g057090	1777	0.00159179	3.90063	0.00121707	2450.47	0.000312019	Rhodopsin-like receptor IPR019358 Protein of unknown function DUF2215
TCONS_00000086	mRNA:Solyc00g008680.2.1	1604	0	1.79529	0	#DIV/0!	0	Calcium binding protein-like IPR011992 EF-Hand type
TCONS_00012776	Solyc02g030450	2736	1.39529	0.173748	5.44718e-05	0.124525	0.00031351	Protein SEY1 IPR008803 Root hair defective 3 GTP-binding
TCONS_00058743	Solyc11g069050	1720	1.44666	6.71604	0.00210942	4.64245	0.000314087	4-coumarate-coa ligase IPR000873 AMP-dependent synthetase and ligase
TCONS_00003035	Solyc01g090430	3166	0.000581914	1.43214	0.000453641	2461.09	0.000316757	Cc-nbs-lrr, resistance protein
TCONS_00049851	Solyc09g011730	1060	0.244741	1.31285	0.000416274	5.36424	0.000317077	3-dehydroquinate dehydratase
TCONS_00020253	Solyc03g082680	7462	0.0003706	1.59464	0.000508324	4302.86	0.00031877	Neuroblastoma-amplified protein-like protein IPR011046 WD40 repeat-like
TCONS_00029472	Solyc05g055340	727	0.785215	5.16444	0.00165452	6.5771	0.000320368	Agenet domain-containing protein IPR005491 ENT
TCONS_00026381	Solyc04g071710	1204	0.00217615	1.5998	0.000522855	735.152	0.000326825	Integral membrane protein IPR007462 Protein of unknown function DUF502
TCONS_00064861	Solyc12g011180	2415	0.00058616	1.52759	0.000514095	2606.1	0.00033654	General transcription factor 3C polypeptide 5 IPR019136 Transcription factor IIIC, subunit 5
TCONS_00062966	Solyc12g049270	1812	0.00186918	1.61101	0.000545427	861.881	0.000338562	Developmentally-regulated GTP-binding protein 2 IPR004095 TGS
TCONS_00002831	mRNA:Solyc01g086940.2.1	2456	0	1.33365	0	#DIV/0!	0	Zinc finger CCCH domain-containing protein 44 IPR018144 Plus-3 domain, subgroup
TCONS_00015263	Solyc02g091330	1845	0.302801	1.73912	0.000589754	5.74344	0.000339111	C20orf4 homolog IPR007946 AAR2
TCONS_00050077	Solyc09g018690	2282	1.29633	0.0795119	2.70104e-05	0.0613362	0.000339703	ATP-dependent DNA helicase RecQ IPR018982 RQC domain
TCONS_00004524	Solyc01g106590	1478	2.14983	0.303556	0.000107436	0.1412	0.000353925	Leaf senescence protein-like IPR004253 Protein of unknown function DUF231, plant
TCONS_00058515	Solyc11g066310	1317	0.000158538	1.10934	0.000399874	6997.31	0.000360461	mRNA clone RAFL24-05-D16
TCONS_00009980	Solyc02g067540	2097	0	1.25794	0.000463037	#DIV/0!	0.000368091	Methyltransferase IPR016065 Protein of unknown function methylase putative
TCONS_00043173	Solyc08g065360	2334	0.000161322	1.40466	0.000518506	8707.18	0.000369133	Glutathione-regulated potassium-efflux system protein IPR006153 Cation_H+ exchanger
TCONS_00021676	Solyc03g119760	1993	2.21839	0.442657	0.000165598	0.19954	0.0003741	Baculoviral IAP repeat-containing 4 (Predicted) IPR019396 Transmembrane Fragile-X-F-associated pr
TCONS_00012692	Solyc02g021650	3667	0.000310824	1.43901	0.000540051	4629.66	0.000375293	DNA damage-binding protein 1 IPR004871 Cleavage and polyadenylation specificity factor, A subunit
TCONS_00039275	Solyc07g061960	1332	0.00108411	2.95884	0.00111616	2729.28	0.000377229	Hydroxyacylglutathione hydrolase IPR001279 Beta-lactamase-like
TCONS_00005038	mRNA:Solyc01g111990.2.1	3605	0	2.1782	0	#DIV/0!	0	Alanyl-tRNA synthetase IPR002318 Alanyl-tRNA synthetase, class IIc
TCONS_00051638	Solyc10g005030	2498	3.27624	0.550005	0.000208434	0.167877	0.000378967	Pseudo-response regulator 9 IPR001789 Signal transduction response regulator, receiver region
TCONS_00009386	mRNA:Solyc02g021620.2.1	3056	0	1.03511	0	#DIV/0!	0	Solute carrier family 12 (Potassium_chloride transporters) member 6 IPR004842 Na_K_Cl co-transpor
TCONS_00060184	Solyc11g020300	1916	0.00265902	6.62988	0.00253709	2493.35	0.000382675	Translocon Tic40 IPR006636 Heat shock chaperonin-binding
TCONS_00066879	Solyc12g100200	1943	1.14665	0.251735	9.67608e-05	0.21954	0.000384376	Protein YdiU IPR003846 Uncharacterised protein family UPF0061
TCONS_00065178	Solyc12g019010	892	0.0318559	2.69419	0.00103746	84.5743	0.000385073	Ubiquinone_menaquinone biosynthesis methyltransferase UbiE IPR004033 UbiE_COQ5 methyltransferase
TCONS_00047103	Solyc09g008380	1348	2.05848	0.269163	0.000104618	0.130758	0.000388679	Pectate lyase-like protein IPR002022 Pectate lyase_Amb allergen
TCONS_00015515	Solyc02g093920	1487	0.0632019	1.021	0.000403509	16.1546	0.00039521	COP9 signalosome complex subunit 3 IPR000717 Proteasome component region PCI
TCONS_00039219	Solyc07g056540	1352	0.107259	15.6972	0.00622941	146.349	0.000396848	L-lactate dehydrogenase IPR012133 Alpha-hydroxy acid dehydrogenase, FMN-dependent
TCONS_00043761	Solyc08g076470	1794	0.151717	1.78045	0.000714475	11.7353	0.000401289	Glycerol-3-phosphate acyltransferase IPR016222 Glycerol-3-phosphate O-acyltransferase
TCONS_00003040	Solyc01g090470	1559	0.00135203	1.72863	0.000702874	1278.54	0.000406608	Bfr2 IPR012617 TRAUB
TCONS_00060443	Solyc11g045510	2144	0	1.1287	0.000460577	#DIV/0!	0.00040806	Homology to unknown gene IPR017986 WD40 repeat, region
TCONS_00035637	Solyc06g051410	1167	0	3.04222	0.00124217	#DIV/0!	0.00040831	N-(5_apos-phosphoribosyl)anthranilate isomerase IPR011060 Ribulose-phosphate binding barrel
TCONS_00026717	Solyc04g077030	2292	0	1.84428	0.000763501	#DIV/0!	0.000413983	Xylulose kinase IPR000577 Carbohydrate kinase, FGGY
TCONS_00026578	Solyc04g074860	2149	4.03927e-05	1.4668	0.000614179	36313.5	0.00041872	Mate efflux family protein IPR002528 Multi antimicrobial extrusion protein MatE
TCONS_00019735	Solyc03g046470	2511	9.79487	2.31113	0.000974281	0.235953	0.00042156	Auxin-independent growth promoter protein-like IPR004348 Protein of unknown function DUF246, plan
TCONS_00056045	Solyc10g081610	3993	0	1.5626	0.000663883	#DIV/0!	0.000424858	Ubiquitin carboxyl-terminal hydrolase family protein expressed IPR001394 Peptidase C19, ubiquitin
TCONS_00060012	Solyc11g013270	2110	0.00090938	1.06952	0.000464443	1176.1	0.000434254	Os01g0841200 protein (Fragment) IPR004348 Protein of unknown function DUF246, plant
TCONS_00011970	mRNA:Solyc02g090260.1.1	3842	0	2.32526	0	#DIV/0!	0	cDNA clone J20 full insert sequence
TCONS_00061348	Solyc11g069710	2285	0.067303	1.10824	0.0004827	16.4664	0.000435555	ABC transporter G family member 3 IPR013525 ABC-2 type transporter
TCONS_00028184	Solyc05g014650	711	0.257938	3.36401	0.00146973	13.0419	0.000436898	Iojap-like protein IPR004394 Iojap-related protein
TCONS_00013307	Solyc02g067660	2019	0.182642	1.39415	0.00062421	7.63324	0.000447735	Phytoalexin deficient 4 (Fragment) IPR002921 Lipase, class 3
TCONS_00018625	Solyc03g119730	2190	2.07056	0.507493	0.000227255	0.245099	0.000447799	Histone deacetylase 6 IPR000286 Histone deacetylase superfamily
TCONS_00057382	Solyc11g013070	1631	1.26198	0.200926	9.17654e-05	0.159215	0.000456712	Inner membrane protein OXA1L mitochondrial IPR001708 Membrane insertion protein, OxaA_YidC
TCONS_00002325	Solyc01g066850	1475	0.00043237	1.32285	0.000613132	3059.53	0.000463493	Nodulin MtN21 family protein IPR000620 Protein of unknown function DUF6, transmembrane
TCONS_00025083	Solyc04g008910	1499	0.00052388	5.35663	0.00249315	10224.9	0.000465433	Fgenesh protein 60 IPR004158 Protein of unknown function DUF247, plant
TCONS_00044287	Solyc08g081840	4532	0.000292798	1.04065	0.000509525	3554.16	0.000489622	GAMYB-binding protein (Fragment) IPR013089 Kelch related
TCONS_00022711	Solyc04g015290	1352	0.0028205	2.19201	0.00108556	777.171	0.000495235	Myb family transcription factor IPR006447 Myb-like DNA-binding region, SHAQKYF class
TCONS_00010698	Solyc02g078750	3342	1.55184	0.249278	0.000128839	0.160634	0.000516849	Receptor protein kinase IPR002290 Serine_threonine protein kinase
TCONS_00046433	Solyc08g078960	2926	0	1.08214	0.000564954	#DIV/0!	0.000522071	Oxysterol-binding family protein IPR000648 Oxysterol-binding protein
TCONS_00035904	Solyc06g060370	1615	0	1.19838	0.000626757	#DIV/0!	0.000523004	Organic anion transporter IPR004853 Protein of unknown function DUF250
TCONS_00059790	Solyc11g011180	3083	0.00132398	1.36812	0.000722754	1033.34	0.000528283	LRR receptor-like serine_threonine-protein kinase, RLP
TCONS_00025062	mRNA:Solyc04g008740.2.1	2217	0	1.01074	0	#DIV/0!	0	Pyruvate kinase IPR001697 Pyruvate kinase
TCONS_00017657	Solyc03g019650	548	0.00512653	12.1256	0.00646973	2365.26	0.00053356	Nodulin-like protein IPR010658 Nodulin-like
TCONS_00044090	Solyc08g079760	2348	4.04645	0.772272	0.000414109	0.190852	0.000536222	Unknown Protein
TCONS_00001173	Solyc01g005910	1529	0	1.24993	0.000674472	#DIV/0!	0.000539608	Acid phosphatase_vanadium-dependent haloperoxidase related IPR003832 Acid phosphatase_vanadium-de
TCONS_00035560	Solyc06g050510	4658	0	1.24507	0.000676918	#DIV/0!	0.000543679	DNA repair protein IPR001650 DNA_RNA helicase, C-terminal
TCONS_00027245	Solyc04g082410	2793	2.18688	12.084	0.00667417	5.52568	0.000552315	BTB_POZ domain-containing protein IPR013089 Kelch related
TCONS_00041440	Solyc07g055210	1796	0	1.06343	0.000594841	#DIV/0!	0.000559361	Aspartate aminotransferase IPR000796 Aspartate_other aminotransferase
TCONS_00003570	Solyc01g097360	553	0	2.53242	0.00142203	#DIV/0!	0.00056153	Unknown Protein
TCONS_00061190	Solyc11g068540	1033	0.01159	1.83215	0.00103624	158.08	0.000565587	N-carbamoylputrescine amidase IPR003010 Nitrilase_cyanide hydratase and apolipoprotein N-acyltran
TCONS_00023897	mRNA:Solyc04g072460.2.1	1494	0	1.50695	0	#DIV/0!	0	BZIP transcription factor IPR011616 bZIP transcription factor, bZIP-1
TCONS_00040088	Solyc07g008320	3802	0.00485099	1.88933	0.0010729	389.473	0.000567873	Calcium-transporting ATPase 1 IPR006408 ATPase, P-type, calcium-transporting, PMCA-type
TCONS_00061472	Solyc11g071890	1630	0.00107658	3.08578	0.00175625	2866.28	0.000569143	Outer envelope membrane protein
TCONS_00026622	mRNA:Solyc04g076300.2.1	2694	0	1.10603	0	#DIV/0!	0	Transporter small conductance mechanosensitive ion channel (MscS) family IPR006685 Mechanosensiti
TCONS_00040191	Solyc07g009220	2236	1.15342	0.221301	0.000126624	0.191865	0.00057218	Pentatricopeptide repeat-containing protein IPR002885 Pentatricopeptide repeat
TCONS_00010595	Solyc02g077680	5852	1.29925	0.223869	0.000128841	0.172306	0.00057552	Phosphorylase IPR011833 Glycogen_starch_alpha-glucan phosphorylase
TCONS_00032770	Solyc06g050930	2387	2.5921	0.505759	0.00029191	0.195116	0.000577172	Endo beta n-acetylglucosaminidase IPR005201 Glycoside hydrolase, family 85
TCONS_00026306	Solyc04g064800	2298	0.00215753	1.88245	0.00108733	872.502	0.000577614	Zinc finger CCCH domain-containing protein 38 IPR000571 Zinc finger, CCCH-type
TCONS_00024721	mRNA:Solyc04g082610.2.1	3429	0	1.39694	0	#DIV/0!	0	Glutamate-gated kainate-type ion channel receptor subunit GluR5 IPR017103 Ionotropic glutamate-li
TCONS_00024772	Solyc04g005010	1320	0	1.15492	0.000690508	#DIV/0!	0.000597884	Phosphoglycerate mutase IPR002156 Ribonuclease H
TCONS_00062669	Solyc12g019740	1571	0.0440853	5.7046	0.00350655	129.399	0.000614688	Thioredoxin family protein IPR015467 Thioredoxin, core
TCONS_00038661	Solyc07g045330	1955	1.65714	0.250075	0.000159418	0.150908	0.000637481	Golgi pH regulator IPR015672 G-protein coupled receptor 89-related
TCONS_00054288	Solyc10g007600	1544	4.64094	34.3423	0.0219418	7.39986	0.000638915	L-lactate dehydrogenase IPR012133 Alpha-hydroxy acid dehydrogenase, FMN-dependent
TCONS_00007114	Solyc01g089910	1784	0	2.42182	0.00155175	#DIV/0!	0.000640737	Flotillin domain protein IPR001107 Band 7 protein
TCONS_00028119	mRNA:Solyc05g014100.1.1	3159	0	2.30852	0	#DIV/0!	0	Esterase_lipase_thioesterase (Fragment) IPR017451 F-box associated type 1
TCONS_00028490	mRNA:Solyc05g023710.2.1	637	0	1.42952	0	#DIV/0!	0	Nucleolar complex protein 2 homolog IPR005343 Uncharacterised protein family UPF0120
TCONS_00038240	Solyc07g038100	2363	2.74409	0.310843	0.000199208	0.113277	0.000640864	Unknown Protein
TCONS_00007605	Solyc01g096710	2054	0.00475923	1.73177	0.00111814	363.876	0.000645663	Nuclear transcription factor Y subunit C-1 IPR003958 Transcription factor CBF_NF-Y_archaeal histo
TCONS_00059576	Solyc11g008350	3643	0	1.23284	0.0007981	#DIV/0!	0.000647367	Kinesin-like protein IPR001752 Kinesin, motor region
TCONS_00014838	Solyc02g086870	1793	0.206217	3.62117	0.00237105	17.56	0.000654775	Farnesyltransferase beta subunit IPR008930 Terpenoid cylases_protein prenyltransferase alpha-alph
TCONS_00040989	Solyc07g045230	3168	0	1.0365	0.000689541	#DIV/0!	0.000665259	Hydroxyproline-rich glycoprotein family protein-like IPR009719 Protein of unknown function DUF129
TCONS_00013059	Solyc02g062780	2647	0.000523909	3.81841	0.00255468	7288.31	0.000669043	Chromodomain-helicase-DNA-binding protein 6 IPR000330 SNF2-related
TCONS_00024164	Solyc04g076880	2368	0.000762635	1.03813	0.000696119	1361.24	0.000670551	Phosphoenolpyruvate carboxykinase IPR001272 Phosphoenolpyruvate carboxykinase, ATP-utilising
TCONS_00035069	mRNA:Solyc06g009160.2.1	3620	0	1.06013	0	#DIV/0!	0	Fatty acid oxidation complex subunit alpha IPR001753 Crotonase, core
TCONS_00043101	Solyc08g062770	2272	2.74148	0.571225	0.000387688	0.208364	0.000678696	Methyltransferase-like protein 6 IPR013217 Methyltransferase type 12
TCONS_00017162	Solyc03g083540	994	0.00880069	1.18113	0.000811922	134.209	0.000687411	Methylosome subunit pICln IPR003521 Nucleotide-sensitive chloride conductance regulator
TCONS_00045871	Solyc08g068330	1628	5.24537e-05	1.51181	0.00105765	28821.8	0.000699592	Aspartate aminotransferase IPR000796 Aspartate_other aminotransferase
TCONS_00005102	Solyc01g005120	889	1.24299	7.82962	0.00554597	6.29902	0.000708332	Xyloglucan endotransglucosylase_hydrolase 13 IPR016455 Xyloglucan endotransglucosylase_hydrolase
TCONS_00041846	Solyc07g065020	1819	3.59347	0.715197	0.000507855	0.199027	0.000710091	Serine_threonine-protein phosphatase-tetraphosphatase
TCONS_00020779	Solyc03g098750	598	0.0155692	8.2717	0.00590815	531.286	0.000714261	Unknown Protein
TCONS_00014246	Solyc02g080880	1952	0.0030358	4.11239	0.00293828	1354.63	0.000714494	Aspartic proteinase IPR001461 Peptidase A1
TCONS_00006505	Solyc01g067800	1794	0.0066289	1.21701	0.000874739	183.592	0.000718761	E3 ubiquitin-protein ligase MARCH1 IPR011016 Zinc finger, RING-CH-type
TCONS_00024501	Solyc04g080550	1210	0.000120056	1.92314	0.00140204	16018.7	0.000729037	Phenylcoumaran benzylic ether reductase IPR008030 NmrA-like
TCONS_00033482	Solyc06g065840	4118	4.76339	0.483188	0.000357841	0.101438	0.000740583	Trafficking protein particle complex subunit 9 IPR013935 Transport protein Trs120
TCONS_00034817	Solyc06g005890	1157	0.000626405	2.06947	0.00154206	3303.73	0.000745147	Unknown Protein IPR007750 Protein of unknown function DUF674
TCONS_00065129	Solyc12g017540	2708	8.92582e-05	1.76187	0.00131445	19739	0.000746054	F-box_ankyrin repeat protein SKIP35 IPR002110 Ankyrin
TCONS_00040066	mRNA:Solyc07g008190.2.1	2569	0	2.41147	0	#DIV/0!	0	Unknown Protein
TCONS_00051678	Solyc10g005630	1516	0.00121076	1.6663	0.00125223	1376.24	0.000751503	Serine_threonine-protein kinase receptor IPR002290 Serine_threonine protein kinase
TCONS_00037983	mRNA:Solyc07g018350.2.1	3889	0	2.23034	0	#DIV/0!	0	DNA mismatch repair protein muts IPR015536 DNA mismatch repair protein MutS-homolog MSH6
TCONS_00040429	mRNA:Solyc07g021050.1.1	2587	0	1.19346	0	#DIV/0!	0	Unknown Protein
TCONS_00058946	Solyc11g071600	4220	0.00175682	2.90955	0.00219351	1656.15	0.0007539	Aldehyde oxidase IPR002346 Molybdopterin dehydrogenase, FAD-binding
TCONS_00045223	Solyc08g023460	3181	2.09097	0.221977	0.000170526	0.10616	0.000768215	Cell cycle control protein IPR005045 Protein of unknown function DUF284, transmembrane eukaryotic
TCONS_00039143	Solyc07g055720	1121	0	3.50186	0.00269684	#DIV/0!	0.000770116	Heat shock protein Hsp20 IPR008978 HSP20-like chaperone
TCONS_00004657	Solyc01g107630	1405	3.58141	0.654953	0.000511975	0.182876	0.000781697	Cell division cycle protein 123-like protein IPR009772 D123
TCONS_00017905	Solyc03g113490	2196	0.0818426	2.16668	0.00169717	26.4737	0.000783304	Hedgehog-interacting protein 1 (Fragment) IPR011041 Soluble quinoprotein glucose_sorbosone dehydr
TCONS_00009536	Solyc02g032330	2598	1.50125	0.34308	0.000278907	0.22853	0.00081295	Sterol-4-alpha-carboxylate 3-dehydrogenase decarboxylating IPR002225 3-beta hydroxysteroid dehydr
TCONS_00001932	Solyc01g028800	3049	1.56774	0.1274	0.000105095	0.0812635	0.000824922	Pumilio-family RNA binding protein IPR011989 Armadillo-like helical
TCONS_00030255	Solyc05g012330	1634	13.3508	2.4255	0.0020167	0.181675	0.000831457	Ureide permease 2 IPR009834 Fatty acid elongase 3-ketoacyl-CoA synthase 1
TCONS_00052074	Solyc10g009500	917	5.41395	0.287854	0.000244263	0.0531689	0.000848566	Dihydroflavonol 4-reductase-binding domain
TCONS_00066426	Solyc12g089220	1344	5.93833	0.654172	0.000555582	0.110161	0.00084929	Wound responsive protein (Fragment) IPR003729 Protein of unknown function DUF151
TCONS_00037499	Solyc07g006300	2273	0.00600558	1.14447	0.000973567	190.568	0.000850671	CER1 protein (Fragment) IPR006694 Fatty acid hydroxylase
TCONS_00038567	Solyc07g043600	1827	0.0113747	1.03925	0.000906103	91.365	0.000871882	Pentatricopeptide repeat-containing protein IPR002885 Pentatricopeptide repeat
TCONS_00028093	Solyc05g013870	2925	0.26976	1.9424	0.00174629	7.20047	0.000899037	Sieve element-occluding protein 3
TCONS_00060933	Solyc11g065340	3082	0.0181848	3.646	0.00339917	200.497	0.000932301	Unknown Protein
TCONS_00013644	Solyc02g070280	2068	0.000460577	2.80923	0.00263378	6099.37	0.000937545	Amino acid transporter IPR015606 Cationic amino acid transporter
TCONS_00025595	Solyc04g026280	2361	1.61667	0.134986	0.000127244	0.0834963	0.000942646	S1 self-incompatibility locus-linked pollen 3.15 protein (Fragment)
TCONS_00018590	Solyc03g119570	1991	0.124533	1.74136	0.00166118	13.9831	0.000953956	Glucose-repressible alcohol dehydrogenase transcriptional effector IPR005135 Endonuclease_exonucl
TCONS_00005249	Solyc01g006700	981	0.142005	1.50199	0.00147599	10.577	0.00098269	Downstream neighbor of SON
TCONS_00048232	mRNA:Solyc09g064590.2.1	3110	0	1.15505	0	#DIV/0!	0	Pre-mRNA-processing factor 39 IPR003107 RNA-processing protein, HAT helix
TCONS_00048590	Solyc09g074980	3119	1.68372	0.150316	0.000151415	0.0892761	0.00100731	MutL DNA mismatch repair protein IPR015434 Post Meiotic Segregation 2
TCONS_00059181	Solyc11g005020	3892	0.000285816	2.54087	0.00257598	8889.88	0.00101382	Protein translocase subunit secA IPR000185 SecA protein
TCONS_00030367	Solyc05g013570	2034	0.000252237	1.02155	0.00103711	4049.96	0.00101523	AT1G67900-like protein (Fragment) IPR004249 NPH3
TCONS_00066276	Solyc12g087810	700	0	3.98444	0.00408554	#DIV/0!	0.00102537	Flowering locus C-like MADS-box protein IPR002487 Transcription factor, K-box
TCONS_00064362	Solyc12g005930	1203	0.0318792	1.50097	0.00154923	47.0831	0.00103215	TBC1 domain family member 2 IPR000195 RabGAP_TBC
TCONS_00002720	Solyc01g081050	4313	9.19322e-05	2.70769	0.00284634	29453.1	0.00105121	D-alanine--poly(phosphoribitol) ligase subunit 1 IPR000873 AMP-dependent synthetase and ligase
TCONS_00017556	Solyc03g098240	1622	0.000868242	1.39585	0.00152826	1607.67	0.00109486	Glutamate decarboxylase IPR010107 Glutamate decarboxylase
TCONS_00031957	Solyc06g005360	1086	0.00163909	2.88633	0.00320658	1760.93	0.00111095	Actin depolymerizing factor 3 IPR002108 Actin-binding, cofilin_tropomyosin type
TCONS_00027939	Solyc05g012270	1794	0.000940515	1.64457	0.00184683	1748.58	0.00112299	Argininosuccinate synthase IPR001518 Argininosuccinate synthase
TCONS_00054087	mRNA:Solyc10g006170.2.1	2444	0	1.79246	0	#DIV/0!	0	Cell differentiation protein rcd1 IPR007216 Cell differentiation, Rcd1-like
TCONS_00038628	Solyc07g045160	1841	0.00129531	1.13909	0.00128015	879.396	0.00112384	Phosphofructokinase family protein IPR012004 Pyrophosphate-dependent phosphofructokinase TP0108
TCONS_00032945	Solyc06g053740	1437	0.0001411	2.77277	0.00316764	19651.1	0.00114241	Ubiquitin carboxyl-terminal hydrolase (Fragment) IPR002083 MATH
TCONS_00055961	Solyc10g081020	5447	1.55953	6.66474	0.00773819	4.27356	0.00116106	Transcription elongation factor SPT6 IPR017072 Transcription elongation factor Spt6
TCONS_00054233	mRNA:Solyc10g007130.2.1	2179	0	1.0216	0	#DIV/0!	0	Os06g0483900 protein (Fragment) IPR001356 Homeobox
TCONS_00008030	Solyc01g101100	2108	0.0578851	1.38167	0.00160673	23.8692	0.00116289	Receptor-like protein kinase IPR002290 Serine_threonine protein kinase
TCONS_00066849	Solyc12g099810	577	0.000280271	1.33585	0.0015549	4766.28	0.00116398	Crt homolog 1
TCONS_00049176	Solyc09g097880	3080	2.02085	0.191652	0.000226083	0.0948373	0.00117965	DNA topoisomerase IPR000380 DNA topoisomerase, type IA, core
TCONS_00034757	Solyc06g005350	1153	0.0149177	1.29107	0.00153223	86.5462	0.00118679	Ras-related protein Rab-8A IPR003579 Ras small GTPase, Rab type
TCONS_00041608	Solyc07g062140	3405	0.00630736	1.05897	0.00130093	167.894	0.00122849	Alpha alpha-trehalose-phosphate synthase IPR012766 Alpha,alpha-trehalose-phosphate synthase
TCONS_00051274	Solyc09g089560	3681	0.0213403	1.39262	0.001755	65.2578	0.00126021	Ubiquitin carboxyl-terminal hydrolase family protein expressed IPR002083 MATH
TCONS_00023382	Solyc04g051570	10236	4.18878	0.366993	0.00046311	0.0876133	0.0012619	AT4G39450-like protein (Fragment)
TCONS_00007534	Solyc01g096030	2243	1.05862	0.124776	0.000159689	0.117867	0.00127981	ENTH_VHS domain-containing protein IPR018610 Protein of unknown function DUF2043
TCONS_00058601	Solyc11g066820	1363	0.00666455	5.44994	0.0071629	817.751	0.00131431	Cellulose synthase-like C6 glycosyltransferase family 2 IPR001173 Glycosyl transferase, family 2
TCONS_00007918	Solyc01g099980	3145	0	2.43607	0.00322329	#DIV/0!	0.00132315	Glycine-rich protein IPR009836 Protein of unknown function DUF1399
TCONS_00023663	Solyc04g063360	3352	0	1.71944	0.00231987	#DIV/0!	0.0013492	Cell division protease ftsH homolog IPR003959 ATPase, AAA-type, core
TCONS_00060906	Solyc11g065100	778	0.00372528	4.93812	0.00668036	1325.57	0.00135281	Mitochondria fission 1 protein IPR016543 Tetratricopeptide repeat 11 Fission 1 protein
TCONS_00041008	Solyc07g045370	2417	2.00578	0.443323	0.000606156	0.221023	0.0013673	Las1-like family protein expressed IPR007174 Las1-like
TCONS_00017473	Solyc03g097520	1895	0.0017278	1.25137	0.00171854	724.256	0.00137333	MORC family CW-type zinc finger protein 4 IPR003594 ATP-binding region, ATPase-like
TCONS_00010725	Solyc02g078810	2095	0.000335768	1.10999	0.00154126	3305.82	0.00138854	Bromodomain protein IPR001487 Bromodomain
TCONS_00026105	Solyc04g054780	6725	1.16835	0.114366	0.000161868	0.0978868	0.00141535	Unknown Protein
TCONS_00032639	Solyc06g048460	3198	1.61502	0.303449	0.00043586	0.187892	0.00143635	Anaphase promoting complex subunit 1 IPR002015 Proteasome_cyclosome, regulatory subunit
TCONS_00060989	mRNA:Solyc11g065820.1.1	1771	0	1.63336	0	#DIV/0!	0	Mate efflux family protein IPR002528 Multi antimicrobial extrusion protein MatE
TCONS_00029518	Solyc05g055830	1352	0.00280887	1.86813	0.00271402	665.082	0.0014528	R3H domain-containing protein 2 IPR001374 Single-stranded nucleic acid binding R3H
TCONS_00062713	Solyc12g021170	2092	0.00570937	1.11319	0.00162108	194.976	0.00145625	Electron-transfer flavoprotein ubiquinone oxidoreductase IPR007859 Electron transfer flavoprotein
TCONS_00011872	Solyc02g089340	3816	0.252341	1.10967	0.00163688	4.3975	0.00147511	DNA-directed RNA polymerase IPR002092 DNA-directed RNA polymerase, bacteriophage type
TCONS_00061335	mRNA:Solyc11g069610.1.1	4502	0	1.2905	0	#DIV/0!	0	Chromatin remodeling complex subunit
TCONS_00063064	Solyc12g044190	1750	0.0117743	4.88026	0.0073154	414.484	0.00149898	Nbs-lrr, resistance protein
TCONS_00062437	mRNA:Solyc12g014400.1.1	1187	0	2.55438	0	#DIV/0!	0	Cell differentiation protein rcd1 IPR007216 Cell differentiation, Rcd1-like
TCONS_00017137	Solyc03g083410	5803	2.02614	0.220211	0.000338995	0.108685	0.00153941	Histone-lysine N-methyltransferase IPR001214 SET
TCONS_00065315	Solyc12g076350	3123	0.00751341	1.19575	0.00187545	159.149	0.00156843	Thyroid receptor-interacting protein 13
TCONS_00065370	mRNA:Solyc12g027590.1.1	3788	0	1.00678	0	#DIV/0!	0	Exportin 4
TCONS_00040929	Solyc07g043270	3221	3.25952	0.494206	0.00079582	0.151619	0.0016103	Protein FAR1-RELATED SEQUENCE 4 IPR018289 MULE transposase, conserved domain
TCONS_00037519	Solyc07g006500	3018	7.66915e-05	12.2057	0.0197769	159153	0.0016203	Alpha alpha-trehalose-phosphate synthase (UDP-forming) IPR001830 Glycosyl transferase, family 20
TCONS_00048350	Solyc09g065630	2406	0.000935727	1.32793	0.00218143	1419.14	0.00164273	Protein TIFY 4B IPR010399 Tify
TCONS_00066788	Solyc12g099330	330	0.160613	108.374	0.1786	674.752	0.001648	Unknown Protein
TCONS_00008348	Solyc01g104770	1790	0	1.97365	0.00341687	#DIV/0!	0.00173124	Actin IPR004000 Actin_actin-like
TCONS_00066201	mRNA:Solyc12g056290.1.1	1549	0	2.68105	0	#DIV/0!	0	Unknown Protein
TCONS_00049943	Solyc09g014760	1444	14.3907	3.35299	0.00609811	0.232997	0.00181871	Chlorophyll synthase IPR011799 Chlorophyll synthase, ChlG
TCONS_00031725	Solyc05g055420	2740	0.000158247	2.04615	0.00378088	12930.1	0.0018478	Exostosin-2 IPR015338 EXTL2, alpha-1,4-N-acetylhexosaminyltransferase
TCONS_00047690	Solyc09g018450	2824	3.09678	0.543481	0.00102081	0.175499	0.00187828	Ubiquitin-activating enzyme E1 IPR018075 Ubiquitin-activating enzyme, E1
TCONS_00013789	Solyc02g071870	3512	3.30005	0.129471	0.000245427	0.039233	0.00189561	Receptor like kinase, RLK
TCONS_00057140	Solyc11g011030	876	0.0137612	4.83103	0.00963727	351.062	0.00199487	Pto-responsive gene 1 protein IPR010399 Tify
TCONS_00024986	Solyc04g007960	868	1.49098	0.172188	0.00034477	0.115486	0.00200229	Calcium binding protein Caleosin IPR007736 Caleosin related
TCONS_00024938	Solyc04g007490	3802	1.51738	0.240457	0.000497747	0.158469	0.00207	Cc-nbs-lrr, resistance protein with an R1 specific domain
TCONS_00022769	Solyc04g015690	3018	0	2.01785	0.00424592	#DIV/0!	0.00210418	Insulin degrading enzyme IPR011237 Peptidase M16, core
TCONS_00032934	Solyc06g053570	6920	2.30328	0.452514	0.000967613	0.196465	0.00213831	Tpr protein (Fragment)
TCONS_00062621	Solyc12g019110	3268	1.23951	0.249972	0.000534719	0.20167	0.00213912	Valyl-tRNA synthetase IPR002303 Valyl-tRNA synthetase, class Ia
TCONS_00063938	Solyc12g096820	1422	6.14186	0.745206	0.00160944	0.121332	0.00215972	UDP-glucosyltransferase family 1 protein IPR002213 UDP-glucuronosyl_UDP-glucosyltransferase
TCONS_00066287	mRNA:Solyc12g087920.1.1	2058	0	5.68082	4.74631e-06	#DIV/0!	8.35497e-07	RLK, Receptor like protein, putative resistance protein with an antifungal domain
TCONS_00023333	Solyc04g050960	3106	0.000382306	1.33189	0.00288559	3483.83	0.00216654	Chromatin remodeling complex subunit IPR012287 Homeodomain-related
TCONS_00003896	Solyc01g100190	1987	0.13371	1.31321	0.00294232	9.82133	0.00224056	Misato homolog 1 IPR019746 Tubulin_FtsZ, N-terminal
TCONS_00059280	Solyc11g005760	2165	0.00921878	2.01834	0.00453171	218.938	0.00224527	Glycogenin-like protein IPR002495 Glycosyl transferase, family 8
TCONS_00011578	mRNA:Solyc02g086820.2.1	1236	13.2211	32.8576	7.69162e-05	2.48524	2.3409e-06	Carbonic anhydrase IPR015892 Carbonic anhydrase, prokaryotic-like, conserved site
TCONS_00064187	Solyc12g099940	1692	0.522589	2.30455	0.00536139	4.40987	0.00232644	Gcn5-related n-acetyltransferase family protein IPR000182 GCN5-related N-acetyltransferase
TCONS_00063925	mRNA:Solyc12g096710.1.1	3870	1.5096	0.774871	2.21235e-06	0.513296	2.85512e-06	Receptor like kinase, RLK
TCONS_00043267	Solyc08g066330	1249	4.64147	0.982212	0.00232153	0.211617	0.00236357	Cell division protein kinase 2 IPR002290 Serine_threonine protein kinase
TCONS_00053643	Solyc10g083710	2149	0.0194231	2.08599	0.00512143	107.397	0.00245516	3-deoxy-D-manno-octulosonic acid transferase-like protein IPR007507 Three-deoxy-D-manno-octuloson
TCONS_00022969	Solyc04g028570	2312	2.23458	0.399853	0.000986932	0.178939	0.00246824	Lysine-specific demethylase 4D IPR013129 Transcription factor jumonji
TCONS_00024618	mRNA:Solyc04g081700.2.1	449	30.0098	11.2383	3.9224e-05	0.374488	3.49021e-06	Unknown Protein
TCONS_00008983	Solyc01g112010	1014	2.30948	0.0103796	2.59473e-05	0.00449435	0.00249984	Pre-rRNA-processing protein ESF2
TCONS_00029524	Solyc05g055940	1821	0.000533186	2.19358	0.00552119	4114.1	0.00251698	Myb family transcription factor IPR006447 Myb-like DNA-binding region, SHAQKYF class
TCONS_00021377	Solyc03g116600	2412	0.148966	4.32389	0.0109363	29.026	0.00252927	Zeta2-COP IPR011012 Longin-like
TCONS_00061941	Solyc12g008340	2469	1.11773	0.141093	0.000359535	0.126232	0.00254821	Exostosin family protein IPR004263 Exostosin-like
TCONS_00051032	Solyc09g075090	1823	0.132717	1.26284	0.00325616	9.51528	0.00257844	Arginine_serine-rich splicing factor IPR012677 Nucleotide-binding, alpha-beta plait
TCONS_00015736	Solyc03g005960	3406	2.71337	0.102067	0.000279077	0.0376163	0.00273425	Receptor like kinase, RLK
TCONS_00027610	mRNA:Solyc05g007770.2.1	1430	1.76865	1.20099	6.44104e-06	0.679043	5.36311e-06	NAC domain transcription factor protein
TCONS_00057506	Solyc11g016990	1337	0.0648351	4.22688	0.0116255	65.1943	0.00275037	Receptor-type tyrosine-protein phosphatase S IPR000242 Protein-tyrosine phosphatase, receptor_non
TCONS_00061068	Solyc11g066480	3697	0.00357881	1.32343	0.00365674	369.796	0.00276308	PHD finger family protein IPR019787 Zinc finger, PHD-finger
TCONS_00015845	Solyc03g007140	2111	4.15833	0.925941	0.00255935	0.222671	0.00276405	B3 domain-containing protein Os01g0905400 IPR003340 Transcriptional factor B3
TCONS_00064416	mRNA:Solyc12g006240.1.1	1099	1.24794e-05	3.31755	2.13824e-05	265842	6.44524e-06	CONSTANS-like zinc finger protein IPR000315 Zinc finger, B-box
TCONS_00051460	Solyc09g091850	3957	1.43762	0.280119	0.000809635	0.194849	0.00289033	Non-lysosomal glucosylceramidase IPR014551 Beta-glucosidase, GBA2 type
TCONS_00027664	Solyc05g008200	6786	0.0201739	8.39843	0.0243473	416.302	0.00289903	Phosphatidylinositol-4-phosphate 5-kinase family protein IPR016034 Phosphatidylinositol-4-phospha
TCONS_00066289	mRNA:Solyc12g087920.1.1	2126	0	1.84027	1.54717e-05	#DIV/0!	8.4073e-06	RLK, Receptor like protein, putative resistance protein with an antifungal domain
TCONS_00033497	Solyc06g065900	1293	0.00495544	1.39776	0.00406456	282.066	0.00290791	Serine-rich protein
TCONS_00061289	Solyc11g069510	1403	0.0021272	1.86195	0.00541564	875.306	0.00290859	GATA transcription factor 9 IPR000679 Zinc finger, GATA-type
TCONS_00045636	Solyc08g065800	4084	1.23556	0.256277	0.000745462	0.207418	0.00290881	Unknown Protein
TCONS_00052680	mRNA:Solyc10g049420.1.1	267	0.825297	204.387	0.00234245	247.653	1.14609e-05	Unknown Protein
TCONS_00031753	Solyc05g055690	3587	2.03405	0.0619094	0.000180163	0.0304365	0.00291011	Transport protein SEC24 IPR006896 Sec23_Sec24 trunk region
TCONS_00030375	Solyc05g013670	1852	3.07678	0.264482	0.000794141	0.0859606	0.00300263	ATP binding protein IPR003594 ATP-binding region, ATPase-like
TCONS_00029453	Solyc05g055040	1717	0.0993448	3.2169	0.00969334	32.3812	0.00301325	Glycogenin-like protein IPR002495 Glycosyl transferase, family 8
TCONS_00037245	Solyc06g083640	3442	0.284674	2.2171	0.0067899	7.78821	0.00306251	Leucine-rich repeat family protein IPR001611 Leucine-rich repeat
TCONS_00003406	Solyc01g095930	1623	0.862371	4.33735	0.0133332	5.02956	0.00307404	O-acyltransferase WSD1 IPR004255 Uncharacterised protein family UPF0089
TCONS_00066199	mRNA:Solyc12g056290.1.1	2521	0.426874	1.69216	2.55225e-05	3.96407	1.50828e-05	Unknown Protein
TCONS_00019641	Solyc03g044370	2058	0.0180014	3.59251	0.0110441	199.568	0.0030742	OTU domain containing protein IPR003323 Ovarian tumour, otubain
TCONS_00011603	Solyc02g087050	1955	0	1.02117	0.00322931	#DIV/0!	0.00316236	Nodulin MtN21 family protein IPR000620 Protein of unknown function DUF6, transmembrane
TCONS_00029294	Solyc05g053710	1830	0.329651	1.88718	0.00599511	5.72478	0.00317676	TBC1 domain family member 13 IPR000195 RabGAP_TBC
TCONS_00058553	mRNA:Solyc11g066590.1.1	1352	11.7309	3.45725	5.8166e-05	0.294713	1.68244e-05	Lysosomal Pro-X carboxypeptidase IPR008758 Peptidase S28
TCONS_00014019	Solyc02g078390	2965	0.0128395	1.98708	0.00637765	154.763	0.00320956	MutS2 protein IPR005747 DNA mismatch repair protein MutS, type 2
TCONS_00016526	Solyc03g053020	1155	8.56684e-05	1.2527	0.00408229	14622.7	0.00325879	Methyltransferase type 11
TCONS_00062111	Solyc12g009620	1428	0.000905049	1.21599	0.00399805	1343.56	0.0032879	CUE domain containing protein
TCONS_00063458	mRNA:Solyc12g055910.1.1	4139	0.00137831	2.94339	5.09965e-05	2135.51	1.73258e-05	PHD finger family protein IPR019787 Zinc finger, PHD-finger
TCONS_00013865	Solyc02g076720	4895	0	1.33615	0.00439869	#DIV/0!	0.00329206	Phosphoribosylformylglycinamidine synthase IPR010073 Phosphoribosylformylglycinamidine synthase,
TCONS_00049916	Solyc09g014410	2880	0.00884916	2.3191	0.00769887	262.07	0.00331977	Unknown Protein
TCONS_00058554	mRNA:Solyc11g066590.1.1	1707	29.6504	7.27515	0.000130782	0.245364	1.79765e-05	Lysosomal Pro-X carboxypeptidase IPR008758 Peptidase S28
TCONS_00042010	Solyc07g066410	2773	2.65386	0.0766506	0.000261325	0.0288827	0.0034093	WD repeat protein IPR017986 WD40 repeat, region
TCONS_00053666	Solyc10g083800	3243	0.00172007	1.21392	0.00417535	705.739	0.00343956	Chromodomain helicase DNA binding protein 3 (Fragment) IPR019787 Zinc finger, PHD-finger
TCONS_00022477	Solyc04g009960	4517	0.00263854	1.14028	0.00395705	432.163	0.00347024	L-allo-threonine aldolase IPR001597 Aromatic amino acid beta-eliminating lyase_threonine aldolase
TCONS_00065072	Solyc12g015800	1223	0	2.4412	0.00865099	#DIV/0!	0.00354374	RING finger family protein IPR018957 Zinc finger, C3HC4 RING-type
TCONS_00006413	Solyc01g066880	1124	0.284641	2.74039	0.00975149	9.62753	0.00355843	Copper chaperone IPR006121 Heavy metal transport_detoxification protein
TCONS_00024808	Solyc04g005250	2118	0.00261631	2.0687	0.00775917	790.694	0.00375075	DNA (Cytosine-5-)-methyltransferase 3 IPR001525 C-5 cytosine-specific DNA methylase
TCONS_00031618	Solyc05g054410	2563	0.00338445	1.72292	0.00659105	509.069	0.00382551	Telomere binding protein IPR001005 SANT, DNA-binding
TCONS_00054090	mRNA:Solyc10g006170.2.1	2285	0.000842208	6.27424	0.000129886	7449.75	2.07015e-05	Cell differentiation protein rcd1 IPR007216 Cell differentiation, Rcd1-like
TCONS_00012673	Solyc02g021440	2332	0.000544059	3.46724	0.0135545	6372.91	0.00390931	CBL-interacting protein kinase 04 IPR002290 Serine_threonine protein kinase
TCONS_00048781	Solyc09g083350	3266	0.0726895	1.94366	0.00775616	26.7392	0.00399049	Group II intron splicing factor CRS1-like IPR001890 RNA-binding, CRM domain
TCONS_00050301	Solyc09g055590	2012	2.65215	0.171224	0.000687979	0.0645605	0.00401801	Unknown Protein
TCONS_00065162	mRNA:Solyc12g017920.1.1	1797	0.00910578	1.94579	4.39309e-05	213.687	2.25774e-05	Poly(ADP-ribose) glycohydrolase glycohydrolase
TCONS_00056234	Solyc10g084140	1775	0.0878572	4.47935	0.0184164	50.9844	0.0041114	Ferrochelatase IPR001015 Ferrochelatase
TCONS_00034904	Solyc06g007660	1124	1.23096	0.292298	0.00121003	0.237455	0.00413971	Genomic DNA chromosome 5 P1 clone MXC9
TCONS_00023353	Solyc04g051310	2598	2.98384	0.401556	0.00167976	0.134577	0.00418313	Genomic DNA chromosome 5 P1 clone MQK4
TCONS_00065856	Solyc12g038340	2453	0.000224591	1.23413	0.00525363	5495.01	0.00425695	Translation initiation factor eIF-2B delta subunit IPR000649 Initiation factor 2B related
TCONS_00065654	Solyc12g042700	613	4.75733	0.584695	0.00250139	0.122904	0.00427811	Unknown Protein
TCONS_00017773	Solyc03g112140	2832	0.00137067	1.36674	0.00598578	997.133	0.0043796	Serine_threonine protein kinase IPR002290 Serine_threonine protein kinase
TCONS_00021290	Solyc03g115590	2757	0.000613989	1.53166	0.00681697	2494.6	0.00445071	T7.1 protein
TCONS_00044718	Solyc08g007590	1560	0.531231	2.2411	0.00998194	4.21869	0.00445404	Bile acid sodium symporter family protein IPR002657 Bile acid:sodium symporter
TCONS_00027113	Solyc04g081240	4109	0.00400064	1.91641	0.00858549	479.026	0.00447999	Auxin response factor 5 IPR010525 Auxin response factor
TCONS_00053248	Solyc10g078660	901	10.3672	2.01171	0.0090719	0.194046	0.00450955	60S ribosomal protein L24 IPR000988 Ribosomal protein L24e
TCONS_00041886	Solyc07g065320	4901	0.197891	1.4743	0.00677689	7.45006	0.00459668	Multidrug resistance protein ABC transporter family IPR001140 ABC transporter, transmembrane regi
TCONS_00007108	Solyc01g089900	1981	0	1.38805	0.00639401	#DIV/0!	0.00460647	Alpha-mannosyltransferase IPR005599 Alg9-like mannosyltransferase
TCONS_00038785	Solyc07g049570	1972	0.00305481	0.997716	0.00464939	326.605	0.00466003	3-oxoacyl-(Acyl-carrier-protein) synthase IPR017568 3-oxoacyl-(acyl-carrier-protein) synthase 2
TCONS_00063106	Solyc12g042900	870	14.3902	3.46886	0.0164638	0.241057	0.00474617	Cytochrome c oxidase subunit Vb IPR002124 Cytochrome c oxidase, subunit Vb
TCONS_00048592	Solyc09g075020	4892	0.0553192	36.8117	0.174833	665.442	0.00474939	Multidrug resistance protein ABC transporter family IPR001140 ABC transporter, transmembrane regi
TCONS_00029860	Solyc05g007590	1470	0.00512495	3.75198	0.0187257	732.101	0.00499088	Isopenicillin N epimerase-like IPR015424 Pyridoxal phosphate-dependent transferase, major region
TCONS_00046270	Solyc08g077240	2251	0	5.02719	0.0252563	#DIV/0!	0.00502394	Dehydration-responsive family protein IPR004159 Protein of unknown function DUF248, methyltransfe
TCONS_00018031	Solyc03g114410	3673	0.204366	2.59177	0.0132412	12.682	0.00510894	G-patch domain-containing protein IPR011666 Protein of unknown function DUF1604
TCONS_00021087	Solyc03g113640	3172	2.32979	0.394182	0.00202149	0.169192	0.00512832	IP15632p (Fragment) IPR007751 Protein of unknown function DUF676, hydrolase-like
TCONS_00035947	mRNA:Solyc06g060800.2.1	1286	0	2.0743	6.15865e-05	#DIV/0!	2.96903e-05	Gibberellin 2-beta-dioxygenase IPR005123 Oxoglutarate and iron-dependent oxygenase
TCONS_00007274	Solyc01g091580	1531	0	1.62693	0.00843659	#DIV/0!	0.00518559	Signal recognition particle-docking protein FtsY IPR004390 Cell division transporter substrate-bi
TCONS_00054109	Solyc10g006190	2870	0.308228	1.29719	0.00680517	4.20854	0.00524609	Cell differentiation protein rcd1 IPR007216 Cell differentiation, Rcd1-like
TCONS_00035773	mRNA:Solyc06g053860.2.1	1838	0.639953	3.00828	9.1385e-05	4.70078	3.03778e-05	Alpha mannosidase-like protein IPR001382 Glycoside hydrolase, family 47
TCONS_00012030	Solyc02g090760	8273	2.94457	0.247875	0.00130779	0.0841804	0.00527601	Os03g0395600 protein (Fragment)
TCONS_00008245	Solyc01g104160	4410	2.7766	0.538644	0.00285424	0.193994	0.00529894	Uncharacterised protein At1g10890
TCONS_00017308	Solyc03g095490	2315	5.25322	0.214022	0.00117778	0.0407411	0.00550308	Receptor like kinase, RLK
TCONS_00041978	mRNA:Solyc07g066220.2.1	2681	0.00198075	3.20908	0.000101914	1620.13	3.1758e-05	WRKY transcription factor 35 IPR003657 DNA-binding WRKY
TCONS_00059564	Solyc11g008210	2846	0.354976	2.35138	0.0131165	6.62405	0.00557821	Glycine-rich RNA-binding protein-like IPR015465 RNA recognition motif, glycine rich protein
TCONS_00019996	Solyc03g063350	1246	3.29034	0.540215	0.00303653	0.164182	0.00562097	Chaperone protein dnaJ IPR001623 Heat shock protein DnaJ, N-terminal
TCONS_00010776	Solyc02g079170	2166	1.37273	0.109337	0.000616019	0.0796493	0.00563413	NADH dehydrogenase like protein IPR013027 FAD-dependent pyridine nucleotide-disulphide oxidoreduc
TCONS_00064291	Solyc12g005250	2974	1.57506	0.367392	0.00209064	0.233256	0.00569049	Kinesin-like protein IPR001752 Kinesin, motor region
TCONS_00005372	Solyc01g008120	6028	0	1.36495	0.00779207	#DIV/0!	0.00570869	Histone acetyltransferase IPR009255 Transcriptional coactivation
TCONS_00030028	Solyc05g009460	1936	0.000631521	2.64196	0.0151049	4183.49	0.00571731	Unknown Protein
TCONS_00032229	mRNA:Solyc06g009130.2.1	2497	1.82395	2.16485	8.1094e-05	1.1869	3.74594e-05	Sodium-calcium exchanger 3 (Fragment) IPR004837 Sodium_calcium exchanger membrane region
TCONS_00013267	Solyc02g067210	3467	0.0177419	2.15463	0.0124653	121.443	0.00578536	Nucleic acid binding protein IPR018111 K Homology, type 1, subgroup
TCONS_00040552	Solyc07g025390	1453	0.609401	2.58765	0.0149743	4.24622	0.00578683	Peptidyl-prolyl cis-trans isomerase cyclophilin-type
TCONS_00020813	Solyc03g019850	1724	0.0814644	5.43722	0.0322538	66.7435	0.00593204	MAP kinase IPR002290 Serine_threonine protein kinase
TCONS_00050282	Solyc09g055340	1421	3.87711	0.572178	0.00349883	0.147578	0.00611493	Cohesin loading complex subunit SCC4 homolog
TCONS_00049591	Solyc09g008930	1822	0.020304	3.59992	0.0225112	177.301	0.00625325	Os03g0270500 protein (Fragment) IPR007700 Protein of unknown function DUF668
TCONS_00036175	Solyc06g065030	2069	0.00941343	1.51869	0.00951022	161.332	0.00626212	Transmembrane 9 superfamily protein member 3
TCONS_00013514	Solyc02g069370	998	34.7806	5.30772	0.0332413	0.152606	0.00626282	Ras-related protein Rab-5C IPR015599 Rab5-related
TCONS_00064886	Solyc12g013620	1560	1.70833	9.03207	0.0590036	5.28708	0.00653268	NAC domain protein IPR003441 protein
TCONS_00045385	Solyc08g061000	2060	0	1.22656	0.00877558	#DIV/0!	0.00715463	ATP-dependent RNA helicase IPR011545 DNA_RNA helicase, DEAD_DEAH box type, N-terminal
TCONS_00050360	Solyc09g056130	3748	0.81878	3.78376	0.0271147	4.62122	0.00716607	Ribosomal protein L15 IPR000439 Ribosomal protein L15e
TCONS_00030511	mRNA:Solyc05g014970.2.1	2921	1.81083	1.68678	6.9893e-05	0.931496	4.14358e-05	Urease alpha subunit IPR008221 Urease IPR005848 Urease, alpha subunit
TCONS_00061144	Solyc11g067070	3306	0	1.52781	0.0118495	#DIV/0!	0.00775587	Serine_threonine protein kinase IPR002290 Serine_threonine protein kinase
TCONS_00043885	Solyc08g077690	4314	7.35087	1.64367	0.0128668	0.223602	0.00782809	Chromodomain helicase DNA binding protein 5 IPR000330 SNF2-related
TCONS_00035544	Solyc06g050320	1114	2.08581	0.393002	0.00312496	0.188417	0.00795151	HMG type nucleosome_chromatin assembly factor IPR009071 High mobility group, superfamily
TCONS_00024549	Solyc04g081170	1496	2.09132	0.350924	0.0027956	0.1678	0.0079664	GAGA-binding transcriptional activator IPR010409 GAGA binding-like
TCONS_00010186	Solyc02g069630	3106	1.30867	0.0115143	9.21592e-05	0.00879847	0.00800389	Subtilisin-like serine protease IPR015500 Peptidase S8, subtilisin-related
TCONS_00064166	Solyc12g099910	5753	0.00049324	2.95918	0.0245598	5999.47	0.00829953	Chromodomain helicase DNA binding protein 2 (Predicted) IPR000330 SNF2-related
TCONS_00005924	Solyc01g022740	2135	0.0146013	1.43417	0.0125205	98.2221	0.00873014	Kelch-like protein 21 IPR015915 Kelch-type beta propeller
TCONS_00032906	Solyc06g053320	3849	1.79198	0.375985	0.00334148	0.209815	0.00888727	Polyadenylate-binding protein IPR012921 Spen paralogue and orthologue C-terminal
TCONS_00029597	Solyc05g005130	6928	0.00431436	1.18101	0.0104983	273.739	0.00888926	Cc-nbs-lrr, resistance protein with an R1 specific domain
TCONS_00044404	Solyc08g082710	1285	0.000271516	4.1447	0.0370462	15265	0.00893821	Protein ABIL1
TCONS_00038778	Solyc07g049530	1276	0.655708	20.2219	0.190918	30.8398	0.00944115	1-aminocyclopropane-1-carboxylate oxidase IPR005123 Oxoglutarate and iron-dependent oxygenase
TCONS_00016543	Solyc03g058190	2521	3.13514	0.334018	0.00316014	0.10654	0.00946099	Elongation factor family GTP-binding protein IPR006298 GTP-binding protein TypA
TCONS_00058763	Solyc11g069160	3351	1.99393	0.0276508	0.000263516	0.0138675	0.00953014	Sumo ligase IPR004181 Zinc finger, MIZ-type
TCONS_00018299	Solyc03g117000	1068	3.54641	0.699764	0.00683278	0.197316	0.00976441	Vesicle transport protein SFT2A IPR011691 SFT2-like
TCONS_00017973	Solyc03g114060	6110	0	4.04215	0.0400695	#DIV/0!	0.00991292	Os02g0742100 protein (Fragment) IPR001025 Bromo adjacent region
TCONS_00020552	Solyc03g096380	4690	4.6285	26.1583	0.263955	5.65157	0.0100907	Amino acid permease-like protein proline transporter-like protein IPR013057 Amino acid transporte
TCONS_00020004	Solyc03g063360	1454	7.84518	1.28793	0.013957	0.164168	0.0108368	Unknown Protein
TCONS_00064610	Solyc12g008810	801	0.00220507	3.0433	0.033094	1380.14	0.0108744	Unknown Protein
TCONS_00027762	Solyc05g009160	1642	0.0297654	4.13933	0.0453131	139.065	0.010947	Chaperone protein dnaJ 15 IPR003095 Heat shock protein DnaJ
TCONS_00056877	Solyc11g007670	3125	2.3825	0.00412161	4.78066e-05	0.00172995	0.011599	Myotubularin-related protein 2 IPR010569 Myotubularin-related
TCONS_00006189	Solyc01g058260	2518	4.53758	0.129088	0.00155285	0.0284486	0.0120294	Poly(A) polymerase polymerase, central region
TCONS_00063590	Solyc12g057100	1255	0.000817834	4.1478	0.0511032	5071.69	0.0123206	Purine permease family protein IPR004853 Protein of unknown function DUF250
TCONS_00004360	Solyc01g105200	1387	1.23178	0.0612667	0.000771687	0.0497383	0.0125955	Zinc ion binding protein
TCONS_00044222	Solyc08g081140	2322	2.92585	0.0198878	0.000257382	0.00679727	0.0129417	Myc-like anthocyanin regulatory protein IPR001092 Basic helix-loop-helix dimerisation region bHLH
TCONS_00015422	Solyc02g093140	1461	0.00575391	1.0256	0.0134769	178.244	0.0131405	CBS domain-containing protein-like IPR000644 Cystathionine beta-synthase, core
TCONS_00025992	mRNA:Solyc04g051280.2.1	2184	1.63805e-05	1.93774	0.000100548	118296	5.18893e-05	F16G16.9 protein (Fragment)
TCONS_00031627	Solyc05g054490	1267	0	2.04071	0.0281667	#DIV/0!	0.0138024	Trans-2-enoyl-CoA reductase IPR001104 3-oxo-5-alpha-steroid 4-dehydrogenase, C-terminal
TCONS_00028324	Solyc05g016260	1435	1.37724	6.2487	0.0866977	4.53712	0.0138745	Myosin XI-K
TCONS_00059175	Solyc11g005010	1793	0.0133769	3.1706	0.0453862	237.021	0.0143147	TBC1 domain family member 13 IPR000195 RabGAP_TBC
TCONS_00045342	Solyc08g059760	1568	1.24751	7.41265	0.106334	5.94196	0.0143449	Peroxidase 40 IPR002207 Plant ascorbate peroxidase
TCONS_00032817	Solyc06g051390	3507	0.163113	1.02809	0.015835	6.30293	0.0154023	Tomosyn-like protein IPR011046 WD40 repeat-like
TCONS_00026190	Solyc04g057960	3770	2.46005	0.0078293	0.000122311	0.00318258	0.0156222	Cell division protease ftsH homolog 1 IPR003959 ATPase, AAA-type, core
TCONS_00022275	Solyc04g008240	2635	0.0311288	4.01165	0.0629476	128.873	0.0156912	Oxidoreductase 2OG-Fe oxygenase family protein
TCONS_00048410	Solyc09g066140	3993	0.408069	1.75549	0.0292526	4.30194	0.0166635	IFA binding protein IPR007656 Protein of unknown function DUF593
TCONS_00013744	mRNA:Solyc02g071510.2.1	2443	0.45965	1.42646	7.97723e-05	3.10336	5.59233e-05	Bromodomain-containing protein IPR001487 Bromodomain
TCONS_00002598	Solyc01g079860	1631	0	2.97851	0.0507998	#DIV/0!	0.0170554	Carbohydrate kinase YjeF related protein IPR000631 Uncharacterised protein family, carbohydrate k
TCONS_00024591	Solyc04g081430	716	0.000318994	9.78718	0.169588	30681.4	0.0173276	Mediator of RNA polymerase II transcription subunit 7 IPR009244 Mediator complex, subunit Med7
TCONS_00024856	Solyc04g005520	1323	0.0434958	5.00469	0.0872123	115.061	0.0174261	Aspartate_glutamate_uridylate kinase family protein IPR001048 Aspartate_glutamate_uridylate kinas
TCONS_00042591	Solyc08g015660	1090	0.000524108	1.40877	0.0248479	2687.94	0.017638	6 7-dimethyl-8-ribityllumazine synthase IPR002180 6,7-dimethyl-8-ribityllumazine synthase
TCONS_00029897	Solyc05g007990	3509	1.72168	0.273703	0.00489436	0.158974	0.017882	Uridine kinase IPR006083 Phosphoribulokinase_uridine kinase
TCONS_00018923	Solyc03g123570	6569	0.00316756	1.74138	0.0312737	549.754	0.0179591	Phosphatidylinositol-4-phosphate 5-kinase family protein IPR016034 Phosphatidylinositol-4-phospha
TCONS_00025980	mRNA:Solyc04g051190.2.1	2317	2.16306	2.33383	0.000140514	1.07895	6.02075e-05	Cytochrome P450
TCONS_00001176	Solyc01g005960	2550	0	2.80972	0.0510485	#DIV/0!	0.0181685	ATP dependent RNA helicase IPR011545 DNA_RNA helicase, DEAD_DEAH box type, N-terminal
TCONS_00055519	Solyc10g075100	767	285.025	66.179	1.21435	0.232187	0.0183495	Non-specific lipid-transfer protein IPR000528 Plant lipid transfer protein_Par allergen
TCONS_00002071	Solyc01g057210	1876	0.000102998	1.45199	0.0272152	14097.3	0.0187434	Pyruvate dehydrogenase kinase IPR018955 Branched-chain alpha-ketoacid dehydrogenase kinase_Pyruva
TCONS_00066763	Solyc12g099250	3271	3.43309	0.488332	0.00943868	0.142243	0.0193284	Kinase family protein IPR002290 Serine_threonine protein kinase
TCONS_00045861	Solyc08g068230	2169	0.000767305	3.81399	0.0743055	4970.63	0.0194824	Pentatricopeptide repeat-containing protein IPR002885 Pentatricopeptide repeat
TCONS_00040736	Solyc07g040740	2316	2.21682	0.24177	0.00481822	0.109062	0.0199289	Diacylglycerol acyltransferase IPR004299 Membrane bound O-acyl transferase, MBOAT
TCONS_00030144	mRNA:Solyc05g010470.2.1	3316	2.2643	1.62248	0.000107085	0.716548	6.60008e-05	Unknown Protein IPR010683 Protein of unknown function DUF1262
TCONS_00014159	Solyc02g079710	2745	0.211798	3.35678	0.0690727	15.849	0.0205771	Serine_threonine kinase receptor IPR002290 Serine_threonine protein kinase
TCONS_00017479	Solyc03g097550	1429	2.13854	0.0141639	0.000293481	0.00662316	0.0207204	Pseudouridine synthase family protein IPR006225 Pseudouridine synthase, RluC_RluD
TCONS_00033275	Solyc06g062790	1798	2.69936	0.507557	0.0111704	0.188029	0.0220082	Casein kinase I-like IPR002290 Serine_threonine protein kinase
TCONS_00053686	mRNA:Solyc10g083960.1.1	1834	1.0892	1.18776	8.11237e-05	1.09049	6.82997e-05	Phosphoadenosine phosphosulfate reductase domain containing protein IPR002500 Phosphoadenosine ph
TCONS_00045996	Solyc08g074560	2623	4.92123	0.0816449	0.0018434	0.0165903	0.0225783	Uncharacterized aarF domain-containing protein kinase 1 IPR004147 ABC-1
TCONS_00065929	Solyc12g036410	1507	0.129699	2.83788	0.0650084	21.8805	0.0229074	Elongation factor 1-alpha IPR000795 Protein synthesis factor, GTP-binding
TCONS_00056278	Solyc10g084650	4786	0.349885	2.44578	0.0572733	6.99024	0.0234172	PHD finger family protein IPR019787 Zinc finger, PHD-finger
TCONS_00010947	Solyc02g081080	2199	1.97364	0.00567225	0.000134654	0.002874	0.0237391	Os03g0169000 protein (Fragment) IPR004348 Protein of unknown function DUF246, plant
TCONS_00041254	mRNA:Solyc07g053130.2.1	3167	3.70503	3.06807	0.000219383	0.828082	7.15052e-05	Serine_threonine-protein kinase receptor IPR002290 Serine_threonine protein kinase
TCONS_00011109	Solyc02g082450	1578	0.000181945	3.20814	0.0764812	17632.5	0.0238397	Auxin efflux carrier family protein IPR004776 Auxin efflux carrier
TCONS_00053689	mRNA:Solyc10g083960.1.1	1826	1.01842	0.70985	5.12467e-05	0.697011	7.21937e-05	Phosphoadenosine phosphosulfate reductase domain containing protein IPR002500 Phosphoadenosine ph
TCONS_00047169	Solyc09g009120	3922	4.03478e-05	2.37227	0.0566103	58795.5	0.0238633	mRNA cleavage factor complex component Pcf11 IPR006903 Protein of unknown function DUF618
TCONS_00028969	mRNA:Solyc05g050360.2.1	2562	1.2633	1.94246	0.00014163	1.53761	7.29127e-05	Cyclic nucleotide gated channel IPR000595 Cyclic nucleotide-binding
TCONS_00041224	Solyc07g052600	1511	0.795523	7.50089	0.1888	9.42888	0.0251703	Genomic DNA chromosome 3 P1 clone MSD21
TCONS_00049131	Solyc09g092380	1929	0.181928	9.2388	0.241301	50.7827	0.0261182	Adenosylhomocysteinase IPR000043 S-adenosyl-L-homocysteine hydrolase
TCONS_00052340	Solyc10g039360	2632	0.000321705	2.59408	0.0679476	8063.54	0.0261933	Unknown Protein IPR012438 Protein of unknown function DUF1639
TCONS_00025100	Solyc04g009050	2048	0	1.71438	0.0452275	#DIV/0!	0.0263813	Os01g0498200 protein (Fragment)
TCONS_00014428	Solyc02g082840	2916	0	1.35464	0.0380722	#DIV/0!	0.028105	Protein GRIP IPR000237 GRIP
TCONS_00035408	Solyc06g036580	3096	0.0677182	3.35053	0.0943575	49.4775	0.028162	U4_U6 small nuclear ribonucleoprotein Prp3 IPR013881 Pre-mRNA-splicing factor 3
TCONS_00002139	mRNA:Solyc01g058140.2.1	2402	4.70945	9.06182	0.000700049	1.92418	7.72526e-05	Beta-glucosidase A IPR018120 Glycoside hydrolase, family 1, active site IPR001360 Glycoside hyd
TCONS_00040065	mRNA:Solyc07g008190.2.1	2564	0	1.33385	0.000103146	#DIV/0!	7.73295e-05	Unknown Protein
TCONS_00026667	Solyc04g076660	2356	0.0063588	2.19841	0.0620697	345.727	0.0282339	Rhamnogalacturonate lyase IPR010325 Rhamnogalacturonate lyase
TCONS_00014084	Solyc02g078980	1403	1.59984	0.0117038	0.000331889	0.00731561	0.0283574	Deoxyribonuclease TatD family IPR012278 Deoxyribonuclease, TatD Mg-dependent
TCONS_00022146	mRNA:Solyc04g005830.2.1	1764	1.02658	1.00541	7.89085e-05	0.979378	7.84839e-05	Single-stranded nucleic acid binding R3H domain protein IPR003593 ATPase, AAA+ type, core
TCONS_00007475	Solyc01g095210	2654	0.000173294	1.20036	0.0345764	6926.73	0.028805	Golgin candidate 4
TCONS_00023949	mRNA:Solyc04g072880.2.1	1505	2.09041	2.05159	0.000162206	0.981429	7.90636e-05	RNA polymerase II holoenzyme cyclin-like subunit IPR015432 Cyclin H
TCONS_00023529	Solyc04g055120	4644	8.32186	1.53201	0.044304	0.184095	0.0289189	Uncharacterized ABC transporter ATP-binding protein sll0182 IPR010509 ABC transporter, N-terminal
TCONS_00061050	Solyc11g066370	2904	9.6855	0.961274	0.0280838	0.0992488	0.0292152	DNA ligase IPR000977 ATP-dependent DNA ligase
TCONS_00025285	mRNA:Solyc04g014400.2.1	3792	7.21751	5.02743	0.000411112	0.69656	8.17738e-05	LRR receptor-like serine_threonine-protein kinase, RLP
TCONS_00032580	Solyc06g036720	2724	0.256011	1.85706	0.0555646	7.25383	0.0299207	HLA-B associated transcript 3 (Fragment) IPR019956 Ubiquitin subgroup
TCONS_00060121	Solyc11g018670	2407	0.00022144	1.89219	0.0568566	8544.93	0.030048	DnaJ-like protein IPR001623 Heat shock protein DnaJ, N-terminal
TCONS_00029551	Solyc05g056310	1923	1.67541	43.0952	1.31555	25.7222	0.0305266	T-complex protein 1 subunit gamma IPR012719 T-complex protein 1, gamma subunit
TCONS_00032618	Solyc06g042950	4115	2.67742	0.00151508	4.70369e-05	0.000565873	0.0310458	Genomic DNA chromosome 3 P1 clone MMF12
TCONS_00025212	Solyc04g011380	7039	3.7349	0.626196	0.0200325	0.167661	0.0319908	Binding protein IPR019607 Putative zinc-finger domain
TCONS_00065850	Solyc12g038400	2014	4.50193	1.09842	0.0370841	0.243989	0.0337613	Acetyl-coenzyme A synthetase IPR000873 AMP-dependent synthetase and ligase
TCONS_00026390	Solyc04g071940	1114	0.307249	2.77339	0.0964581	9.02652	0.0347799	Xanthoxin dehydrogenase IPR002347 Glucose_ribitol dehydrogenase
TCONS_00022303	Solyc04g008510	1356	0.00194273	1.53756	0.0569635	791.443	0.037048	UBX domain-containing protein IPR006577 UAS
TCONS_00037985	mRNA:Solyc07g018350.2.1	3831	0	2.15633	0.000188844	#DIV/0!	8.75766e-05	DNA mismatch repair protein muts IPR015536 DNA mismatch repair protein MutS-homolog MSH6
TCONS_00031366	Solyc05g051990	1579	0.00892666	1.79896	0.0675303	201.527	0.0375385	Unknown Protein
TCONS_00008019	Solyc01g100990	909	4.76266e-05	1.1403	0.0432942	23942.5	0.0379674	Zinc finger matrin type 5 IPR000571 Zinc finger, CCCH-type
TCONS_00018575	Solyc03g119450	2668	0.000438317	2.64448	0.101418	6033.26	0.0383508	Chloroplastic group IIA intron splicing facilitator CRS1, chloroplastic IPR001890 RNA-binding, CR
TCONS_00014448	mRNA:Solyc02g083150.2.1	1508	0	1.20274	0.000106811	#DIV/0!	8.88064e-05	Palmitoyltransferase IPR001594 Zinc finger, DHHC-type
TCONS_00028795	Solyc05g042120	2671	1.48162	0.236227	0.00929124	0.159438	0.0393318	Unknown Protein
TCONS_00003884	Solyc01g100130	3390	3.32551	0.219405	0.00892389	0.0659763	0.0406731	PHD-finger family protein IPR019787 Zinc finger, PHD-finger
TCONS_00007540	Solyc01g096100	1887	0.000396185	2.46119	0.103371	6212.22	0.0420004	AT2G46550 protein (Fragment)
TCONS_00023555	Solyc04g056340	1143	0.502101	3.16519	0.134454	6.30389	0.042479	Tyrosine phosphatase family protein IPR020428 Protein-tyrosine phosphatase, dual specificity phos
TCONS_00001210	Solyc01g006330	1572	3.87347	0.165297	0.00707417	0.0426741	0.0427967	PAP fibrillin family protein IPR006843 PAP fibrillin
TCONS_00049719	Solyc09g010280	3441	1.60065	7.43699	0.319954	4.64623	0.043022	Os08g0482100 protein (Fragment) IPR011685 LETM1-like
TCONS_00054882	Solyc10g045270	1394	0.172559	1.5314	0.0662346	8.87465	0.043251	Serine_threonine_tyrosine kinase IPR015783 ATMRK serine_threonine protein kinase-like
TCONS_00049080	Solyc09g092050	2168	1.17082	0.153353	0.00681918	0.130979	0.0444672	Pentatricopeptide repeat-containing protein IPR002885 Pentatricopeptide repeat
TCONS_00010204	Solyc02g069780	3118	1.61352	0.0141054	0.000627712	0.00874201	0.0445015	Serine_threonine-protein phosphatase 6 regulatory subunit 3 IPR007587 SIT4 phosphatase-associated
TCONS_00043224	Solyc08g065970	1834	0.000377532	2.12667	0.0947266	5633.09	0.0445422	RNA polymerase sigma-70 factor IPR013325 RNA polymerase sigma factor, region 2
TCONS_00065286	mRNA:Solyc12g021290.1.1	3184	0	1.58975	0.000149601	#DIV/0!	9.41035e-05	YD repeat protein IPR017986 WD40 repeat, region
TCONS_00060615	Solyc11g042990	3318	0.449761	2.84193	0.129051	6.31876	0.0454096	Kinase family protein IPR002290 Serine_threonine protein kinase
TCONS_00018753	Solyc03g120980	5039	0.000263726	1.12604	0.0512677	4269.73	0.0455292	ATP-binding cassette transporter IPR013525 ABC-2 type transporter
TCONS_00035032	Solyc06g008780	3245	0	1.63213	0.0749448	#DIV/0!	0.0459184	Auxin F-box protein 5 IPR006553 Leucine-rich repeat, cysteine-containing subtype
TCONS_00021585	Solyc03g118850	1755	0.237818	2.42677	0.111791	10.2043	0.0460658	Hydrolase alpha_beta fold family
TCONS_00040693	Solyc07g039340	3588	0.633888	2.96211	0.138183	4.67292	0.0466502	Receptor-like kinase IPR002290 Serine_threonine protein kinase
TCONS_00053606	Solyc10g083340	1461	0.000315845	1.4903	0.0698164	4718.45	0.0468472	Myb family transcription factor-like IPR006447 Myb-like DNA-binding region, SHAQKYF class
TCONS_00002926	mRNA:Solyc01g088170.2.1	4712	0.0108857	1.85023	0.000179403	169.969	9.69625e-05	Aldehyde oxidase IPR002346 Molybdopterin dehydrogenase, FAD-binding
TCONS_00026270	Solyc04g064590	2277	2.12785	9.21708	0.437273	4.33164	0.0474416	Protein kinase IPR015748 Mitogen activated protein kinase kinase kinase 3
TCONS_00048314	Solyc09g065290	1565	1.68481	0.0444433	0.00211265	0.0263788	0.0475358	Wd-repeat protein IPR020472 G-protein beta WD-40 repeat, region
TCONS_00009182	Solyc02g050280	3357	2.77197	0.16906	0.00824453	0.0609891	0.0487669	Chromodomain-helicase-DNA-binding protein 3 IPR000330 SNF2-related
TCONS_00014851	Solyc02g086970	1969	0.00822331	2.16141	0.106842	262.839	0.0494316	Aldehyde dehydrogenase 1 IPR015590 Aldehyde dehydrogenase
TCONS_00065477	Solyc12g049620	528	1.61197	9.69067	0.47975	6.01169	0.0495064	Unknown Protein
TCONS_00053147	mRNA:Solyc10g076860.1.1	865	1.16931	1.86767	0.000191009	1.59724	0.000102271	BTB_POZ domain-containing protein IPR003131 Potassium channel, voltage dependent, Kv, tetrameris
TCONS_00012017	Solyc02g090570	5474	1.57089	0.186322	0.00928018	0.118609	0.0498072	Transducin family protein IPR017986 WD40 repeat, region
TCONS_00001443	mRNA:Solyc01g008830.1.1	1867	2.0939	1.33055	0.000139587	0.635441	0.000104909	L-ascorbate oxidase IPR017760 L-ascorbate oxidase, plants
TCONS_00018085	Solyc03g114900	3120	0.967201	3.99685	0.199099	4.13239	0.049814	COBRA-like protein IPR017391 COBRA-like
TCONS_00006780	Solyc01g081030	1763	1.01165	6.57322	0.329162	6.49752	0.0500762	Protein SCAI
TCONS_00002979	Solyc01g088800	2520	1.22321	8.25697	0.420679	6.75025	0.0509484	Polyadenylate-binding protein IPR000504 RNA recognition motif, RNP-1
TCONS_00011604	Solyc02g087060	1899	6.55116	31.5367	1.63362	4.81391	0.0518006	Nodulin MtN21 family protein
TCONS_00052486	Solyc10g045240	1720	0.000797158	2.5605	0.135495	3212.04	0.0529174	Beta-glucosidase D4 IPR001360 Glycoside hydrolase, family 1
TCONS_00053077	Solyc10g076270	2591	0.48159	3.07212	0.16332	6.37912	0.053162	WD repeat-containing protein mip1 IPR004083 Regulatory associated protein of TOR
TCONS_00056417	mRNA:Solyc10g085930.1.1	1234	0	1.59424	0.000172808	#DIV/0!	0.000108395	Ycf20-like protein IPR007572 Protein of unknown function DUF565
TCONS_00002673	Solyc01g080670	1688	0.185342	3.20021	0.175464	17.2665	0.0548289	Squamosa promoter binding protein-like 1 IPR004333 Transcription factor, SBP-box
TCONS_00050901	Solyc09g072820	3432	6.05262e-05	2.4254	0.138709	40071.9	0.0571902	Cellulose synthase IPR005150 Cellulose synthase
TCONS_00035354	Solyc06g035860	528	1.09666	10.5751	0.607052	9.64301	0.0574039	Unknown Protein
TCONS_00047178	Solyc09g009170	701	0.000699855	3.97133	0.235457	5674.5	0.0592892	Serine_threonine protein phosphatase family protein-tetraphosphatase
TCONS_00035809	Solyc06g054330	1885	0.00232304	2.52144	0.149697	1085.41	0.0593696	3-ketodihydrosphingosine reductase IPR002198 Short-chain dehydrogenase_reductase SDR
TCONS_00006494	Solyc01g067700	1349	1.12821	0.0182752	0.00112019	0.0161984	0.0612956	Unknown Protein
TCONS_00051211	Solyc09g083060	2414	0.00317518	1.54344	0.0955274	486.095	0.0618925	U-box domain-containing protein IPR003613 U box domain
TCONS_00022741	Solyc04g015580	3738	0	1.13246	0.0712267	#DIV/0!	0.0628956	Protein EFR3 homolog B
TCONS_00045289	Solyc08g029190	2334	1.43595	0.000532599	3.3593e-05	0.000370904	0.0630737	At1g62390-like protein (Fragment) IPR011990 Tetratricopeptide-like helical
TCONS_00018874	Solyc03g122130	1361	0.595896	6.35722	0.418722	10.6683	0.0658656	L-lactate dehydrogenase IPR012133 Alpha-hydroxy acid dehydrogenase, FMN-dependent
TCONS_00018600	Solyc03g119630	831	0.846771	4.32209	0.288196	5.1042	0.0666798	Agenet domain-containing protein _ bromo-adjacent homology (BAH) domain-containing protein-like IP
TCONS_00014167	Solyc02g079880	2266	3.27233	0.00374409	0.000249893	0.00114417	0.0667433	Translation initiation factor-related
TCONS_00063389	Solyc12g036170	738	1.31717	7.51834	0.502063	5.70795	0.0667784	Unknown Protein
TCONS_00031659	Solyc05g054910	3203	0	2.20269	0.149605	#DIV/0!	0.0679192	SAC3_GANP domain-containing protein IPR005062 SAC3_GANP_Nin1_mts3_eIF-3 p25
TCONS_00031289	mRNA:Solyc05g051040.2.1	1504	0.00174926	4.00984	0.000481592	2292.31	0.000120103	RING finger family protein IPR018957 Zinc finger, C3HC4 RING-type
TCONS_00021485	Solyc03g117890	1243	4.03406	40.9139	2.80768	10.1421	0.0686241	Unknown protein DS12 from 2D-PAGE of leaf, chloroplastic
TCONS_00020764	Solyc03g098610	3004	1.86006	0.105769	0.00726872	0.0568632	0.0687226	Genomic DNA chromosome 3 P1 clone MVI11
TCONS_00019364	Solyc03g026260	1259	0.555261	2.96294	0.206726	5.33612	0.0697706	TraB family protein IPR002816 Pheromone shutdown-related, TraB
TCONS_00027217	Solyc04g082300	1076	0	3.4734	0.248582	#DIV/0!	0.0715673	Histone-binding protein RBBP7 IPR017986 WD40 repeat, region
TCONS_00038599	Solyc07g044880	1393	2.58215	0.402058	0.0302875	0.155707	0.0753312	Reticulon family protein IPR003388 Reticulon
TCONS_00041098	Solyc07g048110	2592	1.68643	0.00889769	0.00067426	0.00527605	0.0757792	Uncharacterized membrane protein C24H6.13 IPR003864 Protein of unknown function DUF221
TCONS_00032617	Solyc06g042960	2146	0	2.70924	0.207694	#DIV/0!	0.0766614	Genomic DNA chromosome 3 P1 clone MMF12
TCONS_00037790	Solyc07g008920	1291	0.0479644	3.68144	0.283989	76.7536	0.0771407	Oxysterol-binding protein IPR000648 Oxysterol-binding protein
TCONS_00003112	mRNA:Solyc01g091070.2.1	1491	0.0155272	6.81827	0.000870859	439.118	0.000127724	Methionine aminopeptidase IPR002467 Peptidase M24A, methionine aminopeptidase, subfamily 1
TCONS_00013973	Solyc02g078020	3530	2.30566	0.00086933	6.77197e-05	0.000377042	0.0778987	Binding protein (Fragment) IPR019458 Telomerase activating protein Est1
TCONS_00024725	Solyc04g082650	3860	0.399141	1.78546	0.139673	4.47326	0.078228	Palmitoyltransferase erf2 IPR001594 Zinc finger, DHHC-type
TCONS_00033324	Solyc06g063170	857	0.0277767	2.03291	0.160978	73.1876	0.079186	Glutamate-gated kainate-type ion channel receptor subunit GluR5 IPR017103 Ionotropic glutamate-li
TCONS_00043949	Solyc08g078310	1024	0.628893	3.4624	0.274454	5.50555	0.079267	Unknown Protein IPR012438 Protein of unknown function DUF1639
TCONS_00020638	mRNA:Solyc03g097260.2.1	5115	0.351223	3.97825	0.00054085	11.3268	0.000135952	Bromodomain adjacent to zinc finger domain protein 1A IPR011011 Zinc finger, FYVE_PHD-type
TCONS_00013419	mRNA:Solyc02g068550.1.1	3281	1.03422	0.308529	4.24734e-05	0.29832	0.000137664	Protein FAR1-RELATED SEQUENCE 4 IPR018289 MULE transposase, conserved domain
TCONS_00033173	Solyc06g060710	1478	0.0108014	2.92369	0.231901	270.677	0.0793179	Glycogenin 2 IPR002495 Glycosyl transferase, family 8
TCONS_00052561	Solyc10g047050	2556	0.0914678	4.08625	0.325631	44.6742	0.0796894	Dynamin-like protein IPR001401 Dynamin, GTPase region
TCONS_00018112	Solyc03g115140	2242	0.00126644	1.00239	0.0799411	791.502	0.0797505	Chaperone protein dnaJ IPR015609 Molecular chaperone, heat shock protein, Hsp40, DnaJ
TCONS_00064636	Solyc12g008970	621	0.397517	1.96134	0.158454	4.93398	0.0807886	Diacylglycerol acyltransferase IPR004299 Membrane bound O-acyl transferase, MBOAT
TCONS_00064368	mRNA:Solyc12g005950.1.1	2741	0	1.45646	0.000205207	#DIV/0!	0.000140894	WD-repeat protein IPR020472 G-protein beta WD-40 repeat, region
TCONS_00001873	Solyc01g020520	2521	0.0139942	3.24662	0.269114	231.998	0.0828905	Membrane-bound transcription factor protease site 2 IPR008915 Peptidase M50
TCONS_00001453	Solyc01g008920	1543	0.0188125	7.48127	0.624787	397.675	0.0835135	NAD dependent epimerase_dehydratase family protein expressed IPR013120 Male sterility, NAD-bindin
TCONS_00038928	Solyc07g053030	2092	7.18303	55.6233	4.65485	7.74371	0.0836853	Indole-3-acetic acid-amido synthetase GH3.8 IPR004993 GH3 auxin-responsive promoter
TCONS_00013117	Solyc02g063450	2691	2.09348	35.712	2.99758	17.0587	0.0839376	Hypothetical YFW family protein 5 IPR009836 Protein of unknown function DUF1399
TCONS_00019439	Solyc03g031920	1998	0	3.36828	0.284927	#DIV/0!	0.0845912	Yellow stripe-like protein 2.1 (Fragment) IPR004813 Oligopeptide transporter OPT superfamily
TCONS_00058566	mRNA:Solyc11g066620.1.1	1854	1.82015	5.12289	0.000725393	2.81454	0.000141598	Aspartyl protease family protein IPR001461 Peptidase A1
TCONS_00039910	Solyc07g006520	1980	0.576867	3.30592	0.281582	5.73082	0.0851751	Preprotein translocase secY subunit IPR002208 SecY protein
TCONS_00026679	Solyc04g076720	2246	0.00315832	1.78511	0.153557	565.209	0.086021	WD-repeat domain phosphoinositide-interacting protein 3 IPR011046 WD40 repeat-like
TCONS_00020182	mRNA:Solyc03g080010.2.1	3287	0.0097901	1.41054	0.000202189	144.078	0.000143342	MutS2 protein IPR005747 DNA mismatch repair protein MutS, type 2
TCONS_00054325	Solyc10g007900	1463	0.581644	6.85813	0.59849	11.7909	0.0872672	Cytochrome P450
TCONS_00063490	Solyc12g056160	2507	0.000284772	3.22625	0.28208	11329.2	0.0874328	Cation_H(+) antiporter 18 IPR006153 Cation_H+ exchanger
TCONS_00026385	Solyc04g071860	855	0.00421934	7.08715	0.631887	1679.68	0.0891595	Palmitoyltransferase AKR1 IPR001594 Zinc finger, DHHC-type
TCONS_00044580	Solyc08g006110	1415	5.1332	0.00441422	0.000398485	0.000859935	0.090273	Opaque 2 (Fragment) IPR011616 bZIP transcription factor, bZIP-1
TCONS_00058997	mRNA:Solyc11g071920.1.1	1209	3.1816	3.68151	0.0005588	1.15713	0.000151786	Serine_threonine-protein phosphatase IPR012391 Serine_threonine protein phosphatase, BSU1
TCONS_00051663	Solyc10g005320	1635	0.0931159	4.35704	0.393681	46.7916	0.0903551	Tryptophan synthase beta chain 1 IPR006654 Tryptophan synthase, beta chain
TCONS_00032755	Solyc06g050800	1504	0.736616	6.57695	0.594968	8.9286	0.0904626	Amino acid transporter IPR013057 Amino acid transporter, transmembrane
TCONS_00066437	Solyc12g089340	2906	0.0116777	2.03844	0.185876	174.558	0.0911854	Vacuolar protein sorting 35 IPR005378 Vacuolar protein sorting-associated protein 35
TCONS_00039033	Solyc07g054300	1909	0	5.66647	0.521532	#DIV/0!	0.0920383	Phosphatase 2C family protein IPR015655 Protein phosphatase 2C
TCONS_00047273	Solyc09g010150	1463	0.848289	5.18977	0.477979	6.11793	0.0921002	Short-chain dehydrogenase_reductase family protein IPR002198 Short-chain dehydrogenase_reductase
TCONS_00053837	Solyc10g085340	1593	0	2.73219	0.251796	#DIV/0!	0.092159	Mate efflux family protein IPR002528 Multi antimicrobial extrusion protein MatE
TCONS_00018262	Solyc03g116500	1507	0.340965	8.99729	0.840273	26.3877	0.0933918	Polygalacturonase IPR000743 Glycoside hydrolase, family 28
TCONS_00058970	Solyc11g071700	3956	3.07047	0.0273902	0.00255816	0.00892052	0.0933969	Ubiquitin carboxyl-terminal hydrolase family protein expressed IPR001394 Peptidase C19, ubiquitin
TCONS_00066820	Solyc12g099540	2833	1.86556	0.000986546	9.22143e-05	0.00052882	0.0934719	Kinesin like protein IPR001752 Kinesin, motor region
TCONS_00057611	Solyc11g020180	980	0.0388248	2.09202	0.196191	53.8836	0.0937807	Genomic DNA chromosome 5 P1 clone MJJ3
TCONS_00049634	Solyc09g009430	2087	1.18036	6.57282	0.618368	5.56849	0.0940796	Cell division protein ftsZ IPR000158 Cell division protein FtsZ, N-terminal
TCONS_00001376	Solyc01g008290	1750	0.000157269	1.07742	0.102171	6850.81	0.0948293	Dihydroorotate dehydrogenase IPR005719 Dihydroorotate dehydrogenase, class 2
TCONS_00029721	Solyc05g006440	731	5.21705	43.025	4.09709	8.247	0.0952258	Homology to unknown gene
TCONS_00015509	Solyc02g093880	2920	0	6.4897	0.626815	#DIV/0!	0.0965861	DNA-binding bromodomain-containing protein IPR001487 Bromodomain
TCONS_00000826	Solyc00g071180	2299	5.09949	1.19773	0.116885	0.234873	0.0975888	Cysteine proteinase inhibitor IPR000010 Proteinase inhibitor I25, cystatin
TCONS_00029786	Solyc05g007020	1508	0	3.82208	0.3746	#DIV/0!	0.0980095	Potassium voltage-gated channel subfamily H member 1 IPR013655 PAS fold-3
TCONS_00055685	Solyc10g078680	2673	1.61316	0.179933	0.0180575	0.111541	0.100357	Phosphoribosylanthranilate transferase (Fragment) IPR013583 Phosphoribosyltransferase C-terminal,
TCONS_00036539	Solyc06g069580	1965	0.0601661	1.96668	0.198949	32.6875	0.10116	Heparanase-like protein 2 IPR005199 Glycoside hydrolase family 79, N-terminal
TCONS_00034381	mRNA:Solyc06g076590.2.1	2672	0.214975	1.10977	0.00018799	5.16232	0.000169395	Unknown Protein
TCONS_00018448	Solyc03g118500	2474	3.99912	0.81948	0.0835435	0.204915	0.101947	Chaperone protein dnaJ IPR003095 Heat shock protein DnaJ
TCONS_00001239	Solyc01g006710	4481	0	1.80062	0.184197	#DIV/0!	0.102296	ATP-dependent RNA helicase A-like protein IPR011545 DNA_RNA helicase, DEAD_DEAH box type, N-termi
TCONS_00051592	Solyc09g098510	1203	2.58942	17.3745	1.778	6.7098	0.102334	Unknown Protein IPR006706 Extensin-like region
TCONS_00051720	Solyc10g005920	5157	0.250023	1.1842	0.121581	4.73636	0.102669	Enhancer of mRNA-decapping protein 4 IPR017986 WD40 repeat, region
TCONS_00009441	Solyc02g030300	3198	0.000103572	2.76004	0.284127	26648.5	0.102943	Serine_threonine-protein kinase receptor IPR002290 Serine_threonine protein kinase
TCONS_00053963	Solyc10g005110	1021	0.00239102	15.1381	1.563	6331.23	0.103249	Coproporphyrinogen III oxidase aerobic IPR001260 Coproporphyrinogen III oxidase
TCONS_00039954	Solyc07g007020	2574	0	1.26767	0.133118	#DIV/0!	0.10501	Receptor-like protein kinase At3g21340 IPR002290 Serine_threonine protein kinase
TCONS_00065591	mRNA:Solyc12g044370.1.1	2739	1.03218	3.05307	0.000538122	2.95789	0.000176256	Ribonuclease Z IPR001279 Beta-lactamase-like
TCONS_00052461	Solyc10g044910	1182	2.30399	0.0209704	0.00221337	0.00910178	0.105547	Etoposide-induced protein 2.4 homolog IPR009890 Etoposide-induced 2.4
TCONS_00061654	Solyc11g073300	407	0	6.97214	0.747758	#DIV/0!	0.107249	Genomic DNA chromosome 5 P1 clone MMN10
TCONS_00051252	mRNA:Solyc09g083330.2.1	1656	2.08791	2.77434	0.000496931	1.32876	0.000179117	Phosphatidate cytidylyltransferase IPR016720 Phosphatidate cytidylyltransferase, eukaryota
TCONS_00056325	Solyc10g085010	538	0	6.14122	0.673784	#DIV/0!	0.109715	PAR-1c protein IPR009489 PAR1
TCONS_00043602	mRNA:Solyc08g074760.2.1	2567	2.03979	3.23904	0.000590288	1.58793	0.000182242	Receptor like kinase, RLK
TCONS_00048531	Solyc09g074650	1619	0.451891	3.54979	0.390438	7.85541	0.109989	Peptide chain release factor 1 IPR004373 Peptide chain release factor 1
TCONS_00020205	Solyc03g081240	2785	1.68733	8.62388	0.948676	5.11096	0.110006	Pseudo response regulator IPR001789 Signal transduction response regulator, receiver region
TCONS_00054029	Solyc10g005600	3466	0.0377351	1.27382	0.140849	33.7569	0.110572	At1g04390-like protein (Fragment) IPR013069 BTB_POZ
TCONS_00024386	mRNA:Solyc04g079320.2.1	1590	5.75803	9.14526	0.00170338	1.58826	0.000186258	Uroporphyrinogen III synthase IPR003754 Tetrapyrrole biosynthesis, uroporphyrinogen III synthase
TCONS_00014437	Solyc02g082900	1773	17.0214	112.259	12.5144	6.59517	0.111478	Strictosidine synthase family protein IPR004141 Strictosidine synthase
TCONS_00020444	Solyc03g093990	1956	0.611723	2.70618	0.303495	4.42387	0.112149	Hypothetical integral membrane protein conserved
TCONS_00042289	Solyc08g006460	1940	1.32232	6.69583	0.751586	5.0637	0.112247	RING-finger protein like IPR018957 Zinc finger, C3HC4 RING-type
TCONS_00057517	Solyc11g017040	3200	3.62341	0.000758505	8.83106e-05	0.000209335	0.116427	Sentrin specific protease 1b IPR003653 Peptidase C48, SUMO_Sentrin_Ubl1
TCONS_00043892	Solyc08g077720	1053	0.111468	2.90308	0.338063	26.0441	0.11645	60S ribosomal protein L37a IPR002674 Ribosomal protein L37ae
TCONS_00066235	Solyc12g056660	1418	0.113102	3.26477	0.381167	28.8657	0.116752	Mitochondrial carrier C12B10.09 IPR002067 Mitochondrial carrier protein
TCONS_00055661	mRNA:Solyc10g078550.1.1	1612	0.00136077	6.02153	0.00114927	4425.09	0.00019086	Glutamate dehydrogenase IPR014362 Glutamate dehydrogenase
TCONS_00004053	Solyc01g102640	5033	0	1.47205	0.172557	#DIV/0!	0.117222	Nucleoporin (Fragment) IPR007230 Peptidase S59, nucleoporin
TCONS_00049418	Solyc09g007390	617	14.5786	0.00443911	0.000521261	0.000304495	0.117425	Mitochondrial import inner membrane translocase subunit TIM14 IPR001623 Heat shock protein DnaJ,
TCONS_00026858	Solyc04g078840	1991	9.24828e-05	2.66182	0.31518	28781.8	0.118408	BZIP transcription factor IPR011616 bZIP transcription factor, bZIP-1
TCONS_00028137	Solyc05g014260	1867	3.8254	0.508621	0.0607202	0.132959	0.119382	Response regulator 11 IPR017053 Response regulator, plant B-type
TCONS_00042791	Solyc08g041890	945	1.84965	9.17618	1.10296	4.96104	0.120198	Importin alpha-1b subunit IPR011989 Armadillo-like helical
TCONS_00027195	Solyc04g082130	2199	0	1.88529	0.226762	#DIV/0!	0.12028	THUMP domain protein
TCONS_00036627	Solyc06g071730	886	0	1.8106	0.21972	#DIV/0!	0.121352	Unknown Protein
TCONS_00014262	mRNA:Solyc02g080990.1.1	3438	1.93788	3.63952	0.000731146	1.87809	0.000200891	Leucyl-tRNA synthetase IPR002302 Leucyl-tRNA synthetase, class Ia, bacterial_mitochondrial
TCONS_00033966	Solyc06g072160	1668	0.630243	3.16436	0.385635	5.02086	0.121868	Alcohol dehydrogenase 1 IPR002085 Alcohol dehydrogenase superfamily, zinc-containing
TCONS_00003941	Solyc01g100640	5371	0.283932	1.19026	0.145232	4.19206	0.122017	Catalase IPR002226 Catalase
TCONS_00056390	mRNA:Solyc10g085680.1.1	2227	1.23501	1.53075	0.000310267	1.23946	0.00020269	Protein kinase IPR002290 Serine_threonine protein kinase
TCONS_00017049	Solyc03g082740	945	0	2.14373	0.262817	#DIV/0!	0.122598	Yippee zinc-binding protein IPR004910 Yippee-like protein
TCONS_00012025	Solyc02g090710	1972	1.9955	8.95944	1.1011	4.48982	0.122898	B3 domain-containing protein Os01g0234100 IPR003340 Transcriptional factor B3
TCONS_00020675	Solyc03g097460	4511	0	1.11752	0.137598	#DIV/0!	0.123128	Integrator complex subunit 9
TCONS_00015051	Solyc02g089220	2066	0	2.77494	0.34177	#DIV/0!	0.123163	Regulator of chromosome condensation (RCC1)-like protein IPR009091 Regulator of chromosome conden
TCONS_00045113	mRNA:Solyc08g045780.2.1	2576	2.6293	0.304255	6.36495e-05	0.115717	0.000209198	Pentatricopeptide repeat-containing protein IPR002885 Pentatricopeptide repeat
TCONS_00036285	Solyc06g066050	1008	0	3.4488	0.428068	#DIV/0!	0.124121	Genomic DNA chromosome 3 P1 clone MSJ11
TCONS_00054956	mRNA:Solyc10g047140.1.1	2446	0.00124045	3.90755	0.000829674	3150.11	0.000212326	Receptor like kinase, RLK
TCONS_00059731	Solyc11g010700	2573	0.751543	5.58166	0.696371	7.42693	0.124761	Receptor-like protein kinase IPR001245 Tyrosine protein kinase
TCONS_00006876	Solyc01g073870	2046	0	2.10092	0.266462	#DIV/0!	0.126831	ATP synthase subunit-like protein
TCONS_00021873	Solyc03g121610	3445	0.0843438	2.12236	0.270727	25.1632	0.127559	Receptor-like kinase IPR002290 Serine_threonine protein kinase
TCONS_00036168	Solyc06g064910	3613	1.87737	7.64845	0.982969	4.07402	0.128519	T-complex protein 11 IPR008862 T-complex 11
TCONS_00023843	Solyc04g072010	1630	0.0125516	1.04632	0.134654	83.3615	0.128693	Carboxypeptidase D IPR000834 Peptidase M14, carboxypeptidase A
TCONS_00042694	Solyc08g048370	1359	0.53768	2.62297	0.339118	4.87831	0.129288	Transcription factor CYCLOIDEA (Fragment) IPR005333 Transcription factor, TCP
TCONS_00037533	mRNA:Solyc07g006580.2.1	1123	0.000141723	2.74292	0.000614643	19354.1	0.000224083	Diacylglycerol kinase 7 IPR016961 Diacylglycerol kinase, plant
TCONS_00030016	Solyc05g009360	1407	1.02089	31.2587	4.07294	30.6191	0.130298	Unknown Protein
TCONS_00032995	Solyc06g054220	2690	0.455144	2.54694	0.333932	5.5959	0.131111	Unknown Protein
TCONS_00055980	Solyc10g081140	2033	0.00259776	2.11365	0.277476	813.643	0.131278	AT2G40980-like protein (Fragment) IPR011009 Protein kinase-like
TCONS_00031392	Solyc05g052280	837	19.8339	3.40859	0.451194	0.171857	0.13237	Peroxidase IPR002016 Haem peroxidase, plant_fungal_bacterial
TCONS_00005463	mRNA:Solyc01g009070.2.1	2421	3.40222	0.55156	0.000127078	0.162118	0.000230397	MYB transcription factor IPR015495 Myb transcription factor
TCONS_00020593	Solyc03g096900	2995	0.000196834	1.81214	0.240034	9206.44	0.132459	GTP pyrophosphokinase IPR007685 RelA_SpoT
TCONS_00019860	Solyc03g058930	1639	0.0339417	3.7362	0.495456	110.077	0.13261	SPFH domain _ Band 7 family protein
TCONS_00023953	mRNA:Solyc04g072880.2.1	1230	1.72865	0.928849	0.000217506	0.537326	0.000234167	RNA polymerase II holoenzyme cyclin-like subunit IPR015432 Cyclin H
TCONS_00043176	mRNA:Solyc08g065420.2.1	2027	0.809627	1.21021	0.000283716	1.49477	0.000234435	BEL1-like homeodomain protein 3 IPR006563 POX
TCONS_00066748	mRNA:Solyc12g099010.1.1	5132	1.52899	0.273739	6.44858e-05	0.179033	0.000235574	Beige_BEACH domain containing protein IPR000409 Beige_BEACH
TCONS_00047332	Solyc09g010680	1608	1.27267	6.10696	0.816129	4.79854	0.133639	Dof zinc finger protein IPR003851 Zinc finger, Dof-type
TCONS_00017522	Solyc03g097950	700	0.61633	13.1563	1.78792	21.3462	0.135898	50S ribosomal protein L29 IPR001854 Ribosomal protein L29
TCONS_00007645	Solyc01g096910	2046	0.00227706	2.30836	0.313856	1013.75	0.135965	Vacuolar protein sorting 36 family protein IPR007286 EAP30
TCONS_00041152	Solyc07g049560	1350	0.000186089	1.95847	0.266545	10524.4	0.136099	Tyrosine phosphatase family protein IPR020428 Protein-tyrosine phosphatase, dual specificity phos
TCONS_00034501	Solyc06g082670	846	98.492	15.0608	2.05907	0.152914	0.136717	Ribosomal protein L10 IPR001197 Ribosomal protein L10e
TCONS_00053475	Solyc10g081150	1611	0.000102622	8.1885	1.14883	79792.8	0.140298	COP9 signalosome complex subunit 2 IPR013143 PCI_PINT associated module
TCONS_00061601	Solyc11g072920	1012	2.24036	0.0257469	0.00361517	0.0114923	0.140412	Peroxidase 5 IPR002016 Haem peroxidase, plant_fungal_bacterial
TCONS_00007722	Solyc01g097810	1719	0.845986	5.16014	0.727216	6.09956	0.14093	Zeta-carotene desaturase
TCONS_00002243	Solyc01g065490	1406	0	1.83619	0.258955	#DIV/0!	0.141028	Aldo_keto reductase IPR001395 Aldo_keto reductase
TCONS_00042806	Solyc08g041780	2866	0.699591	4.27381	0.606698	6.10901	0.141957	Neurochondrin family protein IPR008709 Neurochondrin
TCONS_00026626	Solyc04g076320	1909	0	1.11204	0.158395	#DIV/0!	0.142436	Argininosuccinate lyase IPR009049 Argininosuccinate lyase
TCONS_00056654	Solyc11g005590	1245	0.0621393	1.22625	0.175301	19.7339	0.142957	F-box protein SKIP5 IPR001810 Cyclin-like F-box
TCONS_00025553	Solyc04g039730	2355	6.64153e-05	3.10254	0.443749	46714.2	0.143028	Receptor like kinase, RLK
TCONS_00020171	Solyc03g079850	650	1.63626	0.00327076	0.000469381	0.00199892	0.143508	Guanylyl cyclase IPR018616 Guanylyl cyclase
TCONS_00023182	Solyc04g049130	2316	0	2.07271	0.297457	#DIV/0!	0.143511	At5g03900 (Fragment) IPR000361 FeS cluster biogenesis
TCONS_00042228	Solyc08g006150	1324	0	3.57852	0.51385	#DIV/0!	0.143593	ChaC cation transport regulator-like 1 IPR006840 ChaC-like protein
TCONS_00047082	Solyc09g008230	398	12.7799	77.3996	11.1525	6.05635	0.14409	Zinc finger protein 593 (Fragment) IPR003604 Zinc finger, U1-type
TCONS_00002057	Solyc01g057000	752	1.03296	5.09797	0.743144	4.9353	0.145773	Universal stress protein family protein IPR006016 UspA
TCONS_00009814	Solyc02g064680	3676	1.63123	10.2868	1.5047	6.30616	0.146275	Calcium-transporting ATPase 1 IPR006408 ATPase, P-type, calcium-transporting, PMCA-type
TCONS_00063503	Solyc12g056340	2826	0.000124092	1.50754	0.224464	12148.6	0.148894	ATP-dependent RNA helicase IPR011545 DNA_RNA helicase, DEAD_DEAH box type, N-terminal
TCONS_00035828	Solyc06g054620	3162	2.23682	0.00112715	0.000168807	0.000503907	0.149764	Zinc finger CCCH domain-containing protein 34 IPR000571 Zinc finger, CCCH-type
TCONS_00022157	Solyc04g005900	1501	1.72405	0.00178535	0.000268001	0.00103556	0.150111	F-box family protein IPR013101 Leucine-rich repeat 2
TCONS_00056437	Solyc10g086000	2901	0.00257626	1.48103	0.224302	574.876	0.15145	Pseudo-response regulator 7 IPR001789 Signal transduction response regulator, receiver region
TCONS_00061109	Solyc11g066870	2114	0.0661714	1.27827	0.194931	19.3176	0.152496	Genomic DNA chromosome 5 P1 clone MDJ22 IPR003409 MORN motif
TCONS_00058294	mRNA:Solyc11g062220.1.1	5444	2.18833	2.58342	0.000696536	1.18054	0.000269618	Novel protein containing a PHD-finger domain (Fragment) IPR018144 Plus-3 domain, subgroup
TCONS_00047031	Solyc09g007870	5060	1.39448	0.247273	0.037713	0.177323	0.152516	Manganese transporter mntH IPR017187 Ethylene-insensitive 2
TCONS_00052558	Solyc10g047040	1565	0.263188	1.71841	0.265126	6.52921	0.154286	Zinc finger protein zfs1 IPR000571 Zinc finger, CCCH-type
TCONS_00003186	Solyc01g094070	1261	0.265228	1.787	0.278939	6.7376	0.156093	Dihydroflavonol 4-reductase family-binding domain
TCONS_00005114	Solyc01g005330	2574	0.00152785	4.41303	0.690322	2888.39	0.156428	microtubule associated protein Type 1 IPR009768 Myosin II heavy chain-like
TCONS_00050964	Solyc09g074360	780	0	1.18751	0.186694	#DIV/0!	0.157215	RNA binding protein IPR015903 Ribonucleoprotein, BRUNO-like
TCONS_00025466	Solyc04g016530	2202	0.0061047	4.42112	0.698125	724.216	0.157907	Exodeoxyribonuclease III IPR000097 AP endonuclease, family 1
TCONS_00021564	Solyc03g118530	4365	0.000304417	2.81499	0.446987	9247.15	0.158788	Protein serine_threonine kinase IPR002290 Serine_threonine protein kinase
TCONS_00020647	Solyc03g097320	2256	0.00405121	1.99469	0.318819	492.369	0.159834	RNA polymerase sigma-70 factor IPR013325 RNA polymerase sigma factor, region 2
TCONS_00048294	Solyc09g065100	2196	1.50657	0.32172	0.0514743	0.213545	0.159997	Transcription factor IPR001092 Basic helix-loop-helix dimerisation region bHLH
TCONS_00015216	Solyc02g090820	1126	2.94065	0.530668	0.0850568	0.180459	0.160283	Heat stress transcription factor-type, DNA-binding
TCONS_00004712	Solyc01g108100	1687	0.000343068	2.70483	0.437959	7884.24	0.161917	Unknown Protein
TCONS_00060659	Solyc11g042470	1995	5.9983	0.000353624	5.7297e-05	5.8954e-05	0.162028	Tubulin-specific chaperone E IPR000938 Cytoskeleton-associated protein, CAP-Gly
TCONS_00014514	mRNA:Solyc02g083700.2.1	3188	1.191	0.873242	0.000247694	0.733201	0.000283649	Alpha-mannosidase IPR011682 Glycosyl hydrolases 38, C-terminal
TCONS_00049903	Solyc09g014300	1322	0.00135976	2.8221	0.460745	2075.44	0.163263	Glycosyl transferase group 1 family protein IPR001296 Glycosyl transferase, group 1
TCONS_00005078	Solyc01g112350	5584	1.07979	4.43868	0.725264	4.11069	0.163396	Sec7 guanine nucleotide exchange factor IPR000904 SEC7-like
TCONS_00004697	Solyc01g108040	4384	0	1.26263	0.206999	#DIV/0!	0.163943	Dynamin-related protein 3B IPR000375 Dynamin central region
TCONS_00038302	Solyc07g040940	2580	0.00125882	1.54367	0.2554	1226.28	0.16545	Receptor-like protein kinase IPR002290 Serine_threonine protein kinase
TCONS_00051710	Solyc10g005880	1902	0	6.80533	1.1267	#DIV/0!	0.165561	Uridine kinase IPR000764 Uridine kinase
TCONS_00017447	Solyc03g097280	4194	0.0711982	2.92063	0.487059	41.0211	0.166765	Pre-mRNA-splicing factor CWC22 homolog IPR016024 Armadillo-type fold
TCONS_00058383	Solyc11g065090	1823	0.615088	3.98686	0.665711	6.48177	0.166976	DUF803 domain membrane protein IPR008521 Protein of unknown function DUF803
TCONS_00009725	Solyc02g062920	756	1.48376	12.6742	2.1179	8.54195	0.167103	Splicing factor U2AF large subunit IPR006529 U2 snRNP auxilliary factor, large subunit, splicing
TCONS_00043585	mRNA:Solyc08g074550.2.1	2460	7.79036	6.0355	0.0018017	0.77474	0.000298517	Threonyl-tRNA synthetase IPR002320 Threonyl-tRNA synthetase, class IIa
TCONS_00004303	Solyc01g104490	6457	1.77963	0.00445113	0.000747813	0.00250115	0.168005	Separin IPR005314 Peptidase C50, separase
TCONS_00018663	Solyc03g120130	2769	0.157994	1.39852	0.235928	8.85173	0.168698	Rapid response to glucose protein 1 IPR019410 Methyltransferase-16, putative
TCONS_00062157	Solyc12g009980	712	3.2132	0.0115389	0.00195131	0.00359109	0.169107	Complex interacting protein 9 IPR004401 Uncharacterised protein family UPF0133
TCONS_00054502	Solyc10g012030	3951	2.98987	0.00832073	0.00140791	0.00278297	0.169205	cDNA clone J023132J12 full insert sequence
TCONS_00028319	Solyc05g016230	1985	0.793263	5.02923	0.851581	6.33993	0.169326	Breast cancer type 1 susceptibility protein homolog (Fragment) IPR001357 BRCT
TCONS_00032234	mRNA:Solyc06g009130.2.1	2405	0.884536	1.00105	0.00030464	1.13172	0.00030432	Sodium-calcium exchanger 3 (Fragment) IPR004837 Sodium_calcium exchanger membrane region
TCONS_00034331	Solyc06g076090	1583	7.08186	1.34295	0.2283	0.189632	0.169999	Actin IPR004000 Actin_actin-like
TCONS_00007805	Solyc01g098800	1999	0.0613734	19.7777	3.36628	322.252	0.170206	Sodium_calcium exchanger family protein IPR004837 Sodium_calcium exchanger membrane region
TCONS_00041751	Solyc07g063820	2874	0	1.26305	0.216474	#DIV/0!	0.17139	Serine_threonine-protein kinase receptor IPR002290 Serine_threonine protein kinase
TCONS_00017685	Solyc03g111000	1203	1.75718	7.55374	1.29798	4.29879	0.171833	Glyceraldehyde 3-phosphate dehydrogenase IPR000173 Glyceraldehyde 3-phosphate dehydrogenase
TCONS_00055762	Solyc10g079290	2293	2.04515	0.0011633	0.000200175	0.000568809	0.172075	Outer envelope membrane protein
TCONS_00063673	Solyc12g088450	1969	1.05133	0.000652945	0.000112743	0.000621066	0.172668	Genomic DNA chromosome 5 P1 clone MKD15
TCONS_00053084	Solyc10g076290	2926	2.34437	0.297311	0.0515214	0.126819	0.173291	F-box_LRR-repeat protein 3 IPR006553 Leucine-rich repeat, cysteine-containing subtype
TCONS_00050612	Solyc09g063030	4708	2.53546	0.00543568	0.000949325	0.00214386	0.174647	CLIP-associating protein 1-like IPR011989 Armadillo-like helical
TCONS_00049438	Solyc09g007530	4334	1.70866	6.89386	1.20573	4.03466	0.174899	RING-finger protein-like IPR018957 Zinc finger, C3HC4 RING-type
TCONS_00043185	Solyc08g065450	1679	0	2.24185	0.393301	#DIV/0!	0.175436	Unknown Protein
TCONS_00015030	Solyc02g088920	1681	1.20872	0.00112495	0.000197893	0.000930695	0.175913	Ras GTPase-activating protein-binding protein 2 IPR018222 Nuclear transport factor 2, Eukaryote
TCONS_00024198	Solyc04g077100	4088	0.242091	1.55661	0.274036	6.42985	0.176047	Poly polymerase catalytic domain containing protein expressed polymerase, catalytic region
TCONS_00014721	Solyc02g085780	1483	0.00632584	5.06601	0.897016	800.844	0.177066	Regulator of chromosome condensation (RCC1)-like protein IPR009091 Regulator of chromosome conden
TCONS_00006894	Solyc01g074010	2411	1.05693	8.37536	1.48943	7.92423	0.177835	Protein kinase IPR002290 Serine_threonine protein kinase
TCONS_00044325	Solyc08g082080	1448	2.51148	10.7157	1.90798	4.26669	0.178055	Amino acid transporter IPR013057 Amino acid transporter, transmembrane
TCONS_00007016	Solyc01g087870	1699	0.000950041	4.14035	0.738456	4358.08	0.178356	Glucosamine--fructose-6-phosphate aminotransferase IPR005855 Glucosamine-fructose-6-phosphate ami
TCONS_00008754	Solyc01g109450	1945	0.955034	5.71845	1.02256	5.98769	0.178818	Kinase PfkB family IPR011611 Carbohydrate_purine kinase
TCONS_00030461	Solyc05g014400	2461	0	3.61945	0.653143	#DIV/0!	0.180454	Genomic DNA chromosome 5 P1 clone MLE2
TCONS_00022209	Solyc04g007520	4091	0.252606	1.55008	0.280452	6.13635	0.180927	Phosphatidylserine synthase 2 IPR004277 Phosphatidyl serine synthase
TCONS_00014435	Solyc02g082850	909	0.824791	5.14556	0.939379	6.23862	0.182561	Serine O-acetyltransferase IPR005881 Serine O-acetyltransferase
TCONS_00046978	Solyc09g007310	5114	0.000510638	1.21567	0.221994	2380.69	0.18261	Ubiquitin-protein ligase 4 IPR000569 HECT
TCONS_00059703	Solyc11g010470	667	2.94991	13.653	2.5068	4.62828	0.183608	14-3-3 protein beta_alpha IPR000308 14-3-3 protein
TCONS_00027832	Solyc05g010160	1139	0	3.92824	0.721419	#DIV/0!	0.183649	Importin 9 IPR011989 Armadillo-like helical
TCONS_00052679	mRNA:Solyc10g049420.1.1	265	60.1964	52.3177	0.0170705	0.869117	0.000326285	Unknown Protein
TCONS_00063066	Solyc12g044200	4267	0.270198	1.48186	0.273924	5.48435	0.184851	Cc-nbs-lrr, resistance protein
TCONS_00058867	mRNA:Solyc11g070100.1.1	4809	1.27988	1.1787	0.00039051	0.920946	0.000331306	Early flowering 3
TCONS_00065883	Solyc12g037970	1019	0.000365632	2.07591	0.387771	5677.59	0.186796	Peptidyl-tRNA hydrolase family protein IPR001328 Peptidyl-tRNA hydrolase
TCONS_00033647	Solyc06g068430	2954	0.326646	2.21588	0.414296	6.78374	0.186967	Sister chromatid cohesion protein PDS5 homolog A IPR002999 Tudor domain
TCONS_00007268	Solyc01g091510	2404	0.489205	2.52851	0.473478	5.16861	0.187256	Ankyrin repeat and zinc finger domain containing protein 1 IPR002110 Ankyrin
TCONS_00047243	Solyc09g009820	500	4.48453	24.9616	4.68467	5.56616	0.187675	Glutathione S-transferase domain protein IPR004045 Glutathione S-transferase, N-terminal
TCONS_00057746	Solyc11g050890	896	0	1.0682	0.200507	#DIV/0!	0.187705	Unknown Protein
TCONS_00007080	Solyc01g088650	1857	3.46598	0.123015	0.023155	0.0354921	0.188229	Dolichyl pyrophosphate Glc1Man9GlcNAc2 alpha-1 3-glucosyltransferase IPR004856 Glycosyltransferas
TCONS_00050814	Solyc09g066090	1464	0	1.48239	0.280154	#DIV/0!	0.188988	PHD-finger family protein IPR001965 Zinc finger, PHD-type
TCONS_00020175	Solyc03g079910	2101	0.229812	1.29921	0.245866	5.65336	0.189243	Zinc ion binding protein IPR001781 Zinc finger, LIM-type
TCONS_00026398	Solyc04g071990	4580	3.17783	15.7169	2.97543	4.9458	0.189314	Tomato GIGANTEA 1
TCONS_00037186	Solyc06g083060	818	1.61454	7.79311	1.47879	4.82683	0.189756	FAM96B IPR002744 Protein of unknown function DUF59
TCONS_00060521	Solyc11g044910	2696	0.666947	14.3639	2.74915	21.5368	0.191393	Beta-xylosidase 1 IPR001764 Glycoside hydrolase, family 3, N-terminal
TCONS_00055821	Solyc10g079850	2434	0.973563	3.97048	0.770044	4.0783	0.193942	Genomic DNA chromosome 3 P1 clone MPN9
TCONS_00020380	Solyc03g093300	1672	0.00139234	1.3816	0.268451	992.286	0.194304	2-phosphoglycerate kinase
TCONS_00007173	Solyc01g090590	1910	1.82383	9.1175	1.79381	4.9991	0.196744	Os11g0109966 protein (Fragment)
TCONS_00037150	Solyc06g082710	1407	0.420573	1.95374	0.385218	4.64542	0.19717	Nucleic acid binding protein IPR004087 K Homology
TCONS_00006939	Solyc01g087070	2151	0.837814	3.84511	0.759223	4.58946	0.197452	Mitochondrial ADP_ATP carrier proteins IPR002113 Adenine nucleotide translocator 1
TCONS_00050338	Solyc09g055930	2524	0	1.86755	0.371094	#DIV/0!	0.198706	Laccase-22 IPR001117 Multicopper oxidase, type 1
TCONS_00027035	Solyc04g080390	2698	0	5.27076	1.0487	#DIV/0!	0.198966	Unknown Protein
TCONS_00057314	Solyc11g012530	2320	0.274827	1.71864	0.342118	6.25353	0.199063	Unknown Protein
TCONS_00054122	Solyc10g006240	1291	0.000491342	1.71111	0.344613	3482.52	0.201397	Proline synthetase co-transcribed bacterial homolog protein IPR011078 Predicted pyridoxal phospha
TCONS_00043436	Solyc08g067960	1575	0.705516	9.25957	1.86924	13.1245	0.201871	CHY zinc finger family protein expressed IPR008913 Zinc finger, CHY-type
TCONS_00013487	Solyc02g069090	1482	0	2.9616	0.598556	#DIV/0!	0.202106	Cathepsin B IPR015643 Peptidase C1A, cathepsin B
TCONS_00062475	Solyc12g015730	4943	0.297787	1.90448	0.385297	6.39544	0.202311	Unknown Protein
TCONS_00035035	Solyc06g008810	3931	0	2.97081	0.602472	#DIV/0!	0.202797	Auxin F-box protein 5 IPR006553 Leucine-rich repeat, cysteine-containing subtype
TCONS_00044783	Solyc08g008130	589	1.71243	9.48856	1.93248	5.54099	0.203664	Sumo ligase IPR004181 Zinc finger, MIZ-type
TCONS_00033289	Solyc06g062900	3023	0.293344	2.28725	0.465942	7.79716	0.203713	Transcription initiation factor TFIID subunit 12 IPR003228 Transcription initiation factor TFIID
TCONS_00062528	Solyc12g017280	4292	2.00215	0.483595	0.098607	0.241538	0.203904	Os10g0575800 protein (Fragment) IPR016024 Armadillo-type fold
TCONS_00003514	Solyc01g096920	2296	2.45691	0.0295089	0.00603764	0.0120106	0.204604	Polyadenylation factor I complex subunit Yth1 (CPSF subunit) (ISS) IPR019496 Nuclear fragile X me
TCONS_00046548	Solyc08g080580	2153	0.0033468	1.77924	0.364418	531.624	0.204817	Myb IPR015495 Myb transcription factor
TCONS_00058085	Solyc11g042860	7253	0	3.3975	0.69683	#DIV/0!	0.205101	Unknown Protein
TCONS_00036788	Solyc06g073680	2803	0.00125681	1.31825	0.270805	1048.89	0.205428	Notchless protein homolog 1 IPR017986 WD40 repeat, region
TCONS_00052429	Solyc10g044670	3932	0.249523	8.73443	1.805	35.0045	0.206653	Phytochrome A
TCONS_00059598	Solyc11g008580	2239	0.0204482	14.4157	2.99581	704.986	0.207816	Ariadne-like ubiquitin ligase IPR002867 Zinc finger, C6HC-type
TCONS_00024654	Solyc04g082090	2161	0	2.90862	0.605473	#DIV/0!	0.208165	Alpha-amylase IPR013775 Alpha-amylase, plant
TCONS_00059931	Solyc11g012620	2340	0.122585	1.40696	0.293226	11.4774	0.208411	Agenet domain-containing protein _ bromo-adjacent homology (BAH) domain-containing protein-like IP
TCONS_00011300	Solyc02g084280	1808	1.37139	0.0994481	0.0207971	0.0725163	0.209125	Unknown Protein
TCONS_00054081	Solyc10g006120	1509	8.78602e-05	1.32186	0.276531	15045	0.209198	Extracellular ligand-gated ion channel
TCONS_00032311	Solyc06g010000	3330	2.74324	14.2389	2.97998	5.19054	0.209284	Sumo ligase IPR004181 Zinc finger, MIZ-type
TCONS_00048170	Solyc09g061860	2210	1.91826	0.00509067	0.00107498	0.0026538	0.211167	Sterol 3-beta-glucosyltransferase IPR004276 Glycosyl transferase, family 28
TCONS_00027775	Solyc05g009350	3079	3.27531e-05	1.31269	0.277246	40078.3	0.211204	Zinc finger CCCH domain-containing protein 65 IPR000571 Zinc finger, CCCH-type
TCONS_00058548	Solyc11g066560	400	1.5561	10.5094	2.23035	6.75368	0.212224	Vacuolar protein sorting-associated protein 41 homolog IPR016902 Vacuolar protein sorting-associa
TCONS_00043758	Solyc08g076440	1801	0.0688315	1.89392	0.407113	27.5153	0.214958	Programmed cell death protein 2 IPR002893 Zinc finger, MYND-type
TCONS_00028515	Solyc05g023760	1660	0.0015519	2.59514	0.558249	1672.23	0.215113	Receptor-like protein kinase 5 IPR002290 Serine_threonine protein kinase
TCONS_00038188	Solyc07g032220	1048	0	2.92851	0.633004	#DIV/0!	0.216152	Unknown Protein
TCONS_00036327	Solyc06g066470	3424	0.177703	1.3	0.281193	7.31558	0.216302	Poly(A) polymerase polymerase
TCONS_00012617	Solyc02g014830	1691	0.000342933	1.73923	0.378712	5071.63	0.217747	Serine carboxypeptidase IPR001563 Peptidase S10, serine carboxypeptidase
TCONS_00064936	Solyc12g013960	2437	1.47516	8.03253	1.75166	5.44519	0.218071	Unknown Protein IPR007789 Protein of unknown function DUF688
TCONS_00011533	Solyc02g086500	6262	0	1.32817	0.290699	#DIV/0!	0.218872	Genomic DNA chromosome 3 P1 clone MGF10 IPR016024 Armadillo-type fold
TCONS_00027935	Solyc05g012220	1165	0.000151088	2.76589	0.609885	18306.5	0.220502	Magnesium transporter MRS2-5 IPR002523 Mg2+ transporter protein, CorA-like
TCONS_00014042	Solyc02g078550	3928	8.85401	1.85264	0.409431	0.209243	0.220999	RNA polymerase II C-terminal domain phosphatase-like 1 IPR004274 NLI interacting factor
TCONS_00056762	Solyc11g006740	1773	0	1.36396	0.305225	#DIV/0!	0.223779	F-box protein PP2-B1
TCONS_00060990	mRNA:Solyc11g065820.1.1	1941	0	4.99827	0.00217385	#DIV/0!	0.00043492	Mate efflux family protein IPR002528 Multi antimicrobial extrusion protein MatE
TCONS_00027420	Solyc05g005740	2046	2.24923	0.508461	0.113797	0.22606	0.223807	Potassium transporter IPR018519 Potassium uptake protein, kup IPR003855 K+ potassium transporte
TCONS_00027542	Solyc05g006930	2112	7.33536e-05	1.05747	0.241323	14416.1	0.228208	5_apos-AMP-activated protein kinase subunit beta-2
TCONS_00032717	Solyc06g050170	2819	3.49645	0.00437793	0.00100321	0.00125211	0.229152	Potassium transporter IPR018519 Potassium uptake protein, kup IPR003855 K+ potassium transporte
TCONS_00044041	Solyc08g079280	2480	0.329122	7.42203	1.70378	22.551	0.229557	cytochrome P450
TCONS_00034400	Solyc06g076800	1424	0.000166242	1.47094	0.338013	8848.19	0.229794	Cytochrome P450
TCONS_00044068	Solyc08g079590	926	1.01337	5.60818	1.2902	5.53419	0.230057	Pentatricopeptide repeat-containing protein
TCONS_00019301	Solyc03g025470	2175	0.00119363	1.07741	0.248282	902.633	0.230443	Kinesin-like protein IPR001752 Kinesin, motor region
TCONS_00034563	Solyc06g083300	2007	0	3.37583	0.778209	#DIV/0!	0.230524	Ras GTPase-activating protein-binding protein 2 IPR018222 Nuclear transport factor 2, Eukaryote
TCONS_00042540	Solyc08g013970	3161	0.263971	1.06285	0.245175	4.02639	0.230677	Nbs-lrr, resistance protein
TCONS_00040520	Solyc07g025160	2973	0	1.22695	0.283309	#DIV/0!	0.230905	Exocyst complex component 1 IPR019160 Exocyst complex, component Exoc1
TCONS_00038991	Solyc07g053610	6115	0.659161	3.58206	0.828707	5.43427	0.231349	Homeobox protein IPR018500 DDT subgroup
TCONS_00054849	Solyc10g044840	1291	0	1.46177	0.338247	#DIV/0!	0.231395	PIN domain containing protein (Yacp-like protein) IPR010298 Protein of unknown function DUF901
TCONS_00038123	Solyc07g025400	354	1.55125	12.2868	2.84868	7.92058	0.231849	Unknown Protein
TCONS_00043611	Solyc08g074810	1890	0.34718	1.905	0.441866	5.48707	0.231951	Unknown Protein
TCONS_00051834	Solyc10g006890	3569	0	2.14102	0.498296	#DIV/0!	0.232738	WD-40 repeat family protein IPR017986 WD40 repeat, region
TCONS_00064971	Solyc12g014190	2052	0.000653788	1.23662	0.288653	1891.47	0.233421	tRNA dimethylallyltransferase IPR002627 tRNA isopentenyltransferase
TCONS_00035073	mRNA:Solyc06g009160.2.1	2674	0.541743	2.46712	0.00118678	4.55404	0.000481039	Fatty acid oxidation complex subunit alpha IPR001753 Crotonase, core
TCONS_00005286	mRNA:Solyc01g006960.2.1	4300	1.45912	1.07729	0.000521883	0.738315	0.000484441	Transport protein particle subunit trs85-2
TCONS_00044411	mRNA:Solyc08g082750.2.1	5116	1.06621	0.248535	0.000120803	0.233101	0.00048606	Nodule inception protein (Fragment) IPR003035 Plant regulator RWP-RK
TCONS_00028220	Solyc05g015210	3651	0.227013	2.81006	0.656139	12.3784	0.233496	Transforming growth factor-beta receptor-associated protein 1 IPR019453 Vacuolar sorting protein
TCONS_00056806	Solyc11g007070	2083	0	1.10915	0.259933	#DIV/0!	0.234353	Mitochondrial substrate carrier family protein IPR001993 Mitochondrial substrate carrier
TCONS_00037376	Solyc07g005000	2647	0.874316	6.56433	1.55138	7.50796	0.236335	Os10g0479800 protein (Fragment) IPR009769 Protein of unknown function DUF1336
TCONS_00062443	mRNA:Solyc12g014460.1.1	2056	1.70883	4.84063	0.0024051	2.83272	0.000496857	EH-domain-containing protein 1 IPR001401 Dynamin, GTPase region
TCONS_00024758	mRNA:Solyc04g082970.2.1	1696	1.64048	1.03992	0.000516895	0.633912	0.000497053	Os03g0859900 protein (Fragment) IPR006869 Protein of unknown function DUF547
TCONS_00044224	Solyc08g081170	3128	0.373104	1.75891	0.417208	4.71426	0.237197	UDP-N-acetylmuramoyl-L-alanyl-D-glutamate--2 6-diaminopimelate ligase IPR005761 UDP-N-acetylmuram
TCONS_00063693	Solyc12g088740	2403	0.000742958	11.6499	2.76425	15680.4	0.237277	RING-finger protein-like IPR018957 Zinc finger, C3HC4 RING-type
TCONS_00050685	Solyc09g064920	1319	0	1.08394	0.259894	#DIV/0!	0.239768	BHLH transcription factor IPR011598 Helix-loop-helix DNA-binding
TCONS_00060535	Solyc11g044870	2084	0	1.82624	0.438584	#DIV/0!	0.240157	Armadillo repeat containing 6 IPR011989 Armadillo-like helical
TCONS_00056018	Solyc10g081460	2641	0.000396557	1.1294	0.272488	2848.01	0.241268	Amino acid transporter IPR015606 Cationic amino acid transporter
TCONS_00004104	mRNA:Solyc01g102950.2.1	2200	0.812889	1.36062	0.000716881	1.67381	0.000526878	FAD dependent oxidoreductase
TCONS_00021541	Solyc03g118350	2246	0.00769928	2.6653	0.644587	346.175	0.241844	Dual specificity protein phosphatase IPR015275 Actin-fragmin kinase, catalytic
TCONS_00054193	Solyc10g006930	2066	0.000201723	2.03246	0.492375	10075.5	0.242256	LRR receptor-like serine_threonine-protein kinase, RLP
TCONS_00039768	mRNA:Solyc07g005230.2.1	5716	3.87176	3.41135	0.00180541	0.881085	0.000529236	Unknown Protein
TCONS_00065056	Solyc12g015710	2379	0.233183	1.21845	0.298574	5.2253	0.245044	Ribosomal RNA small subunit methyltransferase B_eukaryotic nucleolar NOL1_Nop2p
TCONS_00043302	Solyc08g066700	2155	0.228357	1.912	0.468709	8.37285	0.245141	Polyribonucleotide nucleotidyltransferase IPR001247 Exoribonuclease, phosphorolytic domain 1
TCONS_00009176	Solyc02g050260	2206	0.000270317	2.734	0.67298	10114.1	0.246152	Protease II (Oligopeptidase B) IPR002470 Peptidase S9A, prolyl oligopeptidase
TCONS_00017743	Solyc03g111700	1244	3.01389	15.3419	3.78514	5.0904	0.246719	Inactivated Zn-dependent hydrolase of the beta-lactamase fold
TCONS_00046368	Solyc08g078370	1624	0.000330513	2.33782	0.57689	7073.31	0.246764	Kinase pfkB family protein IPR011611 Carbohydrate_purine kinase
TCONS_00049527	Solyc09g008410	410	5.09957	1.21582	0.300714	0.238416	0.247334	Peptidyl-prolyl cis-trans isomerase IPR002130 Peptidyl-prolyl cis-trans isomerase, cyclophilin-ty
TCONS_00035652	mRNA:Solyc06g051570.2.1	3195	4.14425	1.63666	0.00088235	0.394923	0.000539116	NF-X1 type zinc finger family protein IPR000967 Zinc finger, NF-X1-type
TCONS_00019879	Solyc03g059030	1779	0.000175507	4.2066	1.04133	23968.3	0.247547	CDK5 regulatory subunit associated protein 3 IPR008491 Protein of unknown function DUF773
TCONS_00053285	Solyc10g079140	1815	0.000314497	2.82529	0.708414	8983.52	0.25074	Guanylate kinase IPR017665 Guanylate kinase, sub-group
TCONS_00065212	Solyc12g019470	968	0.780719	4.01761	1.00866	5.14604	0.25106	CBF1 interacting corepressor
TCONS_00043770	Solyc08g076580	400	0.0028131	2.77764	0.699203	987.395	0.251726	Unknown Protein
TCONS_00005089	mRNA:Solyc01g005080.2.1	2443	1.77571	0.396893	0.000218385	0.223512	0.000550236	Microtubule-associated protein MAP65-1a IPR007145 MAP65_ASE1
TCONS_00033644	Solyc06g068370	2052	0	1.12555	0.284605	#DIV/0!	0.252859	Unknown Protein
TCONS_00057041	Solyc11g009050	1668	0.319645	1.81348	0.458882	5.67342	0.253039	F-box protein-like IPR001810 Cyclin-like F-box
TCONS_00051737	Solyc10g006090	4392	0.213361	1.65665	0.42229	7.76454	0.254906	Genomic DNA chromosome 5 P1 clone MTE17 IPR011011 Zinc finger, FYVE_PHD-type
TCONS_00017816	Solyc03g112600	1714	0.000232343	2.70902	0.692328	11659.6	0.255564	JmjC domain-containing protein IPR013129 Transcription factor jumonji
TCONS_00040608	Solyc07g027020	2947	0.000249596	4.37834	1.11905	17541.7	0.255588	Receptor-like kinase IPR002290 Serine_threonine protein kinase
TCONS_00017821	Solyc03g112640	1103	0	1.30347	0.334699	#DIV/0!	0.256775	CRAL_TRIO domain containing protein IPR001251 Cellular retinaldehyde-binding_triple function, C-t
TCONS_00003555	Solyc01g097190	1160	0.000529016	1.81214	0.46657	3425.49	0.257469	Ankyrin repeat protein-like IPR002110 Ankyrin
TCONS_00041504	Solyc07g055930	2148	1.76706	7.63097	1.96587	4.31846	0.257617	Glycosyltransferase IPR002495 Glycosyl transferase, family 8
TCONS_00057894	Solyc11g032200	1472	0.13212	7.23833	1.86596	54.786	0.257789	Lipase IPR006693 AB-hydrolase associated lipase region
TCONS_00012238	Solyc02g092910	1676	1.22795	0.000411819	0.000106818	0.000335371	0.259381	Chromatin modification-related protein EAF3 IPR017398 Histone H4 acetyltransferase, NuA4 complex,
TCONS_00032174	Solyc06g008700	1746	1.59228	0.000793616	0.000208132	0.000498415	0.262258	tRNA (Guanine-N7-)-methyltransferase subunit Trm82 IPR017986 WD40 repeat, region
TCONS_00056695	Solyc11g005980	6384	1.13064	0.193107	0.0506479	0.170794	0.262279	Glucan synthase like 3 IPR003440 Glycosyl transferase, family 48
TCONS_00006962	Solyc01g087300	1514	0	3.50596	0.920502	#DIV/0!	0.262553	tRNA-dihydrouridine synthase IPR001269 tRNA-dihydrouridine synthase
TCONS_00062199	Solyc12g010230	812	0	2.70088	0.709538	#DIV/0!	0.262706	Os06g0183700 protein (Fragment)
TCONS_00036218	Solyc06g065470	702	5.57462	22.9835	6.03836	4.12288	0.262726	RNA-binding protein 8A IPR012677 Nucleotide-binding, alpha-beta plait
TCONS_00059385	Solyc11g006550	519	0	3.47125	0.912246	#DIV/0!	0.2628	Uricase IPR002042 Uricase
TCONS_00041384	Solyc07g054500	2999	0	2.30963	0.608534	#DIV/0!	0.263477	Receptor like kinase, RLK
TCONS_00056023	Solyc10g081470	2107	0.00233936	5.39643	1.43041	2306.8	0.265066	Peptidase M50 family protein IPR008915 Peptidase M50
TCONS_00027097	Solyc04g081090	953	0	4.53303	1.20198	#DIV/0!	0.26516	V-type proton ATPase 16 kDa proteolipid subunit c2 IPR011555 ATPase, V0 complex, proteolipid subu
TCONS_00023972	Solyc04g073960	2055	0.451419	2.10726	0.559462	4.66808	0.265493	Major facilitator superfamily transporter IPR016196 Major facilitator superfamily, general substr
TCONS_00021167	mRNA:Solyc03g114580.2.1	2452	0.00161621	2.8654	0.00175015	1772.91	0.000610787	Uridine kinase IPR000764 Uridine kinase
TCONS_00007587	mRNA:Solyc01g096540.2.1	3643	0.000165439	1.56671	0.000969751	9470.02	0.000618973	AT5g06970_MOJ9_14 IPR008528 Protein of unknown function DUF810
TCONS_00024132	mRNA:Solyc04g076510.2.1	10543	0.000774741	2.53209	0.00158516	3268.31	0.000626028	Beige_BEACH domain containing protein IPR000409 Beige_BEACH
TCONS_00047836	mRNA:Solyc09g031650.2.1	4739	1.22532	1.87902	0.00118202	1.53349	0.000629062	Zinc finger protein IPR001841 Zinc finger, RING-type
TCONS_00059953	Solyc11g012850	2446	0	1.96658	0.527544	#DIV/0!	0.268255	Chlorophyllide a oxygenase IPR013626 Pheophorbide a oxygenase
TCONS_00033038	Solyc06g054580	1005	0.85634	4.91493	1.32614	5.73946	0.269819	Trans-acting transcriptional protein ICP0 IPR018957 Zinc finger, C3HC4 RING-type
TCONS_00007672	mRNA:Solyc01g097150.2.1	1652	0.00103965	1.15547	0.000738223	1111.4	0.000638894	Unknown Protein
TCONS_00031677	Solyc05g055010	1306	0.598351	2.75019	0.747428	4.59628	0.271773	RNA-binding protein IPR015464 RNA recognition motif-related
TCONS_00056819	Solyc11g007130	1697	0.100063	3.48964	0.948712	34.8744	0.271865	Major facilitator superfamily MFS_1 IPR016196 Major facilitator superfamily, general substrate tr
TCONS_00054829	Solyc10g044710	841	1.56302	7.22047	1.96731	4.61956	0.272463	TPR repeat IPR011990 Tetratricopeptide-like helical
TCONS_00042405	Solyc08g007470	2783	1.19955	0.000548412	0.000149494	0.000457181	0.272594	HAT dimerisation domain-containing protein-like IPR007021 Protein of unknown function DUF659
TCONS_00023153	mRNA:Solyc04g047750.2.1	1167	7.14146	1.57735	0.00105453	0.220872	0.000668545	Alpha-taxilin IPR019132 Taxilin
TCONS_00019036	mRNA:Solyc03g005340.2.1	2790	0.000178765	1.12646	0.00075474	6301.35	0.00067001	Prolyl endopeptidase IPR001375 Peptidase S9, prolyl oligopeptidase active site region
TCONS_00020768	Solyc03g098630	3501	2.11587	9.2502	2.52663	4.37182	0.273143	Os08g0100600 protein (Fragment) IPR008507 Protein of unknown function DUF789
TCONS_00056420	mRNA:Solyc10g085930.1.1	2379	1.374	0.836255	0.000569021	0.608628	0.00068044	Ycf20-like protein IPR007572 Protein of unknown function DUF565
TCONS_00025406	Solyc04g016050	1279	0	1.77494	0.485926	#DIV/0!	0.27377	GTP-binding family protein IPR002917 GTP-binding protein, HSR1-related
TCONS_00039141	Solyc07g055660	1283	0.316585	2.02616	0.555015	6.40005	0.273925	Unknown Protein
TCONS_00037908	Solyc07g017510	6251	0.000121762	3.19758	0.88041	26260.9	0.275336	Phosphatidylinositol-4-phosphate 5-kinase family protein IPR016034 Phosphatidylinositol-4-phospha
TCONS_00023454	Solyc04g054270	1645	3.24316e-05	2.36438	0.653888	72903.6	0.276558	Pentatricopeptide repeat protein 5 IPR002885 Pentatricopeptide repeat
TCONS_00019428	Solyc03g031820	2307	0.428697	2.16776	0.599715	5.05663	0.276652	Tyrosyl-DNA phosphodiesterase 1 IPR010347 Tyrosyl-DNA phosphodiesterase
TCONS_00035468	Solyc06g048530	1085	0.00563482	3.43283	0.950256	609.217	0.276814	Hydroxyacylglutathione hydrolase IPR017782 Hydroxyacylglutathione hydrolase
TCONS_00033425	Solyc06g065350	4775	0.493289	3.18726	0.887594	6.46124	0.278482	Erythroid differentiation-related factor 1-like protein
TCONS_00024893	Solyc04g007020	2360	0.625162	5.09585	1.42048	8.15125	0.278752	BRO1 domain-containing protein BROX IPR004328 BRO1
TCONS_00000638	Solyc00g011890	3522	0.459234	2.6785	0.747714	5.83254	0.279154	Galactokinase like protein IPR012369 Galactokinase, glycosyltransferase
TCONS_00036064	Solyc06g062860	2726	0.0706892	1.26223	0.352939	17.8561	0.279615	Ataxin-2 IPR009604 LsmAD domain
TCONS_00043608	Solyc08g074800	2644	2.73674e-05	3.5084	0.990231	128196	0.282246	Unknown Protein
TCONS_00017250	Solyc03g093880	1376	0.0028849	3.78272	1.07889	1311.21	0.285215	UPF0406 protein C16orf57 homolog IPR019146 Unidentified protein family UPF0406
TCONS_00053107	Solyc10g076480	1647	0.645172	4.35451	1.24519	6.74938	0.285954	Ammonium transporter IPR001905 Ammonium transporter
TCONS_00041597	Solyc07g062110	1634	0	1.22043	0.349966	#DIV/0!	0.286756	Myosin-like protein
TCONS_00046547	Solyc08g080570	1707	0	4.65566	1.34454	#DIV/0!	0.288797	UDP-glucose 4-epimerase IPR005886 UDP-glucose 4-epimerase
TCONS_00026973	Solyc04g080030	1216	0	2.68489	0.777924	#DIV/0!	0.289741	PPPDE peptidase domain-containing protein 1 IPR008580 Protein of unknown function DUF862, eukaryo
TCONS_00023697	mRNA:Solyc04g064820.2.1	2303	1.37446	0.559751	0.000403594	0.407252	0.000721024	Vacuolar protein-sorting protein 45 IPR001619 Sec1-like protein
TCONS_00050409	Solyc09g057660	1939	0.0304075	5.2576	1.52538	172.905	0.290129	Peptidyl-prolyl cis-trans isomerase IPR001179 Peptidyl-prolyl cis-trans isomerase, FKBP-type
TCONS_00056976	mRNA:Solyc11g008510.1.1	455	111.822	50.3487	0.0366095	0.450258	0.000727119	60S ribosomal protein L38 IPR002675 Ribosomal protein L38e
TCONS_00020578	Solyc03g096820	2293	0.487174	5.00732	1.45717	10.2783	0.291008	Aluminum-activated malate transporter-like IPR006214 Uncharacterised protein family UPF0005
TCONS_00004065	Solyc01g102660	969	1.82962	11.2393	3.2795	6.14297	0.291789	Maleylacetoacetate isomerase _ glutathione S-transferase IPR005955 Maleylacetoacetate isomerase
TCONS_00009928	Solyc02g066910	1678	0	3.37395	0.988192	#DIV/0!	0.292889	Organic anion transporter IPR004853 Protein of unknown function DUF250
TCONS_00017025	mRNA:Solyc03g082560.2.1	1755	2.10835	1.18942	0.000877801	0.564147	0.000738008	Aldo_keto reductase-like protein IPR020471 Aldo_keto reductase subgroup
TCONS_00003248	Solyc01g094630	2014	0.741697	5.40003	1.58164	7.28064	0.292895	Unknown Protein
TCONS_00011944	Solyc02g090040	5111	0	2.08211	0.610203	#DIV/0!	0.29307	CTP synthase
TCONS_00017696	Solyc03g111060	1243	0.0025154	2.54337	0.751125	1011.12	0.295327	3-oxoacyl-reductase IPR002198 Short-chain dehydrogenase_reductase SDR
TCONS_00046317	Solyc08g077840	1295	2.10338	0.000196129	5.82389e-05	9.32447e-05	0.296942	Cupin 2 conserved barrel domain protein IPR014710 RmlC-like jelly roll fold
TCONS_00028359	Solyc05g017840	1875	0.000362099	1.53808	0.457144	4247.68	0.297217	Unknown Protein
TCONS_00039656	Solyc07g065820	1058	0	6.79126	2.02489	#DIV/0!	0.298161	Calcineurin B IPR015757 Calcineurin B protein
TCONS_00019198	Solyc03g007260	2810	0.707969	2.97816	0.888164	4.20662	0.298226	Cyclic nucleotide-gated ion channel 1 IPR005821 Ion transport
TCONS_00053609	Solyc10g083360	1930	0.00227663	1.31465	0.392634	577.454	0.29866	Calmodulin binding protein
TCONS_00004753	Solyc01g108400	2905	0.00356442	2.72033	0.81252	763.19	0.298684	Calcium-dependent protein kinase-like IPR002290 Serine_threonine protein kinase
TCONS_00053047	Solyc10g074940	4977	9.39527e-05	3.71253	1.11122	39514.9	0.299316	Phospholipid-transporting ATPase IPR006539 ATPase, P-type, phospholipid-translocating, flippase
TCONS_00025759	Solyc04g045660	2300	0	1.61368	0.484355	#DIV/0!	0.300156	DNA mismatch repair protein MutL family protein IPR011186 DNA mismatch repair protein Mlh1
TCONS_00046431	mRNA:Solyc08g078960.2.1	2967	1.92265	0.749633	0.000582334	0.389896	0.000776825	Oxysterol-binding family protein IPR000648 Oxysterol-binding protein
TCONS_00021040	mRNA:Solyc03g113140.2.1	1536	0.32166	1.04263	0.000814325	3.2414	0.00078103	Ribonuclease Z family protein
TCONS_00011695	Solyc02g087880	1300	0.00124269	2.9664	0.893259	2387.08	0.301126	Tubulin alpha-7 chain IPR002452 Alpha tubulin
TCONS_00038757	Solyc07g049350	3638	0	1.07768	0.324873	#DIV/0!	0.301456	(Rice Genome Annotation Project) expressed protein
TCONS_00006930	Solyc01g087000	883	0	1.37454	0.415557	#DIV/0!	0.302324	Unknown Protein
TCONS_00009159	Solyc02g050140	2478	0	1.95239	0.590819	#DIV/0!	0.302613	Os05g0264200 protein (Fragment) IPR006927 Protein of unknown function DUF639
TCONS_00036213	Solyc06g065460	2850	2.6586	11.0986	3.37981	4.1746	0.304526	Os01g0873900 protein (Fragment) IPR007700 Protein of unknown function DUF668
TCONS_00042782	Solyc08g042080	1442	0.000366839	3.71291	1.13088	10121.4	0.304581	Unknown Protein
TCONS_00038385	Solyc07g041930	1271	0	1.87105	0.570205	#DIV/0!	0.304751	Adenylyl cyclase
TCONS_00054176	Solyc10g006780	3806	0.935859	3.84935	1.17712	4.11317	0.305797	Telomere length regulation protein TEL2 homolog IPR019337 Telomere length regulation protein
TCONS_00046308	Solyc08g077750	2043	0	1.36236	0.420275	#DIV/0!	0.30849	Protein rai1 IPR013961 RAI1 like
TCONS_00002320	Solyc01g066820	3073	0.190931	1.78007	0.549623	9.32311	0.308765	Kinesin like protein IPR001752 Kinesin, motor region
TCONS_00038637	Solyc07g045180	2246	1.57202	9.90481	3.05921	6.30069	0.308861	CONSTANS-like zinc finger protein IPR010402 CCT domain
TCONS_00000083	mRNA:Solyc00g008680.2.1	1620	1.61092	2.10331	0.00177845	1.30566	0.000845548	Calcium binding protein-like IPR011992 EF-Hand type
TCONS_00049531	mRNA:Solyc09g008430.2.1	1453	0	2.17232	0.00183855	#DIV/0!	0.000846353	CHY zinc finger family protein expressed IPR008913 Zinc finger, CHY-type
TCONS_00043793	Solyc08g076810	1801	0.00792548	2.509	0.775257	316.574	0.30899	GPI-anchored wall transfer protein 1 IPR009447 GWT1
TCONS_00044697	Solyc08g007360	5221	4.12684	0.593225	0.183528	0.143748	0.309373	COPII coat assembly protein SEC16
TCONS_00058768	Solyc11g069180	1352	0.638448	9.60836	2.98318	15.0496	0.310478	Isovaleryl-CoA dehydrogenase IPR009100 Acyl-CoA dehydrogenase_oxidase, middle and N-terminal
TCONS_00064593	Solyc12g008640	2064	2.80565	18.056	5.6181	6.43559	0.311149	Gamma-glutamyltransferase-like protein IPR000101 Gamma-glutamyltranspeptidase
TCONS_00005029	Solyc01g111810	1237	0.356121	2.54097	0.792332	7.13513	0.311823	Structural constituent of ribosome IPR005484 Ribosomal protein L18_L5
TCONS_00013964	Solyc02g078000	2807	0.00132845	2.31942	0.723817	1745.96	0.312068	WD-40 repeat family protein IPR017986 WD40 repeat, region
TCONS_00060094	Solyc11g017360	3437	0.574151	2.35912	0.737371	4.10888	0.312562	Myb family transcription factor (Fragment) IPR009057 Homeodomain-like
TCONS_00014834	Solyc02g086840	2688	0.36132	1.52989	0.478854	4.23417	0.312999	Kinesin light chain-like protein IPR011990 Tetratricopeptide-like helical
TCONS_00002551	Solyc01g079490	2955	0.0557875	1.93311	0.605709	34.6513	0.313334	Protein fat-free homolog IPR014812 Vps51_Vps67
TCONS_00010545	Solyc02g077080	1691	0.918094	15.7906	4.94873	17.1993	0.313397	Os06g0207500 protein (Fragment) IPR004253 Protein of unknown function DUF231, plant
TCONS_00010862	mRNA:Solyc02g080260.2.1	2841	2.29873	1.10698	0.00101294	0.481562	0.000915048	Homeobox leucine-zipper protein IPR002913 Lipid-binding START
TCONS_00021144	Solyc03g114360	1715	7.01738e-05	2.07221	0.650763	29529.7	0.314043	Poly polymerase catalytic domain containing protein expressed polymerase, catalytic region
TCONS_00039581	Solyc07g064900	1918	0.866851	5.94454	1.86777	6.85763	0.314199	Extracellular ligand-gated ion channel
TCONS_00013538	Solyc02g069580	1865	1.77966	10.6738	3.3614	5.99766	0.314921	UDP-glucose 4-epimerase IPR005886 UDP-glucose 4-epimerase
TCONS_00059435	Solyc11g006960	4670	0.770234	3.18195	1.00273	4.13115	0.315131	Genomic DNA chromosome 5 P1 clone MWD9
TCONS_00000421	Solyc00g164680	1627	4.07913	21.4783	6.77142	5.26541	0.315268	ABC transporter G family member 11 IPR013525 ABC-2 type transporter
TCONS_00054482	Solyc10g011790	2230	0	1.46706	0.466342	#DIV/0!	0.317875	Kelch-like protein 6 IPR013089 Kelch related
TCONS_00032519	Solyc06g035960	1824	0.224077	1.65756	0.529051	7.39728	0.319175	4-coumarate-CoA ligase-like protein IPR000873 AMP-dependent synthetase and ligase
TCONS_00035500	Solyc06g048920	1650	0.00507698	2.31364	0.740949	455.712	0.320253	Glycerol-3-phosphate dehydrogenase IPR006168 NAD-dependent glycerol-3-phosphate dehydrogenase
TCONS_00061100	Solyc11g066780	5858	0.713787	5.41526	1.73572	7.58666	0.320524	Chromodomain helicase DNA binding protein 3 (Fragment) IPR018500 DDT subgroup
TCONS_00045981	Solyc08g074500	6787	0.319128	1.68808	0.541359	5.28966	0.320695	Chromodomain-helicase-DNA-binding protein 1-like IPR000330 SNF2-related
TCONS_00010528	Solyc02g076960	1932	1.19693	5.44905	1.75956	4.55252	0.322911	UPF0052 domain protein IPR002882 LPPG:FO 2-phospho-L-lactate transferase CofD_UPF0052
TCONS_00015546	Solyc02g094130	1415	2.37823	13.739	4.46427	5.77699	0.324934	Genomic DNA chromosome 5 P1 clone MJC20 IPR013089 Kelch related
TCONS_00046141	mRNA:Solyc08g076020.2.1	3116	0.726241	1.13356	0.00111791	1.56086	0.000986194	Cobalamin synthesis protein_Pfamily protein biosynthesis CobW-like
TCONS_00034987	Solyc06g008330	2035	0.171928	2.80905	0.913499	16.3385	0.325199	Serine_threonine-protein kinase 38 IPR002290 Serine_threonine protein kinase
TCONS_00064984	Solyc12g014250	3286	2.2924	48.3924	15.7941	21.1099	0.326376	Phosphoenolpyruvate carboxylase 1 IPR015813 Pyruvate_Phosphoenolpyruvate kinase, catalytic core
TCONS_00046752	Solyc08g082840	2003	0.845489	6.34978	2.07596	7.51019	0.326934	Phosphatidylinositol N-acetylglucosaminyltransferase GPI3 subunit IPR013234 PIGA, GPI anchor bios
TCONS_00045896	Solyc08g068590	1258	0	2.05045	0.670393	#DIV/0!	0.326949	PAP fibrillin family protein IPR006843 PAP fibrillin
TCONS_00057958	Solyc11g045110	3405	0.000568431	3.63566	1.18933	6395.96	0.327129	Sucrose-phosphate synthase 1 IPR012819 Sucrose phosphate synthase, plant
TCONS_00058031	Solyc11g044340	2530	2.84973	0.344925	0.112902	0.121038	0.327323	Pre-mRNA-processing factor 40 homolog A IPR002713 FF domain
TCONS_00033704	Solyc06g069020	2277	1.24164	6.01109	1.97106	4.84125	0.327904	Elongation factor 1 alpha IPR000795 Protein synthesis factor, GTP-binding
TCONS_00006768	Solyc01g080860	1698	0.71367	3.08016	1.01044	4.31594	0.328048	Protoheme IX farnesyltransferase IPR006369 Protohaem IX farnesyltransferase
TCONS_00014216	Solyc02g080430	760	0.0333524	30.581	10.0411	916.906	0.328344	Mediator of RNA polymerase II transcription subunit 21
TCONS_00028414	Solyc05g018390	2456	0	1.43876	0.473479	#DIV/0!	0.329088	Vernalization insensitive 3 (Fragment) IPR003961 Fibronectin, type III
TCONS_00040445	Solyc07g021120	4378	0.18414	1.58769	0.522662	8.62219	0.329197	CST complex subunit CTC1
TCONS_00016973	Solyc03g079950	1660	0.397744	2.69677	0.889432	6.78017	0.329814	DNA-binding protein BIN4
TCONS_00003378	Solyc01g095720	3247	0.415247	3.22882	1.07815	7.77566	0.333915	Lipase IPR002921 Lipase, class 3
TCONS_00016751	Solyc03g063720	2235	0.00335623	1.22519	0.413778	365.049	0.337726	Os11g0482500 protein (Fragment) IPR011011 Zinc finger, FYVE_PHD-type
TCONS_00057860	Solyc11g030710	1265	0	2.05607	0.695385	#DIV/0!	0.338211	Homology to unknown gene IPR003774 Protein of unknown function DUF179
TCONS_00062546	Solyc12g017420	3305	0.493475	4.14016	1.40506	8.38981	0.339373	ATP-binding protein of ABC transporter IPR010509 ABC transporter, N-terminal
TCONS_00013996	Solyc02g078230	6930	0.000978438	3.27563	1.11277	3347.82	0.339712	Glucan synthase like 1 IPR003440 Glycosyl transferase, family 48
TCONS_00059971	mRNA:Solyc11g012900.1.1	1345	0	1.39095	0.00156648	#DIV/0!	0.00112619	Small glutamine-rich tetratricopeptide repeat-containing protein A IPR011990 Tetratricopeptide-li
TCONS_00013637	Solyc02g070240	2396	0.00136375	1.98931	0.67599	1458.71	0.339811	mRNA 3_apos-end-processing protein YTH1 IPR007275 YT521-B-like protein
TCONS_00044150	Solyc08g080380	3513	5.9064e-05	2.76129	0.945754	46750.8	0.342504	Cytochrome P450
TCONS_00009768	Solyc02g063170	1583	0.317887	1.64394	0.565211	5.17146	0.343815	Homology to unknown gene (Fragment)
TCONS_00031254	mRNA:Solyc05g050630.2.1	6021	1.54687	0.0895061	0.000102141	0.0578627	0.00114116	Protein TIF31 homolog IPR011990 Tetratricopeptide-like helical
TCONS_00051021	Solyc09g075070	1806	1.41722	0.322723	0.110968	0.227716	0.343849	Beta-glucosidase IPR001360 Glycoside hydrolase, family 1
TCONS_00064670	Solyc12g009300	2784	8.53734	0.0517977	0.0178699	0.00606719	0.344994	Sucrose synthase IPR012820 Sucrose synthase, plants and cyanobacteria IPR000368 Sucrose synthas
TCONS_00037688	Solyc07g008000	1582	0.149027	2.57313	0.88818	17.2662	0.345175	TBC1 domain family member 15 IPR000195 RabGAP_TBC
TCONS_00045642	Solyc08g065810	1838	0.248118	1.63521	0.56485	6.59045	0.34543	Lysine-specific demethylase 3B IPR013129 Transcription factor jumonji
TCONS_00012055	Solyc02g091030	2912	1.92546	0.455903	0.15821	0.236776	0.347026	Nuclear transcription factor Y subunit C-2 IPR003958 Transcription factor CBF_NF-Y_archaeal histo
TCONS_00022202	Solyc04g007470	2570	0.26096	2.36213	0.82273	9.05169	0.3483	CONSTANS-like zinc finger protein IPR000315 Zinc finger, B-box
TCONS_00034656	Solyc06g084160	1201	0.00914103	3.92975	1.37084	429.902	0.348836	Serine_threonine-protein kinase bud32 (EC 2.7.11.1) IPR002290 Serine_threonine protein kinase
TCONS_00022331	mRNA:Solyc04g008680.2.1	3736	0	1.90221	0.0022618	#DIV/0!	0.00118904	Cell division cycle and apoptosis regulator protein 1 IPR011992 EF-Hand type
TCONS_00021985	mRNA:Solyc03g123890.2.1	3574	0.814031	1.01894	0.00122199	1.25172	0.00119928	Calcium-transporting ATPase 1 IPR006408 ATPase, P-type, calcium-transporting, PMCA-type
TCONS_00065582	Solyc12g044410	3544	7.68884	0.655861	0.228905	0.0853004	0.349015	Class III homeodomain-leucine zipper IPR013978 MEKHLA
TCONS_00053352	Solyc10g079820	808	18.1947	76.5817	26.7799	4.20901	0.349691	Early response to dehydration 15-like protein (Fragment) IPR009818 Ataxin-2, C-terminal
TCONS_00029688	Solyc05g006170	2448	0	1.55632	0.548974	#DIV/0!	0.352739	NACHT, LRR and PYD domains-containing protein 5 IPR003590 Leucine-rich repeat, ribonuclease inhib
TCONS_00040164	Solyc07g008940	2020	0.379227	4.58774	1.61938	12.0976	0.35298	Os06g0661900 protein (Fragment) IPR004949 Protein of unknown function DUF266, plant
TCONS_00030421	Solyc05g014030	2301	9.31719	38.2047	13.4858	4.10045	0.352988	Regulator of chromosome condensation domain-containing protein IPR009091 Regulator of chromosome
TCONS_00065387	Solyc12g027800	1213	0.448144	2.22293	0.787021	4.9603	0.354047	Rhodanese-like domain-containing protein (Fragment)
TCONS_00052523	mRNA:Solyc10g045540.1.1	1908	1.03505	3.2926	0.00421366	3.1811	0.00127974	Serine_threonine-protein phosphatase (Fragment) IPR011990 Tetratricopeptide-like helical
TCONS_00062683	Solyc12g019960	4165	1.96547	10.6848	3.79429	5.43626	0.355111	Smg-7 homolog nonsense mediated mRNA decay factor (C. elegans) (Fragment) IPR019458 Telomerase ac
TCONS_00025185	Solyc04g009990	4204	1.03886	4.24306	1.51173	4.08434	0.356283	Lysine-specific demethylase 5A IPR013129 Transcription factor jumonji
TCONS_00032139	mRNA:Solyc06g008350.2.1	899	7.5144	2.31278	0.00299106	0.30778	0.00129327	Serine_threonine-protein kinase 19 IPR018865 Serine-threonine protein kinase 19
TCONS_00029333	Solyc05g054080	3359	0	1.99702	0.712886	#DIV/0!	0.356975	Ubiquitin-protein ligase E3 IPR000569 HECT
TCONS_00059821	Solyc11g011480	2484	3.88972	0.725348	0.260284	0.186478	0.35884	Nicastrin IPR008710 Nicastrin
TCONS_00051702	Solyc10g005840	2585	0	2.89144	1.03758	#DIV/0!	0.358845	Farnesyl pyrophosphate synthase IPR008949 Terpenoid synthase
TCONS_00002449	Solyc01g068070	4549	0.298356	1.97249	0.708186	6.6112	0.359031	Wd-repeat protein IPR017986 WD40 repeat, region
TCONS_00057588	Solyc11g018770	1077	0	1.43269	0.514573	#DIV/0!	0.359166	CCA-adding enzyme IPR002646 Polynucleotide adenylyltransferase region
TCONS_00015829	Solyc03g007040	2132	5.80634e-05	1.50144	0.541126	25858.6	0.360405	Glutathione-regulated potassium-efflux system protein IPR006153 Cation_H+ exchanger
TCONS_00015584	mRNA:Solyc02g094500.2.1	1967	0	2.60753	0.00354722	#DIV/0!	0.00136038	Alpha-2 8-sialyltransferase 8B 1 IPR001675 Glycosyl transferase, family 29
TCONS_00062651	Solyc12g019550	579	0	2.70508	0.976693	#DIV/0!	0.361059	Unknown Protein
TCONS_00041276	Solyc07g053490	973	0.592529	5.60086	2.02463	9.45247	0.361486	Optic atrophy 3 protein homolog IPR010754 Optic atrophy 3-like
TCONS_00053936	Solyc10g086470	995	0.701475	3.19866	1.15713	4.55991	0.361755	Chromosome 05 contig 1 DNA sequence
TCONS_00028285	mRNA:Solyc05g015840.2.1	1350	8.27871e-05	2.63923	0.00369475	31879.7	0.00139993	Squamosa promoter-binding protein IPR004333 Transcription factor, SBP-box
TCONS_00003292	Solyc01g094940	1944	2.04029	0.001034	0.000375307	0.000506791	0.362966	Receptor-like protein kinase IPR002290 Serine_threonine protein kinase
TCONS_00011618	Solyc02g087140	1169	0.373679	2.04819	0.745108	5.48115	0.363789	Phosphoglycerate mutase IPR002156 Ribonuclease H
TCONS_00012149	Solyc02g091950	1745	0	1.2722	0.465444	#DIV/0!	0.365858	Lysosomal Pro-X carboxypeptidase IPR008758 Peptidase S28
TCONS_00011050	Solyc02g081960	3088	0.000561589	5.03582	1.84892	8967.09	0.367154	Splicing factor IPR000061 SWAP_Surp
TCONS_00048922	Solyc09g090460	1720	0	1.1306	0.415815	#DIV/0!	0.367783	GTPase obg IPR010674 Nucleolar GTP-binding 1
TCONS_00003782	Solyc01g099230	3290	0.000138708	1.95637	0.720487	14104.2	0.368277	Zinc finger protein VAR3, chloroplastic IPR001876 Zinc finger, RanBP2-type
TCONS_00065405	Solyc12g068070	3234	9.65671e-05	1.77124	0.652748	18342.1	0.368526	Filament-like plant protein (Fragment) IPR008587 Protein of unknown function DUF869, plant
TCONS_00017006	Solyc03g081320	1927	0.000314172	1.16151	0.428222	3697.05	0.368677	Membrane related protein IPR002913 Lipid-binding START
TCONS_00035565	mRNA:Solyc06g050510.2.1	4798	0.897125	1.13707	0.00170286	1.26746	0.00149759	DNA repair protein IPR001650 DNA_RNA helicase, C-terminal
TCONS_00038341	Solyc07g041330	4529	0.734258	3.29266	1.21408	4.48434	0.368723	EMB1611_MEE22
TCONS_00004627	mRNA:Solyc01g107510.2.1	4402	0	1.19274	0.00179409	#DIV/0!	0.00150418	DNA polymerase IV IPR012112 DNA repair protein, Rev1
TCONS_00064413	mRNA:Solyc12g006240.1.1	2285	1.99679	1.18075	0.00181569	0.591324	0.00153774	CONSTANS-like zinc finger protein IPR000315 Zinc finger, B-box
TCONS_00052861	Solyc10g054330	1082	1.30783	6.30451	2.32908	4.82059	0.369431	Cellular nucleic acid-binding protein IPR013084 Zinc finger, CCHC retroviral-type
TCONS_00056216	Solyc10g083930	830	8.89911e-05	1.43127	0.529532	16083.3	0.369974	Peptidyl-prolyl cis-trans isomerase IPR002130 Peptidyl-prolyl cis-trans isomerase, cyclophilin-ty
TCONS_00037733	mRNA:Solyc07g008460.2.1	1852	0.0129155	2.64896	0.0041208	205.099	0.00155563	Histone-lysine N-methyltransferase IPR001214 SET
TCONS_00053122	mRNA:Solyc10g076590.1.1	1564	0.409474	1.47848	0.00231834	3.61068	0.00156806	Phosphatidylinositide phosphatase SAC1-like protein IPR002013 Synaptojanin, N-terminal
TCONS_00017089	Solyc03g083140	1708	0.774472	6.3096	2.33617	8.14697	0.370256	Unknown Protein
TCONS_00002024	Solyc01g056620	1642	0.000141287	1.26917	0.470322	8982.92	0.370574	DsRNA-binding protein IPR001159 Double-stranded RNA binding
TCONS_00027384	Solyc05g005330	4158	0.388694	1.85941	0.689262	4.78374	0.370689	Cc-nbs-lrr, resistance protein with an R1 specific domain
TCONS_00021487	Solyc03g117950	3510	0.500787	2.68865	0.997682	5.36885	0.371072	Chaperone protein ClpB 1 IPR013093 ATPase associated with various cellular activities, AAA-2
TCONS_00021962	Solyc03g123580	615	0	1.08195	0.402247	#DIV/0!	0.37178	Unknown Protein
TCONS_00017023	mRNA:Solyc03g082560.2.1	1495	1.46759	1.63636	0.00262031	1.115	0.0016013	Aldo_keto reductase-like protein IPR020471 Aldo_keto reductase subgroup
TCONS_00017140	Solyc03g083420	2373	0.00172464	3.90196	1.45124	2262.48	0.371926	OBP3-responsive gene 1 IPR002290 Serine_threonine protein kinase
TCONS_00042219	Solyc08g006010	1723	0.000185201	6.09011	2.27595	32883.8	0.373712	WD-repeat domain phosphoinositide-interacting protein 3 IPR011046 WD40 repeat-like
TCONS_00010176	Solyc02g069520	1077	0.859147	12.0925	4.52148	14.075	0.373908	Unknown Protein
TCONS_00048489	mRNA:Solyc09g074310.2.1	2224	0.0103238	1.79874	0.00293189	174.232	0.00162997	Oxidoreductase aldo_keto reductase family protein expressed IPR001395 Aldo_keto reductase
TCONS_00017271	Solyc03g095240	2957	0.00093503	2.47586	0.928218	2647.89	0.374907	SET and MYND domain containing 3 IPR001214 SET
TCONS_00038306	Solyc07g040980	5357	0.398684	6.27914	2.35522	15.7497	0.375086	Genomic DNA chromosome 5 P1 clone MWD9
TCONS_00012075	Solyc02g091290	1538	0.435561	2.1696	0.813894	4.98116	0.375136	Methionyl-trna formyltransferase IPR005794 Methionyl-tRNA formyltransferase
TCONS_00062252	mRNA:Solyc12g010740.1.1	2932	6.93255	3.30121	0.00553391	0.47619	0.00167633	Receptor like kinase, RLK
TCONS_00002745	Solyc01g081340	1580	0	1.21728	0.45666	#DIV/0!	0.375148	Carboxyl methyltransferase 4 IPR005299 SAM dependent carboxyl methyltransferase
TCONS_00066883	Solyc12g100280	922	5.63517	0.970021	0.36458	0.172137	0.375848	Short-chain dehydrogenase_reductase SDR IPR002347 Glucose_ribitol dehydrogenase
TCONS_00022706	Solyc04g015280	2248	8.5849e-05	1.82236	0.686504	21227.5	0.376712	Zinc finger RING-type IPR018957 Zinc finger, C3HC4 RING-type
TCONS_00014388	mRNA:Solyc02g082440.1.1	5138	2.75823	0.610422	0.00104735	0.221309	0.00171578	Unknown Protein
TCONS_00049383	Solyc09g005910	3123	0.900706	4.38426	1.65237	4.86758	0.376887	Mg2+-dependent phosphatidate (PA) phosphatase catalyzes the dephosphorylation of PA to yield diacyl
TCONS_00062413	Solyc12g014220	1231	0.00035763	4.70864	1.77474	13166.2	0.376911	Homology to unknown gene (Fragment)
TCONS_00017102	Solyc03g083190	1165	0	1.26073	0.475548	#DIV/0!	0.377201	Unknown Protein
TCONS_00053169	Solyc10g076990	3146	0.0252386	4.05022	1.52891	160.477	0.377488	Arf-GAP domain and FG repeats-containing protein 1 IPR001164 Arf GTPase activating protein
TCONS_00040850	Solyc07g042260	4084	0.000931151	1.58014	0.597562	1696.98	0.37817	Auxin response factor 1 IPR010525 Auxin response factor
TCONS_00006076	Solyc01g056850	2382	2.56289	0.493292	0.187234	0.192475	0.37956	CTP synthase IPR004468 CTP synthase
TCONS_00065382	Solyc12g027770	1381	0	2.18041	0.828111	#DIV/0!	0.379796	UPF0176 protein yceA IPR001763 Rhodanese-like
TCONS_00059884	Solyc11g012070	755	0.076227	1.93411	0.738006	25.373	0.381574	Acyl-protein thioesterase 1 IPR003140 Phospholipase_carboxylesterase
TCONS_00030399	Solyc05g013790	2522	0.56448	3.93899	1.50326	6.97809	0.381636	Nucleoporin GLE1 IPR012476 GLE1-like
TCONS_00059228	Solyc11g005160	1741	6.00674e-05	1.04832	0.400189	17452.4	0.381743	F-box family protein IPR001810 Cyclin-like F-box
TCONS_00018392	Solyc03g117800	2718	4.41479e-05	3.00715	1.14808	68115.4	0.381783	CER1 protein (Fragment) IPR006694 Fatty acid hydroxylase
TCONS_00040632	Solyc07g032380	2350	0.000711717	2.32176	0.887593	3262.2	0.382293	Pentatricopeptide repeat-containing protein IPR002885 Pentatricopeptide repeat
TCONS_00008313	Solyc01g104500	1246	0.00283564	2.10646	0.809041	742.852	0.384076	Os07g0419800 protein (Fragment) IPR012866 Protein of unknown function DUF1644
TCONS_00063268	Solyc12g038980	269	128.627	29.5007	11.3395	0.229351	0.384381	50S ribosomal protein L7Ae IPR004038 Ribosomal protein L7Ae_L30e_S12e_Gadd45
TCONS_00041469	Solyc07g055530	1922	0.00121928	1.45136	0.558725	1190.34	0.384967	Cytochrome P450
TCONS_00007670	mRNA:Solyc01g097150.2.1	740	0	5.42677	0.010738	#DIV/0!	0.00197871	Unknown Protein
TCONS_00026507	Solyc04g074120	2872	0.022763	1.04318	0.402573	45.8279	0.385909	Synaptonemal complex protein 1
TCONS_00008931	Solyc01g111620	556	0	1.32081	0.510631	#DIV/0!	0.386604	AT4G35080-like protein (Fragment) IPR011541 Nickel_cobalt transporter, high-affinity
TCONS_00046343	Solyc08g078000	353	0	4.79887	1.8572	#DIV/0!	0.387008	Vesicle-associated membrane family protein IPR016763 Vesicle-associated membrane protein
TCONS_00016049	Solyc03g025940	401	0	2.65493	1.03264	#DIV/0!	0.388952	F-box family protein IPR001810 Cyclin-like F-box
TCONS_00014994	Solyc02g088630	2601	0.334862	2.70439	1.05207	8.07613	0.389023	Glycosyltransferase IPR002495 Glycosyl transferase, family 8
TCONS_00060625	Solyc11g042940	1983	1.27877	0.000722434	0.000281349	0.000564944	0.389446	Carbohydrate kinase FGGY IPR000577 Carbohydrate kinase, FGGY
TCONS_00010696	mRNA:Solyc02g078750.2.1	3474	1.27395	0.170983	0.000358589	0.134215	0.00209722	Receptor protein kinase IPR002290 Serine_threonine protein kinase
TCONS_00003019	Solyc01g090260	2543	0	1.53161	0.597843	#DIV/0!	0.390336	HEAT repeat family protein expressed
TCONS_00062535	Solyc12g017360	1212	2.48417e-05	2.36573	0.923887	95232.2	0.390529	Glucan endo-1 3-beta-glucosidase 4 IPR012946 X8
TCONS_00006810	Solyc01g081320	3522	0.494656	3.25187	1.27507	6.574	0.392104	Pentatricopeptide repeat-containing protein IPR002885 Pentatricopeptide repeat
TCONS_00050853	Solyc09g066460	2170	4.30258	0.000625573	0.000246374	0.000145395	0.393837	Serine_threonine-protein kinase 38 IPR002290 Serine_threonine protein kinase
TCONS_00025502	Solyc04g017750	3502	0.0355586	1.42688	0.562132	40.1276	0.393959	Pathogen-induced calmodulin-binding protein (Fragment) IPR012417 Calmodulin-binding, plant
TCONS_00064306	Solyc12g005400	2645	1.62727	7.28129	2.87368	4.47454	0.394666	Cyclic nucleotide gated channel IPR000595 Cyclic nucleotide-binding
TCONS_00011794	Solyc02g088720	4197	1.01959	4.8144	1.90755	4.7219	0.396218	Heterogeneous nuclear ribonucleoprotein R (Fragment) IPR000504 RNA recognition motif, RNP-1
TCONS_00001482	Solyc01g009150	1240	1.14739	0.00356845	0.00141956	0.00311006	0.397809	Glycosyl hydrolase (Fragment)
TCONS_00054352	Solyc10g008280	3164	0.426259	5.31719	2.11657	12.4741	0.398062	Cell division protein kinase 13 IPR002290 Serine_threonine protein kinase
TCONS_00054451	Solyc10g009490	5194	0.000217009	1.78482	0.710615	8224.64	0.398144	Os12g0114200 protein (Fragment)
TCONS_00008123	Solyc01g103080	3316	6.57186e-05	1.09255	0.435023	16624.7	0.398172	ATP-dependent RNA helicase DOB1 IPR016438 RNA helicase, ATP-dependent, SK12_DOB1
TCONS_00004075	mRNA:Solyc01g102710.2.1	3317	3.70431	0.131505	0.000298635	0.0355005	0.0022709	Receptor like kinase, RLK
TCONS_00029476	mRNA:Solyc05g055340.2.1	3667	1.71351	1.62775	0.0036997	0.949951	0.00227289	Agenet domain-containing protein IPR005491 ENT
TCONS_00030448	Solyc05g014240	3285	0	1.30592	0.52133	#DIV/0!	0.399205	Pto-like, Serine_threonine kinase protein, resistance protein
TCONS_00041210	Solyc07g052420	517	0.615245	5.45559	2.17999	8.86735	0.399588	Chromosome 15 contig 1 DNA sequence
TCONS_00002993	Solyc01g090040	1578	0	1.76301	0.706385	#DIV/0!	0.40067	Unknown Protein
TCONS_00033210	Solyc06g061120	1707	0.261022	1.38678	0.556566	5.31289	0.401337	MCM3-associated protein (Fragment) IPR005062 SAC3_GANP_Nin1_mts3_eIF-3 p25
TCONS_00003252	Solyc01g094660	4033	0.684055	2.81009	1.12842	4.10799	0.40156	Receptor-like protein kinase IPR002290 Serine_threonine protein kinase
TCONS_00019600	Solyc03g043910	1883	0.159888	1.98765	0.803599	12.4315	0.404296	BSD domain containing protein IPR005607 BSD
TCONS_00026370	mRNA:Solyc04g071660.2.1	7282	2.05191	0.333965	0.000805192	0.162758	0.00241101	Unknown Protein
TCONS_00047542	mRNA:Solyc09g014890.2.1	2522	2.24441	0.693231	0.00167888	0.30887	0.00242182	Mitochondrial intermediate peptidase IPR001567 Peptidase M3A and M3B, thimet_oligopeptidase F
TCONS_00044836	Solyc08g013710	1060	0	1.87431	0.7602	#DIV/0!	0.405589	Zinc finger protein IPR011016 Zinc finger, RING-CH-type
TCONS_00016895	Solyc03g078260	1478	7.9474	0.798463	0.326907	0.100468	0.40942	Pectinacetylesterase (Fragment) IPR004963 Pectinacetylesterase
TCONS_00021259	Solyc03g115390	3772	0	1.21038	0.495637	#DIV/0!	0.409489	ATP-dependent RNA helicase IPR011709 Region of unknown function DUF1605
TCONS_00063279	Solyc12g038920	1510	0.0010343	7.73435	3.16864	7477.86	0.409684	Serine_threonine protein kinase IPR002290 Serine_threonine protein kinase
TCONS_00061544	Solyc11g072420	4871	0.837023	3.39701	1.39404	4.05844	0.410373	RNA ligase isoform 2 (Fragment)
TCONS_00013788	mRNA:Solyc02g071870.2.1	3449	0	1.51305	0.00378304	#DIV/0!	0.00250027	Receptor like kinase, RLK
TCONS_00049120	Solyc09g092250	3391	0.000116883	7.98164	3.27672	68287.4	0.410532	Genomic DNA chromosome 3 BAC clone F14O13 IPR001298 Filamin_ABP280 repeat
TCONS_00034702	mRNA:Solyc06g084530.2.1	4171	0.36868	1.09813	0.00277716	2.97855	0.00252899	Katanin p60 ATPase-containing subunit A-like 1 IPR003959 ATPase, AAA-type, core
TCONS_00011135	Solyc02g082630	17337	0.171719	1.38535	0.56886	8.06754	0.410625	Phosphoinositide phosphatase family protein IPR002013 Synaptojanin, N-terminal
TCONS_00056787	Solyc11g006970	1209	0	5.54901	2.282	#DIV/0!	0.411245	Unknown protein DS12 from 2D-PAGE of leaf, chloroplastic
TCONS_00053520	Solyc10g081410	1459	0	2.75724	1.13515	#DIV/0!	0.411698	Cell number regulator 5 IPR006461 Protein of unknown function Cys-rich
TCONS_00021363	Solyc03g116470	3304	0.00555119	3.50996	1.44687	632.29	0.412218	Unknown Protein
TCONS_00021208	Solyc03g115020	1127	0	11.971	4.93481	#DIV/0!	0.41223	Unknown Protein IPR009500 Protein of unknown function DUF1118
TCONS_00002698	mRNA:Solyc01g080810.2.1	3010	0	3.55407	0.00930476	#DIV/0!	0.00261806	Isoleucyl-tRNA synthetase IPR002301 Isoleucyl-tRNA synthetase, class Ia IPR018353 Isoleucyl-tRN
TCONS_00013585	Solyc02g069860	1509	0	1.09684	0.452206	#DIV/0!	0.412281	Nuclear transcription factor Y subunit A-7 IPR001289 CCAAT-binding transcription factor, subunit
TCONS_00010501	Solyc02g076670	1670	0.337936	1.52905	0.632018	4.52467	0.41334	Myb-like DNA-binding domain SHAQKYF class family protein expressed IPR006447 Myb-like DNA-binding
TCONS_00039220	mRNA:Solyc07g056540.2.1	1348	23.1128	3.30891	0.00903216	0.143164	0.00272965	L-lactate dehydrogenase IPR012133 Alpha-hydroxy acid dehydrogenase, FMN-dependent
TCONS_00059293	Solyc11g005870	1910	1.05429	4.91798e-05	2.0339e-05	4.66473e-05	0.413564	Os03g0169000 protein (Fragment) IPR004348 Protein of unknown function DUF246, plant
TCONS_00064325	Solyc12g005590	1865	0	3.42906	1.41862	#DIV/0!	0.413705	Transmembrane protein 34 IPR005178 Protein of unknown function DUF300
TCONS_00015145	Solyc02g090090	1712	0.000326637	3.02443	1.2594	9259.3	0.416409	TPR domain containing protein IPR001440 Tetratricopeptide TPR-1
TCONS_00024598	mRNA:Solyc04g081510.2.1	2220	2.14653	1.2519	0.00345792	0.58322	0.00276214	Os01g0873900 protein (Fragment) IPR007700 Protein of unknown function DUF668
TCONS_00014711	Solyc02g085610	1384	1.16333	0.00144879	0.00060808	0.00124538	0.419716	G-box binding factor IPR011616 bZIP transcription factor, bZIP-1
TCONS_00031831	Solyc05g056260	1981	0.000418301	4.08041	1.71476	9754.72	0.420242	Phenylalanyl-tRNA synthetase alpha chain IPR004530 Phenylalanyl-tRNA synthetase, class IIc, mitoc
TCONS_00044855	Solyc08g013900	3041	0.47372	1.95484	0.822288	4.12657	0.420642	Nodule inception protein (Fragment) IPR003035 Plant regulator RWP-RK
TCONS_00051163	mRNA:Solyc09g082470.2.1	1498	0.0449282	3.51572	0.00974083	78.252	0.00277065	Kinase-like protein IPR015783 ATMRK serine_threonine protein kinase-like
TCONS_00005453	Solyc01g008970	2012	9.05785	1.87008	0.787977	0.20646	0.42136	Heterogeneous nuclear ribonucleoprotein A3-like protein 2 IPR000504 RNA recognition motif, RNP-1
TCONS_00063100	mRNA:Solyc12g042990.1.1	2736	4.21982	1.29014	0.00366349	0.305733	0.00283961	Glycine-rich protein-like IPR018545 CASC3_Barentsz eIF4AIII binding
TCONS_00013797	Solyc02g071880	3456	9.43082e-05	1.52101	0.641999	16128.1	0.422087	Receptor like kinase, RLK
TCONS_00056842	Solyc11g007340	3772	0.359187	3.36044	1.42096	9.35568	0.422849	Agenet domain-containing protein IPR005491 ENT
TCONS_00008107	Solyc01g102820	1340	0	2.06695	0.874689	#DIV/0!	0.423179	2-C-methyl-D-erythritol 4-phosphate cytidylyltransferase IPR001228 4-diphosphocytidyl-2C-methyl-D
TCONS_00018036	Solyc03g114460	2645	0.0014221	5.53938	2.35156	3895.21	0.424517	Acetyl-coenzyme A synthetase IPR000873 AMP-dependent synthetase and ligase
TCONS_00052390	Solyc10g062180	3291	0.497109	2.64611	1.1247	5.323	0.425039	Polyadenylate-binding protein IPR000504 RNA recognition motif, RNP-1
TCONS_00020912	Solyc03g111630	884	0.60397	6.45374	2.74397	10.6855	0.425175	Programmed cell death 4a IPR003891 Initiation factor eIF-4 gamma, MA3
TCONS_00017750	Solyc03g111720	981	13.6428	2.54639	1.08299	0.186647	0.425304	Peptide methionine sulfoxide reductase msrA IPR002569 Methionine sulphoxide reductase A
TCONS_00036125	mRNA:Solyc06g063420.2.1	2892	0.000645863	3.14033	0.00914927	4862.22	0.00291347	Tfc4p like TFIIIC subunit TPR repeat containing basal transcription factor IPR011990 Tetratricope
TCONS_00062397	mRNA:Solyc12g014100.1.1	1587	4.59464	9.462	0.0276814	2.05936	0.00292553	Homogentisate 1 2-dioxygenase IPR005708 Homogentisate 1,2-dioxygenase
TCONS_00059964	Solyc11g012890	465	0.00142237	8.34467	3.56588	5866.74	0.427324	Unknown Protein
TCONS_00028007	Solyc05g012940	2390	0.322189	2.99282	1.28249	9.28902	0.428522	Ribonuclease H2 subunit B IPR019024 Ribonuclease H2, subunit B
TCONS_00008065	Solyc01g102450	2752	2.30771e-05	1.22284	0.524662	52989.3	0.429052	Transmembrane protein 34 IPR005178 Protein of unknown function DUF300
TCONS_00038686	Solyc07g045480	2278	0.405283	2.60016	1.11814	6.41567	0.430027	Phytochrome F
TCONS_00059989	Solyc11g013120	1728	0.00796011	2.18321	0.941987	274.269	0.431469	Protein crcB homolog IPR003691 Camphor resistance CrcB protein
TCONS_00007120	Solyc01g089980	1754	0.0476927	5.05907	2.18418	106.076	0.431735	Engulfment and cell motility protein IPR006816 Engulfment and cell motility, ELMO
TCONS_00015926	Solyc03g007770	2746	2.79332	0.639883	0.276647	0.229076	0.43234	C4-dicarboxylate transporter_malic acid transport family protein IPR004695 C4-dicarboxylate trans
TCONS_00050707	Solyc09g065120	3366	0.113659	3.17255	1.37281	27.9129	0.432715	Preprotein translocase secY subunit IPR002208 SecY protein
TCONS_00056606	mRNA:Solyc11g005170.1.1	789	0.149584	4.60063	0.0141894	30.7562	0.00308423	RNA splicing factor IPR006509 Splicing factor, CC1-like
TCONS_00011462	Solyc02g085820	2533	0.687953	3.07949	1.3348	4.47631	0.433448	NADPH-cytochrome P450 reductase IPR003097 FAD-binding, type 1
TCONS_00038914	Solyc07g052880	1563	0.553235	2.8458	1.23586	5.14393	0.434275	Formin 3 IPR015425 Actin-binding FH2
TCONS_00051024	Solyc09g075080	982	0	7.26492	3.15699	#DIV/0!	0.434553	Phytochrome A-associated F-box protein IPR001810 Cyclin-like F-box
TCONS_00018188	Solyc03g115680	2301	1.48363	5.93871	2.58126	4.00282	0.43465	Formin 2A IPR015425 Actin-binding FH2
TCONS_00037106	Solyc06g082380	688	0.219002	6.20502	2.70324	28.3332	0.435654	Unknown Protein
TCONS_00046719	Solyc08g082280	2319	0.00547668	1.29496	0.565992	236.45	0.437073	Long-chain-fatty-acid-CoA ligase IPR000873 AMP-dependent synthetase and ligase
TCONS_00026653	Solyc04g076570	1875	0.80585	6.24375	2.73222	7.74803	0.437593	Crt homolog 3
TCONS_00028020	Solyc05g013040	4749	4.07555	0.000204186	8.94144e-05	5.01002e-05	0.437907	Guanine nucleotide exchange factor-like protein IPR000904 SEC7-like
TCONS_00064681	Solyc12g009480	1230	4.4981	20.243	8.92756	4.50034	0.44102	Xenotropic and polytropic retrovirus receptor IPR004331 SPX, N-terminal
TCONS_00045078	Solyc08g048290	2753	2.66642	0.578121	0.255671	0.216815	0.442245	Myo-inositol transporter 1 IPR003663 Sugar_inositol transporter
TCONS_00046479	Solyc08g079570	1697	8.29252e-05	2.94938	1.30566	35566.8	0.44269	Sterol 4-alpha-methyl-oxidase 2 IPR006694 Fatty acid hydroxylase
TCONS_00066784	mRNA:Solyc12g099320.1.1	3252	5.10822	2.39043	0.00793004	0.467958	0.00331741	Serine_threonine-protein phosphatase 4 regulatory subunit 3 IPR006887 Protein of unknown function
TCONS_00007770	Solyc01g098430	3496	0	1.79339	0.793984	#DIV/0!	0.442728	Breast carcinoma amplified sequence 3 (Fragment) IPR011046 WD40 repeat-like
TCONS_00020235	Solyc03g082490	3412	0.000188339	1.61132	0.713579	8555.42	0.442854	Genomic DNA chromosome 5 P1 clone MNC6
TCONS_00051405	mRNA:Solyc09g091100.2.1	1687	1.24554	1.70642	0.00575777	1.37002	0.00337418	Coenzyme F420 hydrogenase_dehydrogenase beta subunit-like IPR007525 Coenzyme F420 hydrogenase_deh
TCONS_00015944	Solyc03g007920	902	6.13217	0.932378	0.413273	0.152047	0.443246	Glutamine cyclotransferase-like IPR007788 Glutamine cyclotransferase
TCONS_00059074	Solyc11g072490	2127	3.52448	0.826307	0.366355	0.234448	0.443364	Interactor of constitutive active ROPs 3
TCONS_00063813	Solyc12g095820	1661	0	1.04372	0.464392	#DIV/0!	0.444939	Thioredoxin-related transmembrane protein 2 IPR012336 Thioredoxin-like fold
TCONS_00055788	Solyc10g079510	4173	0.0689708	1.97426	0.878601	28.6246	0.445028	Helicase-like protein, Rad3 type
TCONS_00019298	Solyc03g025450	2963	0.0025319	2.12278	0.948937	838.414	0.447026	Receptor-like protein kinase IPR002290 Serine_threonine protein kinase
TCONS_00032861	Solyc06g051900	3977	0.380104	2.32225	1.04353	6.10951	0.449362	Bifunctional folylpolyglutamate synthase + dihydrofolate synthase folC IPR001645 Folylpolyglutama
TCONS_00012172	Solyc02g092260	2412	0.000415489	2.18529	0.983689	5259.56	0.450141	Amino-acid N-acetyltransferase
TCONS_00033023	Solyc06g054480	2364	0.243659	1.25601	0.567129	5.15479	0.451532	Serine_threonine protein kinase-like IPR002290 Serine_threonine protein kinase
TCONS_00041656	mRNA:Solyc07g062600.2.1	6001	0.000316091	1.17834	0.00428523	3727.85	0.00363667	PHD finger family protein IPR019787 Zinc finger, PHD-finger
TCONS_00006916	Solyc01g086890	3900	0.639787	3.07141	1.39096	4.80068	0.452873	Splicing factor 4-like protein (Fragment) IPR000467 D111_G-patch
TCONS_00032844	Solyc06g051780	2237	0.0465103	2.60635	1.18089	56.0381	0.453082	Poly(A) RNA polymerase IPR002934 Nucleotidyltransferase
TCONS_00048083	Solyc09g059600	2314	0.000965984	2.22336	1.00939	2301.65	0.453993	GPI transamidase component PIG-S-like IPR019540 Phosphatidylinositol-glycan biosynthesis class S
TCONS_00023229	Solyc04g049580	1504	0.692052	3.08138	1.40469	4.45253	0.455864	Similarity the ORF shows strong similarity to EST 5419 - Aspergillus oryzae
TCONS_00004936	Solyc01g110490	2434	0	1.8815	0.858026	#DIV/0!	0.456033	tRNA-dihydrouridine synthase 3-like IPR001269 tRNA-dihydrouridine synthase
TCONS_00019666	Solyc03g044840	2610	0.780612	9.00842	4.12687	11.5402	0.458113	Helicase-like protein IPR010285 Protein of unknown function DUF889, eukaryote
TCONS_00048907	Solyc09g090390	1333	0.0965033	1.14838	0.527447	11.8999	0.459297	Unknown Protein
TCONS_00023249	mRNA:Solyc04g049760.2.1	4282	0.0248945	6.37453	0.0242607	256.062	0.00380588	Nonsense-mediated mRNA decay 2 protein IPR016024 Armadillo-type fold
TCONS_00041150	Solyc07g049500	3197	0	1.32702	0.60973	#DIV/0!	0.459473	Argonaute 4-like protein IPR003165 Stem cell self-renewal protein Piwi
TCONS_00026961	Solyc04g079900	3226	0.000377412	1.53774	0.710268	4074.43	0.461891	GP63 leishmanolysin (Metallo-peptidase clan ma(M) family m8) IPR001577 Peptidase M8, leishmanolys
TCONS_00037707	Solyc07g008160	4800	5.69551	0.915403	0.422904	0.160724	0.461987	Nuclear pore complex protein Nup155 IPR004870 Nucleoporin, non-repetitive_WGA-negative
TCONS_00039415	Solyc07g063250	509	0	17.2395	7.96961	#DIV/0!	0.462288	Unknown Protein
TCONS_00045084	Solyc08g048240	2342	1.34914	5.66565	2.62078	4.19945	0.462574	FolD bifunctional protein IPR000672 Tetrahydrofolate dehydrogenase_cyclohydrolase
TCONS_00063221	Solyc12g040640	1669	0.000978015	3.57995	1.65803	3660.42	0.463143	Beta-glucosidase IPR001360 Glycoside hydrolase, family 1
TCONS_00058137	Solyc11g040370	3460	1.41457	6.98325	3.23902	4.93666	0.463827	Far upstream element-binding protein 3 IPR018111 K Homology, type 1, subgroup
TCONS_00003412	Solyc01g095980	1297	0.000122537	2.49366	1.16021	20350.3	0.465264	Acid phosphatase_vanadium-dependent haloperoxidase related IPR003832 Acid phosphatase_vanadium-de
TCONS_00046609	Solyc08g081120	3367	0.0934798	2.26572	1.05563	24.2375	0.465914	Kinesin-like protein 73641-79546
TCONS_00041604	mRNA:Solyc07g062120.2.1	1260	1.74322	1.98801	0.00814443	1.14042	0.00409678	RAG1-activating protein 1 homolog IPR018179 RAG1-activating protein 1 homologue
TCONS_00003231	Solyc01g094480	2592	0.618422	2.69146	1.25508	4.35214	0.466319	Pre-mRNA-splicing factor prp46 IPR020472 G-protein beta WD-40 repeat, region
TCONS_00003260	Solyc01g094680	2277	0.00112976	5.54984	2.5945	4912.41	0.467491	Signal peptide peptidase IPR007369 Peptidase A22B, signal peptide peptidase
TCONS_00036725	mRNA:Solyc06g073130.2.1	1437	0	2.28289	0.00949698	#DIV/0!	0.00416007	ProFAR isomerase associated family protein expressed IPR010759 ProFAR isomerase-like
TCONS_00021534	Solyc03g118340	3287	2.32266	0.00176731	0.00082921	0.000760899	0.469193	ATP-dependent clp protease ATP-binding subunit IPR013093 ATPase associated with various cellular
TCONS_00001465	Solyc01g008990	1330	0.0247431	3.15139	1.47913	127.364	0.469358	THO complex subunit 7 homolog IPR018018 Tho complex subunit 7
TCONS_00038426	Solyc07g042330	2297	0.0992861	2.82565	1.32755	28.4597	0.469821	Unknown Protein
TCONS_00061055	Solyc11g066410	862	0.000743068	8.36884	3.94509	11262.5	0.471402	50S ribosomal protein L9 IPR000244 Ribosomal protein L9
TCONS_00005181	Solyc01g006100	2544	4.13447	0.000463801	0.000219445	0.000112179	0.473145	Cytosine-specific methyltransferase IPR001525 C-5 cytosine-specific DNA methylase
TCONS_00016001	Solyc03g025600	2576	0.753338	6.63822	3.16104	8.81174	0.476188	Pectinacetylesterase like protein (Fragment) IPR004963 Pectinacetylesterase
TCONS_00041218	Solyc07g052570	1911	0.00093008	2.2212	1.05854	2388.18	0.476562	SET and zf-MYND domain-containing protein IPR001214 SET
TCONS_00021920	Solyc03g121990	2467	8.19149e-05	4.1761	1.99073	50981	0.476696	MYB transcription factor-like IPR001005 SANT, DNA-binding
TCONS_00031255	mRNA:Solyc05g050630.2.1	6145	2.85993	3.94196	0.0174402	1.37834	0.00442425	Protein TIF31 homolog IPR011990 Tetratricopeptide-like helical
TCONS_00033677	Solyc06g068800	1359	0.00812938	8.87739	4.23532	1092.01	0.477091	CRAL_TRIO domain containing protein expressed IPR001251 Cellular retinaldehyde-binding_triple fun
TCONS_00033864	Solyc06g071420	1656	1.45619	6.33356	3.02274	4.3494	0.477258	Ring finger protein 12 IPR018957 Zinc finger, C3HC4 RING-type
TCONS_00005304	Solyc01g007150	3073	0.339285	1.97051	0.942088	5.80783	0.478093	Coatomer subunit beta-1 IPR016460 Coatomer, beta subunit
TCONS_00026548	Solyc04g074670	2310	0	3.02143	1.44607	#DIV/0!	0.478605	Os03g0169000 protein (Fragment) IPR004348 Protein of unknown function DUF246, plant
TCONS_00024175	mRNA:Solyc04g076940.2.1	3010	1.72873	0.580946	0.00260678	0.336054	0.00448713	Unknown Protein
TCONS_00007745	Solyc01g098150	2905	0.000353634	4.2473	2.03356	12010.4	0.478789	Pentatricopeptide repeat-containing protein IPR002885 Pentatricopeptide repeat
TCONS_00009972	Solyc02g067390	1119	0.526903	2.25186	1.07879	4.27377	0.479066	RNA recognition motif containing protein IPR001395 Aldo_keto reductase
TCONS_00050869	Solyc09g072620	2492	0.835136	5.15749	2.47382	6.17563	0.479656	Phytochelatin synthase IPR015407 Phytochelatin synthase, C-terminal
TCONS_00066609	Solyc12g096670	2701	0.000342279	1.64485	0.78996	4805.58	0.480263	Ankyrin repeat family protein IPR002110 Ankyrin
TCONS_00049037	Solyc09g091600	1192	21.3709	3.55175	1.70891	0.166196	0.481146	Male sterility MS5 family protein IPR011990 Tetratricopeptide-like helical
TCONS_00020625	Solyc03g097190	3450	0.0076091	1.43705	0.691644	188.859	0.481294	Cingulin-like
TCONS_00038882	Solyc07g052720	1317	0	1.24365	0.598626	#DIV/0!	0.481346	MADS-box protein AGL66
TCONS_00005228	Solyc01g006490	2013	5.10236e-05	1.33758	0.643899	26214.9	0.481391	Protein YdiU IPR003846 Uncharacterised protein family UPF0061
TCONS_00052590	Solyc10g047300	2583	0	1.04253	0.502848	#DIV/0!	0.482334	Glutamyl-tRNA(Gln) amidotransferase subunit A IPR000120 Amidase signature enzyme
TCONS_00041471	Solyc07g055540	1912	0	2.22929	1.07708	#DIV/0!	0.483149	Cytochrome P450
TCONS_00015122	Solyc02g089930	2087	0.00400785	1.65669	0.801954	413.361	0.48407	Homeobox protein LIM-3 (Fragment) IPR001781 Zinc finger, LIM-type
TCONS_00052023	Solyc10g008990	2043	1.03044	6.11441	2.97136	5.93379	0.48596	UPF0533 protein C5orf44 homolog IPR010378 Protein of unknown function DUF974
TCONS_00030012	Solyc05g009330	837	0	1.183	0.575949	#DIV/0!	0.486855	COSII_At1g13380 (Fragment) IPR009606 Protein of unknown function DUF1218
TCONS_00031942	Solyc06g005190	3994	0.0864334	2.07629	1.01267	24.0218	0.487731	CCR4-NOT transcription complex subunit 4 IPR003954 RNA recognition, region 1
TCONS_00004806	Solyc01g108920	3917	1.671	8.42892	4.12086	5.04424	0.488895	Serine_threonine-protein kinase Sgk3 IPR001683 Phox-like
TCONS_00031315	Solyc05g051370	2591	0.00118119	4.51293	2.21247	3820.66	0.490251	Genomic DNA chromosome 5 TAC clone K21L13
TCONS_00032218	Solyc06g008980	1396	3.22371	0.478014	0.234727	0.148281	0.491046	Unknown Protein
TCONS_00043379	Solyc08g067250	2652	0.0554351	1.11928	0.550924	20.1908	0.492213	DNA cross-link repair 1A protein IPR011084 DNA repair metallo-beta-lactamase
TCONS_00032489	Solyc06g035450	2511	0.00148782	44.8958	22.1409	30175.6	0.493162	ATP-dependent RNA helicase IPR011545 DNA_RNA helicase, DEAD_DEAH box type, N-terminal
TCONS_00008143	mRNA:Solyc01g103170.2.1	1881	2.00091	1.47243	0.00752309	0.73588	0.0051093	Lysine ketoglutarate reductase trans-splicing related 1-like IPR007877 Protein of unknown functio
TCONS_00066853	Solyc12g099830	2097	1.24082	6.72749	3.32394	5.42181	0.494083	Receptor-like protein kinase 2 IPR002290 Serine_threonine protein kinase
TCONS_00001507	Solyc01g009500	1718	0.000251844	1.14408	0.565475	4542.81	0.494262	Hydrolase alpha_beta fold family protein IPR000073 Alpha_beta hydrolase fold-1
TCONS_00021965	Solyc03g123610	2259	0.00202022	5.58037	2.76142	2762.26	0.494845	Alanine aminotransferase IPR004839 Aminotransferase, class I and II
TCONS_00029872	Solyc05g007810	2270	0.000919687	4.13006	2.04403	4490.72	0.494915	Nucleic acid binding protein IPR018111 K Homology, type 1, subgroup
TCONS_00043679	Solyc08g075530	3664	0.48384	2.505	1.24011	5.17733	0.495054	Alpha glucosidase-like protein IPR000322 Glycoside hydrolase, family 31
TCONS_00004199	Solyc01g103420	2410	9.6613e-05	1.01333	0.505112	10488.5	0.498467	Upf3 regulator of nonsense transcripts-like protein B IPR005120 Regulator of nonsense-mediated de
TCONS_00015694	Solyc03g005440	1662	0	1.1077	0.552772	#DIV/0!	0.499027	Genomic DNA chromosome 5 P1 clone MJB21 IPR008395 Agenet
TCONS_00034345	Solyc06g076270	2861	0.000121656	1.47272	0.737864	12105.6	0.501021	Telomere repeat-binding protein 5 IPR001005 SANT, DNA-binding
TCONS_00007819	Solyc01g098980	5020	0.7844	3.18425	1.59676	4.05947	0.501456	Kinesin IPR015748 Mitogen activated protein kinase kinase kinase 3
TCONS_00003051	Solyc01g090550	1598	2.09788	0.00141741	0.000710842	0.000675639	0.501508	DNAJ chaperone IPR003095 Heat shock protein DnaJ
TCONS_00007748	mRNA:Solyc01g098160.2.1	2328	0	1.71369	0.00948376	#DIV/0!	0.00553412	Cell division protein kinase 12 IPR002290 Serine_threonine protein kinase
TCONS_00025787	mRNA:Solyc04g049090.2.1	1797	17.2906	28.8546	0.160022	1.6688	0.00554581	MLO-like protein 17 IPR004326 Mlo-related protein
TCONS_00018143	Solyc03g115410	1305	0.000243568	5.10548	2.57019	20961.2	0.503418	Lrr, resistance protein fragment
TCONS_00063749	Solyc12g089280	3836	0.00548501	1.23839	0.626451	225.777	0.505859	5_apos-3_apos exoribonuclease 2 IPR017151 5-3 exoribonuclease 2
TCONS_00002154	Solyc01g058270	2115	0.229361	2.51114	1.2704	10.9484	0.505906	CAS1 domain containing 1 IPR012419 Cas1p-like
TCONS_00023221	mRNA:Solyc04g049490.2.1	1920	0.00077974	1.05355	0.00593008	1351.16	0.00562866	Vacuolar protein sorting-associated protein 53 IPR007234 Vps53-like, N-terminal
TCONS_00002455	Solyc01g068170	1887	0.0877185	1.25325	0.63426	14.2872	0.506092	Oxidoreductase_ transition metal ion binding protein
TCONS_00042165	Solyc08g005570	2512	0.212689	1.72438	0.872838	8.10752	0.506175	DUF647 domain-containing protein IPR006968 Protein of unknown function DUF647
TCONS_00005042	mRNA:Solyc01g111990.2.1	3541	2.34191	0.12241	0.000696041	0.0522693	0.00568614	Alanyl-tRNA synthetase IPR002318 Alanyl-tRNA synthetase, class IIc
TCONS_00047629	Solyc09g015930	1726	0.421763	2.16278	1.10104	5.12795	0.509086	ATP-dependent RNA helicase IPR011545 DNA_RNA helicase, DEAD_DEAH box type, N-terminal
TCONS_00047351	Solyc09g010820	2289	0.000462835	3.82739	1.95403	8269.45	0.510539	MYB transcription factor IPR015495 Myb transcription factor
TCONS_00017854	Solyc03g112830	3464	0.00340482	4.3178	2.20497	1268.14	0.51067	Differentially expressed in FDCP 8 homolog IPR001683 Phox-like
TCONS_00015105	Solyc02g089800	3933	0.000262072	3.26721	1.66901	12466.8	0.510836	Nuclear matrix constituent protein 1-like
TCONS_00059743	Solyc11g010870	3655	8.84812e-05	1.21005	0.61992	13675.8	0.512309	Unknown Protein
TCONS_00011430	mRNA:Solyc02g085740.2.1	2055	3.49135	0.0325714	0.000191758	0.00932917	0.00588731	Unknown Protein
TCONS_00049257	Solyc09g098450	2772	0.376746	2.75402	1.41131	7.31002	0.512455	Sn1-specific diacylglycerol lipase alpha IPR002921 Lipase, class 3
TCONS_00059575	mRNA:Solyc11g008350.1.1	3335	1.03319	0.765702	0.00454325	0.741105	0.00593344	Kinesin-like protein IPR001752 Kinesin, motor region
TCONS_00052405	mRNA:Solyc10g044450.1.1	2284	0	1.48491	0.00882939	#DIV/0!	0.00594608	Upf3 regulator of nonsense transcripts-like protein B IPR005120 Regulator of nonsense-mediated de
TCONS_00065599	Solyc12g044300	2508	0.00188607	5.18905	2.66194	2751.25	0.512992	Acyl-CoA synthetase (AMP-forming)_AMP-acid ligase II IPR000873 AMP-dependent synthetase and ligas
TCONS_00025811	Solyc04g049360	3337	0.644393	2.88887	1.48625	4.48309	0.514475	4-amino-4-deoxychorismate synthase component I IPR005802 Para-aminobenzoate synthase, component I
TCONS_00028281	mRNA:Solyc05g015840.2.1	1360	4.08623	2.09597	0.0128047	0.512935	0.0061092	Squamosa promoter-binding protein IPR004333 Transcription factor, SBP-box
TCONS_00050327	Solyc09g055910	2044	0.00111844	2.04452	1.05249	1828.01	0.514786	D-amino acid dehydrogenase small subunit IPR006076 FAD dependent oxidoreductase
TCONS_00026966	Solyc04g079940	1276	0	3.47741	1.7933	#DIV/0!	0.5157	NAC domain protein IPR003441 protein
TCONS_00033778	Solyc06g069570	1444	0	10.0621	5.19053	#DIV/0!	0.51585	SNAP25 homologous protein SNAP33 IPR000727 Target SNARE coiled-coil region
TCONS_00060501	Solyc11g045160	10344	0.00294926	2.91477	1.50671	988.306	0.516922	Vacuolar sorting-associated protein
TCONS_00036140	Solyc06g064490	1497	0.471033	2.14229	1.10769	4.54807	0.517059	Exostosin family protein IPR004263 Exostosin-like
TCONS_00004991	mRNA:Solyc01g111410.2.1	3985	1.62723	0.285713	0.0018107	0.175582	0.00633748	Protein prenyltransferase alpha subunit repeat-containing protein 1 IPR008940 Protein prenyltrans
TCONS_00035026	Solyc06g008730	3369	0.00504158	2.67633	1.38636	530.851	0.518008	26S protease regulatory subunit 7 homolog A IPR003959 ATPase, AAA-type, core
TCONS_00001887	Solyc01g021640	1953	0.0114602	2.06343	1.07262	180.052	0.519824	DDB1- and CUL4-associated factor 4 IPR011046 WD40 repeat-like
TCONS_00040315	Solyc07g017520	2918	0.000579517	3.78636	1.96859	6533.65	0.519916	Conserved oligomeric Golgi complex subunit 3 IPR007265 Sec34-like protein
TCONS_00027444	Solyc05g005860	1110	0	1.57404	0.822874	#DIV/0!	0.522778	Nodulin-like protein IPR000620 Protein of unknown function DUF6, transmembrane
TCONS_00004590	mRNA:Solyc01g107180.2.1	2431	0.194973	3.94726	0.0271438	20.2452	0.00687662	Phototropic-responsive NPH3 family protein IPR004249 NPH3
TCONS_00057972	Solyc11g044960	3388	1.58642	0.395354	0.206866	0.249211	0.523242	Histidyl-tRNA synthetase
TCONS_00058725	Solyc11g068870	1513	0.000430057	4.60011	2.41181	10696.5	0.524294	Coiled-coil domain containing 55 IPR018612 Protein of unknown function DUF2040, coiled-coil
TCONS_00038477	mRNA:Solyc07g042710.2.1	1023	0.0163334	3.89908	0.0270998	238.718	0.00695031	Unknown Protein
TCONS_00014130	Solyc02g079340	1074	0	1.33766	0.704181	#DIV/0!	0.526427	Unknown Protein
TCONS_00024660	Solyc04g082120	2734	0.574565	3.43183	1.81257	5.97292	0.528164	Prolyl endopeptidase IPR002470 Peptidase S9A, prolyl oligopeptidase
TCONS_00028344	Solyc05g016380	1465	1.46962	6.95497	3.67358	4.7325	0.528195	Rhomboid domain-containing protein 1 IPR001876 Zinc finger, RanBP2-type
TCONS_00038679	Solyc07g045460	1467	0.646229	2.92141	1.54326	4.5207	0.528259	5-AMP-activated protein kinase subunit beta-1 IPR006828 5-AMP-activated protein kinase, beta subu
TCONS_00019951	Solyc03g062830	1011	1.191	4.93891	2.60982	4.14686	0.52842	Nudix hydrolase 23 IPR000086 NUDIX hydrolase domain
TCONS_00025412	mRNA:Solyc04g016130.2.1	1867	0.00118986	1.60554	0.0119007	1349.35	0.00741227	F-box_LRR-repeat protein At5g63520 IPR019494 FIST C domain
TCONS_00011969	Solyc02g090230	2226	0.000131266	1.08669	0.574317	8278.53	0.528501	Nucleoporin p58_p45
TCONS_00027617	Solyc05g007800	931	0.000109764	2.70838	1.43564	24674.6	0.530073	Negatively light-regulated protein IPR012482 Lg106-like
TCONS_00041926	mRNA:Solyc07g065710.2.1	2232	0.00251402	1.03152	0.00792997	410.307	0.00768766	Ribosomal protein S6 kinase alpha-3 IPR002290 Serine_threonine protein kinase
TCONS_00041930	mRNA:Solyc07g065710.2.1	2232	0.00251402	1.03152	0.00792997	410.307	0.00768766	Ribosomal protein S6 kinase alpha-3 IPR002290 Serine_threonine protein kinase
TCONS_00057093	Solyc11g010490	3936	0	1.02994	0.546606	#DIV/0!	0.530716	Genomic DNA chromosome 5 P1 clone MNA5
TCONS_00023751	Solyc04g071290	2607	0.000666298	1.62919	0.87095	2445.14	0.534591	Mitochondrial substrate carrier (Fragment) IPR001578 Peptidase C12, ubiquitin carboxyl-terminal h
TCONS_00015231	Solyc02g091020	2934	0.204036	1.7427	0.936164	8.54114	0.537192	Nucleoporin autopeptidase family protein expressed
TCONS_00058816	Solyc11g069490	3260	5.28288	0.0183267	0.00988011	0.00346907	0.53911	Serine_threonine-protein phosphatase 6 regulatory subunit 3 IPR007587 SIT4 phosphatase-associated
TCONS_00055046	Solyc10g049560	379	0	7.29137	3.939	#DIV/0!	0.540228	Hydrolase alpha_beta fold family protein
TCONS_00007195	Solyc01g090880	418	0.463458	1.94503	1.05123	4.19678	0.54047	Holliday junction resolvase IPR005227 Resolvase, holliday junction-type, YqgF-like
TCONS_00013781	Solyc02g071860	3816	0.288332	1.5913	0.862972	5.51899	0.542306	Receptor like kinase, RLK
TCONS_00007235	Solyc01g091280	1132	0.000135757	5.52428	2.99656	40692.4	0.542434	Palmitoyltransferase PFA4 IPR001594 Zinc finger, DHHC-type
TCONS_00026313	Solyc04g064920	1089	0	1.27034	0.689476	#DIV/0!	0.542749	Pleckstrin homology domain containing family A member 8 IPR014830 Glycolipid transfer protein, GL
TCONS_00061404	Solyc11g071210	874	3.26361	0.811909	0.441508	0.248776	0.54379	Unknown Protein IPR005455 Profilin, plant
TCONS_00019402	Solyc03g031670	2535	0.0166373	1.65494	0.900084	99.4717	0.543877	Calcium-dependent protein kinase IPR002290 Serine_threonine protein kinase
TCONS_00017487	Solyc03g097630	1754	1.06791	4.98524	2.71449	4.66822	0.544505	Palmitoyltransferase-like protein IPR001594 Zinc finger, DHHC-type
TCONS_00043434	Solyc08g067950	776	0.00207214	1.0972	0.597459	529.501	0.544531	50S ribosomal protein L17 IPR000456 Ribosomal protein L17
TCONS_00062027	Solyc12g008840	2682	3.53863	23.8289	12.9923	6.73393	0.545233	Beta-galactosidase IPR001944 Glycoside hydrolase, family 35
TCONS_00050747	Solyc09g065480	2543	0	1.74433	0.954514	#DIV/0!	0.54721	Inositol-1 4 5-trisphosphate 5-Phosphatase-like protein IPR000300 Inositol polyphosphate related
TCONS_00051226	Solyc09g083130	2875	0	7.44761	4.08196	#DIV/0!	0.54809	Peptidase S9 prolyl oligopeptidase active site domain protein IPR001375 Peptidase S9, prolyl olig
TCONS_00025335	Solyc04g015150	1141	0	4.1004	2.25339	#DIV/0!	0.549554	Phosphoglycolate phosphatase IPR006349 2-phosphoglycolate phosphatase, eukaryotic
TCONS_00017071	Solyc03g082950	617	3.25881	0.529892	0.292279	0.162603	0.551582	Unknown Protein
TCONS_00040833	Solyc07g041980	873	0.0265062	2.49743	1.37985	94.2206	0.552508	Seed length and weight protein long form for short seed
TCONS_00059973	mRNA:Solyc11g012900.1.1	2027	2.28437	3.25944	0.0302493	1.42684	0.00928052	Small glutamine-rich tetratricopeptide repeat-containing protein A IPR011990 Tetratricopeptide-li
TCONS_00005057	Solyc01g112180	1427	0	1.2625	0.697603	#DIV/0!	0.552557	Unknown Protein
TCONS_00027692	Solyc05g008510	2182	0.599469	3.15261	1.74387	5.259	0.553151	Multidrug resistance protein mdtK IPR015521 MATE family transporter related protein
TCONS_00031717	Solyc05g055350	1582	3.97952	0.933257	0.516913	0.234515	0.553881	Ribonuclease Z family protein
TCONS_00026885	Solyc04g079100	4158	0.144631	1.49487	0.828862	10.3358	0.554471	Lipin family protein IPR013209 LNS2, Lipin_Ned1_Smp2
TCONS_00004144	mRNA:Solyc01g103110.2.1	1733	1.32874	1.91809	0.0185905	1.44354	0.00969219	Unknown Protein IPR007434 Protein of unknown function DUF482
TCONS_00049746	Solyc09g010530	2519	1.97308	0.354307	0.197902	0.179571	0.558561	Cation_H+ antiporter IPR006153 Cation_H+ exchanger
TCONS_00021554	Solyc03g118430	4289	0	1.41599	0.792811	#DIV/0!	0.559899	Peptidase M16 family IPR011237 Peptidase M16, core
TCONS_00057371	mRNA:Solyc11g012970.1.1	1462	8.80766	6.89678	0.0685546	0.783043	0.00994009	Aminoacylase-1 IPR010159 N-acyl-L-amino-acid amidohydrolase
TCONS_00003639	Solyc01g098090	3264	0.91315	4.90693	2.75003	5.37363	0.560438	WD repeat-containing protein IPR020472 G-protein beta WD-40 repeat, region
TCONS_00062656	Solyc12g019560	751	0.337954	4.75531	2.67411	14.0709	0.562342	Serine carboxypeptidase family protein expressed IPR001563 Peptidase S10, serine carboxypeptidase
TCONS_00029339	Solyc05g054130	1494	0	6.86657	3.87388	#DIV/0!	0.564165	Calcium-binding protein 39 IPR013878 Mo25-like
TCONS_00032026	Solyc06g005990	3639	0.000332408	1.01218	0.572652	3044.99	0.565761	ATP-dependent RNA helicase DOB1 IPR016438 RNA helicase, ATP-dependent, SK12_DOB1
TCONS_00047293	Solyc09g010350	1956	4.54725	0.578896	0.327559	0.127307	0.565834	Genomic DNA chromosome 5 P1 clone MSH12
TCONS_00025289	mRNA:Solyc04g014400.2.1	3609	4.58921	1.53395	0.0167109	0.334251	0.010894	LRR receptor-like serine_threonine-protein kinase, RLP
TCONS_00021596	Solyc03g118970	1340	1.32628	7.35284	4.16366	5.54396	0.566266	Multidrug resistance protein mdtK IPR015521 MATE family transporter related protein
TCONS_00052111	Solyc10g012060	1513	0	1.92852	1.0934	#DIV/0!	0.566963	Small conductance mechanosensitive (MscS-family) ion channel IPR006685 Mechanosensitive ion chann
TCONS_00057135	Solyc11g010950	1759	2.76342	0.58548	0.332637	0.211868	0.568144	Elongator complex protein 4 IPR008728 Elongator complex protein 4
TCONS_00018799	Solyc03g121530	628	0.746733	6.45443	3.66927	8.64356	0.568489	Ribonuclease III IPR000999 Ribonuclease III
TCONS_00011469	Solyc02g085860	810	0	1.17226	0.668331	#DIV/0!	0.570122	Dolichyl pyrophosphate Man9GlcNAc2 alpha-1 3-glucosyltransferase IPR004856 Glycosyltransferase, A
TCONS_00054845	Solyc10g044780	1504	0.274284	3.16933	1.80854	11.5549	0.570638	Cell cycle checkpoint control protein family IPR007268 Rad9
TCONS_00009021	Solyc01g112240	1533	0	6.39147	3.64945	#DIV/0!	0.570988	Alpha-1 3-mannosyl-glycoprotein beta-1 2-N-acetylglucosaminyltransferase IPR004139 Glycosyl trans
TCONS_00010709	mRNA:Solyc02g078780.2.1	2653	1.27716	1.94103	0.0234009	1.5198	0.0120559	Receptor like kinase, RLK
TCONS_00040288	Solyc07g017220	1266	0	3.1037	1.7729	#DIV/0!	0.571221	Os10g0422600 protein (Fragment) IPR007650 Protein of unknown function DUF581
TCONS_00039155	Solyc07g055810	3395	0.0551386	1.64926	0.942457	29.9112	0.571442	Receptor like kinase, RLK
TCONS_00027095	Solyc04g081070	2792	0.000128659	1.07254	0.614023	8336.3	0.572494	Heat shock protein DnaJ domain protein IPR001623 Heat shock protein DnaJ, N-terminal
TCONS_00017412	Solyc03g096950	2051	0	2.43948	1.39695	#DIV/0!	0.572643	D-xylose transporter IPR003663 Sugar_inositol transporter
TCONS_00002263	Solyc01g065740	1505	0.149646	1.53179	0.879951	10.2361	0.574459	F-box family protein IPR001810 Cyclin-like F-box
TCONS_00061083	Solyc11g066660	2078	5.21412	0.928995	0.53376	0.178169	0.574556	Magnesium transporter MRS2-1 IPR002523 Mg2+ transporter protein, CorA-like
TCONS_00048120	Solyc09g060100	1371	0	1.14367	0.65714	#DIV/0!	0.574589	Unknown Protein
TCONS_00046702	Solyc08g082000	1956	0.000651177	1.89963	1.09356	2917.23	0.57567	Genomic DNA chromosome 5 TAC clone K19E1
TCONS_00006162	Solyc01g057900	1295	0	8.44194	4.8698	#DIV/0!	0.576858	Ubiquitin-protein ligase IPR000569 HECT
TCONS_00032911	Solyc06g053350	2244	0	3.90631	2.25709	#DIV/0!	0.577806	BZIP transcription factor family protein IPR011700 Basic leucine zipper
TCONS_00064995	Solyc12g014350	3190	0.00115606	2.09406	1.21101	1811.38	0.578307	Receptor like kinase, RLK
TCONS_00048973	Solyc09g091050	2629	2.52565	0.495438	0.286676	0.196163	0.578631	Lipase IPR002921 Lipase, class 3
TCONS_00021102	Solyc03g113780	1926	7.63469e-05	3.93926	2.28456	51596.9	0.579946	Pyridoxine_pyridoxamine 5_apos-phosphate oxidase IPR000659 Pyridoxamine 5-phosphate oxidase
TCONS_00037474	Solyc07g006120	1683	0.0229661	3.29592	1.91316	143.512	0.580463	WD repeat domain phosphoinositide-interacting protein IPR011046 WD40 repeat-like
TCONS_00064823	Solyc12g010970	1355	18.3427	4.24737	2.46571	0.231556	0.580526	Alcohol dehydrogenase-like protein IPR002085 Alcohol dehydrogenase superfamily, zinc-containing
TCONS_00032835	Solyc06g051520	922	0.129865	2.71671	1.57899	20.9195	0.581214	Mitochondrial import inner membrane translocase subunit TIM50 IPR011948 Dullard-like phosphatase
TCONS_00003699	Solyc01g098500	1825	0	2.36766	1.37656	#DIV/0!	0.581401	Glucose transporter 8 IPR003663 Sugar_inositol transporter
TCONS_00007104	mRNA:Solyc01g089900.2.1	1977	4.53968	2.01662	0.0287437	0.444221	0.0142534	Alpha-mannosyltransferase IPR005599 Alg9-like mannosyltransferase
TCONS_00039787	Solyc07g005320	3699	0.00235247	1.59405	0.926846	677.607	0.581441	Pre-mRNA polyadenylation factor fip1 IPR007854 Fip1
TCONS_00021122	Solyc03g114070	994	0	1.80299	1.04836	#DIV/0!	0.581456	Rac-like GTP-binding protein 4 IPR003578 Ras small GTPase, Rho type
TCONS_00063907	mRNA:Solyc12g096610.1.1	2412	0	2.50796	0.036312	#DIV/0!	0.0144787	Poly(ADP-ribose) glycohydrolase glycohydrolase
TCONS_00037850	Solyc07g015860	1356	0	2.53834	1.47801	#DIV/0!	0.582274	Peptide deformylase IPR000181 Formylmethionine deformylase
TCONS_00042034	Solyc07g066530	1736	0.458343	3.36987	1.9705	7.35229	0.584741	Mitochondrial import receptor subunit TOM34 IPR011990 Tetratricopeptide-like helical
TCONS_00008702	mRNA:Solyc01g109010.2.1	1733	5.74817	0.265493	0.00389584	0.0461874	0.014674	Unknown Protein
TCONS_00051952	Solyc10g008230	5948	0	1.32476	0.775879	#DIV/0!	0.585675	Cc-nbs-lrr, resistance protein
TCONS_00022483	Solyc04g010000	1291	3.14095	0.00273082	0.00160367	0.000869425	0.587249	RNA-binding protein IPR015464 RNA recognition motif-related
TCONS_00010384	Solyc02g071570	1527	0.000684137	2.96329	1.74225	4331.43	0.587944	Pentatricopeptide repeat-containing protein At4g21190
TCONS_00039772	Solyc07g005240	1736	0.420158	2.35779	1.38796	5.61167	0.58867	FAD-dependent oxidoreductase family protein IPR006076 FAD dependent oxidoreductase
TCONS_00041244	Solyc07g053060	2669	4.74252e-05	1.86634	1.10053	39353.3	0.589673	Pentatricopeptide repeat IPR002885 Pentatricopeptide repeat
TCONS_00020798	Solyc03g019940	2005	0.0631234	1.38443	0.817434	21.9321	0.590448	Asparaginyl-tRNA synthetase IPR004522 Asparaginyl-tRNA synthetase, class IIb
TCONS_00044008	Solyc08g078860	481	2.66629	12.7178	7.5219	4.76985	0.591447	Homology to unknown gene
TCONS_00015498	Solyc02g093800	2609	0.604945	3.49935	2.07013	5.78458	0.591576	Serine_threonine-protein phosphatase 2A regulatory subunit delta 1 isoform IPR002554 Protein phos
TCONS_00012703	Solyc02g021760	1672	0.220808	1.11338	0.659617	5.0423	0.592446	mRNA 3_apos-end-processing protein yth1 IPR007275 YT521-B-like protein
TCONS_00047893	mRNA:Solyc09g055180.2.1	3215	1.29395	0.00271203	4.28303e-05	0.00209593	0.0157927	Receptor like kinase, RLK
TCONS_00040684	Solyc07g039210	1690	0	2.1044	1.2509	#DIV/0!	0.594421	PCI domain-containing protein 2 homolog IPR013143 PCI_PINT associated module
TCONS_00045277	Solyc08g029230	2467	5.63202	1.37031	0.815847	0.243307	0.595374	Aspartyl protease family protein IPR001461 Peptidase A1
TCONS_00029959	Solyc05g008780	5322	5.30179	1	0.596721	0.188616	0.596721	Proton pump interactor 1
TCONS_00029377	Solyc05g054430	966	2.38294	7.58751e-05	4.53099e-05	3.1841e-05	0.597164	DNA replication complex GINS protein PSF2 IPR016906 GINS complex, PSF2 component, subgroup
TCONS_00038415	Solyc07g042250	1261	0	1.15771	0.692105	#DIV/0!	0.597822	chaperonin IPR017416 Chaperonin 21, chloroplast IPR018369 Chaperonin Cpn10, conserved site
TCONS_00058687	Solyc11g068610	1046	4.68648	0.477788	0.2869	0.10195	0.600476	Actin related protein 2_3 complex subunit 2 IPR007188 Arp2_3 complex, 34kDa subunit p34-Arc
TCONS_00024418	Solyc04g079690	2625	0.529647	3.91072	2.34925	7.38363	0.600721	Receptor-like protein kinase 2 IPR002290 Serine_threonine protein kinase
TCONS_00033422	Solyc06g065320	1656	0.000940545	2.97001	1.78885	3157.75	0.602304	Protein disulfide isomerase IPR013766 Thioredoxin domain
TCONS_00054457	Solyc10g009570	1878	0	5.46023	3.30393	#DIV/0!	0.60509	Rhodanese-related sulfurtransferase IPR001763 Rhodanese-like
TCONS_00058954	mRNA:Solyc11g071620.1.1	4371	8.94608	12.5876	0.216056	1.40705	0.0171642	Aldehyde oxidase IPR016208 Aldehyde oxidase_xanthine dehydrogenase
TCONS_00005041	mRNA:Solyc01g111990.2.1	3542	1.21521	0.510961	0.00883505	0.420471	0.017291	Alanyl-tRNA synthetase IPR002318 Alanyl-tRNA synthetase, class IIc
TCONS_00051224	Solyc09g083120	2762	0.000246168	1.40345	0.849368	5701.19	0.6052	Peptidase S9 family IPR001375 Peptidase S9, prolyl oligopeptidase active site region
TCONS_00002023	Solyc01g056600	538	2.01776	9.05415	5.47968	4.48723	0.605212	Ribonuclease 3 IPR001159 Double-stranded RNA binding
TCONS_00029745	Solyc05g006640	4210	0	1.68477	1.02233	#DIV/0!	0.606807	Phospholipid-transporting ATPase IPR006539 ATPase, P-type, phospholipid-translocating, flippase
TCONS_00059011	Solyc11g072090	1896	0.0017654	3.2007	1.94383	1813.02	0.607314	Translation initiation factor eIF-2B gamma subunit IPR011004 Trimeric LpxA-like
TCONS_00029161	Solyc05g052220	2003	0.228939	1.60401	0.97893	7.00628	0.610302	U-box domain-containing protein 62 IPR003613 U box domain
TCONS_00036221	Solyc06g065480	2819	1.09819	4.9333	3.01088	4.49221	0.610318	Protein tyrosine phosphatase non-receptor type 6 IPR000242 Protein-tyrosine phosphatase, receptor
TCONS_00010745	Solyc02g078990	1437	0	2.20426	1.34854	#DIV/0!	0.611788	Mercaptopyruvate sulfurtransferase-like protein IPR001763 Rhodanese-like
TCONS_00036387	Solyc06g068030	991	2.48631	10.2772	6.30181	4.13352	0.613184	Trafficking protein particle complex subunit 2 IPR006722 Sedlin
TCONS_00009911	Solyc02g065790	1981	0.000629977	1.41415	0.869138	2244.76	0.614601	Phosphoprotein phosphatase IPR004274 NLI interacting factor
TCONS_00060473	mRNA:Solyc11g045370.1.1	2180	1.69806	0.804288	0.0146549	0.473651	0.018221	D-lactate dehydrogenase IPR006094 FAD linked oxidase, N-terminal
TCONS_00024261	Solyc04g077870	3588	0.574956	4.41382	2.7156	7.6768	0.615249	Calcium-transporting ATPase 1 IPR006408 ATPase, P-type, calcium-transporting, PMCA-type
TCONS_00046248	Solyc08g077060	1110	0.763719	6.10588	3.76178	7.99493	0.616091	Zinc finger protein LSD1 IPR005735 Zinc finger, LSD1-type
TCONS_00052511	Solyc10g045430	1498	0.00728563	1.34973	0.831684	185.259	0.616185	Phosphoglycerate mutase family protein IPR013078 Phosphoglycerate mutase
TCONS_00046131	Solyc08g075970	693	1.50602	8.95756	5.53744	5.94784	0.618186	Transmembrane protein 45B IPR006904 Protein of unknown function DUF716
TCONS_00042575	Solyc08g014420	1545	0	1.60939	0.995029	#DIV/0!	0.618265	Mitogen-activated protein kinase 2 IPR008351 JNK MAP kinase
TCONS_00005443	mRNA:Solyc01g008890.2.1	1942	1.50732	1.56207	0.0296733	1.03632	0.0189961	Ethylene responsive transcription factor 2a IPR001471 Pathogenesis-related transcriptional factor
TCONS_00040811	Solyc07g041750	2689	0	1.6461	1.02392	#DIV/0!	0.622028	Os03g0169000 protein (Fragment) IPR004348 Protein of unknown function DUF246, plant
TCONS_00002930	mRNA:Solyc01g088170.2.1	2501	0	1.41515	0.0273352	#DIV/0!	0.0193161	Aldehyde oxidase IPR002346 Molybdopterin dehydrogenase, FAD-binding
TCONS_00052660	Solyc10g049210	1996	0.000656873	1.24203	0.772601	1890.82	0.622047	Serine carboxypeptidase 1 IPR001563 Peptidase S10, serine carboxypeptidase
TCONS_00013721	Solyc02g071250	2573	0	1.3817	0.860332	#DIV/0!	0.622662	Protein phosphatase IPR011948 Dullard-like phosphatase domain
TCONS_00018341	Solyc03g117410	1609	0.247942	1.32173	0.823015	5.3308	0.62268	Topless-related protein 1 IPR017986 WD40 repeat, region
TCONS_00046596	Solyc08g081070	2719	0	1.34007	0.835524	#DIV/0!	0.623493	Mitochondrial carrier family IPR001993 Mitochondrial substrate carrier
TCONS_00039983	Solyc07g007410	2085	0.00417083	1.44213	0.903809	345.766	0.626718	Leucine-rich repeat family protein IPR006553 Leucine-rich repeat, cysteine-containing subtype
TCONS_00042928	Solyc08g029170	1583	0	1.27487	0.800116	#DIV/0!	0.627606	Beta-1 3-galactosyltransferase 6 IPR002659 Glycosyl transferase, family 31
TCONS_00006828	Solyc01g081450	936	0	1.83261	1.15265	#DIV/0!	0.628966	Unknown Protein IPR006031 XYPPX repeat
TCONS_00045343	mRNA:Solyc08g059760.2.1	4075	2.50139	1.05269	0.0220462	0.420842	0.0209427	Peroxidase 40 IPR002207 Plant ascorbate peroxidase
TCONS_00035253	mRNA:Solyc06g019200.2.1	1498	0.000923459	7.25666	0.152872	7858.13	0.0210664	Peptidase M50 family protein IPR008915 Peptidase M50
TCONS_00015534	Solyc02g094060	4319	1.42415	0.000257868	0.000162642	0.000181068	0.630718	Voltage-gated chloride channel IPR002251 Chloride channel plant CLC
TCONS_00010125	Solyc02g068910	2531	0.344174	1.67346	1.0557	4.86225	0.630849	Peptidase trypsin-like serine and cysteine proteases (Fragment) IPR009003 Peptidase, trypsin-like
TCONS_00013154	Solyc02g065070	2346	0.0898108	1.83908	1.16219	20.4773	0.631941	Calcium-dependent protein kinase-like IPR002290 Serine_threonine protein kinase
TCONS_00024329	Solyc04g078700	2087	1.91454	0.00036764	0.000233037	0.000192025	0.633873	Receptor-like protein kinase IPR002290 Serine_threonine protein kinase
TCONS_00004111	mRNA:Solyc01g102970.2.1	2876	0.00764438	3.68636	0.0836781	482.231	0.0226994	RNA-binding protein IPR012677 Nucleotide-binding, alpha-beta plait
TCONS_00045596	Solyc08g065430	1518	0.000209295	1.42929	0.906563	6829.07	0.634275	N-myc downstream regulated protein 3 (Fragment) IPR015511 Pollen specific protein SF21
TCONS_00056880	Solyc11g007690	2202	0.00595529	9.8888	6.27923	1660.51	0.634984	Pyruvate kinase IPR001697 Pyruvate kinase
TCONS_00048469	Solyc09g074110	7862	1.09918	0.000647008	0.000413848	0.000588628	0.639634	AGAP009276-PA (Fragment)
TCONS_00033635	Solyc06g068240	2676	0.251478	1.58981	1.01738	6.32187	0.639938	Pyrophosphate-energized proton pump IPR004131 Inorganic H+ pyrophosphatase
TCONS_00039574	Solyc07g064830	1796	0.302624	1.78943	1.14606	5.91305	0.640461	1 4-alpha-glucan branching enzyme IPR006589 Glycosyl hydrolase, family 13, subfamily, catalytic r
TCONS_00053758	Solyc10g084610	835	0	1.65921	1.06728	#DIV/0!	0.643246	60S ribosomal protein L23A IPR012678 Ribosomal protein L23_L15e, core
TCONS_00015817	Solyc03g006870	2444	3.823	0.000423174	0.000272644	0.000110692	0.644283	Phosphoglucomutase IPR016055 Alpha-D-phosphohexomutase, alpha_beta_alpha I, II and III
TCONS_00043141	Solyc08g065190	1687	1.17491	5.23947	3.40201	4.45946	0.649304	Zinc transporter protein IPR004698 Zinc_iron permease, fungal and plant
TCONS_00009522	Solyc02g032200	2821	0.620949	5.97717	3.89208	9.62586	0.651158	Tir-lrr, resistance protein fragment
TCONS_00053495	mRNA:Solyc10g081250.1.1	3638	0.864469	2.21913	0.0541686	2.56704	0.0244098	DNA polymerase IPR004578 DNA-directed DNA polymerase, family B, pol2
TCONS_00042846	Solyc08g023490	3770	0.00195673	1.21108	0.78875	618.931	0.651278	Pentatricopeptide repeat-containing protein IPR002885 Pentatricopeptide repeat
TCONS_00041623	Solyc07g062250	2647	0	1.46638	0.957275	#DIV/0!	0.652815	Genomic DNA chromosome 3 BAC clone T21E2
TCONS_00050941	mRNA:Solyc09g074100.2.1	2217	2.27938	1.50648	0.0380299	0.660917	0.0252442	tRNA-specific 2-thiouridylase mnmA IPR018318 tRNA methyl transferase-like
TCONS_00021753	mRNA:Solyc03g120480.2.1	637	2.72618	4.59992	0.117583	1.68731	0.025562	Activating signal cointegrator 1 complex subunit 1 IPR018111 K Homology, type 1, subgroup
TCONS_00044996	mRNA:Solyc08g016210.2.1	3572	6.52001	5.06584	0.130201	0.776968	0.0257018	LRR receptor-like serine_threonine-protein kinase, RLP
TCONS_00026721	Solyc04g077040	3416	0.326481	1.51169	0.988585	4.63025	0.65396	Xylulose kinase IPR000577 Carbohydrate kinase, FGGY
TCONS_00043529	Solyc08g069030	482	0	9.0605	5.93263	#DIV/0!	0.65478	Delta-aminolevulinic acid dehydratase IPR001731 Tetrapyrrole biosynthesis, porphobilinogen syntha
TCONS_00045868	Solyc08g068270	1383	0.511499	2.38854	1.5708	4.66969	0.65764	Rhomboid family protein IPR002610 Peptidase S54, rhomboid
TCONS_00027681	Solyc05g008420	1603	0.000635546	1.28269	0.84407	2018.25	0.658047	Tetratricopeptide repeat protein 5 IPR011990 Tetratricopeptide-like helical
TCONS_00039327	Solyc07g062530	3201	5.6612	24.9393	16.4489	4.4053	0.659557	Phosphoenolpyruvate carboxylase 2 IPR015813 Pyruvate_Phosphoenolpyruvate kinase, catalytic core
TCONS_00056604	mRNA:Solyc11g005170.1.1	793	0.0141923	11.8923	0.323784	837.94	0.0272264	RNA splicing factor IPR006509 Splicing factor, CC1-like
TCONS_00003530	Solyc01g097000	2262	0	3.1832	2.10295	#DIV/0!	0.66064	Beta-D-glucosidase IPR001764 Glycoside hydrolase, family 3, N-terminal
TCONS_00041762	Solyc07g063970	1525	0.000133288	2.01192	1.32989	15094.5	0.661005	Transcription factor (Fragment) IPR007087 Zinc finger, C2H2-type; SlPZF1
TCONS_00047078	Solyc09g008160	680	0.110744	5.97972	3.95867	53.9959	0.662016	Unknown Protein
TCONS_00058627	Solyc11g067080	1550	5.08263	1.00229	0.663755	0.197199	0.662238	Protein kinase like protein IPR002290 Serine_threonine protein kinase
TCONS_00030388	Solyc05g013720	2330	1.34804	0.000144559	9.57996e-05	0.000107236	0.662702	Alpha-galactosidase IPR013785 Aldolase-type TIM barrel
TCONS_00065688	Solyc12g042240	1726	0	1.16826	0.776229	#DIV/0!	0.664432	Solute carrier family 15 member 1 IPR000109 TGF-beta receptor, type I_II extracellular region
TCONS_00033483	mRNA:Solyc06g065840.2.1	3958	0.0202395	3.24811	0.0917377	160.484	0.0282434	Trafficking protein particle complex subunit 9 IPR013935 Transport protein Trs120
TCONS_00001640	Solyc01g011340	674	3.18545	18.6906	12.4233	5.86749	0.664682	Serine_threonine-protein phosphatase-tetraphosphatase
TCONS_00060986	mRNA:Solyc11g065820.1.1	1777	1.88737	2.0038	0.0573979	1.06169	0.0286445	Mate efflux family protein IPR002528 Multi antimicrobial extrusion protein MatE
TCONS_00020306	Solyc03g083090	2323	0	1.35678	0.904262	#DIV/0!	0.666477	Glycogen synthase IPR011835 Glycogen_starch synthases, ADP-glucose type
TCONS_00063020	mRNA:Solyc12g044610.1.1	1226	0.000429594	3.88953	0.111952	9053.97	0.0287829	Myb transcription factor IPR006447 Myb-like DNA-binding region, SHAQKYF class
TCONS_00057444	Solyc11g013550	374	0	1.16309	0.775788	#DIV/0!	0.667006	Transmembrane protein 50A IPR007919 Uncharacterised protein family UPF0220
TCONS_00002615	Solyc01g080160	1667	1.90761	0.000606168	0.000404549	0.000317763	0.667388	Cbs domain containing protein expressed (Fragment) IPR002550 Protein of unknown function DUF21
TCONS_00011942	mRNA:Solyc02g090020.2.1	621	1.64375	5.26576	0.152319	3.2035	0.0289263	Stress regulated protein isoform 2
TCONS_00036948	Solyc06g075250	2384	0	5.23979	3.50107	#DIV/0!	0.66817	C2H2L domain class transcription factor IPR007087 Zinc finger, C2H2-type
TCONS_00010512	Solyc02g076820	1054	0	9.37763	6.27958	#DIV/0!	0.669634	Light-dependent short hypocotyls 1 IPR006936 Protein of unknown function DUF640
TCONS_00044740	Solyc08g007800	2606	9.79449e-05	5.25427	3.52077	53645.2	0.670078	Transporter major facilitator family IPR016196 Major facilitator superfamily, general substrate t
TCONS_00033622	Solyc06g068120	1051	0.0101487	3.04427	2.04049	299.966	0.670272	Genomic DNA chromosome 3 P1 clone MSJ11
TCONS_00050356	mRNA:Solyc09g056130.2.1	1765	5.02602	7.42638	0.217483	1.47759	0.0292852	Ribosomal protein L15 IPR000439 Ribosomal protein L15e
TCONS_00065293	mRNA:Solyc12g021290.1.1	3212	6.1029	1.752	0.0523233	0.287077	0.0298649	YD repeat protein IPR017986 WD40 repeat, region
TCONS_00005159	Solyc01g005800	2359	0.000307864	2.0312	1.37471	6597.72	0.676797	Calmodulin binding protein
TCONS_00010892	Solyc02g080470	2781	5.69067	0.697799	0.473153	0.122622	0.678065	Heat shock protein 4 IPR013126 Heat shock protein 70
TCONS_00003344	Solyc01g095460	1072	0	3.58283	2.43212	#DIV/0!	0.678827	G-box binding factor 3 IPR012900 G-box binding, MFMR
TCONS_00065503	Solyc12g049390	1708	0.0154259	4.5971	3.12068	298.012	0.678837	Transmembrane protein IPR009637 Transmembrane receptor, eukaryota
TCONS_00029910	Solyc05g008230	2502	0.0012177	1.14041	0.774267	936.528	0.678937	U-box domain-containing protein 11 IPR011989 Armadillo-like helical
TCONS_00049975	mRNA:Solyc09g015360.2.1	964	0.0662673	3.72902	0.11848	56.2724	0.0317724	Co-chaperone protein DnaJ IPR001623 Heat shock protein DnaJ, N-terminal
TCONS_00003483	Solyc01g096620	2213	0	1.70868	1.16157	#DIV/0!	0.679805	Unknown Protein
TCONS_00044880	Solyc08g014150	1822	3.11554	0.577478	0.393113	0.185354	0.680741	GRAM domain containing protein IPR004182 GRAM
TCONS_00023902	Solyc04g072510	893	0	3.7285	2.53862	#DIV/0!	0.680869	Mitochondrial transcription termination factor-like IPR003690 Mitochodrial transcription terminat
TCONS_00030050	mRNA:Solyc05g009670.2.1	1918	2.31982	4.47696	0.150754	1.92987	0.0336733	Choline transporter-like protein IPR007603 Protein of unknown function DUF580
TCONS_00043613	Solyc08g074830	1819	8.18693e-05	2.71115	1.84664	33115.6	0.681128	F-box family protein IPR006566 FBD-like
TCONS_00041879	Solyc07g065290	2098	0.223903	1.22316	0.836204	5.4629	0.683642	Zinc finger CCCH domain-containing protein 18 IPR000571 Zinc finger, CCCH-type
TCONS_00063642	mRNA:Solyc12g088210.1.1	3182	2.29346	0.0565588	0.00192689	0.0246609	0.0340688	Endo-1 4-beta-xylanase IPR013781 Glycoside hydrolase, subgroup, catalytic core
TCONS_00009952	Solyc02g067090	2101	0	1.54044	1.05566	#DIV/0!	0.685298	Unknown Protein
TCONS_00041997	Solyc07g066340	3434	1.13075	0.231409	0.158909	0.204651	0.686702	UPF0431 protein C1orf66 homolog
TCONS_00058048	Solyc11g044250	2197	0	1.04091	0.716317	#DIV/0!	0.688164	Glutathione-regulated potassium-efflux system protein IPR006153 Cation_H+ exchanger
TCONS_00007006	Solyc01g087640	1440	0	1.25639	0.864839	#DIV/0!	0.688352	Cinnamoyl CoA reductase-like protein-binding domain
TCONS_00045955	Solyc08g074280	3333	0.000416534	2.11899	1.45874	5087.2	0.688413	ABC-1 domain protein IPR012338 Beta-lactamase-type transpeptidase fold
TCONS_00062172	Solyc12g010050	1631	0.014506	3.07977	2.12323	212.31	0.689412	DNA-3-methyladenine glycosylase I IPR005019 Methyladenine glycosylase
TCONS_00031806	Solyc05g056110	1119	0	3.65303	2.51931	#DIV/0!	0.689649	mRNA-decapping enzyme 2 IPR007722 Dcp2, box A
TCONS_00032825	Solyc06g051430	2689	0.753319	5.11274	3.5308	6.78695	0.690589	Transmembrane anterior posterior transformation protein 1 homolog IPR008010 Membrane protein,Tapt
TCONS_00037479	Solyc07g006160	1958	0.8997	11.044	7.63864	12.2752	0.691655	AFG1-family ATPase IPR005654 ATPase, AFG1-like
TCONS_00001265	Solyc01g006930	1644	9.73777e-05	1.34022	0.930061	13763.1	0.693961	Nuclear transcription factor Y subunit A-2 IPR001289 CCAAT-binding transcription factor, subunit
TCONS_00027238	Solyc04g082400	2897	9.05062e-05	1.06934	0.745069	11815.1	0.696756	1 4-alpha-glucan branching enzyme IPR006589 Glycosyl hydrolase, family 13, subfamily, catalytic r
TCONS_00003155	mRNA:Solyc01g091780.2.1	1240	0.000101539	1.92337	0.0705199	18942.2	0.0366648	Fructosamine kinase family protein IPR016477 Fructosamine_Ketosamine-3-kinase
TCONS_00035106	Solyc06g009390	1461	1.67736	0.000153056	0.000106659	9.12482e-05	0.696863	Protein phosphatase-2C IPR015655 Protein phosphatase 2C
TCONS_00065975	Solyc12g036120	3606	1.3401	0.138434	0.0964868	0.103301	0.696988	Cystic fibrosis transmembrane conductance regulator
TCONS_00053128	Solyc10g076700	806	0.543217	3.46411	2.41598	6.37703	0.697432	Rhodanese-like family protein-like protein (Fragment) IPR001763 Rhodanese-like
TCONS_00004570	Solyc01g107010	2383	0.000322035	1.51715	1.06009	4711.13	0.698738	DNA polymerase IV IPR001126 DNA-repair protein, UmuC-like
TCONS_00018804	Solyc03g121560	786	1.0266	0.149209	0.104308	0.145343	0.699073	CA-responsive protein
TCONS_00056598	mRNA:Solyc11g005170.1.1	1534	0.085187	2.48118	0.0934876	29.1263	0.0376787	RNA splicing factor IPR006509 Splicing factor, CC1-like
TCONS_00005422	Solyc01g008700	1314	4.92117	0.000829706	0.000580277	0.000168599	0.699377	cDNA clone 001-102-C05 full insert sequence
TCONS_00004604	Solyc01g107310	2090	0.588091	2.90412	2.03151	4.93822	0.699527	Phosphatase 2C family protein IPR015655 Protein phosphatase 2C
TCONS_00003201	Solyc01g094190	1490	1.67177	0.246259	0.172325	0.147304	0.699771	dTDP-4-dehydrorhamnose reductase-binding domain
TCONS_00029033	Solyc05g051010	1264	0	1.2858	0.899996	#DIV/0!	0.69995	Dihydroflavonol 4-reductase family-binding domain
TCONS_00063924	mRNA:Solyc12g096710.1.1	4700	1.25746	3.27324	0.127362	2.60306	0.0389101	Receptor like kinase, RLK
TCONS_00061314	Solyc11g069580	2412	0.309449	2.33211	1.63872	7.53633	0.702677	Cyclic nucleotide gated channel IPR000595 Cyclic nucleotide-binding
TCONS_00017282	Solyc03g095290	3092	0.555371	2.23187	1.57156	4.0187	0.704145	Hydrolase alpha_beta fold family protein IPR000073 Alpha_beta hydrolase fold-1
TCONS_00017036	Solyc03g082630	585	0.599046	2.41521	1.70557	4.03176	0.706179	26S protease regulatory subunit 7 IPR003959 ATPase, AAA-type, core
TCONS_00015318	Solyc02g092010	2499	5.70101	0.988374	0.70014	0.173368	0.708376	GTP-binding protein hflX IPR016496 GTP-binding protein, HflX
TCONS_00014187	mRNA:Solyc02g080040.2.1	1927	2.72803	0.00129768	5.12632e-05	0.000475684	0.0395037	Receptor-like protein kinase IPR002290 Serine_threonine protein kinase
TCONS_00029852	Solyc05g007510	1822	0.0599793	11.486	8.14428	191.499	0.709061	RNA-dependent RNA polymerase IPR007855 RNA-dependent RNA polymerase, eukaryotic-type
TCONS_00024081	Solyc04g076120	1664	1.04855	0.183908	0.130571	0.175393	0.70998	Serine carboxypeptidase 1 IPR001563 Peptidase S10, serine carboxypeptidase
TCONS_00054414	Solyc10g009040	697	0.000216627	1.73791	1.23869	8022.59	0.712747	Unknown Protein
TCONS_00021619	Solyc03g119050	3836	0.324545	2.79222	1.99529	8.60349	0.714589	Myb IPR015495 Myb transcription factor
TCONS_00066417	Solyc12g089180	1545	0.629951	7.98434	5.7178	12.6745	0.716127	Glucose transporter 8 IPR003663 Sugar_inositol transporter
TCONS_00015193	Solyc02g090670	1729	0.760202	7.30766	5.23494	9.61279	0.716363	Methionine aminopeptidase IPR002467 Peptidase M24A, methionine aminopeptidase, subfamily 1
TCONS_00048230	mRNA:Solyc09g064590.2.1	2973	3.10868	0.97766	0.0398928	0.314494	0.0408044	Pre-mRNA-processing factor 39 IPR003107 RNA-processing protein, HAT helix
TCONS_00016557	Solyc03g058350	4204	0.000437205	2.62063	1.87826	5994.05	0.716721	Translation initiation factor IPR015760 Translation initiation factor 2 related
TCONS_00058340	Solyc11g064830	1421	2.91662	13.0192	9.34129	4.4638	0.717501	Zinc finger family protein IPR018957 Zinc finger, C3HC4 RING-type
TCONS_00020902	Solyc03g111580	1547	0	3.16507	2.27385	#DIV/0!	0.71842	Zinc finger CCCH domain-containing protein 43 IPR000571 Zinc finger, CCCH-type
TCONS_00002579	Solyc01g079650	2494	0.854366	3.59414	2.58246	4.20679	0.71852	CTP synthase-like protein IPR004468 CTP synthase
TCONS_00056514	mRNA:Solyc10g086570.2.1	1583	3.95519	7.98405	0.330894	2.01863	0.0414444	Palmitoyltransferase PFA4 IPR001594 Zinc finger, DHHC-type
TCONS_00040911	Solyc07g042960	769	0.236779	1.98277	1.42795	8.37393	0.720179	Kelch-like protein 14 IPR015915 Kelch-type beta propeller
TCONS_00006901	Solyc01g086750	4797	1.07104	8.17017	5.88415	7.62826	0.720199	Protein TIF31 homolog IPR011990 Tetratricopeptide-like helical
TCONS_00015699	Solyc03g005450	2374	0.383646	3.89943	2.80913	10.1641	0.720395	Cellulose synthase IPR005150 Cellulose synthase
TCONS_00000985	Solyc00g184350	857	0.00126341	3.39959	2.45765	2690.81	0.722925	Genomic DNA chromosome 5 P1 clone MJJ3
TCONS_00035193	Solyc06g011570	1024	0.48315	2.06964	1.50048	4.28364	0.724996	Haloacid dehalogenase-like hydrolase-like IPR002036 Uncharacterised protein family UPF0054
TCONS_00049871	mRNA:Solyc09g011930.2.1	4345	2.63226	6.02347	0.25404	2.28833	0.042175	mRNA-capping enzyme subunit alpha IPR017074 mRNA capping enzyme, bifunctional
TCONS_00014394	mRNA:Solyc02g082440.1.1	5227	1.28276	0.669512	0.0282781	0.521931	0.0422369	Unknown Protein
TCONS_00050794	Solyc09g065880	1916	0.554932	3.94426	2.86368	7.10765	0.726037	Leucine Rich Repeat family protein expressed IPR001810 Cyclin-like F-box
TCONS_00038769	Solyc07g049480	2404	1.67215	0.364117	0.264383	0.217754	0.726094	Cleavage and polyadenylation specificity factor subunit 3 IPR001279 Beta-lactamase-like
TCONS_00051579	Solyc09g098240	3943	0.00689114	2.67442	1.94227	388.095	0.72624	Importin-7 (Imp7) (Ran-binding protein 7) (RanBP7) IPR011989 Armadillo-like helical
TCONS_00041816	Solyc07g064560	1789	2.39015	11.7998	8.57859	4.93684	0.727011	Genomic DNA chromosome 5 P1 clone MBG8 IPR017956 AT hook, DNA-binding, conserved site
TCONS_00061565	Solyc11g072610	1518	0.314954	1.60716	1.17141	5.10284	0.72887	DNA recombination and repair protein IPR016467 DNA repair and recombination, RecA-like
TCONS_00007651	Solyc01g097020	385	5.78245	42.7403	31.1762	7.39138	0.729433	Unknown Protein
TCONS_00014352	Solyc02g081920	455	0	3.15147	2.30357	#DIV/0!	0.730951	Plastid ribulose-1 5 bisphosphate carboxylase_oxygenase large subunit N-methyltransferase-related p
TCONS_00065809	Solyc12g038600	893	0.00330838	7.80515	5.71996	2359.21	0.732844	Rhomboid family protein IPR002610 Peptidase S54, rhomboid
TCONS_00019451	Solyc03g032030	1457	0.000202101	4.24294	3.12308	20994.2	0.736065	Mitochondrial phosphate carrier protein IPR001993 Mitochondrial substrate carrier
TCONS_00047168	mRNA:Solyc09g009120.2.1	3940	3.21705	0.894943	0.0392522	0.278187	0.04386	mRNA cleavage factor complex component Pcf11 IPR006903 Protein of unknown function DUF618
TCONS_00022319	Solyc04g008640	2956	1.83844	7.51708	5.54332	4.08884	0.73743	Conserved oligomeric Golgi complex subunit 3 IPR007265 Sec34-like protein
TCONS_00008459	Solyc01g106000	1080	3.65767	0.828353	0.611146	0.22647	0.737784	Isochorismatase hydrolase IPR000868 Isochorismatase-like
TCONS_00066594	Solyc12g096540	630	44.3596	1.73744	1.28342	0.0391672	0.738685	40S ribosomal protein S10-like IPR005326 Plectin_S10, N-terminal
TCONS_00039319	Solyc07g062500	828	0.758137	6.96037	5.14802	9.18089	0.739619	Cytochrome P450
TCONS_00021877	Solyc03g121630	2693	0.0229118	5.60825	4.153	244.776	0.740516	Protein FAR1-RELATED SEQUENCE 4 IPR004330 Transcription factor, FAR1-related
TCONS_00017953	mRNA:Solyc03g113950.2.1	1219	5.45695	18.243	0.828609	3.34308	0.0454207	Calmodulin-binding protein IPR012416 Calmodulin binding protein-like
TCONS_00019149	Solyc03g006570	2462	0.998579	4.62473	3.43374	4.63131	0.742474	DNA repair protein RAD5 IPR000330 SNF2-related
TCONS_00014254	Solyc02g080970	1907	0.00256268	3.45308	2.56581	1347.45	0.74305	Os06g0661900 protein (Fragment) IPR004949 Protein of unknown function DUF266, plant
TCONS_00010317	Solyc02g070860	1322	0.305396	1.58048	1.17955	5.17518	0.746324	Unknown Protein
TCONS_00057938	Solyc11g045250	1900	3.78862	0.000839496	0.000628033	0.000221584	0.748107	N-acetylated alpha-linked acidic dipeptidase 2 IPR007484 Peptidase M28
TCONS_00066422	Solyc12g089210	1463	0.259892	5.05324	3.78167	19.4436	0.748365	Ornithine carbamoyltransferase IPR002292 Ornithine carbamoyltransferase
TCONS_00033039	Solyc06g054590	919	0	1.41046	1.05647	#DIV/0!	0.749025	Os01g0861000 protein (Fragment)
TCONS_00016706	Solyc03g063030	2203	0.700315	5.51861	4.14397	7.88018	0.750908	Amino acid transporter IPR013057 Amino acid transporter, transmembrane
TCONS_00002147	Solyc01g058170	2340	1.16975	5.32846	4.01115	4.55521	0.752778	Agenet domain-containing protein IPR008395 Agenet
TCONS_00012308	Solyc02g093390	1228	1.35586	5.74322	4.32434	4.23585	0.752947	Ribosomal RNA-processing protein IPR007823 Methyltransferase-related
TCONS_00038652	Solyc07g045290	2642	0.000368268	1.1404	0.859524	3096.66	0.753704	Long-chain-fatty-acid--CoA ligase 3 IPR000873 AMP-dependent synthetase and ligase
TCONS_00064054	Solyc12g098910	2030	0	1.97592	1.48995	#DIV/0!	0.754054	CBL-interacting protein kinase 1 IPR002290 Serine_threonine protein kinase
TCONS_00018488	Solyc03g118750	738	0.335583	1.35006	1.01951	4.02303	0.755159	Phosphoethanolamine N-methyltransferase IPR000896 Hemocyanin, copper-containing
TCONS_00034783	Solyc06g005600	857	0	1.93456	1.46212	#DIV/0!	0.755789	Unknown Protein
TCONS_00036819	Solyc06g073960	3941	1.22501	5.17195	3.90909	4.22197	0.755825	Serine_threonine-protein phosphatase IPR012391 Serine_threonine protein phosphatase, BSU1
TCONS_00041979	mRNA:Solyc07g066220.2.1	2617	4.10923	6.13723	0.296643	1.49352	0.048335	WRKY transcription factor 35 IPR003657 DNA-binding WRKY
TCONS_00015150	mRNA:Solyc02g090130.2.1	9917	1.27147	0.387257	0.0188341	0.304574	0.0486346	Vacuolar protein sorting-associated protein vps13 IPR009543 Vacuolar protein sorting-associated p
TCONS_00061002	Solyc11g065920	4118	3.12032	0.482688	0.365551	0.154692	0.757324	Xanthine dehydrogenase_oxidase IPR016208 Aldehyde oxidase_xanthine dehydrogenase
[truncated: 5,960 more rows]
