# Supplementary material for: Identification of alternative splicing events by RNA sequencing in early growth tomato fruits
Source: BMC Genomics. 2015 Nov 16;16:948. doi: 10.1186/s12864-015-2128-6 (PMC4647595; doi:10.1186/s12864-015-2128-6)
Supplement: Additional file 4: Table S3. — List of differentially expressed genes (at isoform level) in early growth fruits. Expression values (FPKM) of the 1059 differentially expressed annotated transcripts in early growth fruits identified by comparison of gene expression between two consecutive stages. Genes with expression values of FPKM > =1 and fold changes (FC) > =4 were considered to be differentially expressed. (XLS 955 kb) [file 12864_2015_2128_MOESM4_ESM.xls]

## Sheet: Table S3
Table S3 List of differentially expressed genes (at isoform level) in early growth fruits
Transcript_ID	2DR2	2DR1	2DR3	5DR2	5DR1	5DR3	10DR1	10DR2	10DR3	FC.2_5	FC.5_10	ITAG2.4 accession	Description
TCONS_00000548	0	0	0	0	0	3.44059	9.95364	10.6187	3.89074	#DIV/0!	7.11014	Solyc00g007030	Glutathione S-transferase IPR004046 Glutathione S-transferase, C-terminal
TCONS_00000065	2.72659	2.72245	3.12792	3.89335	1.6301	2.75904	0.00164547	2.81789e-05	1.72205	0.965667	0.208117	Solyc00g007200	MLO-like protein 3 IPR004326 Mlo-related protein
TCONS_00000984	5.89008	0	0	0	0	0	0	2.85399	2.53833	0	#DIV/0!	Solyc00g184350	Genomic DNA chromosome 5 P1 clone MJJ3
TCONS_00001031	5.69172	0.463451	1.77998	0.478611	0	0	0	0	0	0.0603153	0	Solyc00g278110	CER1
TCONS_00001037	3.99996	6.94077	9.46643	6.20974	13.5951	2.05718	1.17111	1.11843	0.229917	1.07129	0.115244	Solyc00g289230	Receptor protein kinase IPR002290 Serine_threonine protein kinase
TCONS_00001084	1.39687	4.56643	0	0.0159872	0	0.98427	0.67245	0	2.20242	0.167736	2.87413	Solyc01g005030	Serine_threonine-protein kinase 36
TCONS_00001101	3.6481	10.203	1.50242	2.29887	13.1595	6.47165	1.49381	1.00323	0.037171	1.42834	0.115559	Solyc01g005210	Alpha alpha-trehalose-phosphate synthase (UDP-forming) IPR001830 Glycosyl transferase, family 20
TCONS_00001134	0	8.10388	5.43359	2.17948	0	0	3.10051	6.04068	3.35725	0.160996	5.7346	Solyc01g005640	Uncharacterized plant-specific domain TIGR01589 family protein IPR006476 Conserved hypothetical protein CHP01589, plant
TCONS_00001178	0.000262574	0.00050643	0.876828	2.60304	16.9325	5.45962	17.3535	16.9504	0.00944232	28.4814	1.3728	Solyc01g005960	ATP dependent RNA helicase IPR011545 DNA_RNA helicase, DEAD_DEAH box type, N-terminal
TCONS_00005184	0.00178082	0	0	0	0	4.72587	0.0102311	0	1.61134	2653.76	0.343126	Solyc01g006100	Cytosine-specific methyltransferase IPR001525 C-5 cytosine-specific DNA methylase
TCONS_00005188	0.202195	0.202421	5.39972	7.55197	0.206484	0.19768	0.202749	0.195754	0.195941	1.37072	0.0747152	Solyc01g006140	DNA replication factor Cdt1 IPR014939 DNA replication factor CDT1-like
TCONS_00005216	0	4.2948	0	0	0	2.5336	0	0	0	0.589923	0	Solyc01g006360	Glucan synthase like 7
TCONS_00005254	0.00364221	0.369228	16.8797	0.00773926	0	1.43119	0.653268	0	0	0.0834038	0.453996	Solyc01g006720	ABC transporter G family member 22 IPR013525 ABC-2 type transporter
TCONS_00005260	0.000255596	0.0300375	0	3.75589	1.29798	1.6408	2.69807	0.000382622	0.984137	220.997	0.550078	Solyc01g006740	Sucrose phosphate phosphatase IPR012847 Sucrose phosphatase, plant and cyanobacteria
TCONS_00005342	5.89062	0.000337659	8.76666	4.79351	18.4511	4.35996	0.0370459	0.00263737	0.00782177	1.88329	0.00172091	Solyc01g007780	Receptor expression-enhancing protein 3 IPR004345 TB2_DP1 and HVA22 related protein
TCONS_00001422	4.30753	1.68598	0	0.000342632	0.474767	0.829096	2.67201	0.000769386	0	0.217603	2.04935	Solyc01g008520	DNA repair protein XRCC2
TCONS_00001444	0.00021292	0.93196	0	2.27347	5.5715	0	0.320683	0	0	8.41579	0.0408775	Solyc01g008830	L-ascorbate oxidase IPR017760 L-ascorbate oxidase, plants
TCONS_00005455	26.6655	0.00299935	64.1459	47.1013	9.35371	15.9283	5.36116	0.31433	0	0.797047	0.0784088	Solyc01g008970	Heterogeneous nuclear ribonucleoprotein A3-like protein 2 IPR000504 RNA recognition motif, RNP-1
TCONS_00005458	36.2705	49.0181	41.9213	30.0323	4.30943	29.4163	121.367	81.9147	65.5232	0.501203	4.21602	Solyc01g009020	Cysteine proteinase inhibitor IPR000010 Proteinase inhibitor I25, cystatin
TCONS_00001624	9.9152	8.44913	12.0846	1.65538	5.39442	3.51543	0	0	0	0.346982	0	Solyc01g011050	LRR receptor-like serine_threonine-protein kinase, RLP
TCONS_00005814	10.4153	0	0	0	0	0	0	0	0	0	#DIV/0!	Solyc01g016460	Unknown Protein
TCONS_00001894	0	0	0	0	0	0	0	0	9.82205	#DIV/0!	#DIV/0!	Solyc01g021670	POT family domain containing protein expressed IPR007493 Protein of unknown function DUF538
TCONS_00001937	7.00001	4.1393	3.68219	7.08867	5.50281	0.541403	0.195322	0	0.509469	0.88607	0.0536661	Solyc01g044240	Unknown Protein
TCONS_00006052	0	0	5.25484	0.000549834	0.000984615	3.39367	0.0321728	0	0.000413441	0.64611	0.00959773	Solyc01g056520	RAN binding protein 16-like IPR001494 Importin-beta, N-terminal
TCONS_00002025	0	0	0	0	5.66514	0	0	0	9.05378	#DIV/0!	1.59816	Solyc01g056600	Ribonuclease 3 IPR001159 Double-stranded RNA binding
TCONS_00006070	0	0.00251277	0	0	1.2494	0	0	0.00313603	4.0548	497.22	3.24791	Solyc01g056810	Syntaxin IPR010989 t-SNARE
TCONS_00006083	0	2.07512	0	8.7842	0	3.13283	8.56201	9.27885	0	5.74281	1.49709	Solyc01g056980	Unknown Protein
TCONS_00002056	0	0	0.987302	0.483583	10.3587	7.32579	21.6307	33.987	9.71443	18.4017	3.59599	Solyc01g057000	Universal stress protein family protein IPR006016 UspA
TCONS_00002062	0.000371679	0	0.165042	0	0.000435054	0	3.87533	5.80053	0	0.0026301	22240.6	Solyc01g057040	PDE320
TCONS_00002140	0	5.30097	0.00525285	6.39651	0	0	0.00355028	0	0.00190581	1.20547	0.000852979	Solyc01g058140	Beta-glucosidase A IPR018120 Glycoside hydrolase, family 1, active site IPR001360 Glycoside hydrolase, family 1
TCONS_00002150	4.08668	0	0	1.66225	1.90491	0.000363568	0	0.024795	0	0.872964	0.0069502	Solyc01g058170	Agenet domain-containing protein IPR008395 Agenet
TCONS_00006192	0	0	0	0	0	0	0	3.89303	0	#DIV/0!	#DIV/0!	Solyc01g058260	Poly(A) polymerase polymerase, central region
TCONS_00006270	0	0	0	5.09785	0	0	3.03779	0	0	#DIV/0!	0.595896	Solyc01g060090	Serine_threonine-protein phosphatase 4 regulatory subunit 3
TCONS_00002222	0	0	3.2137	2.01327	11.6206	0	2.99427	2.60334	2.75558	4.24242	0.612679	Solyc01g060240	Unknown Protein IPR012482 Lg106-like
TCONS_00006403	2.48686	0	3.03657	6.41867	0	3.66643	0	1.21249	0.000141694	1.82588	0.12024	Solyc01g066770	Chaperone protein dnaJ 49 IPR003095 Heat shock protein DnaJ
TCONS_00006414	13.288	4.21994	4.31816	10.1845	36.7644	1.56513	0.533574	2.54971	2.42476	2.22275	0.113535	Solyc01g066880	Copper chaperone IPR006121 Heavy metal transport_detoxification protein
TCONS_00002396	2.27492	1.50773	0	0	9.92963	0	0	0.861542	0	2.62505	0.0867648	Solyc01g067570	Unknown Protein
TCONS_00006496	6.62714	0	0.0118662	1.97131	0	0	0	0	0	0.296928	0	Solyc01g067700	Unknown Protein
TCONS_00006566	2.52484	0.000118677	0	0.000210279	0	0.965564	2.75774	2.1159	0	0.382491	5.04636	Solyc01g068370	Histone-lysine N-methyltransferase, H3 lysine-9 specific 3 IPR001214 SET
TCONS_00002478	0	1.53679	0	3.86778	0	96.5686	285.897	325.463	201.145	65.3547	8.08975	Solyc01g068430	Os06g0207500 protein (Fragment) IPR004253 Protein of unknown function DUF231, plant
TCONS_00002490	2.22612	0.923069	0.000280991	0.00165427	0.000317647	1.43021	0	6.20724	4.47531	0.454737	7.45893	Solyc01g068500	Early-responsive to dehydration protein-like IPR003864 Protein of unknown function DUF221
TCONS_00006859	8.22732	4.41687	8.57368	3.99402	29.2994	2.92272	2.76466	0.788676	1.42021	1.70687	0.13733	Solyc01g073660	Uncharacterized MFS-type transporter C19orf28 IPR016196 Major facilitator superfamily, general substrate transporter
TCONS_00006588	52.1977	19.0257	91.7472	58.2527	8.30533	13.8934	5.45936	1.80802	5.83933	0.493656	0.162915	Solyc01g079150	AE family transporter anion exchange IPR003020 Bicarbonate transporter, eukaryotic
TCONS_00002631	285.915	250.725	229.629	540.048	189.178	109.902	64.4143	63.7687	68.2936	1.09508	0.234144	Solyc01g080280	Glutamine synthetase IPR008146 Glutamine synthetase, catalytic region
TCONS_00002663	76.5763	52.8564	105.652	36.3163	159.564	22.4103	14.0493	19.5486	14.4508	0.928561	0.220113	Solyc01g080540	Histidine-containing phosphotransfer protein region
TCONS_00002678	0.50381	8.88913	0	2.02197	1.61066	19.5294	66.6883	40.3466	31.7412	2.4659	5.99153	Solyc01g080680	Glucose transporter 8 IPR003663 Sugar_inositol transporter
TCONS_00006751	0.204552	0	0	0.000366012	5.01821	0	0.0480753	0	0	24.5345	0.00957947	Solyc01g080760	Unknown Protein
TCONS_00006763	0	0	5.79898	0	0	0	0	8.70901	2.22153	0	#DIV/0!	Solyc01g080850	Protein transport protein SEC23 IPR006900 Sec23_Sec24 helical region
TCONS_00002703	2.05418	8.22953e-05	2.84256	3.34496	2.42228	6.19849	22.9893	10.7737	16.1807	2.44357	4.17389	Solyc01g080900	Cytochrome P450
TCONS_00002738	0	1.50682	0	0	1.16946	0.913475	20.8895	0	5.04171	1.38234	12.4494	Solyc01g081250	Glutathione-S-transferase IPR004046 Glutathione S-transferase, C-terminal
TCONS_00006815	0.422687	0	0	0.204415	3.26248	0	0.17714	0	1.37147	8.20204	0.446685	Solyc01g081320	Pentatricopeptide repeat-containing protein IPR002885 Pentatricopeptide repeat
TCONS_00002746	5.13599	8.17225	4.75814	4.79474	6.61624	0.907713	0.0425331	0.985387	1.33963	0.681857	0.192192	Solyc01g081340	Carboxyl methyltransferase 4 IPR005299 SAM dependent carboxyl methyltransferase
TCONS_00006917	0.000993343	12.6118	0	0	4.30442	0	0	0	0	0.341274	0	Solyc01g086890	Splicing factor 4-like protein (Fragment) IPR000467 D111_G-patch
TCONS_00002832	0	0	0	0.0578879	1.76404	0.00685527	3.17439	0	2.05725	#DIV/0!	2.86072	Solyc01g086940	Zinc finger CCCH domain-containing protein 44 IPR018144 Plus-3 domain, subgroup
TCONS_00002846	0.000414319	0.801654	3.69502	2.25805	0.000681944	3.06089	0.935775	17.2379	8.99013	1.1829	5.10634	Solyc01g087150	Mate efflux family protein IPR002528 Multi antimicrobial extrusion protein MatE
TCONS_00002878	208.879	138.976	227.079	101.519	1.75758	119.428	392.387	356.799	143.57	0.387357	4.0087	Solyc01g087620	Unknown Protein
TCONS_00002973	0	2.98887	0	1.06962	3.06548	7.09105e-05	1.01267	0	0.00011107	1.38352	0.244919	Solyc01g088760	Cytochrome P450
TCONS_00007112	12.8154	0.101783	10.2858	0.000750888	0	0.00131354	0	0	0	8.89725e-05	0	Solyc01g089910	Flotillin domain protein IPR001107 Band 7 protein
TCONS_00007185	27.44	33.5152	21.0297	30.3838	199.972	6.27698	15.871	11.4915	4.1907	2.8863	0.133342	Solyc01g090680	Genomic DNA chromosome 5 TAC clone K11J9
TCONS_00003064	0.000353699	0.000392049	0.000405096	0.000350676	2.25546	2.47227	0.000344493	0.000325451	3.33312	4108.36	0.705104	Solyc01g090710	Malate dehydrogenase, cytoplasmic IPR011274 Malate dehydrogenase, NAD-dependent, cytosolic
TCONS_00007262	0	1.69071	0	3.23582	22.8513	0	0	0	0	15.4297	0	Solyc01g091490	Unknown Protein
TCONS_00007329	66.0073	41.3176	84.3891	43.0149	60.5092	11.1512	4.43059	9.67886	3.276	0.598158	0.151606	Solyc01g093960	MADS box transcription factor IPR002487 Transcription factor, K-box
TCONS_00003251	0	2.00187	12.653	22.3751	19.2608	19.7218	8.9942	10.0932	8.92342	4.18685	0.456517	Solyc01g094630	Unknown Protein
TCONS_00007438	6.65365	0	2.28086	0.000176568	1.45311	0.000162128	0.000135785	0.000330593	1.23394	0.162678	0.849295	Solyc01g094830	Receptor-like protein kinase IPR002528 Multi antimicrobial extrusion protein MatE
TCONS_00003372	0.564909	5.12578	0.00212817	2.45463	1.70054	3.62323	0.0644674	0	0.00145041	1.36635	0.00847447	Solyc01g095710	ATP-dependent RNA helicase IPR014001 DEAD-like helicase, N-terminal
TCONS_00003485	0	0	0	0	0	0	1.65387	1.68204	4.94486	#DIV/0!	#DIV/0!	Solyc01g096620	Unknown Protein
TCONS_00007665	17.2225	4.37545	0	0	0	1.09148	0	0	0	0.0505363	0	Solyc01g097150	Unknown Protein
TCONS_00003571	0	0	0.180334	0	0.0667808	0.00813137	3.40806	0.0024399	18.3409	0.415408	290.359	Solyc01g097360	Unknown Protein
TCONS_00003598	9.35323	5.90565	16.569	4.19147	29.7607	3.15704	0.769433	3.75574	2.56709	1.16593	0.191119	Solyc01g097650	Serine incorporator 1 IPR005016 TMS membrane protein_tumour differentially expressed protein
TCONS_00007718	0.000485061	0.159904	0.000650676	4.12981	0.0114274	1.52905	3.19963	2.43568	0	35.2105	0.993831	Solyc01g097770	Serine_threonine protein kinase IPR002290 Serine_threonine protein kinase
TCONS_00003628	0.00113482	0.00102379	0.00108826	5.22639e-05	0.000786964	10.5442	29.8258	34.2055	40.534	3247.76	9.91607	Solyc01g097950	Cysteine synthase IPR005859 Cysteine synthase A
TCONS_00003642	0	0	0	3.2654	1.0084	3.34631	0	2.13338	0.000458635	#DIV/0!	0.280027	Solyc01g098090	WD repeat-containing protein IPR020472 G-protein beta WD-40 repeat, region
TCONS_00007744	1.31044	3.15805	1.80932	0.000923609	0.000168529	0.000665454	1.78629	0.976603	0.000514011	0.000279969	1572.27	Solyc01g098150	Pentatricopeptide repeat-containing protein IPR002885 Pentatricopeptide repeat
TCONS_00003700	62.546	0.00296596	9.66845	19.2124	0	0	0	0.0121414	0.00109984	0.266036	0.000689203	Solyc01g098500	Glucose transporter 8 IPR003663 Sugar_inositol transporter
TCONS_00007798	0.380603	0	6.19279	0.527589	2.72065	1.46314	0	0	0.00294317	0.716735	0.000624694	Solyc01g098710	Aspartyl protease family protein IPR001461 Peptidase A1
TCONS_00007806	20.1528	15.4226	11.9525	0.00853916	0.00171553	4.53775	0.115069	0.00380823	12.5204	0.0956913	2.77908	Solyc01g098800	Sodium_calcium exchanger family protein IPR004837 Sodium_calcium exchanger membrane region
TCONS_00007817	2.01864	8.10298	2.37481	0.0003224	0.0744019	0.000239638	3.74871e-05	0	0.0234191	0.00599883	0.312905	Solyc01g098980	Kinesin IPR015748 Mitogen activated protein kinase kinase kinase 3
TCONS_00003775	1.50512	1.20945	0	2.01268	0.962033	2.79365	6.16725	5.83845	11.6403	2.12496	4.09926	Solyc01g099200	Lipoxygenase IPR001246 Lipoxygenase, plant
TCONS_00003851	0	0	0	0	33.099	0	0	0	0	#DIV/0!	0	Solyc01g099750	Heparan-alpha-glucosaminide N-acetyltransferase IPR019259 Protein of unknown function DUF2261, transmembrane
TCONS_00007898	0	3.80675	24.8151	0	0	5.73974	3.05418	1.25905	1.09363	0.200537	0.942004	Solyc01g099810	Arginine_serine-rich splicing factor IPR000504 RNA recognition motif, RNP-1
TCONS_00007922	0	0	0	0	2.91432	2.51723	4.13048	6.56406	2.58551	#DIV/0!	2.44498	Solyc01g099980	Glycine-rich protein IPR009836 Protein of unknown function DUF1399
TCONS_00003910	1.87199	7.70994	1.12435	1.52198	1.65501	4.27344	0.840681	0	0.0132502	0.695893	0.114615	Solyc01g100260	Guanosine-5_apos-triphosphate 3_apos-diphosphate pyrophosphatase IPR003695 Ppx_GppA phosphatase
TCONS_00008038	4.28574	4.28587	7.22253	0.000212278	8.0276	0	0	0.409661	0	0.508278	0.0510302	Solyc01g101130	Plant IF-like protein
TCONS_00004064	0	0	5.13514	0	0	0	2.46633	0	3.03424	0	#DIV/0!	Solyc01g102650	Unknown Protein
TCONS_00004077	15.9315	19.5859	16.3979	16.7302	92.5865	6.08859	11.2874	7.47991	7.46281	2.22295	0.227287	Solyc01g102710	Receptor like kinase, RLK
TCONS_00008150	0	0.00125528	6.81006e-05	0.0153847	6.67305	0	0	0	0	5054.05	0	Solyc01g103390	Flavin oxidoreductase_NADH oxidase IPR001155 NADH:flavin oxidoreductase_NADH oxidase, N-terminal
TCONS_00004196	7.78222	4.01268	4.09058	0.000823681	0	0.699073	5.40873	0.817083	3.47362	0.0440589	13.8584	Solyc01g103420	Upf3 regulator of nonsense transcripts-like protein B IPR005120 Regulator of nonsense-mediated decay, UPF3
TCONS_00004245	0	2.5621	3.02031	8.46372e-05	0.000340123	25.5398	69.7365	64.2464	37.7417	4.57513	6.72369	Solyc01g103860	Ch-cobra IPR006918 Glycosyl-phosphatidyl inositol-anchored, plant
TCONS_00004251	0	2.28522	0.275312	0.00168508	0	0.599184	1.72006	0	1.53461	0.234666	5.4166	Solyc01g103960	ATP-dependent DNA helicase Q1 IPR004589 DNA helicase, ATP-dependent, RecQ type
TCONS_00008278	0	0	0	7.16609	5.83986	0	6.86393	5.93356	7.7737	#DIV/0!	1.58168	Solyc01g104320	PAP fibrillin IPR006843 PAP fibrillin
TCONS_00004289	0	0.000162281	1.68311	0	0	0.174727	0	4.18837	0.0353748	0.103802	24.1734	Solyc01g104340	Transmembrane protein 222 (Fragment) IPR008496 Protein of unknown function DUF778
TCONS_00004354	7.35758	0.00319852	0	0.000493454	0.0640166	0	4.3406	0.00414574	1.43404	0.00876403	89.5796	Solyc01g105180	LIM zinc-binding protein
TCONS_00008426	0	0	7.77953	0	0	0	0	4.204	0	0	#DIV/0!	Solyc01g105490	Unknown Protein
TCONS_00004388	0.94041	2.63703	0.86671	0.470934	0	3.3918	9.10552	8.74467	10.9356	0.869173	7.45218	Solyc01g105500	Endo-1 4-beta-xylanase IPR013781 Glycoside hydrolase, subgroup, catalytic core
TCONS_00004403	0.000155851	2.35623	2.24318	0	0.158666	0.478915	2.55123	0.148076	0.00270254	0.138618	4.23791	Solyc01g105520	DNA replication licensing factor IPR001208 DNA-dependent ATPase MCM
TCONS_00004499	0	0	0	0	0	0	3.51596	0.795518	0	#DIV/0!	#DIV/0!	Solyc01g106350	Glutamyl-tRNA(Gln) amidotransferase subunit A IPR000120 Amidase signature enzyme
TCONS_00008538	6.26584	2.54468	12.3973	1.8741	1.73347	1.46883	0.160477	2.29149	9.77175	0.239365	2.40795	Solyc01g107040	Ribosomal RNA large subunit methyltransferase N IPR004383 Conserved hypothetical protein CHP00048
TCONS_00004587	0	0	0	8.5271	0	0.00103522	3.11035	9.68392	6.6715	#DIV/0!	2.28254	Solyc01g107180	Phototropic-responsive NPH3 family protein IPR004249 NPH3
TCONS_00004611	0.00609058	2.74717	4.86316	0.107714	2.68417	0.00480086	0.00627042	0.00627318	0.00634499	0.367191	0.00675392	Solyc01g107360	Coatomer subunit beta_apos IPR017986 WD40 repeat, region
TCONS_00004683	0	0	0	0	0	0	0	2.83645	1.47688	#DIV/0!	#DIV/0!	Solyc01g107930	RING-finger protein like IPR018957 Zinc finger, C3HC4 RING-type
TCONS_00004691	0.14222	4.50525	0	1.0934	0.376791	0.00173715	0.0256637	0	6.49001e-05	0.316716	0.0174795	Solyc01g107940	RING-finger protein like IPR018957 Zinc finger, C3HC4 RING-type
TCONS_00004708	5.7232	9.96769	6.34647	15.111	11.5519	12.9568	3.619	6.02498	0.23247	1.79784	0.249281	Solyc01g108070	4-methyl-5(B-hydroxyethyl)-thiazole monophosphate biosynthesis enzyme IPR006287 DJ-1
TCONS_00004728	0	0.444469	1.22413	0.594079	4.27829	0.00616629	0.00283873	0.0288016	0.0390648	2.92373	0.0144931	Solyc01g108160	Autophagy-related protein 2 IPR015412 ATG2, C-terminal
TCONS_00004815	1.8511	0	0	0	0	0	3.34155	1.75677	0	0	#DIV/0!	Solyc01g108940	B3 domain-containing protein Os11g0197600 IPR003340 Transcriptional factor B3
TCONS_00008704	0.443175	3.51612	0	6.23786	22.2095	7.10354	4.76412	4.05207	6.97938	8.9791	0.444309	Solyc01g109010	Unknown Protein
TCONS_00008710	5.29519	2.7375	2.89482	1.86107	10.7074	1.30413	0.967692	0.750137	1.54911	1.26951	0.235496	Solyc01g109110	Guanine nucleotide-binding protein alpha-1 subunit, alpha subunit
TCONS_00008715	20.2179	24.091	9.63177	12.4324	9.36645	82.8984	142.624	179.477	137.23	1.94097	4.38723	Solyc01g109180	Long-chain-fatty-acid-CoA ligase IPR000873 AMP-dependent synthetase and ligase
TCONS_00008730	0.581969	0	0	0.582903	2.68401	0	3.51914	2.34393	8.41559e-05	5.61355	1.79471	Solyc01g109320	Multidrug resistance protein mdtK IPR002528 Multi antimicrobial extrusion protein MatE
TCONS_00004854	155.971	60.6509	88.6759	47.648	290.658	28.6442	4.70399	7.22465	14.6424	1.20194	0.0724105	Solyc01g109460	Solute carrier family 2, facilitated glucose transporter member 3 IPR003663 Sugar_inositol transporter
TCONS_00008779	0.46968	0.00270872	0	0	0.000530236	0.216915	1.68235	0	2.84387	0.46031	20.8154	Solyc01g109650	Receptor like kinase, RLK
TCONS_00008906	7.419	7.86497	4.99054	2.0507	18.8176	1.93443	0	0	2.74963	1.1247	0.120583	Solyc01g111130	Transcription factor (Fragment) IPR011598 Helix-loop-helix DNA-binding
TCONS_00004975	0.76575	0.921731	1.38038	5.00684e-05	0.0847501	0.809918	1.72714	0.657734	1.28737	0.291642	4.10436	Solyc01g111270	Armadillo_beta-catenin repeat family protein IPR011989 Armadillo-like helical
TCONS_00005030	0	0	0	0	2.1495	0	13.6517	0	0.000736767	#DIV/0!	6.35145	Solyc01g111810	Structural constituent of ribosome IPR005484 Ribosomal protein L18_L5
TCONS_00009000	0	0	0	6.30467	0.00199533	8.38311	9.18688	8.64885	6.25481	#DIV/0!	1.63995	Solyc01g112140	Dimethylaniline monooxygenase 5 IPR012143 Dimethylaniline monooxygenase, N-oxide-forming
TCONS_00009010	4.11251	3.67219	1.52109	4.6275	11.8785	3.06838	0.000204562	2.17601	1.05639	2.10346	0.165145	Solyc01g112220	Serine_threonine protein kinase-like IPR002290 Serine_threonine protein kinase
TCONS_00009207	0	0	4.66059	0	4.62387	0.141268	0	0	0	1.02243	0	Solyc02g005110	Unknown Protein
TCONS_00012525	5.52865	11.1288	14.2629	0.401756	1.4825	5.96225	20.7944	19.7823	8.76415	0.253765	6.28826	Solyc02g005510	Pterin-4-alpha-carbinolamine dehydratase IPR001533 Transcriptional coactivator_pterin dehydratase
TCONS_00009291	3.3985	0	0	0	0	0	0	0	0	0	#DIV/0!	Solyc02g014500	Unknown Protein
TCONS_00012635	1.93642	2.57899	3.0701	0.00113812	0	0	3.95971	0	0.00187105	0.000150039	3480.81	Solyc02g021020	Pentatricopeptide repeat protein IPR002885 Pentatricopeptide repeat
TCONS_00009439	1.79174	0	0	0	0.000715648	0	3.65631	0	0	0.000399415	5109.09	Solyc02g030210	AP2-like ethylene-responsive transcription factor At2g41710 IPR001471 Pathogenesis-related transcriptional factor and ERF, DNA-binding
TCONS_00009511	16.892	2.44831	17.771	6.21895	105.38	3.53359	12.9854	5.30463	3.91346	3.10236	0.192852	Solyc02g032100	Low affinity zinc transporter IPR004698 Zinc_iron permease, fungal and plant
TCONS_00009603	0.0010866	0.00131038	0	0	13.5046	10.6062	10.9272	0	8.88808	10058.8	0.821842	Solyc02g036380	Autophagy protein 5 IPR007239 Autophagy-related protein 5
TCONS_00009171	4.07676	0.507257	0.000483532	0.00602237	0.0232865	1.66778	0.000125348	0	0	0.37018	7.38606e-05	Solyc02g050200	Breast cancer susceptibility protein 2b IPR015187 BRCA2, oligonucleotide_oligosaccharide-binding 1
TCONS_00009186	7.97597	0	1.52568	0.00115576	0.351509	0.0110652	0.368157	0	4.94759	0.0382807	14.6145	Solyc02g050280	Chromodomain-helicase-DNA-binding protein 3 IPR000330 SNF2-related
TCONS_00012990	2.7097	2.07965	3.31261	0.698245	0.944036	0	3.48536	1.2601	0	0.202702	2.88955	Solyc02g061950	C17orf95 protein (Fragment) IPR019410 Methyltransferase-16, putative
TCONS_00013033	0.0746176	0.0735627	0.0762495	0.0780928	0.0707309	0.0701376	0.0742469	0.0757193	6.4896	0.975634	30.323	Solyc02g062520	Pseudouridine synthase family protein IPR006225 Pseudouridine synthase, RluC_RluD
TCONS_00009811	9.54859	0	0	0	0	0	0.0121472	1.32285	0	0	#DIV/0!	Solyc02g064630	Histone-like protein (Fragment) IPR005818 Histone H1_H5
TCONS_00009919	0	0	0	0.512179	0	0.0341612	5.74113	0	2.03169	#DIV/0!	14.2271	Solyc02g066830	Ras GTPase-activating protein-binding protein 2 IPR018222 Nuclear transport factor 2, Eukaryote
TCONS_00009930	6.62022	0.00336235	5.98329	0.819315	0.684489	1.62571	0.000229293	0.160337	0.0859067	0.248239	0.0787576	Solyc02g066910	Organic anion transporter IPR004853 Protein of unknown function DUF250
TCONS_00009939	6.67905	0	0	0.00219301	0.000309265	0	0.000646164	0.00120116	0	0.000374645	0.738258	Solyc02g066950	Alpha amylase 2 (IC) IPR006589 Glycosyl hydrolase, family 13, subfamily, catalytic region
TCONS_00013266	1.99579	0.000715354	0.000635441	4.54015	11.5752	3.29419	7.69766	1.44237	3.61975	9.71866	0.657397	Solyc02g067210	Nucleic acid binding protein IPR018111 K Homology, type 1, subgroup
TCONS_00009970	5.85052	2.25536	2.77254	21.5357	2.0658	21.9621	45.7332	54.2686	41.6944	4.18844	3.10986	Solyc02g067380	Transcription factor style2.1 IPR001092 Basic helix-loop-helix dimerisation region bHLH
TCONS_00013294	5.57672	3.97504	4.45254	2.86613	2.66566	0.541977	0	0.438268	0.30092	0.433707	0.121702	Solyc02g067450	Pectate lyase family protein IPR002022 Pectate lyase_Amb allergen
TCONS_00009988	0	4.21156	0.159198	0	0	0	0	0	1.26485	0	#DIV/0!	Solyc02g067570	Paired amphipathic helix protein SIN3 IPR013194 Histone deacetylase interacting
TCONS_00010014	0.000270255	0.0010562	0.00131724	2.05004	7.76156	2.4921	1.09428	2.07923	0.000427921	4653.98	0.257966	Solyc02g067800	LOB domain protein 1 IPR004883 Lateral organ boundaries, LOB
TCONS_00013335	0	0.00125403	0	0	0.00537312	0.000593929	3.58913	0	0	4.7583	601.492	Solyc02g067900	Transcription factor GTE6
TCONS_00013357	7.30202	12.5058	0	1.37255	4.56076	0.682107	0.00262279	0	0.0367855	0.33398	0.00595704	Solyc02g068050	SET domain-containing protein IPR001214 SET
TCONS_00010061	5.04855	0.00989299	6.10778	1.47924	47.7494	5.74036	3.47231	5.60091	4.39194	4.92279	0.244959	Solyc02g068280	Subtilisin-like serine protease IPR015500 Peptidase S8, subtilisin-related
TCONS_00013403	8.0344	2.89952	2.95747	0	5.17486	2.26408	0	0	0	0.535507	0	Solyc02g068440	RNA binding protein IPR012677 Nucleotide-binding, alpha-beta plait
TCONS_00010101	4.64937	0.0418409	0.00461696	0.00891448	0.00722972	0.00141709	7.52999	0.159841	0.00286013	0.00373976	438.048	Solyc02g068780	Genomic DNA chromosome 5 TAC clone K22G18 IPR013989 Development and cell death domain
TCONS_00010129	0.00100457	0	1.96176	0	0	0	2.71644	0.000255595	1.42415	0	#DIV/0!	Solyc02g068910	Peptidase trypsin-like serine and cysteine proteases (Fragment) IPR009003 Peptidase, trypsin-like serine and cysteine
TCONS_00013479	3.66	3.90899	4.7618	1.73269	13.0616	3.80483	0	0.0170975	1.26697	1.50835	0.0690392	Solyc02g069030	Phloem protein 2
TCONS_00010172	0	0	0	0	0	1.99081	7.93534	3.78812	2.25288	#DIV/0!	7.02043	Solyc02g069430	Phospholipid-transporting ATPase IPR001757 ATPase, P-type, K_Mg_Cd_Cu_Zn_Na_Ca_Na_H-transporter
TCONS_00013680	0.234165	0.142721	18.1565	19.7279	21.6295	8.4375	0.145014	0.00186106	11.2419	2.68677	0.228714	Solyc02g070760	NAD dependent epimerase_dehydratase family protein-binding domain
TCONS_00010349	0	0	0.834236	2.24927	2.55132	0.000330882	3.05899e-05	1.12678	1.40738	5.75487	0.527855	Solyc02g071200	Glucan endo-1 3-beta-glucosidase 4 IPR012946 X8
TCONS_00013747	0.0046183	1.60271	0	0.000359904	10.6426	1.01399	7.96495	3.23601	4.47861	7.25238	1.34508	Solyc02g071510	Bromodomain-containing protein IPR001487 Bromodomain
TCONS_00010420	2.9812	1.3382	0.000749745	0.707981	2.32933	0.00348491	0.0210884	0.0208917	0.0123002	0.703864	0.0178507	Solyc02g071800	Receptor like kinase, RLK
TCONS_00013847	5.59533	0.000276893	13.7566	1.4022	0	1.64964	0.282191	0.000249551	1.28634	0.1577	0.514044	Solyc02g072540	CBL-interacting protein kinase 16 IPR002290 Serine_threonine protein kinase
TCONS_00010507	0.00155706	1.69426	0.000687209	0	0.0802775	0	5.30666	0.00254504	0.7588	0.0473194	75.5879	Solyc02g076780	Kinase family protein IPR002290 Serine_threonine protein kinase
TCONS_00010513	0	0.000360686	6.71599	0.00354354	2.50336	11.9743	6.34826	37.8853	25.8965	2.15611	4.84283	Solyc02g076820	Light-dependent short hypocotyls 1 IPR006936 Protein of unknown function DUF640
TCONS_00013952	0.131027	2.60048	0	0	0	3.10841	0	0	0	1.13798	0	Solyc02g077890	E3 ubiquitin-protein ligase RING1 IPR001841 Zinc finger, RING-type IPR017907 Zinc finger, RING-type, conserved site
TCONS_00013971	3.40278	0	0	0	0.0117863	0	0.0124493	0.000761449	0.0114664	0.00346373	2.09371	Solyc02g078020	Binding protein (Fragment) IPR019458 Telomerase activating protein Est1
TCONS_00013991	8.93648	0.0595234	0.00194558	0.000451458	0.0170277	0.000388121	0.0044918	1.22462	8.20978	0.00198571	528.278	Solyc02g078140	Protein kinase IPR002290 Serine_threonine protein kinase
TCONS_00014012	4.17528	2.0639	1.23181	0	1.28068	0.000388236	0.000673082	0.962977	1.50619	0.171472	1.92795	Solyc02g078330	Pentatricopeptide repeat-containing protein IPR002885 Pentatricopeptide repeat
TCONS_00010700	0	0.307915	0	0	0.000918077	5.57562	0.652535	0	4.40112	18.1106	0.906235	Solyc02g078750	Receptor protein kinase IPR002290 Serine_threonine protein kinase
TCONS_00010726	4.61853	0	2.62319	2.02115	4.38359	2.56249	0.000405983	0	0.00265583	1.23827	0.000341445	Solyc02g078810	Bromodomain protein IPR001487 Bromodomain
TCONS_00010746	10.9018	0.0110994	11.3975	0.0375465	0.00144146	0.000518221	0.00655991	0.00074232	1.6406	0.00177075	41.7125	Solyc02g078990	Mercaptopyruvate sulfurtransferase-like protein IPR001763 Rhodanese-like
TCONS_00014096	0	0.00329601	0.00760888	2.11884	0.904948	0.000392357	1.62144	2.84442	3.36367	277.323	2.58898	Solyc02g079020	AP2 domain-containing transcription factor IPR003340 Transcriptional factor B3
TCONS_00014134	0	0	0	0	0.00157864	0	0	0	6.26176	#DIV/0!	3966.55	Solyc02g079340	Unknown Protein
TCONS_00010832	5.54046	16.5053	4.51586	0	2.29053	0	0	1.89665	1.92928	0.0862346	1.67033	Solyc02g079790	POT family domain containing protein expressed IPR007493 Protein of unknown function DUF538
TCONS_00010865	0.557799	0	1.9958	3.23968	0	4.93541	0.000516866	0.000215446	0	3.2014	8.95785e-05	Solyc02g080260	Homeobox leucine-zipper protein IPR002913 Lipid-binding START
TCONS_00010910	0	2.01002	0	2.17304	5.31568	3.36938	0.396475	0	0.0352409	5.40199	0.0397598	Solyc02g080650	Copper transport protein 86 IPR019156 Ataxin-10 domain
TCONS_00014247	0	0	0	0	22.4835	9.46694	3.00427	3.02522	2.07097	#DIV/0!	0.253532	Solyc02g080880	Aspartic proteinase IPR001461 Peptidase A1
TCONS_00014249	12.4928	7.15158	12.3381	12.0768	131.689	4.12169	0.538775	0.895888	0.526465	4.62402	0.0132609	Solyc02g080890	Transcription factor WRKY IPR003657 DNA-binding WRKY
TCONS_00010957	3.94587	7.16457e-05	1.85255	9.01444e-05	0	0.714588	0	0	0.000297702	0.123252	0.000416554	Solyc02g081130	BAH-PHD domain-containing protein IPR001025 Bromo adjacent region
TCONS_00010983	11.0738	7.04465	12.6213	13.8808	8.07386	2.42588	0	0	0	0.793127	0	Solyc02g081340	Glutathione S-transferase IPR004046 Glutathione S-transferase, C-terminal
TCONS_00014319	0	0.000276339	0.00200903	1.95463	1.16499	1.71218	9.51673e-05	0	1.51748	2114.23	0.314081	Solyc02g081520	Nibrin IPR000253 Forkhead-associated
TCONS_00014333	0.730074	0	0.675504	0	0.517819	5.81198	22.3632	13.1921	9.93622	4.50334	7.18688	Solyc02g081740	Acyltransferase (Fragment) IPR003480 Transferase
TCONS_00011032	0.728244	0	0	0.364371	0.00019031	7.52146	32.0801	14.5362	8.38409	10.8288	6.97442	Solyc02g081760	Acyltransferase (Fragment) IPR003480 Transferase
TCONS_00011078	6.07219	2.4409	8.57756	0	0	0.142413	0.00228348	3.1961	5.93865	0.0083328	64.1587	Solyc02g082220	Protein transport protein SEC24 IPR006896 Sec23_Sec24 trunk region
TCONS_00011086	0	0	0	0	1.40315	0	0	7.85199	0	#DIV/0!	5.59597	Solyc02g082270	RNA-binding protein 68390-68829 IPR000504 RNA recognition motif, RNP-1
TCONS_00011110	9.08773	0.0228034	0	0	0.00173251	0.00297515	0	8.30171e-05	0.000123989	0.000516727	0.0439722	Solyc02g082450	Auxin efflux carrier family protein IPR004776 Auxin efflux carrier
TCONS_00011130	7.08147	0	3.24877	0.000273471	0	0.00281511	0	0	0	0.000298984	0	Solyc02g082590	Superoxide dismutase IPR009003 Peptidase, trypsin-like serine and cysteine
TCONS_00011226	0.0747805	0.964203	2.09843	0.339098	0	0	1.10335	0	0	0.108082	3.25378	Solyc02g083230	DNA-directed RNA polymerase IPR006592 RNA polymerase, N-terminal
TCONS_00014492	0	2.58653e-05	0	0.568359	1.61275	10.6057	35.0921	13.7936	17.339	494362	5.17914	Solyc02g083510	Aquaporin IPR012269 Aquaporin
TCONS_00011287	1.52008	0	0	0.807949	2.13916	3.39472	2.7912	3.0866	2.18001	4.17204	1.27058	Solyc02g083990	Calcium-dependent protein kinase CPK1 adapter protein 2-like
TCONS_00011343	0	2.92043	3.7321	0	0.647766	0.00739305	0.000125971	1.60568	0.524689	0.0984827	3.25187	Solyc02g084540	DUF726 domain-containing protein IPR007941 Protein of unknown function DUF726
TCONS_00014613	9.21407	5.96337	5.99073	1.11509	0.000319809	1.92895	0.588393	0.498634	0.618254	0.143818	0.560144	Solyc02g084800	Peroxidase IPR002016 Haem peroxidase, plant_fungal_bacterial
TCONS_00011372	43.6974	14.8923	54.2977	24.6683	118.886	4.64246	1.04975	8.66423	2.69468	1.31278	0.083731	Solyc02g084950	Carboxyl methyltransferase 4 IPR005299 SAM dependent carboxyl methyltransferase
TCONS_00014645	0.00128204	0.00061699	0	0.000226337	3.03387	0.000410291	3.09277	0.962338	0.000820629	1597.92	1.3366	Solyc02g085140	U-box domain-containing protein IPR011989 Armadillo-like helical
TCONS_00011464	0.000313113	6.29552	1.01124	7.93411e-05	0.716668	0.318343	3.72722	2.1894	3.71471	0.141656	9.30482	Solyc02g085820	NADPH-cytochrome P450 reductase IPR003097 FAD-binding, type 1
TCONS_00011468	1.10412	0.920604	1.42468	1.69422	0.926531	1.35418	0	0	0.00027181	1.15235	6.83811e-05	Solyc02g085860	Dolichyl pyrophosphate Man9GlcNAc2 alpha-1 3-glucosyltransferase IPR004856 Glycosyltransferase, ALG6_ALG8
TCONS_00011476	318.929	320.561	408.334	585.459	267.465	64.6008	19.4054	23.3081	3.14722	0.875648	0.0499831	Solyc02g085950	Ribulose bisphosphate carboxylase small chain IPR000894 Ribulose bisphosphate carboxylase, small chain
TCONS_00014772	0	0	0.0523771	9.31918	3.67857	0	8.94394	12.2192	8.23668	248.157	2.26192	Solyc02g086340	LisH domain and HEAT repeat-containing protein KIAA1468 IPR011989 Armadillo-like helical
TCONS_00011579	76.7806	30.2105	93.3445	148.131	31.1162	8.83672	0	0	0	0.938844	0	Solyc02g086820	Carbonic anhydrase IPR015892 Carbonic anhydrase, prokaryotic-like, conserved site
TCONS_00011605	29.6691	18.0541	52.3501	23.6485	225.879	12.4985	4.94704	3.62251	4.19197	2.61834	0.0487033	Solyc02g087060	Nodulin MtN21 family protein
TCONS_00011610	5.17427e-05	5.32034e-05	2.35155	1.29171	1.88883	5.66984e-05	6.3709e-05	3.35495e-05	4.40331e-05	1.35249	4.4423e-05	Solyc02g087110	Alpha-dioxygenase IPR002007 Haem peroxidase, animal
TCONS_00011619	0	6.41668	0	0	0	0	0	0	0	0	#DIV/0!	Solyc02g087140	Phosphoglycerate mutase IPR002156 Ribonuclease H
TCONS_00011624	0	0	0	6.96374	2.17132	5.7528	0	0	1.36145	#DIV/0!	0.091447	Solyc02g087180	Unknown Protein
TCONS_00014867	6.82375	0.00444852	0.00414959	3.42054	50.5375	2.26234	0.00408565	2.87846	1.25564	8.22856	0.0736065	Solyc02g087280	Peptide transporter IPR000109 TGF-beta receptor, type I_II extracellular region
TCONS_00014876	0.00606074	0.000168875	0	0	1.57905	0	0	0.00113148	4.23889	253.475	2.68517	Solyc02g087360	Paired amphipathic helix protein SIN3 IPR013194 Histone deacetylase interacting
TCONS_00011740	0.000345473	0.334271	0.0863829	0	0	1.65147	2.49538	5.97686	0.00236283	3.92274	5.13155	Solyc02g088300	Early-responsive to dehydration protein-like IPR003864 Protein of unknown function DUF221
TCONS_00011812	6.17286	0	1.57293	0	1.0389	0	0	1.57451	0	0.134124	1.51555	Solyc02g088940	CTP synthase like protein IPR000991 Glutamine amidotransferase class-I, C-terminal
TCONS_00011851	0.305538	1.22045	1.40231	2.75984	1.08607	9.3371	31.9881	16.5607	11.7965	4.50194	4.57751	Solyc02g089150	MAPprotein kinase-like protein IPR017946 PLC-like phosphodiesterase, TIM beta_alpha-barrel domain
TCONS_00011873	0.778144	0	3.72648	0	0.295494	0.302708	0	0	0	0.132797	0	Solyc02g089340	DNA-directed RNA polymerase IPR002092 DNA-directed RNA polymerase, bacteriophage type
TCONS_00015078	3.45534	0.000313305	1.07433	6.61862	44.2391	2.40324	3.4713	2.8965	2.81172	11.7574	0.17235	Solyc02g089400	Amino acid transporter IPR013057 Amino acid transporter, transmembrane
TCONS_00011928	23.9374	27.3154	29.5692	32.2498	34.2345	9.62098	6.18755	5.69904	7.12684	0.941641	0.249831	Solyc02g089940	BEL1-like homeodomain protein 2 IPR006563 POX
TCONS_00011932	0.994809	2.93758	0	0.00189681	0.686054	0.155246	1.91584	7.62666	14.2169	0.214424	28.1778	Solyc02g089980	Ternary complex factor MIP1 IPR006869 Protein of unknown function DUF547
TCONS_00011948	0	4.34819	0	0.706404	9.67566	0.242807	0	0.300551	0.366457	2.44352	0.062778	Solyc02g090050	Unknown Protein
TCONS_00011958	8.65234	4.38604	8.73703	1.3892	1.11525	16.133	20.6216	36.2134	28.6682	0.855894	4.58771	Solyc02g090170	B3 domain-containing protein LOC_Os12g40090 IPR003340 Transcriptional factor B3
TCONS_00012018	0.00100931	0.0108181	0.000223873	0	0.0114085	0	0.0237326	2.33875	3.21848	0.946663	489.193	Solyc02g090570	Transducin family protein IPR017986 WD40 repeat, region
TCONS_00015341	0	2.96233	1.79038	0	0	0	0.663514	2.31899	3.42409	0	#DIV/0!	Solyc02g092310	Pentatricopeptide repeat-containing protein IPR002885 Pentatricopeptide repeat
TCONS_00012183	0	0	0.000656066	0	0	0	4.22536	0	3.69364	0	#DIV/0!	Solyc02g092360	Beta-glucanase-like protein IPR006710 Glycoside hydrolase, family 43
TCONS_00015369	0.216357	0.000691233	4.82368	0	1.25952	0	0.00151803	0.804996	1.17232	0.249869	1.5711	Solyc02g092620	BZIP domain class transcription factor IPR013069 BTB_POZ
TCONS_00015375	0	0	25.3293	0	0	0	0	0	0	0	#DIV/0!	Solyc02g092650	Unknown Protein
TCONS_00012265	0.000678392	5.15186	19.3879	5.25786	0	0	7.3913	5.32528	2.57924	0.214253	2.90913	Solyc02g093120	RNA binding protein IPR012677 Nucleotide-binding, alpha-beta plait
TCONS_00012383	9.83615	4.69522	0.00531043	2.461	0.286395	0.000221085	2.57773	0.000146066	2.00493	0.189013	1.66792	Solyc02g094100	Katanin p60 ATPase-containing subunit IPR003959 ATPase, AAA-type, core
TCONS_00012392	6.29982	0	2.17908	2.60365	29.6297	0	0	1.89327	0.00157006	3.8016	0.0587851	Solyc02g094150	Sua5_YciO_YrdC_YwlC family protein IPR004388 Sua5_YciO_YrdC_YwlC
TCONS_00012413	0.0468272	5.63434	6.42915	4.53092	22.7204	7.82598e-05	1.58901	0.00289588	1.93156	2.25026	0.129295	Solyc02g094300	Uridylyltransferase PII IPR002912 Amino acid-binding ACT
TCONS_00015600	0	0	0	0	0.00128561	0.156972	0	4.37198	0.772511	#DIV/0!	32.5071	Solyc02g094570	Receptor-like kinase IPR002290 Serine_threonine protein kinase
TCONS_00015602	2.14683	2.42499	3.29992	1.63539	0	2.13131	0	0	0	0.478509	0	Solyc02g094580	Receptor-like kinase IPR001245 Tyrosine protein kinase
TCONS_00015612	0	0.970169	1.91453	1.90815	0.715147	0.624187	6.01982	7.02786	0.0604765	1.12576	4.0364	Solyc02g094610	Transportin
TCONS_00015697	7.71289	12.2352	15.8935	8.84935	63.4182	5.69339	3.0536	2.12639	5.44789	2.17515	0.136323	Solyc03g005450	Cellulose synthase IPR005150 Cellulose synthase
TCONS_00015740	0.0189873	2.61247	0.00170692	9.89151	1.15238	0.00167386	1.55645	2.82671	1.03703	4.19479	0.490712	Solyc03g005960	Receptor like kinase, RLK
TCONS_00019113	2.71075	5.05008	2.12786	2.71842	7.7642	0.933081	0.242469	0.584785	0.159095	1.15442	0.0864028	Solyc03g006260	Sodium_calcium exchanger family protein IPR011992 EF-Hand type
TCONS_00019143	0	0	0	3.98545	0	0	0	0	0.0366118	#DIV/0!	0.00918637	Solyc03g006460	Phospholipid scramblase 1 IPR005552 Scramblase
TCONS_00015847	5.89326	0	0	0	4.12955	0	0.000129546	0	0	0.700724	3.13705e-05	Solyc03g007140	B3 domain-containing protein Os01g0905400 IPR003340 Transcriptional factor B3
TCONS_00019201	1.35287	0	14.6995	0.0819834	9.77332	4.32519	0.000463604	1.17433	0.000468622	0.883389	0.0828788	Solyc03g007260	Cyclic nucleotide-gated ion channel 1 IPR005821 Ion transport
TCONS_00015892	0	1.99328	8.1696	0	0	1.11402	1.13342	2.1271	2.44792	0.109617	5.12418	Solyc03g007440	Unknown Protein
TCONS_00015904	0.000264246	0	0.000258371	1.61864	12.701	0.000269006	6.30077e-05	7.79776e-05	0.000271454	27400.4	2.88018e-05	Solyc03g007530	Multidrug resistance protein ABC transporter family IPR003439 ABC transporter-like
TCONS_00017658	20.4513	24.737	20.3264	18.0627	238.636	26.6662	68.3695	34.4337	21.8092	4.32521	0.439759	Solyc03g019650	Nodulin-like protein IPR010658 Nodulin-like
TCONS_00020804	0	0.000735661	0	1.48616	2.70925	0.640389	0	0.0353323	3.81876	6573.41	0.796992	Solyc03g019910	Unknown Protein
TCONS_00015962	5.54813e-05	3.83408	1.4736	0.00122317	0.00032399	0.00616097	0.647844	1.33492	0.000838631	0.00145224	257.339	Solyc03g025220	Multidrug resistance protein mdtK IPR002528 Multi antimicrobial extrusion protein MatE
TCONS_00015991	0	1.07406	0	0	0	1.49221	0.938614	3.61341	2.45812	1.38932	4.69783	Solyc03g025460	Myosin heavy chain-related-like
TCONS_00016037	9.83512	0	3.71556	1.91148	0	0.0012119	5.25103	3.22426	3.29779	0.141151	6.15524	Solyc03g025890	DNA mismatch repair protein mutS IPR000432 DNA mismatch repair protein MutS, C-terminal
TCONS_00016088	0.00239283	1.78478	2.44988	0.00173889	0.23486	0.000402291	0.784161	3.11725	1.06275	0.0559354	20.9457	Solyc03g026200	Os10g0522500 protein (Fragment)
TCONS_00019356	1.0683	0.000759548	4.97496	0	1.09978	0	0.294923	0.384015	2.11902	0.181962	2.54411	Solyc03g026210	Dihydrodipicolinate reductase family protein IPR011770 Dihydrodipicolinate reductase, bacterial and plant
TCONS_00016097	0.729231	7.35371	11.2403	0.492591	0	0.000724637	0	1.8357	3.71727	0.0255297	11.2564	Solyc03g026310	ABC transporter permease_ATP-binding protein IPR001140 ABC transporter, transmembrane region
TCONS_00019384	0.931072	0.739744	0	0	1.64927	6.02537	16.6632	14.8576	9.11833	4.59335	5.29525	Solyc03g031470	Dihydroflavonol 4-reductase-binding domain
TCONS_00019440	94.066	45.4246	112.163	65.0709	111.976	15.7662	15.715	5.18844	11.6729	0.766185	0.168953	Solyc03g031920	Yellow stripe-like protein 2.1 (Fragment) IPR004813 Oligopeptide transporter OPT superfamily
TCONS_00019474	4.57573	0	3.43618	0.00118571	0.000501065	0.0222667	0.00067406	0.00527854	5.97475	0.00298973	249.68	Solyc03g033340	Protein phosphatase 2C IPR015655 Protein phosphatase 2C
TCONS_00019531	0	2.95183	0.539517	0.00302796	0.0527309	0	0	0	0	0.0159706	0	Solyc03g034000	Transcription factor IPR011598 Helix-loop-helix DNA-binding
TCONS_00016260	0	0	0	2.10016	20.2512	0.73694	0	0	0.808548	#DIV/0!	0.0350198	Solyc03g034150	Homeobox leucine zipper protein IPR001356 Homeobox
TCONS_00019642	0	0	0	0.478726	0	2.98136	0.0437533	2.15473	1.06777	#DIV/0!	0.94398	Solyc03g044370	OTU domain containing protein IPR003323 Ovarian tumour, otubain
TCONS_00016380	0	1.21945	0.0801074	4.59274	2.48751	3.26151	3.74632	2.17827	2.03653	7.95791	0.769803	Solyc03g044510	Unknown Protein
TCONS_00016410	0.000712562	3.11885	3.61151	1.08533	0.000396916	1.87619	5.51412	10.5066	3.54251	0.440036	6.60492	Solyc03g044880	Exostosin family protein IPR004263 Exostosin-like
TCONS_00019682	0	0	0	2.78287	3.91409	0	0	0	0	#DIV/0!	0	Solyc03g045030	CYCLOIDEA-like protein (Fragment) IPR005333 Transcription factor, TCP
TCONS_00016451	0.0015943	2.35573	0.000451791	0	3.1161	6.32938	5.50416	6.38754	2.13592	4.0061	1.48511	Solyc03g046570	BHLH domain class transcription factor
TCONS_00016538	5.44229	0.000848783	0.00728022	0	0.00118745	1.31281	0	0	0	0.241082	0	Solyc03g053080	Kinesin like protein IPR001752 Kinesin, motor region
TCONS_00016686	0	0	0	12.4727	0	2.19777	4.89125	0	0	#DIV/0!	0.333408	Solyc03g062740	Unknown Protein
TCONS_00016693	0.000636561	0	4.45502	0.0055891	0	0	0.000300962	0.913427	0.000126596	0.00125438	163.507	Solyc03g062900	Unknown Protein
TCONS_00016869	0	0	0	0	0	0	2.11874	1.17727	0	#DIV/0!	#DIV/0!	Solyc03g078060	Dehydration-responsive family protein IPR004159 Protein of unknown function DUF248, methyltransferase putative
TCONS_00016924	2.27131	0	8.44594	2.26691	1.7423	0	0	0	0	0.374089	0	Solyc03g078420	Unknown Protein
TCONS_00016945	1.48196	0	0	2.06821	2.61005	2.42947	0.236728	0	0	4.79617	0.0333057	Solyc03g078690	UDP-glucosyltransferase family 1 protein IPR002213 UDP-glucuronosyl_UDP-glucosyltransferase
TCONS_00016952	0.318848	0	4.54339	0	0	0	6.66473	16.8308	7.2782	0	#DIV/0!	Solyc03g078720	Glucosyltransferase-2 IPR002213 UDP-glucuronosyl_UDP-glucosyltransferase
TCONS_00017063	0	0	0.000611755	0	0	0	0	0.000313898	3.79912	0	#DIV/0!	Solyc03g082870	WD-40 repeat family protein IPR020472 G-protein beta WD-40 repeat, region
TCONS_00017077	7.14704	0.746166	1.06556	0	15.8061	2.45111	0.000127436	0.681193	2.46516	2.03792	0.172342	Solyc03g082990	Tetratricopeptide repeat containing protein IPR011990 Tetratricopeptide-like helical
TCONS_00020450	28.8034	1.03114	2.93293	3.70976	0.112683	1.02032	0.96503	0.182799	0.377546	0.147792	0.31498	Solyc03g094020	Alpha-glucosidase-like IPR000322 Glycoside hydrolase, family 31
TCONS_00020453	11.7419	6.24738	8.48975	15.8709	10.7643	16.4461	0.00058436	4.75562	0	1.627	0.110401	Solyc03g094030	Mediator of RNA polymerase II transcription subunit 31 IPR008831 Mediator complex, subunit Med31
TCONS_00020458	0	0	0.035513	1.04914	3.72034	0	0	0.60493	0.0130239	134.302	0.129564	Solyc03g094060	Polyadenylate-binding protein family protein IPR012677 Nucleotide-binding, alpha-beta plait
TCONS_00020480	1.98309	0.00978596	0.33855	0.0124874	2.59224	2.79074	1.23613	0	0.00388051	2.31423	0.229824	Solyc03g095250	cDNA clone 001-032-H02 full insert sequence (Fragment)
TCONS_00017323	4.26853	0.0098877	2.47542	0	0.00030304	0.00010536	0	0	5.79283e-05	6.04693e-05	0.141842	Solyc03g095610	Unknown Protein
TCONS_00020554	20.8205	10.9487	37.433	17.0733	129.39	3.70194	1.22534	5.26665	3.96919	2.16995	0.0696645	Solyc03g096380	Amino acid permease-like protein proline transporter-like protein IPR013057 Amino acid transporter, transmembrane
TCONS_00020569	0	3.97002	0	0.000454951	0	0	0	0	0	0.000114597	0	Solyc03g096740	Unknown Protein
TCONS_00020633	0	0	0	0	0	0	0	11.058	0	#DIV/0!	#DIV/0!	Solyc03g097240	Chaperone protein dnaJ IPR001623 Heat shock protein DnaJ, N-terminal
TCONS_00020645	0	0	0	2.56	5.80265	5.5994	3.61027	0	1.44497	#DIV/0!	0.36207	Solyc03g097260	Bromodomain adjacent to zinc finger domain protein 1A IPR011011 Zinc finger, FYVE_PHD-type
TCONS_00020687	1.77316	1.40986	3.28738	0.885674	1.14989	0	0	0	0	0.314596	0	Solyc03g097570	MtN3-like protein IPR018179 RAG1-activating protein 1 homologue
TCONS_00020708	0	0.000650998	8.6139	2.0042	13.5911	0	0	3.54934	0.000128406	1.81034	0.227599	Solyc03g097820	Transcription factor IPR011598 Helix-loop-helix DNA-binding
TCONS_00020710	10.1545	6.07058	11.1622	4.81695	23.6176	1.72646	2.78377	0	2.32195	1.10128	0.169282	Solyc03g097840	Mitochondrial phosphate carrier protein IPR001993 Mitochondrial substrate carrier
TCONS_00020716	10.5296	17.9727	33.3185	42.6852	123.949	1.1411	10.6526	0	3.32494	2.7139	0.0833111	Solyc03g097930	Unknown Protein
TCONS_00017528	10.9962	0.673079	2.88595	2.53739	85.3745	1.7942	1.53098	0	0.992839	6.16315	0.0281343	Solyc03g098010	Acid phosphatase IPR004843 Metallophosphoesterase
TCONS_00017537	0	0	1.04049	0.55871	18.4452	0.394408	0.674072	0	0	18.6434	0.034749	Solyc03g098100	Reductase 2 IPR020471 Aldo_keto reductase subgroup
TCONS_00017596	0	0	2.62599	4.11554	8.02739	4.64359	4.33442	2.17856	4.21874	6.39245	0.639306	Solyc03g098620	DNA-binding protein RHL1
TCONS_00020770	2.29113	4.32286	0.000984768	0.000998216	2.66531	0.000506326	0.000984167	0.000903974	0.00100423	0.403148	0.00108458	Solyc03g098630	Os08g0100600 protein (Fragment) IPR008507 Protein of unknown function DUF789
TCONS_00020780	124.318	80.1133	119.401	48.8785	337.234	35.0756	22.4089	32.4982	31.2722	1.30064	0.20461	Solyc03g098750	Unknown Protein
TCONS_00017693	0	0	4.66618	0	0	0	0	0	0.00609798	0	#DIV/0!	Solyc03g111060	3-oxoacyl-reductase IPR002198 Short-chain dehydrogenase_reductase SDR
TCONS_00020979	11.0305	17.723	11.1094	16.1136	4.75517	3.12745	2.44168	0.527943	1.05857	0.601969	0.167868	Solyc03g112320	Ferric reductase oxidase IPR013130 Ferric reductase-like transmembrane component, N-terminal
TCONS_00020999	1.59212	0	0	0	3.79128	1.30525	0	0	0	3.2011	0	Solyc03g112590	Cell division protease ftsH homolog IPR005938 ATPase, AAA-type, CDC48
TCONS_00017818	2.92504	0	1.45967	0.255339	0	0	0	0	0	0.058234	0	Solyc03g112600	JmjC domain-containing protein IPR013129 Transcription factor jumonji
TCONS_00017829	0	0.0217671	0	0	0	0	10.1792	0	0	0	#DIV/0!	Solyc03g112670	Genomic DNA chromosome 5 P1 clone MDC12
TCONS_00017940	7.17354	3.78897	4.07662	0.00901325	0.440336	2.9955	10.1749	8.58751	2.03768	0.229059	6.03803	Solyc03g113900	Alpha mannosidase-like protein IPR001382 Glycoside hydrolase, family 47
TCONS_00017952	14.1082	17.2176	9.83163	12.0797	96.741	1.61376	3.00331	2.23212	0	2.68322	0.0474076	Solyc03g113950	Calmodulin-binding protein IPR012416 Calmodulin binding protein-like
TCONS_00021136	43.371	26.9851	33.4943	19.9629	35.8186	7.34122	2.4408	0.870185	3.57592	0.607824	0.109103	Solyc03g114180	UDP-glucosyltransferase HvUGT5876 IPR002213 UDP-glucuronosyl_UDP-glucosyltransferase
TCONS_00021145	3.11993	2.49743	6.71655	0.00431987	18.3458	0.886791	0.00435494	2.09377	0.00466876	1.55968	0.10931	Solyc03g114360	Poly polymerase catalytic domain containing protein expressed polymerase, catalytic region
TCONS_00021162	0.176317	0	0	0	2.54732	0.00226686	12.4462	0.00029634	2.23006	14.4602	5.75644	Solyc03g114580	Uridine kinase IPR000764 Uridine kinase
TCONS_00021182	0	0	1.06022	1.70722	0	0.0045462	4.32595	12.6278	5.42327	1.61454	13.0725	Solyc03g114750	Unknown Protein
TCONS_00018087	0.602106	0	0	13.5874	0.0180507	0.000604052	0.000184035	0	0	22.5974	1.3526e-05	Solyc03g114900	COBRA-like protein IPR017391 COBRA-like
TCONS_00018104	2.5413	2.52376	3.39302	0	0.578482	0.0113743	3.73298	2.81014	2.42733	0.0697388	15.2079	Solyc03g114990	Homology to unknown gene IPR004274 NLI interacting factor
TCONS_00021213	0	5.94737e-05	2.58989	0	0.00105433	3.07038	0	0.0136755	0.235873	1.18591	0.0812482	Solyc03g115060	Unknown Protein
TCONS_00021229	0	0	0	0	1.44495	2.20118	0.00272524	0.00238309	0.00484722	#DIV/0!	0.00273044	Solyc03g115160	PHD-finger family protein expressed
TCONS_00021247	0	0	0	0	0	4.57914	17.3644	14.9929	0	#DIV/0!	7.06624	Solyc03g115300	Expansin IPR002963 Expansin
TCONS_00018138	0.000147832	0.00108393	0.00193667	0.00386318	1.53497	0.0010222	1.45861	0	4.04164	485.999	3.57193	Solyc03g115370	Diacylglycerol kinase 1 IPR000756 Diacylglycerol kinase accessory region
TCONS_00021292	0.0302005	0.000800975	0.308329	2.78213	0.0251079	0.0242157	3.03693	6.81664	1.88593	8.34424	4.1461	Solyc03g115590	T7.1 protein
TCONS_00018186	0	0	4.68812	0	0.000455587	0	0.211171	0	0	9.7179e-05	463.514	Solyc03g115680	Formin 2A IPR015425 Actin-binding FH2
TCONS_00021392	1.77652	0.747169	1.347	2.72338	0	0	0	0	0	0.70359	0	Solyc03g116830	Phox domain-containing protein IPR001683 Phox-like
TCONS_00018295	0	0.00189428	0	2.04712	0.0594516	1.45303	0.000414413	10.8631	0.000533256	1879.13	3.05204	Solyc03g116900	Manganese transporter MntH IPR001046 Natural resistance-associated macrophage protein
TCONS_00021411	0	0	0.000314218	0	3.13545	0.458216	0.608528	0.867632	0	11436.9	0.410767	Solyc03g116970	Sister chromatid cohesion protein pds5 IPR007942 Phospholipase-like, arabidopsis
TCONS_00018310	7.42517	4.74563	13.0799	5.07244	7.36128	2.89737	0.898603	0	0.291959	0.607155	0.0776567	Solyc03g117050	Aquaporin IPR012269 Aquaporin
TCONS_00018342	3.15939	0	0.868099	0.826596	0	0	0	0	0	0.205239	0	Solyc03g117410	Topless-related protein 1 IPR017986 WD40 repeat, region
TCONS_00021445	4.98479	0	0	0	4.91459	0	0	0	0	0.985917	0	Solyc03g117420	Leucine-rich repeat family protein IPR006553 Leucine-rich repeat, cysteine-containing subtype
TCONS_00018420	7.28076	0	0	0	0	2.52157	0	0	0.000185771	0.346333	7.36728e-05	Solyc03g118140	Protein kish-A IPR009653 Protein of unknown function DUF1242
TCONS_00021536	5.75033	15.8771	1.89051	1.51151	14.8868	8.94491	0.0151014	4.32073	0.00198281	1.07761	0.171163	Solyc03g118340	ATP-dependent clp protease ATP-binding subunit IPR013093 ATPase associated with various cellular activities, AAA-2
TCONS_00021558	4.88543	8.81883	0.137943	0	0.00180695	0.000780895	0.00375738	0.000931138	0	0.000186953	1.81175	Solyc03g118430	Peptidase M16 family IPR011237 Peptidase M16, core
TCONS_00018471	0.00206265	8.0827	0.0195947	7.49724	12.5503	18.9612	13.3933	15.4429	10.908	4.8133	1.01885	Solyc03g118570	Geranylgeranyltransferase type II beta subunit IPR008930 Terpenoid cylases_protein prenyltransferase alpha-alpha toroid
TCONS_00018478	0.793825	0.000808242	0.00193581	4.64592	9.29291	0.00357015	7.3447	6.34939	7.723	17.5031	1.53611	Solyc03g118640	D-tagatose-1,6-bisphosphate aldolase subunit gatY IPR015815 3-hydroxyacid dehydrogenase_reductase
TCONS_00018500	5.26869	9.28768	4.17409	5.56601	0.247814	1.25643	0	0	0	0.377474	0	Solyc03g118880	Unknown Protein
TCONS_00018535	1.45268	1.13903	4.27855	0	0.00380507	0.407883	3.75173	0.623283	3.72162	0.0599232	19.6669	Solyc03g119140	Serine_threonine-protein kinase B-raf IPR002290 Serine_threonine protein kinase
TCONS_00021695	0	0	0	0	0	8.53973e-05	3.14906	0.049306	2.02144	#DIV/0!	61123.8	Solyc03g119850	Protein LSM14 homolog A-B IPR019053 FFD and TFG box motifs
TCONS_00021715	2.14265	0	0	0	4.77416	0	0	0	0	2.22816	0	Solyc03g120050	Unknown Protein
TCONS_00018661	4.80141	0	0.000441421	0	0	0	0	2.80252	0.00370961	0	#DIV/0!	Solyc03g120130	Rapid response to glucose protein 1 IPR019410 Methyltransferase-16, putative
TCONS_00021727	0.0556394	3.77519	0.820992	5.81671	0	0.00760747	0.0778765	0.34972	0.00778527	1.25205	0.0747524	Solyc03g120200	Regulator of telomere elongation helicase 1 homolog, Rad3 type
TCONS_00018754	6.87834	5.40988	9.17705	5.75699	29.5835	1.86807	0.0994696	0.0471356	0.422685	1.73343	0.0153	Solyc03g120980	ATP-binding cassette transporter IPR013525 ABC-2 type transporter
TCONS_00018770	2.31217	2.65921	2.78063	2.69113	27.3399	27.2187	3.32206	0.00300527	2.5959	7.38515	0.103423	Solyc03g121130	rRNA-processing protein FCF1 homolog IPR006984 Protein of unknown function DUF652
TCONS_00021827	14.9337	0.0159182	0	0	1.72563	4.23378	0.00129394	0	0.000660046	0.398633	0.000327882	Solyc03g121210	Mediator of RNA polymerase II transcription subunit 6 IPR007018 Mediator complex, subunit Med6
TCONS_00018800	2.92431	9.15125	0	15.7256	149.653	9.01375	12.4958	9.79023	7.94948	14.4418	0.173376	Solyc03g121540	Beta-galactosidase IPR019801 Glycoside hydrolase, family 35, conserved site IPR001944 Glycoside hydrolase, family 35 IPR000922 D-galactoside_L-rhamnose binding SUEL lectin
TCONS_00021876	4.18084	0.664641	0.000145447	0.000379514	0.00014046	0.00201223	0	0	0.0306526	0.000522575	12.1051	Solyc03g121630	Protein FAR1-RELATED SEQUENCE 4 IPR004330 Transcription factor, FAR1-related
TCONS_00021907	1.75213	1.6783	0	0.987559	2.2814	1.92699	0	0.958661	0	1.51466	0.184502	Solyc03g121940	Nuclear transcription factor Y subunit A-3 IPR001289 CCAAT-binding transcription factor, subunit B
TCONS_00021956	0	0.89336	0.398368	3.0582e-05	0	0.0025746	0.401509	0.00107585	2.6901	0.00201682	1187.13	Solyc03g123430	AP2-like ethylene-responsive transcription factor At1g16060 IPR001471 Pathogenesis-related transcriptional factor and ERF, DNA-binding
TCONS_00021988	2.16622	4.07216	0.000152201	0	0	0.000193728	2.62524	0	4.91209	3.10535e-05	38906.8	Solyc03g123890	Calcium-transporting ATPase 1 IPR006408 ATPase, P-type, calcium-transporting, PMCA-type
TCONS_00022015	3.21944	2.3841	0	3.17086	2.14777	3.272	0	0.00068769	1.45452	1.53307	0.169395	Solyc03g124040	Mitochondrial transcription termination factor (Fragment) IPR003690 Mitochodrial transcription termination factor-related
TCONS_00024817	0.374173	5.2089	2.79618	3.13977	0.0341682	9.40217	0.0628242	0.0147845	2.73392	1.50086	0.223561	Solyc04g005290	Unknown Protein
TCONS_00022121	38.7247	3.00094	63.946	7.07876	331.589	3.33494	0	0	0.368744	3.23647	0.00107819	Solyc04g005610	NAC domain transcription factor protein
TCONS_00022151	3.58961	1.70857	0.553629	0.942977	0.00128722	0.444997	0	0.731083	0	0.237407	0.526239	Solyc04g005830	Single-stranded nucleic acid binding R3H domain protein IPR003593 ATPase, AAA+ type, core
TCONS_00022158	0.000378528	0.000161157	0	0.629735	0	0.000239102	4.05623	0.000171268	4.12497	1167.3	12.9868	Solyc04g005900	F-box family protein IPR013101 Leucine-rich repeat 2
TCONS_00024903	0	0	0	0	0	0	1.17185	0.00515106	4.34655	#DIV/0!	#DIV/0!	Solyc04g007100	Phosphatase 2A regulatory A subunit IPR011989 Armadillo-like helical
TCONS_00024940	0.598636	3.36133	3.84056	0.901075	0.769589	0.00137099	0.40305	1.20063	1.37839	0.214349	1.7835	Solyc04g007490	Cc-nbs-lrr, resistance protein with an R1 specific domain
TCONS_00022223	0	1.44806	1.35281	0	0	0	0	4.20535	0.000236498	0	#DIV/0!	Solyc04g007600	E3 ubiquitin-protein ligase MARCH3 IPR011016 Zinc finger, RING-CH-type
TCONS_00024993	7.85469	8.0082	7.82968	7.47234e-05	0.432103	2.56621	4.14255	0.852473	5.1644	0.126554	3.3883	Solyc04g008010	Protein VAC14 homolog IPR011989 Armadillo-like helical
TCONS_00022406	0	0.0632787	4.12184	0	0	0.3761	1.05225	1.47154	0.988547	0.089866	9.33884	Solyc04g009470	CTV.22
TCONS_00025183	12.3202	0.0396076	0	0	0.00380147	0	1.44725	0	1.11447	0.000307567	673.876	Solyc04g009990	Lysine-specific demethylase 5A IPR013129 Transcription factor jumonji
TCONS_00025213	1.97983	0	0.00129408	4.76558	0.0107803	9.78292	2.6764	0	3.77104	7.349	0.442841	Solyc04g011380	Binding protein IPR019607 Putative zinc-finger domain
TCONS_00022560	2.50003	1.66698	0	6.92883	12.4478	12.767	14.7036	22.5639	13.5974	7.71384	1.58243	Solyc04g011670	BZIP transcription factor IPR011616 bZIP transcription factor, bZIP-1
TCONS_00022613	0.154584	25.6283	40.4967	0.00603595	7.41886	0.00484431	0.158275	0.0044001	0.165764	0.112097	0.044206	Solyc04g014390	Mitochondrial ribosomal protein L43 IPR007741 Ribosomal protein_NADH dehydrogenase domain
TCONS_00022622	11.6889	8.89274	18.6908	9.34925	17.1671	4.14254	0	1.12056	1.78562	0.780672	0.0947908	Solyc04g014510	Glutamine synthetase IPR008146 Glutamine synthetase, catalytic region
TCONS_00022669	5.29774	0.115865	0	0	0	0	0	0	2.44243	0	#DIV/0!	Solyc04g014960	Alpha 1 4-glycosyltransferase family protein IPR007652 Alpha 1,4-glycosyltransferase conserved region
TCONS_00022749	2.23245	3.50364	0	0	0.899558	0.00325117	0.00639226	0.000214992	0.648591	0.157391	0.725733	Solyc04g015580	Protein EFR3 homolog B
TCONS_00025455	0	0.738184	0	0.000149994	0	0.000237433	2.53235	2.40991	8.5127e-05	0.000524838	12756.8	Solyc04g016480	Calmodulin binding protein IPR000048 IQ calmodulin-binding region
TCONS_00025486	0	4.71628	0.00800184	4.21794	0	0	6.87848	8.26923	3.32089	0.892821	4.37858	Solyc04g016590	Unknown Protein
TCONS_00022989	3.25453	0.000414879	2.0017	0.00985651	0.768685	0.000143394	1.31275	0.623149	0.853043	0.148133	3.58161	Solyc04g026110	Cc-nbs, resistance protein fragment
TCONS_00025604	0	0	0	4.34431	0	0	0	0	0	#DIV/0!	0	Solyc04g026220	Unknown Protein
TCONS_00025566	5.75504	0	3.23356	2.1092	0	0	0.00133001	0.00101624	0	0.234653	0.00111239	Solyc04g039620	Ribose-phosphate pyrophosphokinase 4 IPR000836 Phosphoribosyltransferase
TCONS_00022914	4.98695	4.12107	2.33471	3.08496	3.21296	0.983003	0.335047	0	0.654132	0.636292	0.135859	Solyc04g040220	NPR1-like protein (Fragment) IPR013069 BTB_POZ
TCONS_00025788	35.5085	23.3089	17.7327	14.4031	154.851	0.000766659	0	0	0	2.21103	0	Solyc04g049090	MLO-like protein 17 IPR004326 Mlo-related protein
TCONS_00023185	12.356	2.0682	0.000278974	2.92161	0	0.00131408	0.510775	0	0	0.202636	0.174748	Solyc04g049130	At5g03900 (Fragment) IPR000361 FeS cluster biogenesis
TCONS_00023273	0.00153126	0.000523146	1.31569	2.68669	1.93085	2.8499	1.00782	0.911658	0	5.66683	0.257046	Solyc04g049930	Unknown Protein
TCONS_00023301	0	0	0.212343	0	0	2.52812	4.30748	2.38934	1.60566	11.9058	3.28405	Solyc04g050560	Glutathione S-transferase IPR010987 Glutathione S-transferase, C-terminal-like
TCONS_00025996	0	2.67173	0	2.38774	3.61205	2.03058	0	0	0	3.00568	0	Solyc04g051280	F16G16.9 protein (Fragment)
TCONS_00023508	0.681476	0	0	0.134534	0	0	0.000462958	3.04838	2.74122	0.197416	43.0379	Solyc04g054820	2 3-bisphosphoglycerate-dependent phosphoglycerate mutase IPR005952 Phosphoglycerate mutase 1
TCONS_00026127	2.63673	0	0	0	11.5868	2.35801	4.52958	3.33329	3.57705	5.28868	0.820371	Solyc04g055010	Copper chaperone SCO1 IPR003782 Copper chaperone SCO1_SenC
TCONS_00023530	0.00158083	0.00499135	0.000882995	0	0	1.46596	0.00948631	0	6.51281	196.637	4.44916	Solyc04g055120	Uncharacterized ABC transporter ATP-binding protein sll0182 IPR010509 ABC transporter, N-terminal
TCONS_00026170	0.000551845	0.000683079	0	0	2.25475	0.000304896	4.55888	0	1.42957	1826.07	2.65557	Solyc04g056650	ABC transporter ATP-binding protein IPR003439 ABC transporter-like
TCONS_00026180	0	0	0	0	0	0	5.83436	3.8729	0.110019	#DIV/0!	#DIV/0!	Solyc04g057790	HAT family dimerisation domain containing protein IPR008906 HAT dimerisation
TCONS_00023601	0.0141433	4.59274	0	0.0982886	0.0018085	0.00157676	3.50358	0	0.252984	0.02207	36.9472	Solyc04g057880	Histone-lysine N-methyltransferase IPR001214 SET
TCONS_00023619	2.41502	0.752012	2.35522	0.696918	0.562451	1.99714	3.92001	4.3852	5.88353	0.589707	4.35704	Solyc04g058000	Laccase IPR001117 Multicopper oxidase, type 1
TCONS_00023621	1.23182	0	0	0.614334	0	5.77054	9.26644	16.6838	10.3812	5.18328	5.69024	Solyc04g058030	Carboxyl-terminal proteinase IPR004314 Protein of unknown function DUF239, plant
TCONS_00023637	0	0	0.000609381	0	1.17944	0.00946031	4.73188	5.74929	0.236336	1951	9.01464	Solyc04g058140	GTPase obg IPR014100 GTP-binding protein Obg_CgtA
TCONS_00026260	0	19.7329	0	0	0	0	0	0	0	0	#DIV/0!	Solyc04g064480	Unknown Protein
TCONS_00023708	0.57197	3.58429	4.21994	2.77551	3.54094	3.89929	0	0.0216151	0.686313	1.21962	0.0692978	Solyc04g064850	Transmembrane protein 34 IPR005178 Protein of unknown function DUF300
TCONS_00026320	8.38055e-05	6.29884	1.17546	1.63775	1.70753	0.41194	0	0.00023634	0	0.50268	6.29029e-05	Solyc04g070970	ABC transporter G family member 22 IPR003439 ABC transporter-like
TCONS_00023794	5.89593	9.62425	0	14.134	2.38389	0.0292551	3.43578	0.000347242	0.0204025	1.06617	0.20889	Solyc04g071540	Sterol 3-beta-glucosyltransferase IPR004276 Glycosyl transferase, family 28
TCONS_00026376	0	5.07893	0	0.00674201	3.06901e-05	0	0.00140977	3.67165	4.93153	0.00133349	1270.48	Solyc04g071660	Unknown Protein
TCONS_00026400	6.36396	23.9903	3.56786	3.04279	66.6901	4.53781	6.70119	3.63014	0.796441	2.18945	0.149827	Solyc04g071990	Tomato GIGANTEA 1
TCONS_00023848	0	0	0	0.00163029	0	0	3.60622	0.00240502	0	#DIV/0!	2213.49	Solyc04g072020	Choline kinase IPR002573 Choline_ethanolamine kinase
TCONS_00023860	0.976319	0	0.916568	3.2768	5.40467	3.18872	2.68221	4.54925	3.30225	6.27094	0.887409	Solyc04g072140	tRNA pseudouridine synthase IPR001406 Pseudouridine synthase I, TruA
TCONS_00023900	8.4789	8.26144	2.09964	0.00205041	135.811	10.7386	7.80781	9.03498	1.23525	7.77876	0.123356	Solyc04g072460	BZIP transcription factor IPR011616 bZIP transcription factor, bZIP-1
TCONS_00023938	8.99815	3.9522	0	7.41228	0.0784345	0.618055	1.37643	0	0.497032	0.626143	0.231041	Solyc04g072760	High affinity sulfate transporter 2 IPR001902 Sulphate anion transporter
TCONS_00023989	0	0.00363162	0.561601	2.96372	1.45767	12.0691	9.9057	15.5663	8.0135	29.1747	2.03059	Solyc04g074110	Acetyl xylan esterase A IPR005181 Protein of unknown function DUF303, acetylesterase putative
TCONS_00024032	0.000431132	0.00097382	12.9652	4.74855	2.50383	0.000421899	0.00111954	0.000331401	0.00360017	0.559345	0.000696436	Solyc04g074530	Alcohol dehydrogenase 1 IPR002085 Alcohol dehydrogenase superfamily, zinc-containing
TCONS_00024044	0	9.15009	0.000172984	2.26935	6.08725	0.00110704	0.000469955	1.93308	0	0.913384	0.231349	Solyc04g074630	Seryl-tRNA synthetase IPR018156 Seryl-tRNA synthetase, class IIa, C-terminal
TCONS_00026572	2.93247	0	0.00129432	1.26496	0	6.74726	0.785628	0.0158527	0	2.73104	0.100032	Solyc04g074810	BHLH transcription factor IPR011598 Helix-loop-helix DNA-binding
TCONS_00024113	0.000422632	0	4.71186	4.79386	10.9933	4.65976	8.59818	12.4615	10.6212	4.33907	1.54942	Solyc04g076340	Unknown Protein
TCONS_00026650	0	0	0	0	0.00459361	0.495666	4.13157	0	1.66739	#DIV/0!	11.5919	Solyc04g076540	Aberrant pollen transmission 1 IPR019443 Protein of unknown function FMP27, domain-6, C-terminal
TCONS_00026655	4.91575	0.298119	6.7671	1.0068	1.3098	0.114796	2.69515	0	0.0524685	0.202938	1.13006	Solyc04g076570	Crt homolog 3
TCONS_00026702	0	0	0	0.904175	0	0	0	3.65908	0	#DIV/0!	4.04687	Solyc04g076830	Phosphoglycerate mutase-like protein IPR013078 Phosphoglycerate mutase
TCONS_00024171	3.92896	0	0	0	0	0.00105546	0	1.13258	0	0.000268636	1073.07	Solyc04g076910	Symplekin
TCONS_00026706	1.6373	0	0	2.7731	1.2516	3.59943	0.000383785	6.02342	1.39372	4.65653	0.972901	Solyc04g076920	Galactosylgalactosylxylosylprotein 3-beta-glucuronosyltransferase 1 IPR005027 Glycosyl transferase, family 43
TCONS_00026714	0	0	0.000943445	0	0.000896477	0.268182	2.50942	4.58222	6.47113	285.208	50.4045	Solyc04g076960	Sucrose transporter IPR005989 Sucrose_H+ symporter, plant
TCONS_00024188	3.33119	0.000336795	2.36195	4.45972	22.0316	0.000713057	2.34918	1.20683	0.011254	4.65305	0.134654	Solyc04g077010	Receptor like kinase, RLK
TCONS_00024210	11.6238	3.98918	7.38762	10.8246	7.06864	1.46037	0.000103015	0	0.218068	0.841439	0.0112729	Solyc04g077210	Knotted-like homeobox protein IPR005541 KNOX2
TCONS_00024327	0.266966	3.57759	0	0	0	0	0	3.95388	1.57989	0	#DIV/0!	Solyc04g078680	RING-finger protein-like IPR018957 Zinc finger, C3HC4 RING-type
TCONS_00026900	66.4468	14.3215	63.25	39.3096	36.5498	0.002435	0	0	0	0.526751	0	Solyc04g079210	Patatin-like protein 1 IPR016035 Acyl transferase_acyl hydrolase_lysophospholipase
TCONS_00024419	1.21645	6.26459	3.39857	0	0.0318723	2.59505	2.21286	0	6.81731	0.241454	3.43755	Solyc04g079690	Receptor-like protein kinase 2 IPR002290 Serine_threonine protein kinase
TCONS_00024425	4.29867	2.05187	9.59023	1.28941	7.93618	1.21553	0	0.494865	0.326787	0.654995	0.0786939	Solyc04g079760	Os07g0656700 protein (Fragment) IPR005134 Uncharacterised protein family UPF0114
TCONS_00024427	4.10221	2.06075	7.08436	1.29505	12.2531	0.0026395	0	0.00255143	0.00249469	1.02291	0.000372386	Solyc04g079820	Inositol 5-phosphatase 4 IPR000300 Inositol polyphosphate related phosphatase
TCONS_00024454	0.00632782	15.042	12.6419	4.78783	0.0029193	0.00202123	10.7421	3.16045	1.46861	0.173085	3.20716	Solyc04g080020	Acyltransferase family protein IPR002123 Phospholipid_glycerol acyltransferase
TCONS_00024483	19.3338	7.31978	13.6779	13.3777	22.2914	5.73467	1.44589	3.95414	2.13198	1.02659	0.181916	Solyc04g080380	Unknown Protein
TCONS_00024516	0	0	0	2.42797	0	4.12199	0	0	0.510266	#DIV/0!	0.0779037	Solyc04g080670	Inositol pentakisphosphate 2-kinase IPR018009 Inositol-pentakisphosphate 2-kinase, metazoa
TCONS_00024525	0	0	0	0.199948	0.141537	2.0367	5.41755	4.10459	2.72148	#DIV/0!	5.1483	Solyc04g080840	Beta-galactosidase IPR001944 Glycoside hydrolase, family 35
TCONS_00024557	0.00152127	0.00935867	0	0	0.0423795	0.0249328	4.67151	0	9.914	6.18683	216.684	Solyc04g081170	GAGA-binding transcriptional activator IPR010409 GAGA binding-like
TCONS_00024657	6.0031	8.85077	3.4761	0.932426	0.287129	3.08493	2.03548	6.69243	4.0949	0.234833	2.97894	Solyc04g082090	Alpha-amylase IPR013775 Alpha-amylase, plant
TCONS_00024698	2.42701	0.262547	0.00411518	0.000241473	0.00120903	0.0136716	2.17789	1.77783	0.000328592	0.00561394	261.607	Solyc04g082450	Unknown Protein
TCONS_00024712	0	0	0.000316786	0.00233801	3.95957	1.39327	4.63103	0.993269	3.84478	16904.7	1.76821	Solyc04g082570	U-box domain-containing protein IPR011989 Armadillo-like helical
TCONS_00024730	1.76435	14.6715	1.97591	10.1027	7.60613	0	0.550276	0.0293373	2.63262	0.961822	0.181392	Solyc04g082660	Peptidyl-prolyl cis-trans isomerase IPR001179 Peptidyl-prolyl cis-trans isomerase, FKBP-type
TCONS_00027385	4.96155	5.1911	3.96567	2.97856	8.26824	1.076	0.498651	0.123848	2.56353e-05	0.872823	0.0505181	Solyc05g005330	Cc-nbs-lrr, resistance protein with an R1 specific domain
TCONS_00029638	0.335534	0	0.0166831	0.00150908	0.0022568	0.00101178	4.84757	9.17793	0.0196749	0.0135645	2939.76	Solyc05g005620	RNA-binding protein 25 IPR002483 Splicing factor PWI
TCONS_00029641	0.00394324	0.145263	0	0	2.10102	1.20286	0	0	0.959609	22.143	0.290449	Solyc05g005640	PHD finger family protein _ methyl-CpG binding domain-containing protein (ISS) IPR019787 Zinc finger, PHD-finger
TCONS_00029675	29.7288	49.6472	34.5384	49.0889	23.9619	14.5203	3.88568	7.3467	6.73743	0.768745	0.205203	Solyc05g006050	Cyclin D1 IPR015451 Cyclin D
TCONS_00027463	1.52188	0	17.3624	0.0116982	4.97265	1.8779	0.00528583	0.0291956	0.560061	0.363384	0.0866396	Solyc05g006090	Phosphoglycerate mutase IPR002156 Ribonuclease H
TCONS_00027473	2.8593	0.000202476	6.43116	0.000725434	0.654863	1.28114	0	0.0077567	0.000963982	0.20846	0.00450279	Solyc05g006200	tRNA (Guanine-N(1)-)-methyltransferase IPR003402 Protein of unknown function Met10
TCONS_00027497	6.64778	0.0130625	0	0	0	0	0	0	0.00027765	0	#DIV/0!	Solyc05g006470	Actin-related protein 2_3 complex subunit 1B IPR017383 Actin-related protein 2_3 complex, subunit 1
TCONS_00029732	12.6219	0.0032563	15.3652	0.165961	0.00101069	3.09411	0.0528352	1.31285	3.84769	0.116507	1.59866	Solyc05g006540	Paired amphipathic helix protein SIN3 IPR013194 Histone deacetylase interacting
TCONS_00027543	4.14439	3.51473	2.82876	2.51416	3.61135	1.33029	1.67615	9.70326e-06	0	0.710897	0.224813	Solyc05g006930	5_apos-AMP-activated protein kinase subunit beta-2
TCONS_00027550	5.29094	4.94813	4.73946	4.19932	5.97162	0.783343	0.26688	0.253598	0.695605	0.731332	0.111014	Solyc05g006990	Nitrate transporter IPR000109 TGF-beta receptor, type I_II extracellular region
TCONS_00029824	0	2.47658	0.00566926	4.28719	0	12.4409	3.6582	6.14614	7.61348	6.73909	1.04123	Solyc05g007270	Uncharacterized plant-specific domain TIGR01589 family protein IPR006476 Conserved hypothetical protein CHP01589, plant
TCONS_00027612	18.5062	7.02653	52.7742	0	436.584	2.52522	0.443503	1.69042	1.15199	5.60754	0.00748313	Solyc05g007770	NAC domain transcription factor protein
TCONS_00027638	18.1752	3.66154	26.4391	14.5215	24.9668	3.98323	0.250106	0.476039	1.1465	0.900482	0.0430775	Solyc05g007980	High affinity sulfate transporter 2 IPR001902 Sulphate anion transporter
TCONS_00029898	3.20382	0	0.000110363	0	0	0	0	0	0	0	#DIV/0!	Solyc05g007990	Uridine kinase IPR006083 Phosphoribulokinase_uridine kinase
TCONS_00027655	0	12.7602	0	0.00221902	0.00205534	0.20586	0.874939	0.000719208	4.1879	0.016468	24.0968	Solyc05g008090	Os02g0200800 protein (Fragment) IPR009675 Targeting for Xklp2
TCONS_00029956	0	1.78997	2.19438	3.10341	7.46225	0.497073	0	0	0	2.77655	0	Solyc05g008770	Amino acid permease IPR002293 Amino acid_polyamine transporter I
TCONS_00027738	6.66779	2.97308	0.687638	3.12323	11.2484	2.40914	0.00326455	0.00130036	0.296403	1.6247	0.0179353	Solyc05g008940	Receptor-like kinase IPR002290 Serine_threonine protein kinase
TCONS_00027763	0	0	0	0	0	0	0	5.1906	3.51459	#DIV/0!	#DIV/0!	Solyc05g009160	Chaperone protein dnaJ 15 IPR003095 Heat shock protein DnaJ
TCONS_00030009	0.0029317	1.94973	0.0777825	0.0104001	1.74632	8.29292	27.1978	25.8406	19.7628	4.94948	7.24416	Solyc05g009320	LOB domain protein 42 IPR004883 Lateral organ boundaries, LOB
TCONS_00030044	0	0	0	3.92336	0	0.0052558	0.562561	0.286601	0.365214	#DIV/0!	0.30911	Solyc05g009630	Disease resistance protein
TCONS_00027828	0.000154116	0.00213671	1.16433	0.000558237	2.07108	3.36237	6.09426	6.01379	4.7519	4.6579	3.10267	Solyc05g010120	Phospholipid-transporting ATPase IPR006539 ATPase, P-type, phospholipid-translocating, flippase
TCONS_00030114	0	0.00987397	0.00167284	0	0	0	0	0	6.49359	0	#DIV/0!	Solyc05g010140	Receptor-like protein kinase At5g59670 IPR002290 Serine_threonine protein kinase
TCONS_00030140	0	0	0	0	21.965	0	0	0	0	#DIV/0!	0	Solyc05g010470	Unknown Protein IPR010683 Protein of unknown function DUF1262
TCONS_00027867	7.33101	11.1154	0	7.79718e-05	0	90.2014	29.0567	78.6918	64.8355	4.88992	1.91332	Solyc05g010580	Unknown Protein
TCONS_00027895	3.39758	0.401201	0.735457	0.669496	0.000956688	0.000356971	0	0.000244459	0.000240518	0.147943	0.000722973	Solyc05g011960	Heat shock protein binding protein IPR001623 Heat shock protein DnaJ, N-terminal
TCONS_00027937	0.000253914	0	0	0.069704	3.81505	6.99261	2.82018	0	0.0598555	42838.8	0.264773	Solyc05g012220	Magnesium transporter MRS2-5 IPR002523 Mg2+ transporter protein, CorA-like
TCONS_00030301	0	1.39773	0	0	0.00807979	0	0.704393	0	0.687263	0.00578065	172.239	Solyc05g012780	cDNA clone J075153F01 full insert sequence IPR009769 Protein of unknown function DUF1336
TCONS_00027999	1.32247	1.5083	1.72335	4.97091e-05	0.153186	0.465165	0.14204	0.134708	0.153029	0.135789	0.694981	Solyc05g012890	Cc-nbs-lrr, resistance protein with an R1 specific domain
TCONS_00028005	0	0.711812	0	0.0135324	0	5.62024	5.2247	3.70073	8.70396	7.91469	3.12923	Solyc05g012940	Ribonuclease H2 subunit B IPR019024 Ribonuclease H2, subunit B
TCONS_00028074	24.4886	19.3926	18.7384	15.6735	150.273	2.19799	0.00122569	0.00198307	0.00174685	2.68517	2.94723e-05	Solyc05g013530	Octicosapeptide_Phox_Bem1p domain-containing protein IPR000270 Octicosapeptide_Phox_Bem1p
TCONS_00030396	7.18155	6.71504	0.911362	3.04253	38.8265	4.17588	0.00429207	3.47895	0.773558	3.10947	0.0924489	Solyc05g013750	Dual specificity phosphatase 4 IPR020422 Dual specificity phosphatase, subgroup, catalytic domain
TCONS_00028131	0	0	0	0	0	0	0.658625	3.40341	0	#DIV/0!	#DIV/0!	Solyc05g014190	CAAX amino terminal protease family protein IPR003675 Abortive infection protein
TCONS_00030442	4.57264	0	3.96072	0.00749845	0.00439065	0	0.00619686	6.42829	0.00116484	0.00139325	541.307	Solyc05g014200	Myosin-like protein
TCONS_00028163	2.57986	2.97969	0	0	0	0	0	0	0	0	#DIV/0!	Solyc05g014480	Glyceraldehyde-3-phosphate dehydrogenase IPR000173 Glyceraldehyde 3-phosphate dehydrogenase
TCONS_00028189	5.77818	0.00998484	1.79745	0.481116	0	1.11559	0	1.66323	0.347151	0.210491	1.25908	Solyc05g014700	Acid phosphatase_vanadium-dependent haloperoxidase related IPR003832 Acid phosphatase_vanadium-dependent haloperoxidase related
TCONS_00028193	0	0.000464878	1.38125	0.0018644	0.275272	9.88598	5.2813	2.78285	0.00564958	7.35544	0.794028	Solyc05g014710	Remorin family protein IPR005516 Remorin, C-terminal region
TCONS_00030561	0	0.583245	0	0.687379	1.63372	2.18714	1.49213	2.01295	1.66257	7.72958	1.14627	Solyc05g015510	Squamosa promoter-binding-like protein 11 IPR004333 Transcription factor, SBP-box
TCONS_00028265	6.26523	5.37811	5.9913	2.88977	52.9626	2.61275	4.16152	2.83306	4.21518	3.31536	0.191734	Solyc05g015610	Histidine kinase cytokinin receptor IPR006189 CHASE
TCONS_00028286	19.1965	13.6902	19.9912	9.06842	3.57537	4.93701	1.15852	0.000154903	0.259218	0.332479	0.0806501	Solyc05g015840	Squamosa promoter-binding protein IPR004333 Transcription factor, SBP-box
TCONS_00028305	0	1.54699	0	0.00135241	3.99125	5.83234	1.19105	5.12607	1.33508	6.35101	0.778854	Solyc05g016030	Palmitoyltransferase erf2 IPR001594 Zinc finger, DHHC-type
TCONS_00028361	4.84598	0.555277	0	0	2.15734	0	0	0	0	0.399414	0	Solyc05g017840	Unknown Protein
TCONS_00030734	0	0.00103735	7.73556	0	0.000649471	0.00266234	0.00183106	2.95983	0.00234733	0.000428071	894.981	Solyc05g018620	Regulator of chromosome condensation (RCC1)-like protein IPR009091 Regulator of chromosome condensation_beta-lactamase-inhibitor protein II
TCONS_00030744	0.00331514	0.00157966	0.00309472	0.00324624	0.00464728	0.00328991	0.0032995	7.77184	0.0027091	1.39976	695.48	Solyc05g018700	Protein disulfide isomerase IPR013766 Thioredoxin domain
TCONS_00030750	3.24951	0	0	0	1.01674	0	0	0	13.3344	0.31289	13.1149	Solyc05g018730	Unknown Protein
TCONS_00028450	26.3745	21.7182	25.1703	15.3897	30.851	21.6636	13.4775	0.00640148	0.0178249	0.926857	0.198835	Solyc05g018810	Nucleosome assembly protein 1-like protein 2
TCONS_00030819	0	0	1.87132	0	8.75305	0	0	0	2.60895	4.67747	0.298062	Solyc05g021560	Sister-chromatide cohesion protein 3
TCONS_00030821	0	10.105	0	0	18.1748	0	0	0	0	1.79859	0	Solyc05g021580	Unknown Protein
TCONS_00028506	0	0	0	0	0	0	0	1.68131	2.81113	#DIV/0!	#DIV/0!	Solyc05g023740	MEI2-like RNA binding protein IPR007201 RNA recognition motif 2
TCONS_00030834	5.64984	0.00385055	1.33608	0	0.226406	0	0	0	0.022379	0.032391	0.0988446	Solyc05g023770	Unknown Protein
TCONS_00028639	2.36739	1.31808	6.53665e-05	0.781478	1.54096e-05	2.71043e-05	0	0	0	0.212051	0	Solyc05g026360	N-myc downstream regulated (Fragment) IPR015511 Pollen specific protein SF21
TCONS_00030963	0.39077	2.99646	0	2.04621	6.10831	0.138016	0	0.224064	0.154935	2.44818	0.0457036	Solyc05g026490	Phosphoglucomutase_phosphomannomutase family protein IPR016055 Alpha-D-phosphohexomutase, alpha_beta_alpha I, II and III
TCONS_00031019	0	0	0	0	0	0	1.08593	2.26447	0	#DIV/0!	#DIV/0!	Solyc05g041450	Unknown Protein
TCONS_00028841	7.17868	15.1649	17.3734	26.4734	0	134.993	119.167	241.497	218.573	4.06542	3.58735	Solyc05g045670	Glucose-6-phosphate_phosphate translocator 2 IPR004696 Tpt phosphate_phosphoenolpyruvate translocator
TCONS_00028960	10.2869	0.00829383	0	3.13756	0.00152556	15.6638	0.5532	0.0209937	0.0416506	1.82638	0.0327526	Solyc05g050280	GH3 family protein IPR004993 GH3 auxin-responsive promoter
TCONS_00028976	1.22228	0.000354283	0	0.0050907	16.5683	2.90664	2.08549	0	0.000145289	15.9328	0.107065	Solyc05g050380	Cyclic nucleotide-gated ion channel 1 IPR000595 Cyclic nucleotide-binding
TCONS_00029002	0.000237791	4.51763	0.000205425	9.50659	0.000224783	11.0924	14.5385	20.9054	11.5113	4.55929	2.27947	Solyc05g050770	Serine carboxypeptidase 1 IPR001563 Peptidase S10, serine carboxypeptidase
TCONS_00029004	2.05317	1.63856	0.929251	0	0.242499	0	0	0	0	0.0524778	0	Solyc05g050780	Serine carboxypeptidase 1 IPR001563 Peptidase S10, serine carboxypeptidase
TCONS_00029015	8.03748	0	0	3.88873	0.437946	1.58929	0	0	0	0.736047	0	Solyc05g050900	Spindle and kinetochore-associated protein 1 homolog IPR009829 Protein of unknown function DUF1395
TCONS_00029034	0	0.0376458	0	3.67821	0.0944484	1.21027	13.3057	14.4669	8.83523	132.363	7.34665	Solyc05g051010	Dihydroflavonol 4-reductase family-binding domain
TCONS_00031346	51.8337	128.396	39.2217	72.1641	265.121	20.9531	22.8286	7.84119	4.75195	1.63243	0.0988776	Solyc05g051740	Unknown Protein
TCONS_00031368	11.7618	0	0	0	0	0	13.1362	0	0.76632	0	#DIV/0!	Solyc05g051990	Unknown Protein
TCONS_00031393	39.2019	21.32	63.6253	9.91283	79.1295	2.427	0	0	1.1738e-05	0.736781	1.28327e-07	Solyc05g052280	Peroxidase IPR002016 Haem peroxidase, plant_fungal_bacterial
TCONS_00031396	83.3925	30.0676	40.9434	56.5357	25.8506	4.88002	0.429529	0.409186	0.278984	0.565184	0.0128079	Solyc05g052300	Amino acid transporter IPR013057 Amino acid transporter, transmembrane
TCONS_00029170	0.222616	0.221391	0.0022809	0.00475621	6.51679	0.00572737	8.0207	24.2395	15.1908	14.6257	7.26965	Solyc05g052310	Alpha-soluble NSF attachment protein IPR000744 NSF attachment protein
TCONS_00029175	0.000543984	0	0.0530573	3.00818	2.47116	0	0	0.392891	0	102.224	0.0717041	Solyc05g052360	Laccase IPR011707 Multicopper oxidase, type 3
TCONS_00031476	0	0	0.00669959	3.75378	0.0247846	6.46602	1.31624	1.64412	3.68916	1529.14	0.649077	Solyc05g052920	Folylpolyglutamate synthase IPR001645 Folylpolyglutamate synthetase
TCONS_00031483	1.03193	3.57154e-05	0.63973	3.55568	0.185728	4.97134	2.21789	1.27524	3.03013	5.21192	0.748703	Solyc05g052950	Regulator of chromosome condensation RCC1 domain-containing protein IPR009091 Regulator of chromosome condensation_beta-lactamase-inhibitor protein II
TCONS_00029236	2.97684	3.20584	2.37347	0.000276413	0.824724	0	0.000470933	0	1.83803	0.0964219	2.22848	Solyc05g053130	WD-40 repeat protein IPR017986 WD40 repeat, region
TCONS_00031581	9.93625	33.7448	4.69024	54.4993	0	920.489	3452.9	1594.94	1941.52	20.1563	7.16866	Solyc05g054090	Unknown Protein
TCONS_00029347	0	7.26786	9.84505	0	12.1485	0.145941	0	2.8878	0	0.718431	0.234887	Solyc05g054150	Ras-related protein Rab-25 IPR015595 Rab11-related
TCONS_00029371	0	0	9.00569	0	0.248919	0	4.34618	0	0	0.0276402	17.4602	Solyc05g054310	Translation initiation factor 2 gamma subunit IPR015256 Initiation factor eIF2 gamma, C-terminal
TCONS_00029393	0	0.0118456	0.000905681	9.26222	2.55201	2.95435	2.82641	3.8917	3.44826	1158.2	0.688378	Solyc05g054570	CRAL_TRIO domain containing protein expressed IPR001251 Cellular retinaldehyde-binding_triple function, C-terminal
TCONS_00029448	0.000124544	0.000116512	0.000245314	0.000363948	1.66686e-05	0.00012145	2.41914	0.706246	0.607054	1.03227	7434.15	Solyc05g054930	Centromere protein-like IPR009053 Prefoldin
TCONS_00031676	0	3.691	0.00596907	0.000513762	0.00497127	0.00068144	0.00205446	2.30377	0.750796	0.00166798	495.684	Solyc05g055010	RNA-binding protein IPR015464 RNA recognition motif-related
TCONS_00029481	0.000360716	2.29116	8.8106	0.00749713	0.0080998	0.00174831	5.42672	0.000370227	6.65813	0.00156234	696.746	Solyc05g055360	Unknown Protein
TCONS_00031780	11.2765	8.05384	18.3975	9.65672	116.55	7.94193	5.23141	11.3611	7.2144	3.55569	0.177467	Solyc05g055910	Genomic DNA chromosome 5 P1 clone MRH10 IPR009291 Protein of unknown function DUF946, plant
TCONS_00031801	9.83284	6.60045	4.7353	5.59575	7.98286	4.09027	0.000190294	0	2.09788	0.834674	0.118744	Solyc05g056040	Auxin response factor 14 IPR003340 Transcriptional factor B3
TCONS_00031820	0	0.0134668	0.00375099	0.000547966	0.00140318	0.0702546	3.12383	0.000902921	0.000463175	4.19367	43.2818	Solyc05g056210	Methyltransferase like 3 IPR007757 MT-A70
TCONS_00029561	2.05238	2.50047	0.407329	5.4358	0.286903	0.018462	0.0091026	25.2064	26.3755	1.15745	8.98616	Solyc05g056400	Protein disulfide isomerase IPR005792 Protein disulphide isomerase
TCONS_00029574	0	0	0	0	0	0	0.951728	3.5173	0	#DIV/0!	#DIV/0!	Solyc05g056590	Regulator of chromosome condensation RCC1 domain-containing protein IPR009091 Regulator of chromosome condensation_beta-lactamase-inhibitor protein II
TCONS_00031991	0.0150298	0	0	0	0	0.00291964	5.95043	1.29662	4.97746	0.194257	4186.99	Solyc06g005590	Telomere repeat-binding protein 5 IPR001005 SANT, DNA-binding
TCONS_00034844	10.7047	18.0567	12.8415	18.7981	30.0862	2.65917	0	0.923706	1.05332	1.23894	0.0383565	Solyc06g007160	NADH dehydrogenase IPR013027 FAD-dependent pyridine nucleotide-disulphide oxidoreductase
TCONS_00034896	0	1.74111	2.04252	1.64586	1.55647	1.1619	0	0.00143229	0.533788	1.15345	0.122638	Solyc06g007600	Unknown Protein
TCONS_00034923	10.2344	1.66433	3.0621	7.21437	2.41123	11.4592	0.503086	0	0	1.40933	0.0238601	Solyc06g007840	Auxin signaling F-box 2 (Fragment)
TCONS_00034944	0.0343192	2.17784	5.63301	3.30273	4.48416	2.12984	1.01295	0	0.644226	1.26406	0.167109	Solyc06g008030	BHLH transcription factor IPR011598 Helix-loop-helix DNA-binding
TCONS_00032131	15.3594	3.76515	0.00272772	2.43128	0	0.759125	3.72019	4.29442	0	0.166799	2.5121	Solyc06g008290	Charged multivesicular body protein 2b IPR005024 Snf7
TCONS_00034989	4.94821	0.000119302	0.186031	0.000575423	0	0.167934	8.3735	0	6.83131	0.0328199	90.2312	Solyc06g008330	Serine_threonine-protein kinase 38 IPR002290 Serine_threonine protein kinase
TCONS_00035003	3.47738	2.97372	3.3962	3.38216	0.848584	3.40753	0.0494173	0.866749	0.774975	0.775672	0.221404	Solyc06g008450	Cc-nbs-lrr, resistance protein
TCONS_00032154	4.27391	0.000555155	0.00100817	1.42184	0	0.0462968	2.46979	5.82112	0.0741933	0.343386	5.69777	Solyc06g008490	Lysine-specific demethylase 5B IPR013129 Transcription factor jumonji
TCONS_00035063	0	7.08903	6.79364	3.00504	0	27.8135	100.61	100.704	73.8982	2.21993	8.93009	Solyc06g009080	Nucellin-like aspartic protease (Fragment) IPR001461 Peptidase A1
TCONS_00035064	0	1.52767	1.83853	0	0	0	0	0	0	0	#DIV/0!	Solyc06g009090	Nucellin-like aspartic protease (Fragment) IPR001461 Peptidase A1
TCONS_00032235	0.00361979	5.36004	0	3.6413	0.631067	0.0011762	0.00156015	0.184567	0.00140487	0.796759	0.0438821	Solyc06g009130	Sodium-calcium exchanger 3 (Fragment) IPR004837 Sodium_calcium exchanger membrane region
TCONS_00032238	20.6757	18.8766	21.2805	14.6855	46.4221	17.6203	5.10381	7.77284	1.88923	1.29417	0.187556	Solyc06g009170	Epoxide hydrolase 1 IPR000639 Epoxide hydrolase-like
TCONS_00035088	0.0284708	0.00340574	1.15634	2.59935	1.35966	0.997245	0.245472	0.230262	0.513824	4.17117	0.199658	Solyc06g009260	Unknown Protein
TCONS_00035153	0	0	0	0	0.000241857	2.57116	2.62996	2.00698	0.00010478	#DIV/0!	1.80331	Solyc06g010170	Lysine ketoglutarate reductase trans-splicing related 1 IPR007877 Protein of unknown function DUF707
TCONS_00032338	4.76758	5.54809	0	1.28798	0.33379	0.8393	0	1.91473	6.38483	0.238576	3.37234	Solyc06g011400	ATP-dependent chaperone ClpB IPR013093 ATPase associated with various cellular activities, AAA-2
TCONS_00035293	29.6674	4.86298	32.9101	0	0	4.53318	1.62696	10.2016	0	0.0672175	2.60933	Solyc06g034080	Unknown Protein
TCONS_00032488	0	3.02519	0	0	0	0.000131523	1.12496	0	8.31697e-05	4.34759e-05	8553.97	Solyc06g035440	Unknown Protein
TCONS_00035335	1.80027	4.80048	0.00039362	2.29519	0.000507667	271.145	385.372	542.495	299.402	41.4232	4.48825	Solyc06g035580	Choline dehydrogenase IPR012132 Glucose-methanol-choline oxidoreductase
TCONS_00032502	1.74228	0	3.26342	7.08557	0.360251	14.3536	13.9043	24.6603	15.7391	4.35492	2.49106	Solyc06g035610	RNA binding protein IPR012677 Nucleotide-binding, alpha-beta plait
TCONS_00032520	0.078016	0.0726519	0.0671855	2.22148	12.8767	1.57416	0.0781186	0.0660316	0.0730624	76.5301	0.0130283	Solyc06g035960	4-coumarate-CoA ligase-like protein IPR000873 AMP-dependent synthetase and ligase
TCONS_00035370	0	0.000625641	0	5.66221	0.00373537	0.0120912	0.0955012	4.10998	0.000111852	9075.55	0.740677	Solyc06g036080	Protein serine_threonine kinase IPR002290 Serine_threonine protein kinase
TCONS_00035409	0.0382249	9.67836	5.80836	3.49369	0.0376041	0.0382241	0	4.26197	5.73898	0.229921	2.80176	Solyc06g036580	U4_U6 small nuclear ribonucleoprotein Prp3 IPR013881 Pre-mRNA-splicing factor 3
TCONS_00032582	0.00612544	0.000940756	0	1.8671	4.84952	0	5.30148	3.25021	3.36035	950.528	1.77352	Solyc06g036720	HLA-B associated transcript 3 (Fragment) IPR019956 Ubiquitin subgroup
TCONS_00032624	0	0	0	0	0	4.04987	0	0.313608	0	#DIV/0!	0.0774366	Solyc06g042960	Genomic DNA chromosome 3 P1 clone MMF12
TCONS_00032645	7.16046	0	4.11025	0	0	0.974542	0	0	0	0.0864668	0	Solyc06g048460	Anaphase promoting complex subunit 1 IPR002015 Proteasome_cyclosome, regulatory subunit
TCONS_00032695	4.66472	5.55357	4.18691	3.25135	0.00244128	0	0	0	0	0.225876	0	Solyc06g048940	Transmembrane 9 superfamily protein member 1
TCONS_00035594	0	0	0	0.0888325	3.83298	0	0.000422331	0	0	#DIV/0!	0.000107688	Solyc06g050730	Genomic DNA chromosome 5 TAC clone K18I23 IPR006597 Sel1-like
TCONS_00032752	0.647932	0.31947	1.51991	1.29129	7.48039	1.21295	1.50128	2.90893	1.71219	4.01422	0.613182	Solyc06g050790	Amino acid transporter IPR013057 Amino acid transporter, transmembrane
TCONS_00032754	5.21657	6.2899	5.42335	6.52848	25.4592	1.1554	2.75833	0.749045	1.79294	1.95767	0.159922	Solyc06g050800	Amino acid transporter IPR013057 Amino acid transporter, transmembrane
TCONS_00035634	0.00130031	7.36705	13.1839	7.50704	9.10446	0.000151194	0.0382302	0.00192627	0.00283126	0.808264	0.00258781	Solyc06g051410	N-(5_apos-phosphoribosyl)anthranilate isomerase IPR011060 Ribulose-phosphate binding barrel
TCONS_00032827	7.0632	0.0682082	4.68519	12.1897	4.82159	3.32815	0.0144961	2.27383	0	1.72126	0.112507	Solyc06g051430	Transmembrane anterior posterior transformation protein 1 homolog IPR008010 Membrane protein,Tapt1_CMV receptor
TCONS_00032857	0	3.56837	0	0.879602	0.69009	0	0	0.000553817	0.000122978	0.43989	0.000431164	Solyc06g051900	Bifunctional folylpolyglutamate synthase + dihydrofolate synthase folC IPR001645 Folylpolyglutamate synthetase
TCONS_00032868	0	1.30747	0	2.46499	0.581538	2.90561	3.96745	4.25664	3.86056	4.55241	2.0303	Solyc06g052010	IQ-domain 21 IPR000048 IQ calmodulin-binding region
TCONS_00032953	0.0061953	0.00728315	0.00152111	0.00254032	0	0.000785444	3.25398	1.70555	0.00867643	0.221724	1493.85	Solyc06g053750	Ubiquitin carboxyl-terminal hydrolase family protein expressed IPR002083 MATH
TCONS_00035777	0	0.0854436	2.92189	2.56003	9.96683	6.74669	3.27723	2.01847	4.66669	6.40885	0.516894	Solyc06g053860	Alpha mannosidase-like protein IPR001382 Glycoside hydrolase, family 47
TCONS_00035785	0	0	2.23601	1.79824	21.9637	4.38855	18.4454	4.29693	7.32096	12.5896	1.06795	Solyc06g053960	Heat stress transcription factor A3-type, DNA-binding
TCONS_00032974	0	2.72046	0.00389139	0	0.0243701	0.00403391	0.0369925	3.35145	0.00488843	0.010426	119.467	Solyc06g054020	Helicase
TCONS_00032992	0	0	0	0	0	0.00192219	0	3.77032	0	#DIV/0!	1961.47	Solyc06g054140	Unknown Protein
TCONS_00032999	0	0.684551	1.59472	0	4.94769	0.304067	0.519128	0.495263	0	2.30414	0.193153	Solyc06g054240	5_apos-nucleotidase surE IPR002828 Survival protein SurE-like phosphatase_nucleotidase
TCONS_00033025	0	0	0	1.04209	1.34405	0.984767	1.88734	0.636376	0	#DIV/0!	0.748676	Solyc06g054480	Serine_threonine protein kinase-like IPR002290 Serine_threonine protein kinase
TCONS_00033050	5.55066	0	0	0.00138637	0	0	21.2716	9.05111	13.3953	0.000249767	31534.2	Solyc06g059740	Alcohol dehydrogenase 2 IPR002085 Alcohol dehydrogenase superfamily, zinc-containing
TCONS_00033073	1.72183	1.52267	3.00798	0.936433	0.304376	0.258476	0	0	0	0.23979	0	Solyc06g059930	Sesquiterpene synthase 1
TCONS_00033090	0	0.406021	2.70412	2.65735	1.03351	1.31754	0	0	0	1.61034	0	Solyc06g060060	NAD kinase IPR002504 ATP-NAD_AcoX kinase
TCONS_00035876	50.6322	22.2048	41.8701	18.1956	167.273	4.03275	2.39523	3.79335	3.12154	1.65205	0.0491296	Solyc06g060110	Amino acid permease IPR013057 Amino acid transporter, transmembrane
TCONS_00035895	10.2076	15.6946	3.57184	0	0	2.53657	6.65578	2.76115	2.54718	0.0860612	4.71665	Solyc06g060290	Protein disulfide isomerase IPR005792 Protein disulphide isomerase
TCONS_00033149	17.4636	12.1049	18.2541	11.4416	4.25091	9.76885	16.9585	66.8442	33.9176	0.532413	4.62349	Solyc06g060570	Ovarian cancer-associated gene 2 protein homolog IPR005645 Protein of unknown function DUF341
TCONS_00035964	0	4.03893	1.10607	0	0	0	0.000165823	0	0	0	#DIV/0!	Solyc06g060860	Unknown Protein
TCONS_00033249	0	0	0	0.850339	6.30433	0	0	0	0	#DIV/0!	0	Solyc06g062550	Phosphatase IPR016965 Pyridoxal phosphate phosphatase, PHOSPHO2
TCONS_00033254	5.48261	5.74918	3.88635	5.15333	2.5448	28.3201	56.0149	58.7327	44.8937	2.38245	4.43224	Solyc06g062600	Choline dehydrogenase IPR012132 Glucose-methanol-choline oxidoreductase
TCONS_00033272	8.52314	0.933141	2.7447	0.00168622	0	1.95214	0	0.342605	2.81106	0.160137	1.6141	Solyc06g062780	Phospholipid-transporting ATPase IPR006539 ATPase, P-type, phospholipid-translocating, flippase
TCONS_00033330	0.00332281	0	3.78748	0	0	0.837328	1.06908	0	0	0.220884	1.27678	Solyc06g063180	Glutamate-gated kainate-type ion channel receptor subunit GluR5 IPR017103 Ionotropic glutamate-like receptor, plant
TCONS_00033384	0	0	0	1.4849	0	0	0	5.15676	2.29855	#DIV/0!	5.02075	Solyc06g064840	Agamous MADS-box transcription factor IPR002487 Transcription factor, K-box
TCONS_00033424	0	0	3.39336	0	0.00113672	0.731909	0.000100389	1.05804	0	0.216024	1.44348	Solyc06g065350	Erythroid differentiation-related factor 1-like protein
TCONS_00036216	5.83953	0	0.00707548	0.000400734	0	0	0.0119207	1.09882	0.8	6.85413e-05	4768.1	Solyc06g065460	Os01g0873900 protein (Fragment) IPR007700 Protein of unknown function DUF668
TCONS_00036232	0	0.00377816	4.05937	0.00252963	0.00164994	0.000584437	4.77081	0.000775202	2.58381	0.00117249	1543.95	Solyc06g065540	Phosphatidylinositol-4-phosphate 5-kinase family protein IPR016034 Phosphatidylinositol-4-phosphate 5-kinase, core, subgroup
TCONS_00036250	0	0.635499	9.08983	2.32305	0	0.301692	8.55698	6.87032	11.1296	0.269887	10.1179	Solyc06g065690	Serine_threonine-protein phosphatase 2A regulatory subunit delta 1 isoform IPR002554 Protein phosphatase 2A, regulatory B subunit, B56
TCONS_00033546	25.6381	16.6852	36.7161	23.0003	121.756	0.00379298	5.20464	3.3836	3.9262	1.83149	0.0864495	Solyc06g066370	WRKY transcription factor 1 IPR003657 DNA-binding WRKY
TCONS_00036334	8.10915	2.06953	0.338837	0.342657	0	0	0	0	3.92142	0.0325796	11.4442	Solyc06g066470	Poly(A) polymerase polymerase
TCONS_00036341	0	2.8664e-05	2.1947e-05	2.99716e-05	8.74256	0	0	2.1188e-05	0	172741	2.42354e-06	Solyc06g066590	Cell number regulator 10 IPR006461 Protein of unknown function Cys-rich
TCONS_00033624	0	0	0	0	0.172397	35.3302	19.2384	80.6327	51.319	#DIV/0!	4.25856	Solyc06g068130	TPR domain protein IPR011990 Tetratricopeptide-like helical
TCONS_00033645	0	0	0	0	3.59924	2.52462	5.06692	0	2.60413	#DIV/0!	1.25265	Solyc06g068370	Unknown Protein
TCONS_00036437	7.92706	8.91972	8.27483	4.67407	33.5929	1.49072	2.82191	3.62286	1.6544	1.58261	0.203713	Solyc06g068540	Transcription regulatory protein SNF5
TCONS_00036455	0	6.30502	0	1.655	0	0	0	0	0	0.262489	0	Solyc06g068710	Ribosomal protein S27 IPR000592 Ribosomal protein S27e
TCONS_00033921	0	5.54636	0	0.0152902	0.0422448	0.00150114	6.02557	7.75213	3.05475	0.0106441	285.121	Solyc06g071780	Protein DEHYDRATION-INDUCED 19 homolog 5 IPR008598 Drought induced 19
TCONS_00036644	6.17673	1.48769	2.29905	1.35812	0.00100911	0.000493134	3.7186	0	0.691887	0.136461	3.24391	Solyc06g071900	Pentatricopeptide repeat-containing protein IPR002885 Pentatricopeptide repeat
TCONS_00033981	11.3063	5.21497	0.548427	1.30291	2.66962	0.00918114	0.56722	0	1.83945	0.233262	0.604431	Solyc06g072290	Protein Kinase interacting protein IPR011684 KIP1-like
TCONS_00036720	7.63651e-05	1.80834	0.00465857	0.756668	27.4071	4.11852	6.84984	6.09308	9.22005	17.8053	0.686537	Solyc06g073080	Flavonol synthase_flavanone 3-hydroxylase IPR005123 Oxoglutarate and iron-dependent oxygenase
TCONS_00036724	3.21984	22.5045	49.8228	8.42451	4.76064	0.000934087	0.0618187	18.8099	0.000777591	0.174541	1.43124	Solyc06g073120	Testis intracellular mediator protein IPR009292 Protein of unknown function DUF947
TCONS_00036731	0	0	0.476627	0.000759905	3.96491	2.60807	4.42741	5.84959	5.37196	13.7922	2.38053	Solyc06g073130	ProFAR isomerase associated family protein expressed IPR010759 ProFAR isomerase-like
TCONS_00036741	0	5.14769e-05	0	2.7791	0.129069	0.984542	1.64483	0	0.00043985	75620.5	0.422654	Solyc06g073160	Genomic DNA chromosome 5 P1 clone MNF13
TCONS_00034058	0.0026726	0	0	0	0	0	0	0	5.16126	0	#DIV/0!	Solyc06g073230	tRNA-dihydrouridine synthase 2-like protein IPR001269 tRNA-dihydrouridine synthase
TCONS_00036851	56.7189	48.4844	55.4319	57.7605	10.4548	453.205	879.393	1265.68	505.282	3.24599	5.08295	Solyc06g074260	Genomic DNA chromosome 5 P1 clone MWD9 IPR007608 Protein of unknown function DUF584
TCONS_00034236	1.9949	7.68971	0.000304527	0	0.00291205	0.00345987	0.00192016	0	0.00201914	0.000657922	0.618228	Solyc06g075110	Lysine ketoglutarate reductase trans-splicing related 1 IPR007877 Protein of unknown function DUF707
TCONS_00034249	6.97307e-05	3.92936	0	2.10573	5.21574	3.45667	0	1.2237	0	2.74293	0.113535	Solyc06g075310	Adenylate kinase isoenzyme 6
TCONS_00034257	0.000911167	0	0.674464	5.74839	4.06923	2.89275	4.44375	2.26741	3.72751	18.8197	0.821272	Solyc06g075400	V-type proton ATPase subunit a IPR002490 ATPase, V0_A0 complex, 116-kDa subunit
TCONS_00034265	0	0.000908526	0.119341	1.88929	0	0.00224245	4.91524	0	0	15.7301	2.59855	Solyc06g075520	Dehydroascorbate reductase 1 (Fragment) IPR010987 Glutathione S-transferase, C-terminal-like
TCONS_00034297	8.10018	0.0233712	0.022724	1.35257	22.9911	1.53314	0.000289564	0.0258354	1.91322	3.17652	0.0749453	Solyc06g075690	Auxin-regulated protein IPR010369 Protein of unknown function DUF966
TCONS_00034334	0.000741358	1.89003	3.61685	2.16559	0.0582455	0.418673	0.237636	0	0.154864	0.479791	0.148533	Solyc06g076130	Unknown Protein
TCONS_00034350	0	1.72791	0.000780236	0	0.0390731	0.000764509	2.16508	0	2.50205	0.023045	117.154	Solyc06g076270	Telomere repeat-binding protein 5 IPR001005 SANT, DNA-binding
TCONS_00037040	14.1846	3.3118	13.1556	3.22354	2.34498	0.666173	9.66015	14.3819	7.08649	0.203402	4.99279	Solyc06g076300	Pyrimidine 5_apos-nucleotidase IPR010237 Pyrimidine 5-nucleotidase
TCONS_00037076	7.73762	6.66939	8.75942	2.54117	8.53062	1.51932	0	0.989729	1.00902	0.543507	0.158743	Solyc06g076920	Undecaprenyl pyrophosphate synthase IPR001441 Di-trans-poly-cis-decaprenylcistransferase-like
TCONS_00034520	0.0205919	0	0.000441268	0.000574966	0	0.000469312	0	8.92552	0	0.0496491	8547.07	Solyc06g082810	Oligoribonuclease IPR006055 Exonuclease
TCONS_00037170	0.877927	0.0117737	0	0	0	0	0.00437211	1.64829	5.65912	0	#DIV/0!	Solyc06g082890	S-like RNase (Fragment) IPR001568 Ribonuclease T2
TCONS_00037180	36.781	42.3126	24.6345	63.8653	2.83691	243.967	511.368	529.566	398.385	2.99503	4.63296	Solyc06g083030	Serine carboxypeptidase 1 IPR001563 Peptidase S10, serine carboxypeptidase
TCONS_00037253	16.8763	44.9473	7.93327	30.0932	0.0013272	4.30489	2.03933	0.776859	2.91532	0.493133	0.166616	Solyc06g083650	GDSL esterase_lipase At5g33370 IPR001087 Lipase, GDSL
TCONS_00034640	0	3.5316	0	0.988969	0.00220053	4.00629	0.997056	0	0.00117464	1.41507	0.199748	Solyc06g083990	Cytosolic Fe-S cluster assembly factor NUBP1 homolog IPR019591 ATPase-like, ParA_MinD
TCONS_00039751	3.51399	0.000767882	0.00147253	0.0210623	0.00196129	0.00103793	0	0.0457017	0.000138277	0.00684299	1.90512	Solyc07g005030	Ribonuclease 3-like protein 3 IPR000999 Ribonuclease III
TCONS_00037430	0.0159342	0.00505491	0	0.00895852	0.00401128	0.0188829	8.30427	1.23963	0	1.51758	299.626	Solyc07g005590	Cyclic nucleotide gated channel IPR000595 Cyclic nucleotide-binding
TCONS_00039860	0.00104429	1.16456	3.24442	0	0	0.000375983	0	0.000469218	0	8.52564e-05	1.24798	Solyc07g005890	ATP-dependent RNA helicase IPR011545 DNA_RNA helicase, DEAD_DEAH box type, N-terminal
TCONS_00037482	1.42267	4.76962	8.28277	1.67175	0	0.000653412	0.000596663	0.0510331	0.0025088	0.115537	0.0323717	Solyc07g006160	AFG1-family ATPase IPR005654 ATPase, AFG1-like
TCONS_00037492	0	0	1.26715	0	0	0	0.00174192	13.6447	1.12935	0	#DIV/0!	Solyc07g006250	DNA-directed RNA polymerase III subunit RPC8 IPR013238 RNA polymerase III, subunit Rpc25
TCONS_00037521	7.80826	4.93807	7.43557	0	107.709	0	0.00198491	2.87076e-05	3.75185e-05	5.33691	1.90433e-05	Solyc07g006500	Alpha alpha-trehalose-phosphate synthase (UDP-forming) IPR001830 Glycosyl transferase, family 20
TCONS_00040029	0.366962	0	0	0	3.33722	0	0	0	0	9.09418	0	Solyc07g007840	Unknown Protein
TCONS_00040091	0.060847	0	3.90582	6.88026	29.165	7.81657	15.1176	9.35216	0.0160671	11.0576	0.558249	Solyc07g008320	Calcium-transporting ATPase 1 IPR006408 ATPase, P-type, calcium-transporting, PMCA-type
TCONS_00040133	0	1.22423	0.0034864	4.35787	1.89158	0.480265	0.0607709	0.763448	0.0054618	5.48149	0.123286	Solyc07g008670	AT1G74160 protein (Fragment)
TCONS_00037779	1.29441	0	0.00701183	0.639636	0.437845	2.47083	0.00380515	0	0.000259411	2.72649	0.00114549	Solyc07g008820	Os12g0554100 protein (Fragment) IPR004253 Protein of unknown function DUF231, plant
TCONS_00040192	0.961643	0	0.00259286	0.000631547	2.02664	2.73232	0	2.48924	0.000113548	4.93613	0.523018	Solyc07g009220	Pentatricopeptide repeat-containing protein IPR002885 Pentatricopeptide repeat
TCONS_00037846	3.70916	0	0	1.23804	3.68695	0.219085	0	0	0	1.38686	0	Solyc07g014680	Potassium transporter IPR003445 Cation transporter
TCONS_00037853	0.0038086	0.000668665	0.00375707	11.7627	0.000336441	16.1323	4.38598	0.00397026	0.571954	3387.69	0.177876	Solyc07g015860	Peptide deformylase IPR000181 Formylmethionine deformylase
TCONS_00037871	4.51101	0.592744	0.00672686	0.903976	0.00101129	0	0.544149	1.03868	0.705338	0.177085	2.5284	Solyc07g016080	Decarboxylase IPR000310 Orn_Lys_Arg decarboxylase, major region
TCONS_00040292	0	0	0	1.47551	0	3.05055	1.16573	1.45815	0.833119	#DIV/0!	0.763799	Solyc07g017260	tRNA pseudouridine synthase A IPR001406 Pseudouridine synthase I, TruA
TCONS_00040299	0	3.68561	5.59987	3.18958	8.19124	4.62794	1.05187	0.0148101	2.6189	1.72406	0.230223	Solyc07g017290	3-phosphoinositide-dependent protein kinase-1-like
TCONS_00040340	0	0	0	0	0	6.73148	3.9655	0.0190241	0.000404145	#DIV/0!	0.591984	Solyc07g017970	Thaumatin-like protein IPR001938 Thaumatin, pathogenesis-related
TCONS_00040353	10.006	3.97535	4.55155	0.00264144	4.59864	0.00705166	3.65623	0.000507746	4.5453	0.248657	1.77983	Solyc07g018100	GOP-1 (Fragment) IPR019155 Protein of unknown function FPL
TCONS_00040364	0.709859	5.22567	8.64115	1.94923	0.000822864	1.66411	3.00357	0	0.17814	0.247941	0.880345	Solyc07g018290	AP2-like ethylene-responsive transcription factor At1g16060 IPR001471 Pathogenesis-related transcriptional factor and ERF, DNA-binding
TCONS_00040455	4.46384	0.00295418	0	0	1.86901	0.70404	0	0.490986	0	0.57604	0.190819	Solyc07g021120	CST complex subunit CTC1
TCONS_00038053	76.9596	29.516	75.743	36.4276	84.0657	14.5187	10.3883	12.1563	2.62702	0.740934	0.18644	Solyc07g021340	Unknown Protein
TCONS_00040508	2.14678	0.538975	1.54055	0.00260324	0.00326479	0	0.49285	0.000176945	0.000363138	0.00138845	84.081	Solyc07g022910	Myosin heavy chain-like IPR008545 Protein of unknown function DUF827, plant
TCONS_00038198	0	0	0	2.09987	1.09987	0.926291	0	0	2.69517	#DIV/0!	0.653211	Solyc07g032260	Os01g0600300 protein (Fragment)
TCONS_00040681	0	0	2.74353	5.86413	5.35333	1.29589	1.92227	0	2.75043	4.56104	0.373417	Solyc07g039190	Unknown Protein
TCONS_00038266	0.000551707	6.56132	0	0.505404	0.000382474	0.793094	7.69776	0.09821	0.000321535	0.197944	6.00232	Solyc07g039500	Group II intron splicing factor CRS1-like IPR001890 RNA-binding, CRM domain
TCONS_00038284	15.2519	3.13825	9.86084	0	0	0	0	0	0	0	#DIV/0!	Solyc07g040660	Unknown Protein
TCONS_00038308	0.00238659	0.758927	0.00281085	0.172447	0.000748233	0.534521	0	4.3152	0.00583308	0.926179	6.1056	Solyc07g040980	Genomic DNA chromosome 5 P1 clone MWD9
TCONS_00038359	0	6.73134	0	0.00160167	1.49085	0	0	0	4.04897	0.221717	2.71297	Solyc07g041510	SH2 domain binding protein (Fragment) IPR011990 Tetratricopeptide-like helical
TCONS_00040805	0	0	0.0013262	0.000577509	0.00880181	0	4.14974	0.00313233	0.000852826	7.07233	442.86	Solyc07g041660	DENN domain containing protein expressed IPR001194 DENN
TCONS_00038378	0.0368283	6.11129	0	0	0.0488105	0	1.29239	0.000340827	2.82222	0.0079391	84.3046	Solyc07g041760	F-box_LRR-repeat protein 14 IPR006553 Leucine-rich repeat, cysteine-containing subtype
TCONS_00040827	44.7126	219.709	41.3222	29.2938	971.82	10.9513	67.5473	13.2415	8.26403	3.31017	0.0879912	Solyc07g041900	Cathepsin L-like cysteine proteinase IPR013128 Peptidase C1A, papain IPR000169 Peptidase, cysteine peptidase active site
TCONS_00038400	0.0118237	0.0503101	0.0148525	4.3709	2.23106	4.19475	8.25298	0	3.19727	140.242	1.06053	Solyc07g042080	Inter-alpha-trypsin inhibitor domain protein IPR002035 von Willebrand factor, type A
TCONS_00040931	0.00244579	9.53946	0.147239	2.44799	2.47756	0	0.00163119	0	0.00083898	0.508358	0.000501501	Solyc07g043270	Protein FAR1-RELATED SEQUENCE 4 IPR018289 MULE transposase, conserved domain
TCONS_00038610	2.11251	3.34925	3.92387	0.915831	12.3572	2.97946	0.00525064	0.00122299	1.8823	1.73164	0.116214	Solyc07g044990	Transmembrane protein 56 IPR006634 TRAM, LAG1 and CLN8 homology
TCONS_00038613	0	1.1902	0	0.362033	3.8121	0	0	0	0	3.50709	0	Solyc07g045030	NAC domain transcription factor protein
TCONS_00038622	0	5.95085	0.00117854	0.00045854	0	0	0.000429113	0.000250734	0.00106463	7.70393e-05	3.80442	Solyc07g045090	Alcohol dehydrogenase zinc-binding domain protein IPR002085 Alcohol dehydrogenase superfamily, zinc-containing
TCONS_00038653	9.31897	0.00166522	0.0679352	0.00352439	1.66864	0.00662133	12.0815	5.40239	0.00898736	0.178812	10.42	Solyc07g045290	Long-chain-fatty-acid--CoA ligase 3 IPR000873 AMP-dependent synthetase and ligase
TCONS_00038672	0	0	5.02985	0	0	0.991818	2.92516	0	0.000163276	0.197186	2.94946	Solyc07g045380	Pentatricopeptide repeat-containing protein IPR000547 Clathrin, heavy chain_VPS, 7-fold repeat
TCONS_00041015	25.3289	22.5478	20.2159	26.6324	63.9013	14.0445	10.182	4.32009	6.78933	1.53582	0.203593	Solyc07g045420	ABC-1 domain protein IPR004147 ABC-1
TCONS_00038678	0.000231876	2.36766	0	0.0407703	1.76102	2.10551	0	0.57218	0	1.65012	0.146439	Solyc07g045430	Nudix hydrolase 2 IPR000086 NUDIX hydrolase domain
TCONS_00041114	0.000325678	0.000848238	0.539101	1.56238	2.85842	1.0385	1.19834	1.00181	0.424927	10.1047	0.480845	Solyc07g049180	Receptor-like protein kinase At5g59670 IPR002290 Serine_threonine protein kinase
TCONS_00041145	0.00411409	0.00644013	0.006418	2.81241	5.51835	0.00649586	0.000583035	4.08012	5.5642	491.23	1.15684	Solyc07g049500	Argonaute 4-like protein IPR003165 Stem cell self-renewal protein Piwi
TCONS_00038777	0.087027	0.00616917	0.0197905	5.39678	252.782	7.21723	11.9791	5.75169	10.1988	2348.91	0.105237	Solyc07g049530	1-aminocyclopropane-1-carboxylate oxidase IPR005123 Oxoglutarate and iron-dependent oxygenase
TCONS_00041154	18.2537	5.00191	27.8024	9.60476	77.8891	6.21796	2.59119	1.50739	1.97868	1.8354	0.0648505	Solyc07g049560	Tyrosine phosphatase family protein IPR020428 Protein-tyrosine phosphatase, dual specificity phosphatase, eukaryotic
TCONS_00041178	11.1956	0.20283	0.00282187	0.000744748	0	0.000194525	0	0.609986	1.25352	8.23833e-05	1983.99	Solyc07g051940	Alpha-humulene_(-)-(E)-beta-caryophyllene synthase IPR005630 Terpene synthase, metal-binding domain
TCONS_00038838	0	1.56109	0	4.3211	1.61117	0	0.00167127	0.000100604	0	3.80008	0.000298684	Solyc07g052340	Exosome complex exonuclease RRP6-like protein IPR002562 3-5 exonuclease
TCONS_00041213	4.94192	3.83994	4.86217	0	0	2.48368	0	0	0	0.182034	0	Solyc07g052490	Myb family transcription factor IPR015495 Myb transcription factor
TCONS_00041230	0.000155422	0.000519257	5.89585	4.89967	4.05067	0	0	2.00954	0	1.5179	0.224521	Solyc07g052670	Transcription factor (Fragment) IPR011598 Helix-loop-helix DNA-binding
TCONS_00038929	8.22209	1.12434	0.000785048	0	0.00309583	3.78921e-05	0.000220548	3.94495	0.566184	0.000335257	1439.62	Solyc07g053030	Indole-3-acetic acid-amido synthetase GH3.8 IPR004993 GH3 auxin-responsive promoter
TCONS_00041255	4.60042	0	0	0.00241641	2.0549	1.39918	0	0	0	0.751344	0	Solyc07g053130	Serine_threonine-protein kinase receptor IPR002290 Serine_threonine protein kinase
TCONS_00038954	6.14635	0	0	0	9.85959	10.6222	3.08788	0	0	3.33235	0.150762	Solyc07g053250	Unknown Protein IPR001810 Cyclin-like F-box
TCONS_00038967	3.85076	0.00144425	15.0644	8.09952	14.9667	3.82026	4.47502	0.639622	0.00216682	1.42132	0.190312	Solyc07g053320	Fiber protein Fb32
TCONS_00041289	27.1584	27.8372	33.5145	46.4134	17.6509	7.21676	0.332075	0	0.216034	0.805344	0.00768941	Solyc07g053630	Response regulator IPR006447 Myb-like DNA-binding region, SHAQKYF class
TCONS_00039047	4.64108	0	2.00607	1.56964	11.619	0.000631863	0	1.84599	0.934563	1.9842	0.210819	Solyc07g054370	F-box_LRR-repeat protein At3g59200 IPR013596 FBD
TCONS_00041397	0.531129	0.000282984	1.16414	0	2.44658	1.16151	0.834488	0	0	2.12797	0.231282	Solyc07g054680	Pentatricopeptide repeat-containing protein IPR002885 Pentatricopeptide repeat
TCONS_00039094	0	0	0	1.72615	3.11581	0	0	1.64256	1.19111	#DIV/0!	0.585232	Solyc07g055020	F-box family protein IPR001810 Cyclin-like F-box
TCONS_00039144	0.914809	45.0763	0	2.743	245.4	0	2.20682	0.52189	0	5.39546	0.0109965	Solyc07g055720	Heat shock protein Hsp20 IPR008978 HSP20-like chaperone
TCONS_00039156	8.55361	13.1381	10.2728	14.1891	19.7804	7.11917	3.38486	0.00145616	6.82826	1.28545	0.248598	Solyc07g055810	Receptor like kinase, RLK
TCONS_00039192	1.71757	2.0496	0.00582223	3.43463	0.00685544	1.51776	0	0.00711893	1.00791	1.31441	0.204674	Solyc07g056230	Cytochrome B561-related protein IPR006593 Cytochrome b561_ferric reductase transmembrane
TCONS_00041548	7.3796	2.20697	6.8169	2.13372	8.32344	1.37928	0.302413	0.717049	1.28368	0.721581	0.194581	Solyc07g056410	Receptor like kinase, RLK
TCONS_00039232	0	0	0	0	0	1.06279	3.25766	3.58283	1.14787	#DIV/0!	7.5164	Solyc07g056610	Carboxyl-terminal proteinase IPR004314 Protein of unknown function DUF239, plant
TCONS_00041574	0	0.848466	0	0	0	1.70779	5.80777	7.78014	0.730091	2.0128	8.38394	Solyc07g061710	Carboxyl-terminal proteinase IPR004314 Protein of unknown function DUF239, plant
TCONS_00039246	0	0	4.11791	0.000243909	0	0	0.674478	0	0.000307949	5.92313e-05	2766.55	Solyc07g061740	Ankyrin repeat family protein-like IPR002110 Ankyrin
TCONS_00039257	0.000319804	0	0	2.3256	3.51917	0.0022941	0.00100674	0.882877	0.478054	18283.3	0.232927	Solyc07g061780	Ubiquitin carboxyl-terminal hydrolase family protein IPR001394 Peptidase C19, ubiquitin carboxyl-terminal hydrolase 2
TCONS_00041601	0.00242201	0.123031	0	5.46929	0.000552352	0.526297	10.3243	5.05895	0	47.7959	2.56553	Solyc07g062110	Myosin-like protein
TCONS_00041605	0.486789	2.2245	0	0	4.83959	0.252533	0.729714	0	0	1.87812	0.143303	Solyc07g062120	RAG1-activating protein 1 homolog IPR018179 RAG1-activating protein 1 homologue
TCONS_00041611	0	0	0.00292468	0.00867074	2.44061	0.260758	3.78724	0.00181799	0	926.61	1.39816	Solyc07g062140	Alpha alpha-trehalose-phosphate synthase IPR012766 Alpha,alpha-trehalose-phosphate synthase
TCONS_00039307	10.0532	12.753	0.00032888	3.00173	0.31602	1.812	3.29219	3.62603	6.60287	0.224925	2.63582	Solyc07g062310	Os03g0825600 protein (Fragment) IPR006943 Protein of unknown function DUF641, plant
TCONS_00039322	0	1.21666	0	0.817934	3.48781	0.899762	0.613353	0.583191	0.599033	4.27852	0.344938	Solyc07g062510	Cytochrome P450
TCONS_00039325	0	15.9693	18.2768	27.3943	57.6856	153.431	311.976	178.152	258.536	6.96461	3.13891	Solyc07g062530	Phosphoenolpyruvate carboxylase 2 IPR015813 Pyruvate_Phosphoenolpyruvate kinase, catalytic core IPR001449 Phosphoenolpyruvate carboxylase
TCONS_00039361	11.1243	0.0162265	0	0	0.437408	2.24738	0	0.0209485	0.234617	0.240993	0.0951902	Solyc07g062850	Genomic DNA chromosome 3 BAC clone F4B12 IPR016024 Armadillo-type fold
TCONS_00041695	1.19509	0.0357549	0	0	0.0015056	1.13734	3.20655	1.34734	0.00420061	0.925255	4.00238	Solyc07g063120	WD-40 repeat protein IPR020472 G-protein beta WD-40 repeat, region
TCONS_00041887	9.77977	3.64652	13.4785	7.86959	16.0722	3.16353	1.86729	2.39467	1.22036	1.00745	0.20226	Solyc07g065320	Multidrug resistance protein ABC transporter family IPR001140 ABC transporter, transmembrane region
TCONS_00041904	8.15269e-05	0	0.794335	1.2628	0	2.09092	1.41936	1.48135	0.244953	4.22161	0.937962	Solyc07g065430	DNA topoisomerase VI subunit A IPR013048 Meiotic recombination Spo11
TCONS_00039637	3.52492	2.14073	3.77688	2.65537	0.000184469	0	0.00019769	0	8.21295e-05	0.281233	0.000105371	Solyc07g065600	Genomic DNA chromosome 5 P1 clone MDF20
TCONS_00041937	0.00181237	0	0.000325169	3.70877	3.17864	0	0.744725	0	0	3222.12	0.108128	Solyc07g065720	Os11g0133900 protein (Fragment) IPR018471 ATP synthase assembly factor FMC1, mitochondrial
TCONS_00039680	7.36903	9.52133	6.8033	3.14994	23.7922	0.918624	0.00432624	3.2614	1.78419	1.17587	0.181255	Solyc07g066020	Amino acid permease IPR013057 Amino acid transporter, transmembrane
TCONS_00041986	0	0.00179163	0.0014488	0	12.1256	0	0.00253256	0.000601155	0	3741.97	0.000258438	Solyc07g066270	Glucosamine-6-phosphate deaminase IPR005900 6-phosphogluconolactonase
TCONS_00041996	18.043	3.5326	24.5874	5.40958e-05	101.196	1.30717	0.44599	4.49016e-05	5.12704e-05	2.22046	0.00435192	Solyc07g066330	NAC domain protein IPR003441 protein
TCONS_00042035	0	0	0	3.86856	4.17421	0	2.17636	0.732257	1.04444	#DIV/0!	0.491504	Solyc07g066530	Mitochondrial import receptor subunit TOM34 IPR011990 Tetratricopeptide-like helical
TCONS_00039746	2.35106	3.24654	3.36643	0	0.00308564	0.000364881	0	0	0.00836388	0.00038493	2.42395	Solyc07g066660	Cyclin B2 IPR006671 Cyclin, N-terminal
TCONS_00044508	4.40554	0	5.74941	1.94597	7.42568	2.59254	0	1.48908	1.26673	1.17816	0.230338	Solyc08g005120	Cinnamoyl-CoA reductase-like protein-binding domain
TCONS_00042147	10.8987	11.2418	16.3595	15.6198	18.835	9.00917	0.000151651	1.21799	6.47924	1.12893	0.177098	Solyc08g005430	Growth-regulating factor 4 IPR014977 WRC
TCONS_00042161	1.22805	0.000199589	2.89893	2.2851	25.9057	0.804321	2.88031	15.9414	13.3879	7.02541	1.11086	Solyc08g005560	Binding protein
TCONS_00042192	2.69181	2.87353	4.01356	2.99423	1.35255	1.49641	0.234025	0	0.506053	0.610006	0.126657	Solyc08g005710	Ent-copalyl diphosphate synthase (Fragment) IPR001906 Terpene synthase-like
TCONS_00042200	0	1.29608	0	0.813757	0	0.575877	0	0	0.318789	1.07218	0.229405	Solyc08g005790	Pectinacetylesterase (Fragment) IPR004963 Pectinacetylesterase
TCONS_00042220	3.78363	4.03005	4.66079	1.16513	0.000229913	0.000207158	0.0493442	1.45125	3.59758	0.0934362	4.37399	Solyc08g006010	WD-repeat domain phosphoinositide-interacting protein 3 IPR011046 WD40 repeat-like
TCONS_00042290	8.17157	0.969766	0	0.014799	0.0631398	1.49968	4.1254	0.215883	1.9293	0.172581	3.97471	Solyc08g006460	RING-finger protein like IPR018957 Zinc finger, C3HC4 RING-type
TCONS_00042317	2.57959	1.54564	3.57584	0.000166047	1.67015	0.227701	0	0.37038	0	0.246461	0.195141	Solyc08g006750	Decarboxylase family protein IPR002129 Pyridoxal phosphate-dependent decarboxylase
TCONS_00044671	0	0.771913	0.0016343	0.508009	0.0177104	0	1.85065	2.03852	0.691747	0.679622	8.71362	Solyc08g007080	Inositol 1 4 5-trisphosphate 5-phosphatase IPR000300 Inositol polyphosphate related phosphatase
TCONS_00042406	0	0.000251399	5.8358	0	0.475239	3.27899	0.000150885	0	0	0.643282	4.01907e-05	Solyc08g007470	HAT dimerisation domain-containing protein-like IPR007021 Protein of unknown function DUF659
TCONS_00042416	0	0	5.28027e-05	0.983161	5.20357e-05	0.688308	0	5.68657	2.2587	31656	4.75332	Solyc08g007620	Subtilisin-like protease IPR015500 Peptidase S8, subtilisin-related
TCONS_00044739	4.13066	4.21972	2.76705	2.32879	14.2742	3.87315	0.000163964	0.191587	1.75871	1.84181	0.0952553	Solyc08g007800	Transporter major facilitator family IPR016196 Major facilitator superfamily, general substrate transporter
TCONS_00044818	4.7455	5.54318	10.2911	12.1588	19.1271	6.15073	1.04378	4.1839	2.83221	1.8191	0.215294	Solyc08g008490	WD-40 repeat family protein IPR020472 G-protein beta WD-40 repeat, region
TCONS_00042561	0	0	0	0	6.31345	2.94872	0	0	2.70089	#DIV/0!	0.291604	Solyc08g014120	BHLH transcription factor IPR011598 Helix-loop-helix DNA-binding
TCONS_00042570	7.30036e-05	0.463711	0.000182395	0.00574518	2.30859	3.50783	6.32789	3.05633	0.784698	12.5487	1.74659	Solyc08g014280	Calmodulin-binding protein family-like IPR000048 IQ calmodulin-binding region
TCONS_00044902	2.51824	0	2.61842	0.421535	1.50648	0.894234	0	0	0	0.549433	0	Solyc08g014380	Pectinacetylesterase (Fragment) IPR004963 Pectinacetylesterase
TCONS_00045306	0	4.1209	0	0.427348	2.7567	4.72541	0.00122791	0	1.33524	1.91935	0.168971	Solyc08g029120	Chromodomain helicase DNA binding protein 3 IPR000330 SNF2-related
TCONS_00045114	0	5.88796	0	0	0.154303	0	2.42986	0	0.0013419	0.0262065	15.756	Solyc08g045780	Pentatricopeptide repeat-containing protein IPR002885 Pentatricopeptide repeat
TCONS_00045088	0.00333892	0.000453172	0	2.29303	2.61461	6.38586	3.29099	0.00199609	2.73259	2978.17	0.533544	Solyc08g048240	FolD bifunctional protein IPR000672 Tetrahydrofolate dehydrogenase_cyclohydrolase
TCONS_00042696	7.5966	0	0	0	0	0	0	0	0	0	#DIV/0!	Solyc08g048370	Transcription factor CYCLOIDEA (Fragment) IPR005333 Transcription factor, TCP
TCONS_00045065	0	0	4.31072	0	0	0	0	0	0.593894	0	#DIV/0!	Solyc08g048420	Unknown Protein
TCONS_00043007	0	0	1.34829	0.737873	11.8392	1.45767	6.37255	4.80258	3.36773	10.4093	1.0362	Solyc08g061480	Chalcone isomerase IPR003466 Chalcone isomerase, subgroup
TCONS_00043070	0.000626842	3.96953	0	0	0	0.000839042	0.00112657	0.0299749	2.90063	0.000211337	3494.14	Solyc08g062210	Nuclear transcription factor Y subunit A-3 IPR001289 CCAAT-binding transcription factor, subunit B
TCONS_00043158	8.71924	2.09868	5.96183	0.0356022	2.34922	0.00568728	0.000262287	8.64157	0.101427	0.142464	3.65749	Solyc08g065320	Transmembrane protein 222 (Fragment) IPR008496 Protein of unknown function DUF778
TCONS_00043177	2.94627	0.921163	7.64891e-05	0.0111016	0	0	2.97115	1.69467	1.74129	0.00287048	577.134	Solyc08g065420	BEL1-like homeodomain protein 3 IPR006563 POX
TCONS_00043184	0	0	0	0	0	110.133	0	0	0	#DIV/0!	0	Solyc08g065450	Unknown Protein
TCONS_00043189	1.93347	11.9037	9.14615	0	0.00755161	0.0311007	5.83035	0.00926568	0.00651291	0.00168175	151.249	Solyc08g065470	Mitochondrial ATP synthase g subunit family protein IPR006808 ATPase, F0 complex, subunit G, mitochondrial
TCONS_00043194	0	0.531969	0	0	0	19.3769	54.6881	37.3682	31.3647	36.4249	6.36949	Solyc08g065570	Vacuolar processing enzyme IPR001096 Peptidase C13, legumain
TCONS_00045627	13.3536	10.491	7.22984	30.105	0.996575	212.521	561.224	711.81	556.577	7.83997	7.51002	Solyc08g065780	Vacuolar processing enzyme IPR001096 Peptidase C13, legumain
TCONS_00045643	6.95617	0	9.48255	0	0	3.36189	0	0	5.79031	0.20451	1.72234	Solyc08g065810	Lysine-specific demethylase 3B IPR013129 Transcription factor jumonji
TCONS_00045658	0.000779572	1.85264	1.37158	0.483769	0.000176599	0.254089	0	0	0.00329111	0.228848	0.00445929	Solyc08g066010	Binding protein IPR011990 Tetratricopeptide-like helical
TCONS_00043293	0	3.56685	0	0	0.816082	0	2.33961	0	0	0.228796	2.86688	Solyc08g066620	Cystathionine beta-lyase IPR000277 Cys_Met metabolism, pyridoxal phosphate-dependent enzyme
TCONS_00045721	0.000791227	0.000745791	0.000696468	1.2407	6.44152	0.4398	0	0	0.488275	3636.48	0.0601174	Solyc08g066770	Ankyrin repeat family protein IPR002110 Ankyrin
TCONS_00043330	0	0	4.64687	2.95691	0	0	0	0	0	0.636323	0	Solyc08g066970	UDP-N-acetylglucosamine_UDP-glucose_GDP-mannose transporter
TCONS_00043390	8.88511	9.6972	18.3217	1.97252	8.04257	2.78716	2.97505	0	0.000602928	0.346907	0.232432	Solyc08g067390	Blight-associated protein P12 (Fragment) IPR007112 Expansin 45, endoglucanase-like
TCONS_00045782	4.07144	0.00075456	1.61599	0	9.30128	3.50657	0.734881	0.00573147	0	2.25166	0.0578249	Solyc08g067420	Glucose-repressible alcohol dehydrogenase transcriptional effector IPR005135 Endonuclease_exonuclease_phosphatase
TCONS_00045816	14.4875	11.2362	6.61723	13.1363	16.0191	10.5716	6.46467	0.000971028	2.0523	1.22838	0.214412	Solyc08g067790	Transcription elongation factor S-II IPR017890 Transcription elongation factor S-IIM
TCONS_00043494	2.97188	2.82751	0	0	0	0	1.68586	0.0441265	0	0	#DIV/0!	Solyc08g068430	Galactosylgalactosylxylosylprotein 3-beta-glucuronosyltransferase 1 IPR005027 Glycosyl transferase, family 43
TCONS_00045922	4.78705	5.01652	1.99908	1.5854	14.2961	1.11899	0.958357	0	0	1.4404	0.0563723	Solyc08g068850	Proton pump interactor 1
TCONS_00045925	48.0341	29.391	54.2137	20.8854	79.7236	4.206	0.000703605	1.0235	0.000772857	0.796232	0.00977891	Solyc08g068870	Aspartic proteinase nepenthesin-1 IPR001461 Peptidase A1
TCONS_00043577	0	2.71379	0	0	8.80292	2.53294	0	0	0	4.17713	0	Solyc08g074440	Pre-mRNA-splicing factor CWC21 IPR013170 mRNA splicing factor, Cwf21
TCONS_00045997	2.32344	2.81102	0.834514	11.6167	14.8322	0.00226251	0.000134146	0.000563725	0.63537	4.43144	0.0240469	Solyc08g074560	Uncharacterized aarF domain-containing protein kinase 1 IPR004147 ABC-1
TCONS_00046006	0.0143837	0.653979	3.24634	3.4546	0.0002937	1.16138	0.000122224	0.00036848	0	1.17921	0.000106299	Solyc08g074610	ATP-dependent DNA helicase Q1 IPR004589 DNA helicase, ATP-dependent, RecQ type
TCONS_00043612	2.48627	4.51072	2.77256	2.03049	3.64766	0	0	1.13678	0	0.581209	0.200203	Solyc08g074810	Unknown Protein
TCONS_00043615	0	0.00110236	0	0.00272444	5.67112	9.24268	0.00127476	14.678	0.418505	13531.4	1.01215	Solyc08g074830	F-box family protein IPR006566 FBD-like
TCONS_00043644	0.000486267	0.00914216	0.000191978	3.18908	2.87797	0	0.0014163	1.86966	2.89163	617.8	0.785012	Solyc08g075100	Alpha_beta superfamily hydrolase IPR010765 Protein of unknown function DUF1350
TCONS_00046073	17.4921	13.3755	30.8175	17.2204	28.5322	7.19855	2.72409	6.4673	3.40481	0.858411	0.237883	Solyc08g075430	ABC transporter G family member 14 IPR013525 ABC-2 type transporter
TCONS_00046138	5.9869	2.98279	0	0	0	0	2.60555	0	1.14882	0	#DIV/0!	Solyc08g076010	Myb family transcription factor IPR006447 Myb-like DNA-binding region, SHAQKYF class
TCONS_00046142	0.987903	0	0.000135796	1.73612	3.13906	3.25774	0.0046513	0.000163589	4.67812	8.23138	0.5758	Solyc08g076020	Cobalamin synthesis protein_Pfamily protein biosynthesis CobW-like
TCONS_00046144	1.8162	0	0	0	3.22491	0	0	7.8923	5.59094	1.77564	4.18097	Solyc08g076030	WD-40 repeat protein IPR017986 WD40 repeat, region
TCONS_00046256	0.000443942	0.00148487	2.87222	3.22288	4.10836	3.06116	1.94454	0.00434678	0	3.61582	0.18753	Solyc08g077150	Protein phosphatase 2C containing protein IPR015655 Protein phosphatase 2C
TCONS_00046279	0	0	0	1.74494	4.69041	8.0889e-05	0	7.09106	1.1182	#DIV/0!	1.27563	Solyc08g077300	Adenylate kinase IPR006266 UMP-CMP kinase
TCONS_00043836	1.78795	3.04228	0	0.873755	0.0568821	0.441652	8.60938	0	1.59508	0.284104	7.43609	Solyc08g077310	RNA-binding protein IPR000504 RNA recognition motif, RNP-1
TCONS_00046285	0	1.69301	1.39822	0.755901	5.89072	0	0	0	0	2.15015	0	Solyc08g077370	Purine permease family protein IPR004853 Protein of unknown function DUF250
TCONS_00043914	8.48384	6.82475	14.7484	5.34861	57.7989	0.864254	1.38251	0.410689	1.17244	2.12968	0.0463296	Solyc08g078040	Monooxygenase FAD-binding IPR003042 Aromatic-ring hydroxylase-like
TCONS_00046372	0.000878887	0.000881696	0	5.28579	0.470611	0	0.00319301	6.80218	0	3269.6	1.18223	Solyc08g078370	Kinase pfkB family protein IPR011611 Carbohydrate_purine kinase
TCONS_00044070	0	0.0236773	13.1457	0.000651069	0.0119716	0	4.3961	0.580194	0.510278	0.000958486	434.66	Solyc08g079590	Pentatricopeptide repeat-containing protein
TCONS_00046528	0	0.000398664	0	0	3.67294	2.1813	0.000676162	0	0.000646028	14684.6	0.000225852	Solyc08g080260	RanBP1 domain containing protein IPR000156 Ran Binding Protein 1
TCONS_00046559	0.127545	0.00221874	0	2.7303	1.42163	1.22332	0.57449	0	0.189095	41.4234	0.142056	Solyc08g080690	Methyl binding domain protein IPR001739 Methyl-CpG DNA binding
TCONS_00046574	0	0	0	0.000168516	0	0.000101808	9.99262	8.45086	0	#DIV/0!	68227.3	Solyc08g080810	Carboxyl-terminal proteinase-like IPR004314 Protein of unknown function DUF239, plant
TCONS_00044193	0	0	0	1.37639	0	7.71165	20.0315	9.50301	1.50012	#DIV/0!	3.41489	Solyc08g080840	Carboxyl-terminal proteinase IPR004314 Protein of unknown function DUF239, plant
TCONS_00046599	0	1.2365	4.45109	0.00202283	1.29923	0.775514	0	0.509581	8.77017	0.36514	4.46836	Solyc08g081070	Mitochondrial carrier family IPR001993 Mitochondrial substrate carrier
TCONS_00046639	0.315567	1.20724	0	4.15831	1.80858	1.60011	2.05878	3.69613	2.2532	4.96911	1.05829	Solyc08g081390	Phosphoglycerate mutase family protein IPR013078 Phosphoglycerate mutase
TCONS_00044256	1.77523	0	0	0	0	0	0	6.96576	0	0	#DIV/0!	Solyc08g081410	General vesicular transport factor p115 IPR006955 Uso1_p115 like vesicle tethering protein, C-terminal
TCONS_00044330	0.00290949	3.92755	1.83684	7.90942	35.406	0.00342274	3.57924	10.8264	3.47597	7.51111	0.412791	Solyc08g082120	Methanol inducible protein
TCONS_00044332	0.000122216	0.000124127	9.55463e-05	3.34966	9.70642	2.41711	0	3.16662	1.67643	45257.9	0.312996	Solyc08g082130	Unknown Protein
TCONS_00044367	1.10541	15.2772	0	0.000834305	0	0	0	0.0590402	0	5.09263e-05	70.7657	Solyc08g082420	Unknown Protein IPR001849 Pleckstrin homology
TCONS_00046753	0	0	3.78289	0	0	0	0	0	0	0	#DIV/0!	Solyc08g082840	Phosphatidylinositol N-acetylglucosaminyltransferase GPI3 subunit IPR013234 PIGA, GPI anchor biosynthesis
TCONS_00046767	10.6054	3.42165	6.67869	4.70267	9.29338	0.373195	0	0.00298641	0.175178	0.693974	0.012399	Solyc08g083040	Serine_threonine protein kinase IPR002290 Serine_threonine protein kinase
TCONS_00044049	0	0.237562	0	0	0	13.0036	58.0305	19.5944	19.1295	54.7377	7.44059	Solyc08g083410	cytochrome P450
TCONS_00046834	0	0	0	0	4.88321	0	0	0	0	#DIV/0!	0	Solyc09g005030	MYB transcription factor-like IPR006447 Myb-like DNA-binding region, SHAQKYF class
TCONS_00046857	0.530775	5.56744e-05	0.000194835	1.94291e-05	3.07924e-05	4.04636	0.784108	0.746815	0.067505	7.61999	0.395024	Solyc09g005320	E3 ubiquitin-protein ligase RNF34 IPR001841 Zinc finger, RING-type
TCONS_00046943	0	0	0	7.27102	0.00027611	0.0532605	0	1.56383	9.1087e-05	#DIV/0!	0.213518	Solyc09g007120	Unknown Protein
TCONS_00046979	0.000270992	0.000758651	0.115387	0.000723781	3.11796	1.06677	7.39646	0.000234568	1.29317	35.9524	2.07621	Solyc09g007310	Ubiquitin-protein ligase 4 IPR000569 HECT
TCONS_00049412	0.00972549	0.00974087	0.000112607	0.00941613	0.00973155	0.00923843	4.96837	0.00937106	0.0011862	1.44983	175.4	Solyc09g007360	Interactor of constitutive active ROPs 3
TCONS_00049431	0	0.7333	2.47356	2.16087	5.39282	0.46079	0	0	0	2.49917	0	Solyc09g007520	Peroxidase IPR000823 Plant peroxidase
TCONS_00049432	0.000587525	0.00116021	0	0	0	2.66289	0	3.80662	2.31297	1523.62	2.2981	Solyc09g007530	RING-finger protein-like IPR018957 Zinc finger, C3HC4 RING-type
TCONS_00049489	0	0.00184724	0.0348457	0.845852	4.92492	4.15865	4.36526	5.51606	0.00997163	270.609	0.99616	Solyc09g008100	Tsl-kinase interacting protein 1 IPR017884 SANT, eukarya
TCONS_00047117	2.08649	0.0687045	8.6904	1.19672	12.0599	0.0040001	1.57273	0.000545065	1.70435	1.22267	0.24717	Solyc09g008490	HEAT repeat family protein expressed IPR011989 Armadillo-like helical
TCONS_00049552	3.92399	11.6722	0.000289186	0.00287229	1.29552	1.7551	0	0	0	0.195781	0	Solyc09g008520	Chromodomain helicase DNA binding protein 3 (Fragment) IPR019787 Zinc finger, PHD-finger
TCONS_00049574	0.0976075	4.33678	0	0.00193096	0	0	0	0	0.00349769	0.000435451	1.81137	Solyc09g008700	Ubiquitin-protein ligase 7 IPR000569 HECT
TCONS_00049612	6.0579	4.13044	6.9102e-05	1.89396	0	0.000364098	0	0.49805	0	0.185929	0.262917	Solyc09g009200	Growth-regulating factor 10 IPR014977 WRC
TCONS_00049656	0	0	0	11.707	0	24.6641	0	14.362	25.1144	#DIV/0!	1.08538	Solyc09g009730	Unknown Protein
TCONS_00047245	0	15.6169	19.6987	17.0129	0.0255088	15.1093	0	7.44396	0.000538625	0.910298	0.231572	Solyc09g009820	Glutathione S-transferase domain protein IPR004045 Glutathione S-transferase, N-terminal
TCONS_00047252	0	4.2839	0	0.0149306	0.572287	0	0.000802737	3.54941	3.80633	0.137075	12.5278	Solyc09g009830	Carbonic anhydrase (Carbonate dehydratase) IPR018340 Carbonic anhydrase, CAH1-like
TCONS_00047276	0	0.395793	0	0	0.000386188	1.40589	4.24244	6.05468	0	3.55306	7.32226	Solyc09g010150	Short-chain dehydrogenase_reductase family protein IPR002198 Short-chain dehydrogenase_reductase SDR
TCONS_00047283	0.000114791	0.000138091	0.000110443	0.000119944	0	4.70935	9.80586	17.3156	10.651	12962.1	8.02053	Solyc09g010220	Lysosomal Pro-X carboxypeptidase IPR008758 Peptidase S28
TCONS_00049747	0.000120336	0.000117622	2.88541	3.73604	0	0.000127875	0.000126648	0.000116003	0.000122239	1.29474	9.76642e-05	Solyc09g010530	Cation_H+ antiporter IPR006153 Cation_H+ exchanger
TCONS_00047346	2.03323	0	7.47021	1.33316	0.0618563	0.00106882	5.87743	3.35709	0	0.146903	6.61458	Solyc09g010770	Alpha-1 2-glucosyltransferase ALG10-B IPR016900 Alpha-1, 2 glucosyltransferase Alg10
TCONS_00047356	22.2564	10.3746	9.14052	10.1209	34.2018	5.12222	1.40219	1.38974	3.07078	1.1837	0.118571	Solyc09g010850	ATP binding _ serine-threonine kinase IPR002290 Serine_threonine protein kinase
TCONS_00049793	0	0	8.89215	4.98344	0.000550006	3.40073	0.0034315	0	0	0.942935	0.000409256	Solyc09g010870	Exoribonuclease R_ribonuclease II IPR001900 Ribonuclease II and R
TCONS_00049797	13.2363	0	0	0	21.1618	0.0176019	0.00607672	0.00288869	0.0029088	1.6001	0.000560649	Solyc09g010940	Pyrimidine 5_apos-nucleotidase IPR010237 Pyrimidine 5-nucleotidase
TCONS_00047508	0.0463211	0.0012872	32.964	36.8353	69.2661	10.2491	0.0459067	0.0486315	0.0479389	3.52453	0.00122455	Solyc09g014380	Auxin transporter-like protein 1 IPR013057 Amino acid transporter, transmembrane
TCONS_00049918	0	0	0	0	0	0	37.3793	0	0	#DIV/0!	#DIV/0!	Solyc09g014410	Unknown Protein
TCONS_00049954	0.000186306	16.1154	2.85588	4.09787	29.2386	0	0	0	0	1.75719	0	Solyc09g014860	Os03g0816700 protein (Fragment) IPR007612 Protein of unknown function DUF567
TCONS_00047553	0.515684	1.23879	0	1.03371	11.5513	0.182975	0	0	0.60934	7.27739	0.0477241	Solyc09g014990	WRKY-like transcription factor IPR003657 DNA-binding WRKY
TCONS_00047654	0	5.31112	0	0.000115251	0.00492812	0.00369984	2.31258	0	0	0.00164621	264.5	Solyc09g018160	Os12g0114200 protein (Fragment)
TCONS_00047681	0.00243209	0.0045314	1.08622	4.08747	8.06996	2.32034	5.38677	6.20793	4.37312	13.2437	1.10292	Solyc09g018370	Protein MON2 homolog IPR016024 Armadillo-type fold
TCONS_00047733	0	0	0.00158124	0	2.5662	1.79512	0	0	0.00326439	2758.16	0.000748487	Solyc09g018830	MLO-like protein 1 IPR004326 Mlo-related protein
TCONS_00050113	11.1072	11.6955	8.24063	3.60542	0	0.956434	0	0	1.69609	0.146951	0.371798	Solyc09g020010	Genomic DNA chromosome 5 P1 clone MXC9
TCONS_00047902	0.0406122	0.0411293	0.0348951	0.0423216	13.2807	0.038231	0.0419331	0.0415347	0.0413341	114.555	0.00934058	Solyc09g055230	ATP-dependent Clp protease ATP-binding subunit IPR001270 Chaperonin clpA_B
TCONS_00047914	3.5123	2.19966	0	0	0	0	0.000823907	1.37931	0.43012	0	#DIV/0!	Solyc09g055350	ABC transporter ATP-binding_permease protein IPR003439 ABC transporter-like
TCONS_00050363	0.0134344	0	0	0	5.57398	0.0183988	0	0	0	416.273	0	Solyc09g056130	Ribosomal protein L15 IPR000439 Ribosomal protein L15e
TCONS_00050434	0	0	3.40918	1.19263	0.783996	2.37286	0	0	0	1.27582	0	Solyc09g057870	Protein FAR1-RELATED SEQUENCE 5 IPR004330 Transcription factor, FAR1-related
TCONS_00048012	0	0	0.00157662	4.05428	2.43032	0	0	0	0	4112.98	0	Solyc09g057910	N-alpha-acetyltransferase 25, NatB auxiliary subunit IPR011990 Tetratricopeptide-like helical
TCONS_00048065	0.197592	8.2416	0	0.244525	0.0122284	0	0	0	1.32027	0.0304239	5.14217	Solyc09g059450	Unknown Protein
TCONS_00050502	27.215	0.000457439	7.42755	0.000254887	0	0.000389916	32.281	42.8378	31.9986	1.86128e-05	166124	Solyc09g059650	Unknown Protein
TCONS_00050601	0.00013146	2.05479	0.0858706	0.000552336	0.22143	0.885526	0.0106779	6.87719	6.81009	0.517336	12.3683	Solyc09g063010	BHLH transcription factor IPR011598 Helix-loop-helix DNA-binding
TCONS_00050607	11.0731	6.10114	9.00105	1.82091	3.15679	1.05182	8.33192	6.77014	6.62636	0.230352	3.60367	Solyc09g063020	Transport protein yif1 IPR005578 Hrf1
TCONS_00048258	0.127706	0.123472	0.000152345	0.000588934	5.94512	0	0.292581	0.140557	0.000525346	23.6569	0.0729372	Solyc09g064780	At2g23590-like protein (Fragment)
TCONS_00048277	0	4.77107	0	6.16112	7.61779	5.43576	3.31197	8.6001	2.67697	4.02733	0.759266	Solyc09g064890	Unknown Protein IPR001578 Peptidase C12, ubiquitin carboxyl-terminal hydrolase 1
TCONS_00050700	0	2.29206	3.56699	2.53897	0.00117428	0	0.00133169	0	0	0.433542	0.000524258	Solyc09g065010	mRNA-capping enzyme subunit alpha IPR001339 mRNA capping enzyme
TCONS_00048293	0.000883797	0	0.00212647	2.12341	1.1332	2.4423	0.000443835	0.000885762	2.63827	1893.16	0.463176	Solyc09g065100	Transcription factor IPR001092 Basic helix-loop-helix dimerisation region bHLH
TCONS_00048388	10.5826	5.28071	6.7241	9.93228	11.1349	3.74984	1.59855	0.000140567	2.33775	1.09871	0.158619	Solyc09g065890	Lipase (Fragment) IPR002921 Lipase, class 3
TCONS_00050812	0	0	0	0.597814	1.92304	0	4.51198	0.166045	0	#DIV/0!	1.85573	Solyc09g066080	Breast cancer type 1 susceptibility protein homolog IPR001357 BRCT
TCONS_00048413	0.00075754	0.000401523	0.209872	3.88592e-05	0	0.00234714	0.987447	0.670508	2.37909	0.0113064	1691.97	Solyc09g066140	IFA binding protein IPR007656 Protein of unknown function DUF593
TCONS_00050902	1.96409	1.18504	1.58027	19.155	1.48237	0.353599	1.0418	0.422298	1.84682	4.4384	0.157731	Solyc09g072820	Cellulose synthase IPR005150 Cellulose synthase
TCONS_00048525	15.0894	23.6754	17.004	8.40801	37.9029	2.19002	0.75635	0	1.95257	0.869679	0.0558529	Solyc09g074550	UPF0497 membrane protein 6 IPR006459 Uncharacterised protein family UPF0497, trans-membrane plant subgroup
TCONS_00051022	6.91393	4.02746	4.45208	2.30105	5.08204	1.99251	0.00528376	0.568147	0.581475	0.609063	0.123182	Solyc09g075070	Beta-glucosidase IPR001360 Glycoside hydrolase, family 1
TCONS_00048638	0.00110953	0	0	0	0	0	0	4.53681	6.18113	0	#DIV/0!	Solyc09g075760	Cyclin T1 IPR015429 Transcription regulator cyclin
TCONS_00051165	9.45709	0	0	0	0	0.429438	0.00233074	0	0	0.0454091	0.00542742	Solyc09g082470	Kinase-like protein IPR015783 ATMRK serine_threonine protein kinase-like
TCONS_00048727	2.50674	7.92069	5.83453	2.25028	2.86259	0.881603	0	0.721823	0	0.368619	0.120415	Solyc09g082660	Caffeoyl-CoA O-methyltransferase IPR002935 O-methyltransferase, family 3
TCONS_00048739	336.494	183.475	267.13	266.553	285.382	30.7964	3.1672	0	0	0.740353	0.00543509	Solyc09g082810	Unknown Protein IPR010800 Glycine rich
TCONS_00051230	0	2.07368	6.34945	13.8819	11.8507	10.2084	3.28018	10.3154	7.54054	4.26694	0.588078	Solyc09g083130	Peptidase S9 prolyl oligopeptidase active site domain protein IPR001375 Peptidase S9, prolyl oligopeptidase active site region
TCONS_00051241	0	0	0	0	0	583.067	1183.05	1513.49	746.709	#DIV/0!	5.90541	Solyc09g083170	Unknown Protein
TCONS_00048777	1.56106	1.59802	0.639265	0.942287	0	0.5686	0	0	0	0.397775	0	Solyc09g083250	AT5g02940_F9G14_250 (Fragment) IPR010420 Protein of unknown function DUF1012
TCONS_00048806	398.814	215.039	533.023	293.856	155.494	81.5128	1.88125	1.83012	2.38398	0.462877	0.011482	Solyc09g089510	Proteinase inhibitor I IPR000864 Proteinase inhibitor I13, potato inhibitor I
TCONS_00048833	2.16521	0	1.00406	2.70519	0	0.379422	0	0	0	0.973288	0	Solyc09g089720	1-aminocyclopropane-1-carboxylate oxidase-like protein IPR005123 Oxoglutarate and iron-dependent oxygenase
TCONS_00051318	0	0.986878	0	0	0	0.663646	6.37233	1.43923	4.36632	0.67247	18.35	Solyc09g090280	Catalytic_ protein phosphatase type 2C_ protein serine_threonine phosphatase IPR015655 Protein phosphatase 2C
TCONS_00048924	0.957386	0	0.863602	1.43544	7.79086	2.03545	2.47628	2.72011	3.29356	6.18442	0.753875	Solyc09g090470	Peptide transporter IPR000109 TGF-beta receptor, type I_II extracellular region
TCONS_00051356	2.56163	0	2.69593	0	0	4.49384	0.000218714	0	0	0.854739	4.86697e-05	Solyc09g090630	Histone-lysine N-methyltransferase IPR001214 SET
TCONS_00051363	1.57403	0	1.45644	0	5.2724	0	0	0	0	1.7398	0	Solyc09g090650	Zinc finger protein CONSTANS-LIKE 5 IPR010402 CCT domain
TCONS_00049049	21.8629	23.4798	16.2686	9.25421	118.907	5.92392	2.90984	1.63495	3.02863	2.17631	0.0564822	Solyc09g091660	ABC transporter G family member 40 IPR013525 ABC-2 type transporter
TCONS_00049122	65.8964	46.6978	58.333	36.2273	539.233	10.1452	11.8861	4.38879	8.82526	3.42605	0.0428619	Solyc09g092260	Chaperone protein dnaJ 20 IPR001623 Heat shock protein DnaJ, N-terminal
TCONS_00051528	0	0	0	0	3.34851	1.33731	0	0.730132	0	#DIV/0!	0.155817	Solyc09g092420	Amino acid permease-like protein (Fragment) IPR002293 Amino acid_polyamine transporter I
TCONS_00049216	0	0	0.00135852	0	0	0	0	12.3516	0	0	#DIV/0!	Solyc09g098220	Mitotic spindle checkpoint component mad2 IPR003511 DNA-binding HORMA
TCONS_00049266	0.00160325	0.0027613	0.0125139	8.33046	0	13.3025	6.50065	0	4.71307	1281.69	0.518363	Solyc09g098500	Got1-like protein IPR007305 Got1-like protein
TCONS_00054000	0	0	0	0	0	27.5075	51.7078	65.6084	36.8281	#DIV/0!	5.60372	Solyc10g005430	Flavoprotein wrbA IPR010089 Flavoprotein WrbA
TCONS_00054070	0	0.000709355	3.75255	0.00445881	0.318861	0.000115888	0.00154562	0.447289	0.000867535	0.0861746	1.39039	Solyc10g006000	Dek protein IPR014876 DEK, C-terminal
TCONS_00054099	0	0	14.9957	9.40752	0	0	0	0	0	0.627348	0	Solyc10g006180	Unknown Protein IPR000999 Ribonuclease III
TCONS_00051771	0	0.00135437	3.6439	0.243816	0	0.000132338	0	0.0402492	0	0.0669222	0.164991	Solyc10g006410	Genomic DNA chromosome 3 BAC clone F4B12
TCONS_00051777	2.09226	0	1.43352	0	0.556643	0.00392818	0.949105	0.011442	0.286481	0.158992	2.22457	Solyc10g006440	TBC1 domain family member 17 IPR000195 RabGAP_TBC
TCONS_00051781	8.6493	0	0.000646465	0.00377462	0.000733421	0.021382	0.0306595	0.00115185	0.000475745	0.00299309	1.24709	Solyc10g006460	DDRGK domain-containing protein 1 IPR019153 DDRGK domain
TCONS_00054150	0	0	0	0	0	0	0	13.2372	0	#DIV/0!	#DIV/0!	Solyc10g006550	Lysine-specific histone demethylase 1 homolog 3
TCONS_00051800	6.14941	4.65627	8.45873	0.909033	14.4076	3.69317	0.00180907	0.000668766	3.8835	0.986784	0.20442	Solyc10g006710	Serine_threonine kinase receptor IPR002290 Serine_threonine protein kinase
TCONS_00051843	5.50205e-05	1.96105	6.33015e-05	1.67219	0	3.39658	5.80811	12.6759	7.69866	2.58457	5.16549	Solyc10g006920	CBS domain containing protein IPR000644 Cystathionine beta-synthase, core
TCONS_00054261	5.0366	8.80584	3.59432	7.57189	0.812475	6.50635	9.72903e-05	0.459122	1.10497	0.853984	0.105045	Solyc10g007400	DNA polymerase subunit delta-3 IPR019038 DNA polymerase subunit Cdc27
TCONS_00051885	0	1.0867	0	0	1.40057	3.50225	17.4756	2.44811	2.53124	4.51166	4.58001	Solyc10g007570	Gibberellin 2-oxidase 3 IPR005123 Oxoglutarate and iron-dependent oxygenase
TCONS_00051944	1.12948	8.5864	2.82331	5.81203	0.108678	6.55672	0.4977	0.352066	1.97186	0.995074	0.226138	Solyc10g008210	Os07g0507200 protein (Fragment) IPR009675 Targeting for Xklp2
TCONS_00051954	3.79843	1.61947	0.812583	0	1.36318	0	0.0475105	0.267081	0.242908	0.218792	0.40897	Solyc10g008230	Cc-nbs-lrr, resistance protein
TCONS_00054370	2.04607	1.0278	2.53726	2.42063	8.02935	0.705188	0.871602	0.324736	1.13217	1.98804	0.208738	Solyc10g008480	Os08g0100600 protein (Fragment) IPR008507 Protein of unknown function DUF789
TCONS_00054389	0	4.14715	0	0	0	3.93281e-05	0	0	0	9.48316e-06	0	Solyc10g008710	GDSL esterase_lipase At1g28610 IPR001087 Lipase, GDSL
TCONS_00052051	0.0393101	24.0774	0.00236434	0.000613381	0.00223132	0.000614404	0.00656822	8.77236	0.127825	0.000143418	2574.87	Solyc10g009220	Polyadenylate-binding protein 4-like IPR003954 RNA recognition, region 1
TCONS_00052072	0	0	0.552312	3.3244	0	0.211401	0	0	0	6.40182	0	Solyc10g009480	Dopamine beta-monooxygenase IPR006593 Cytochrome b561_ferric reductase transmembrane
TCONS_00054454	2.24591	5.53317	0.772733	0.00416714	0.163792	0.00957786	3.04417	0	3.64501	0.0207602	37.6777	Solyc10g009490	Os12g0114200 protein (Fragment)
TCONS_00054515	0	0	0	6.37914	0	141.608	531.012	280.989	136.815	#DIV/0!	6.41148	Solyc10g012110	Non-specific lipid-transfer protein IPR013770 Plant lipid transfer protein and hydrophobic protein, helical
TCONS_00052145	0.000798236	13.1702	0.0110738	5.42112	13.7384	8.21969	0.00178732	0	0.00628305	2.077	0.000294763	Solyc10g017530	ATP-dependent RNA Helicase IPR011545 DNA_RNA helicase, DEAD_DEAH box type, N-terminal
TCONS_00052151	0.00256304	2.24348	4.3352	0.0125984	0.00393458	0.0087255	0	0.92267	0.0010174	0.00383795	36.5694	Solyc10g017580	Digalactosyldiacylglycerol synthase 2, chloroplastic IPR001296 Glycosyl transferase, group 1
TCONS_00054579	0	0	0.00410635	10.8007	0	3.28504	2.90538	0	4.37376	3430.23	0.516774	Solyc10g017880	F-box family protein
TCONS_00052180	6.06724	2.52895	7.37136	1.9706e-05	44.6732	0	0	0	0.486439	2.79775	0.0108888	Solyc10g018120	Unknown Protein
TCONS_00054659	0.638136	0.0859263	0.0931239	0.0853304	7.13454	1.88565	1.57527	4.80487	1.29571	11.1425	0.842989	Solyc10g018850	Dienelactone hydrolase family protein IPR002925 Dienelactone hydrolase
TCONS_00052268	7.49144	4.40036	1.60405	7.35153	2.29913	4.82299	0.9176	1.2988	0.109758	1.07245	0.160717	Solyc10g024320	Lon protease homolog IPR004815 Peptidase S16, ATP-dependent protease La
TCONS_00052350	10.5086	8.72224	16.9579	0	5.2945	2.8939	10.239	0.332095	6.42291	0.226269	2.07538	Solyc10g039360	Unknown Protein IPR012438 Protein of unknown function DUF1639
TCONS_00054772	0.449121	7.45647	0	0.00238698	0	0	1.37154	0.00393567	0.675802	0.000301936	859.361	Solyc10g039430	Unknown Protein
TCONS_00052418	0	0	0.604893	1.24284	3.42697	2.05419	4.99946	1.88804	4.80419	11.116	1.7388	Solyc10g044510	MLO-like protein 4 IPR004326 Mlo-related protein
TCONS_00052432	0	0.0651656	0	0.000560196	0	0	0	0	3.0273	0.0085965	5404	Solyc10g044670	Phytochrome A
TCONS_00054836	0	38.4158	0	0	0	2.67528	0	57.8572	0	0.0696401	21.6266	Solyc10g044720	Unknown Protein
TCONS_00052489	20.7187	8.92133	13.4542	22.3502	3.84103	103.706	109.738	198.335	223.755	3.01426	4.09422	Solyc10g045240	Beta-glucosidase D4 IPR001360 Glycoside hydrolase, family 1
TCONS_00054886	0	0	3.17786	0	0	0	0.000253676	0.864777	1.17937	0	#DIV/0!	Solyc10g045270	Serine_threonine_tyrosine kinase IPR015783 ATMRK serine_threonine protein kinase-like
TCONS_00052496	0	0.000106777	0.106446	0.000546893	2.48344	0	1.44337	0.940173	1.45347	23.3123	1.5447	Solyc10g045290	Kinase interacting family protein IPR011684 KIP1-like
TCONS_00052586	0.0179103	5.90896	0.00163949	0	0	0.740413	1.40899	0	0.000496339	0.12489	1.90365	Solyc10g047290	Serine_threonine phosphatase family protein IPR015655 Protein phosphatase 2C
TCONS_00052681	59.6372	8.23583	0	0	96.9675	0	0	0	5.90509	1.42866	0.0608976	Solyc10g049420	Unknown Protein
TCONS_00055047	0	0	0	0	0	0	7.39235	0	0	#DIV/0!	#DIV/0!	Solyc10g049560	Hydrolase alpha_beta fold family protein
TCONS_00055175	10.4504	10.5234	16.9812	10.8179	107.994	2.58301	1.80893	2.40858	6.56698	3.19839	0.0888381	Solyc10g051020	Cytochrome P450
TCONS_00055195	0.00439152	0	28.1904	0	43.3086	0	0	3.58816	0	1.53605	0.082851	Solyc10g051120	Brain protein 44-like protein IPR005336 Uncharacterised protein family UPF0041
TCONS_00052821	0.00159188	0.243392	0	0.000595124	1.61508	1.93196	0	0	1.16834	14.4811	0.329329	Solyc10g052500	Phenylcoumaran benzylic ether reductase 3 IPR008030 NmrA-like
TCONS_00055376	6.8132	0	0	0	5.08796	0.00161557	0.000831906	0	0.00186803	0.747017	0.000530484	Solyc10g055420	Unknown Protein
TCONS_00055378	11.6047	8.87111	20.2362	6.29912	3.87474	3.02974	0	0.0582259	0.826664	0.324317	0.0670188	Solyc10g055470	Beta-galactosidase IPR001944 Glycoside hydrolase, family 35
TCONS_00055404	7.7848	169.965	10.3943	12.337	0	8.20522	0	2.34075	7.68866	0.109183	0.488234	Solyc10g055780	Chitinase IPR000726 Glycoside hydrolase, family 19, catalytic
TCONS_00055406	456.233	225.525	359.539	139.512	182.474	32.5652	39.2895	6.01693	7.33268	0.34049	0.148467	Solyc10g055800	Chitinase IPR016283 Glycoside hydrolase, family 19
TCONS_00055409	363.045	276.518	186.566	281.731	70.6852	42.0395	25.1265	17.9518	15.4963	0.477475	0.148495	Solyc10g055810	Endochitinase (Chitinase) IPR016283 Glycoside hydrolase, family 19 IPR018371 Chitin-binding, type 1, conserved site IPR000726 Glycoside hydrolase, family 19, catalytic IPR001002 Chitin-binding, type 1
TCONS_00054795	8.9576	0.00272322	0	0	0.00448524	1.29999	0.229919	0.892044	0.61071	0.145584	1.32825	Solyc10g062160	Dynamin like protein IPR001401 Dynamin, GTPase region
TCONS_00055491	0	0	0	0	0	0	0	3.27905	0	#DIV/0!	#DIV/0!	Solyc10g074890	Receptor like kinase, RLK
TCONS_00053043	6.35965	4.70566	7.18784	14.9694	58.659	14.9873	15.9452	19.0859	17.6931	4.85482	0.594976	Solyc10g074920	Mannan endo-1 4-beta-mannosidase IPR001547 Glycoside hydrolase, family 5
TCONS_00053059	6.75279	6.12195	8.39442	3.05496	18.8239	3.34077	1.28171	2.30325	2.27688	1.18574	0.232432	Solyc10g075030	AP2 domain-containing transcription factor IPR003340 Transcriptional factor B3
TCONS_00055518	144.159	117.287	353.032	172.367	66.1543	2393.89	2985.7	12811.7	2798.52	4.28398	7.06422	Solyc10g075090	Non-specific lipid-transfer protein IPR013770 Plant lipid transfer protein and hydrophobic protein, helical
TCONS_00055530	362.152	203.848	260.636	411.141	708.702	104.228	94.72	137.201	63.5838	1.48079	0.241411	Solyc10g075150	Non-specific lipid-transfer protein IPR013770 Plant lipid transfer protein and hydrophobic protein, helical
TCONS_00055543	0.784938	0	0.726518	2.35565	0	3.55843	4.79381	12.434	7.38127	3.91284	4.1611	Solyc10g076400	Os03g0291800 protein (Fragment) IPR004253 Protein of unknown function DUF231, plant
TCONS_00053108	3.88335	4.13502	6.35488	6.8266e-05	18.7343	1.60559	1.43194	1.84157	1.80172	1.41513	0.24952	Solyc10g076480	Ammonium transporter IPR001905 Ammonium transporter
TCONS_00053134	8.87696	0	0.0404026	6.78673	0	0.000629998	7.1003	15.9387	12.0575	0.76114	5.17086	Solyc10g076750	Yippee-like protein IPR004910 Yippee-like protein
TCONS_00055574	0	13.8726	6.36519	11.4017	8.91297	8.78887	0.255047	2.82779	3.94792	1.43808	0.241577	Solyc10g076800	Alpha-1 2-mannosyltransferase alg11 IPR001296 Glycosyl transferase, group 1
TCONS_00053160	0	1.72241e-05	0.57239	0	0.219758	0.000196462	1.59338	2.13915	9.52039e-05	0.384262	16.97	Solyc10g076900	Calcium dependent protein kinase 2 IPR002290 Serine_threonine protein kinase
TCONS_00055609	0.00314164	2.2998	2.17661	0.405828	0	0.000343776	0	0.00616748	0.000924333	0.0906724	0.0174601	Solyc10g078190	DNA (Cytosine-5-)-methyltransferase 3 IPR015940 Ubiquitin-associated_translation elongation factor EF1B, N-terminal, eukaryote
TCONS_00055617	0.00023733	6.81746	5.78294	2.40327	9.52717	7.0758	1.33834	0	3.19447	1.50836	0.238491	Solyc10g078260	Peptidyl-prolyl cis-trans isomerase IPR001179 Peptidyl-prolyl cis-trans isomerase, FKBP-type
TCONS_00055653	0	0.783789	5.1646	0	0	2.88851	0	0	0	0.485595	0	Solyc10g078480	Chitobiosyldiphosphodolichol beta-mannosyltransferase IPR001296 Glycosyl transferase, group 1
TCONS_00055668	0.0223128	1.80467	0	0.000171286	0	0.00108007	3.779	4.4013	0.00164859	0.00068493	6538.47	Solyc10g078560	Chaperone protein dnaJ IPR001623 Heat shock protein DnaJ, N-terminal
TCONS_00055674	17.2024	11.1371	20.6596	11.2713	49.8955	1.34181	4.15171	3.68263	2.10718	1.27571	0.159042	Solyc10g078600	Myrosinase-binding protein (Fragment) IPR001229 Mannose-binding lectin
TCONS_00055687	1.70067	0.000336709	3.07637	1.16768	0	0	2.27099	0	0.0025402	0.244419	1.94705	Solyc10g078680	Phosphoribosylanthranilate transferase (Fragment) IPR013583 Phosphoribosyltransferase C-terminal, plant
TCONS_00055707	1.76151	0.633464	0.00188113	0.762059	0.0854694	0.0231339	0.000331556	0.0104723	4.47045	0.363252	5.14695	Solyc10g078860	DNA-directed RNA polymerase IPR015712 DNA-directed RNA polymerase, subunit 2
TCONS_00053264	2.01757	7.08668	3.74532	6.76431	0	50.6334	104.844	157.027	130.819	4.4669	6.84156	Solyc10g078890	Peroxidase IPR002016 Haem peroxidase, plant_fungal_bacterial
TCONS_00053317	3.15052	3.12356	4.20132	1.89283	2.11903	0.44669	0	0	0	0.425621	0	Solyc10g079460	NPR1-like protein (Fragment) IPR013069 BTB_POZ
TCONS_00055790	0.678254	2.42502	1.65358	1.00084	0.0797906	0	1.15346	0	0	0.227173	1.0674	Solyc10g079510	Helicase-like protein, Rad3 type
TCONS_00055833	0	0	0	6.48196	0	0	15.7855	0	0	#DIV/0!	2.4353	Solyc10g079920	Transmembrane protein
TCONS_00055923	3.1033	0.411611	0.823941	0.0654833	4.90253	2.47203	0	0	1.44216	1.71475	0.193838	Solyc10g080630	DNA damage-binding protein 1 IPR004871 Cleavage and polyadenylation specificity factor, A subunit, C-terminal
TCONS_00053427	33.6633	26.3147	29.4785	18.2962	366.32	5.52264	4.43662	5.81623	4.24577	4.36121	0.0371627	Solyc10g080670	Unknown Protein
TCONS_00053526	2.30051	2.86149	6.032	7.32152	1.9338	0.634169	0	1.57491	0.000616936	0.883463	0.159313	Solyc10g081490	MYB transcription factor IPR015495 Myb transcription factor
TCONS_00056073	1.62446	3.07117	0	0.719149	0.0170452	1.33175	0.00210752	0	0.00332792	0.440398	0.00262843	Solyc10g081770	cDNA clone J023119C16 full insert sequence
TCONS_00053565	0	0	0	0	0	0	1.99464	2.84498	0	#DIV/0!	#DIV/0!	Solyc10g081810	Phosphatidylglycerol_phosphatidylinositol transfer protein IPR003172 MD-2-related lipid-recognition
TCONS_00056132	0.00177721	3.70151	5.42822	0	0.00178261	0.000136339	0.0181117	7.26795	0.00105557	0.000210146	3797.45	Solyc10g083200	AtIV20-like protein (Fragment) IPR000061 SWAP_Surp
TCONS_00053597	7.98423	7.22241	8.4793	3.98425	18.8583	2.41049	1.37337	2.62741	1.33143	1.06616	0.211151	Solyc10g083210	Auxin response factor 1 IPR003340 Transcriptional factor B3
TCONS_00056140	0.000335281	4.3828	4.66046	3.10142	8.43915	0.354447	0.314442	1.19639	0.851266	1.3153	0.198579	Solyc10g083290	Beta-fructofuranosidase insoluble isoenzyme 2 IPR018053 Glycoside hydrolase, family 32, active site IPR013148 Glycosyl hydrolases family 32, N-terminal IPR001362 Glycoside hydrolase, family 32
TCONS_00053608	0.00146328	0.000299673	3.19005	1.75224	5.20311	0.51184	1.43446	0.00141358	0.310301	2.33948	0.233846	Solyc10g083340	Myb family transcription factor-like IPR006447 Myb-like DNA-binding region, SHAQKYF class
TCONS_00056218	0	3.04685	0	0.339114	0	0.007071	0	1.03443	0	0.113621	2.98808	Solyc10g083930	Peptidyl-prolyl cis-trans isomerase IPR002130 Peptidyl-prolyl cis-trans isomerase, cyclophilin-type
TCONS_00056237	0	5.06403	0.000603143	0.00277688	0	0	0	0	1.71045	0.000548288	615.961	Solyc10g084140	Ferrochelatase IPR001015 Ferrochelatase
TCONS_00056240	2.65096	0	13.2933	0	0.000853379	2.36828	0	0.00127611	0	0.148588	0.00053864	Solyc10g084150	Cytokinin riboside 5_apos-monophosphate phosphoribohydrolase LOG IPR005269 Conserved hypothetical protein CHP00730
TCONS_00053740	0.00850764	0	0.00106409	3.31725	0.448158	0	0.0295275	0.977621	3.7799	393.388	1.27132	Solyc10g084380	WRKY transcription factor 42 (Fragment) IPR003657 DNA-binding WRKY
TCONS_00056289	0	7.06295	0	0	0	0.00049787	0	0	1.12373	7.04904e-05	2257.08	Solyc10g084740	rRNA-processing protein utp23 IPR006984 Protein of unknown function DUF652
TCONS_00056319	5.48944	6.05859	0.536512	0	0	1.7855	0.00261985	12.5303	0	0.147751	7.01928	Solyc10g084920	PRA1 family protein IPR004895 Prenylated rab acceptor PRA1
TCONS_00056333	1.54085	0	0	4.31711	12.015	0.000133662	0.0022095	1.86797	0.795531	10.5995	0.163218	Solyc10g085130	Zinc finger family protein IPR018957 Zinc finger, C3HC4 RING-type
TCONS_00056352	0	2.26392	0	0.00166633	0	0.00298911	0.431345	2.39668	3.37687	0.00205636	1332.83	Solyc10g085390	D-alanine--D-alanine ligase family IPR013817 Pre-ATP-grasp fold
TCONS_00053862	0.0577099	3.12993	0	0	0	0	0.785833	0	0	0	#DIV/0!	Solyc10g085570	Kinase family protein IPR001245 Tyrosine protein kinase
TCONS_00056406	0.0611313	0	1.94146	5.12822	0	5.05585	5.12462	4.46106	6.18701	5.08545	1.54876	Solyc10g085800	Zinc-binding family protein IPR006734 Protein of unknown function DUF597
TCONS_00056440	0	4.83997	0	0	0.00047758	0.0180629	2.05089	0	0	0.0038307	110.617	Solyc10g086000	Pseudo-response regulator 7 IPR001789 Signal transduction response regulator, receiver region
TCONS_00056452	0.0050543	0	3.32511	0.920832	0	1.7391	5.87677	0.305066	5.29096	0.798739	4.31319	Solyc10g086030	Interactor of constitutive active ROPs 3
TCONS_00056516	36.7493	39.6109	32.5701	39.3477	147.125	14.334	7.60037	21.595	14.6828	1.84344	0.218509	Solyc10g086570	Palmitoyltransferase PFA4 IPR001594 Zinc finger, DHHC-type
TCONS_00053754	0	0	0	0.00318596	0.645637	7.87263	37.6378	20.839	11.6618	#DIV/0!	8.23083	Solyc10g087010	cytochrome P450
TCONS_00059171	0.00455724	0	9.34757	0	0	0	0	0	0	0	#DIV/0!	Solyc11g005000	Keratinocytes-associated protein 2 IPR018614 Protein of unknown function KRTCAP2
TCONS_00059186	0	0.167009	0.00185595	3.57697	2.62286	0	0	0	0	36.7147	0	Solyc11g005020	Protein translocase subunit secA IPR000185 SecA protein
TCONS_00059207	0	0	0	0	0	3.41721	7.57362	0	4.19821	#DIV/0!	3.44487	Solyc11g005060	Complex I intermediate-associated protein 30 IPR013857 NADH:ubiquinone oxidoreductase intermediate-associated protein 30
TCONS_00059249	38.8554	8.84692	44.4858	3.53619	85.3374	1.25214	1.8293	0	1.03924	0.977628	0.0318282	Solyc11g005350	MtN21 nodulin protein-like IPR000620 Protein of unknown function DUF6, transmembrane
TCONS_00056671	1.32939	0	3.97354	0	2.23101e-05	0.433187	0	0.127778	1.68527	0.0816924	4.18515	Solyc11g005690	Tetratricopeptide repeat family IPR011990 Tetratricopeptide-like helical
TCONS_00056691	0	18.0345	0	0.23333	0	0	0	0	0	0.012938	0	Solyc11g005920	NAC domain protein IPR003441 protein
TCONS_00056710	0	0.000112311	0	0	0	2.27895	2.51317	0.640535	0.743809	20291.4	1.71022	Solyc11g006200	Homeobox transcription factor Hox7-like protein IPR018500 DDT subgroup
TCONS_00056721	30.1557	104.656	45.0065	112.862	7.46941	1518.61	3159.47	4897.52	2406.74	9.11444	6.38444	Solyc11g006250	GDSL esterase_lipase At5g33370 IPR001087 Lipase, GDSL
TCONS_00056727	12.3554	1.74303	0	2.3928	4.54001	0.0022059	0.00078876	0.000202809	0.698709	0.4919	0.100894	Solyc11g006340	Phosphoribosylaminoimidazole carboxylase ATPase subunit IPR016301 Phosphoribosylaminoimidazole carboxylase
TCONS_00056773	0	5.88049	0.792934	6.87206	2.63971	51.1488	2.68926	19.9538	19.1799	9.08987	0.689459	Solyc11g006780	Vesicle-associated membrane protein 7B IPR001388 Synaptobrevin
TCONS_00059430	0	0	0	2.88541	4.12337	0	0	0	0	#DIV/0!	0	Solyc11g006890	Unknown Protein
TCONS_00056809	0	1.66881	1.07443	0.000245728	0.000515015	0.383917	1.93749	1.74675	0.00125038	0.140228	9.58072	Solyc11g007070	Mitochondrial substrate carrier family protein IPR001993 Mitochondrial substrate carrier
TCONS_00056829	911.543	452.491	1266.44	606.552	2861.58	141.991	46.1699	60.739	66.8978	1.37242	0.0481443	Solyc11g007200	Copper chaperone IPR006121 Heavy metal transport_detoxification protein
TCONS_00059467	11.0217	0.954116	6.11007	0.00733769	3.33316	2.08958	11.6465	10.3132	5.05365	0.300238	4.97476	Solyc11g007270	Neutral invertase IPR006937 Plant neutral invertase
TCONS_00059510	3.56765	1.41813	0	1.78309	1.26398	2.20588	4.05619e-05	0.000170505	0	1.05359	4.01806e-05	Solyc11g007750	Potassium-tellurite ethidium and proflavin transporter IPR001378 Uncharacterised protein family UPF0066
TCONS_00059519	0.184173	0.000167488	0	2.75226	0.402019	1.26484	1.84297	1.90614	1.48745	23.9726	1.18498	Solyc11g007800	Ribonuclease P_MRP protein subunit IPR009723 Ribonuclease P_MRP, POP1
TCONS_00059552	4.30566	4.11401	0	0	0	0	0.838134	1.79255	0	0	#DIV/0!	Solyc11g008100	Unknown Protein
TCONS_00059614	11.486	0	4.92794	0.189549	0.000565612	0	0.0193774	0.000580659	0.0035698	0.0115825	0.123756	Solyc11g008700	Splicing factor U2AF-associated protein IPR012677 Nucleotide-binding, alpha-beta plait
TCONS_00059636	0	0	0	0.00549378	9.44101	10.9458	0	5.51973	7.9072	#DIV/0!	0.658431	Solyc11g008890	Predicted membrane protein (Fragment) IPR001727 Uncharacterised protein family UPF0016
TCONS_00059644	3.20015	7.80657	1.04825	6.50346	11.3408	2.72427	3.53441	0	1.16892	1.70623	0.228666	Solyc11g008960	Receptor like kinase, RLK
TCONS_00059669	8.16276e-05	0	0	1.2746	4.95392	0	0	0	0	76304.1	0	Solyc11g010130	Serine-threonine protein kinase IPR015740 Plant protein serine_threonine kinase-like
TCONS_00059748	0	21.754	0	0	0	0	0	0	0	0	#DIV/0!	Solyc11g010870	Unknown Protein
TCONS_00057136	0.115532	0	6.91005	0	0	0	0	0	0	0	#DIV/0!	Solyc11g010950	Elongator complex protein 4 IPR008728 Elongator complex protein 4
TCONS_00059758	99.0073	103.282	113.216	145.458	24.4233	460.982	673.543	1388.76	725.084	1.99953	4.41837	Solyc11g010960	Alcohol dehydrogenase IPR002085 Alcohol dehydrogenase superfamily, zinc-containing
TCONS_00059789	2.00096	1.37842	1.84081	1.43409	9.65962	0.508082	1.03888	0.327928	0.905137	2.22248	0.195827	Solyc11g011180	LRR receptor-like serine_threonine-protein kinase, RLP
TCONS_00057157	0	0	0	0.469537	0	3.66313	6.5248	7.2803	3.45325	#DIV/0!	4.17608	Solyc11g011290	Rhamnogalacturonate lyase IPR010325 Rhamnogalacturonate lyase
TCONS_00057158	1.31067	2.45488	1.20964	2.19289	1.18594	11.6591	17.53	31.7034	15.069	3.02258	4.27601	Solyc11g011300	Rhamnogalacturonate lyase IPR010325 Rhamnogalacturonate lyase
TCONS_00057162	0	0	0.000292577	0.555817	0	0.00946255	3.80734	0.000396792	6.24252	1932.07	17.7793	Solyc11g011310	Rhamnogalacturonate lyase IPR010325 Rhamnogalacturonate lyase
TCONS_00057191	1.84369	1.55051	1.04086	0.000335046	1.47458	0.848301	0.000789255	0	0.000662818	0.52383	0.000625027	Solyc11g011460	ATP-dependent RNA helicase IPR001650 DNA_RNA helicase, C-terminal
TCONS_00057209	0	2.67549	0.00218025	1.48918	0	0	3.02495	1.86567	3.10761	0.556148	5.3709	Solyc11g011540	F-box family protein IPR001810 Cyclin-like F-box
TCONS_00057216	7.0203	6.75755	0	0	0.541993	0	0	10.4337	0	0.039338	19.2506	Solyc11g011550	Unknown Protein
TCONS_00057234	56.9135	5.73359	20.7357	10.5687	14.1689	43.6648	103.021	186.13	135.316	0.820342	6.20544	Solyc11g011760	Genomic DNA chromosome 5 P1 clone MQK4
TCONS_00057301	0.000879562	3.29549	0	6.62861	0.00113599	15.3744	2.55149	8.50493	24.2618	6.67527	1.60507	Solyc11g012410	Inositol monophosphatase 3 IPR000760 Inositol monophosphatase
TCONS_00057315	30.9064	0	0	14.2831	0	0	0	0	0	0.462141	0	Solyc11g012530	Unknown Protein
TCONS_00057318	0	0.0103712	0	0	0	0	4.32494	0	0.0580929	0	#DIV/0!	Solyc11g012540	F-box family protein IPR001810 Cyclin-like F-box
TCONS_00057333	5.9488	19.9129	0	5.0835	17.0779	5.22643	0.003565	0.000635892	0.462052	1.05901	0.0170241	Solyc11g012700	Oligopeptide transporter 9 IPR004648 Tetrapeptide transporter, OPT1_isp4
TCONS_00057428	5.18624	0.00392365	0	0	0	0	0	0	1.81602	0	#DIV/0!	Solyc11g013460	Dephospho-CoA kinase IPR001977 Dephospho-CoA kinase
TCONS_00057442	6.27113	6.48073	3.14501	0	4.40734	1.30733	0	0	0.812103	0.359484	0.142108	Solyc11g013530	PHD finger family protein IPR019787 Zinc finger, PHD-finger
TCONS_00057513	78.1184	97.1381	60.5964	81.9669	528.396	29.4311	21.8877	18.4138	16.696	2.71268	0.0890873	Solyc11g017010	Sucrose transporter IPR005989 Sucrose_H+ symporter, plant
TCONS_00057520	3.18964	12.1173	18.2879	0	2.18553	3.80483	0	1.904	2.11119	0.178312	0.670275	Solyc11g017040	Sentrin specific protease 1b IPR003653 Peptidase C48, SUMO_Sentrin_Ubl1
TCONS_00057549	3.2344	0	5.44388	2.96433	0.984649	0.000121499	0	0	0	0.455056	0	Solyc11g017400	N-acetylglucosaminyl-phosphatidylinositol de-N-acetylase IPR003737 N-acetylglucosaminyl phosphatidylinositol deacetylase
TCONS_00057554	0	8.33054	0	1.08814	0	0.00497264	0.160975	0.00431755	0	0.131218	0.151213	Solyc11g017430	Homology to unknown gene IPR003690 Mitochodrial transcription termination factor-related
TCONS_00057571	0	3.66474	1.95696	0.426851	0.624953	0.891871	2.22926	4.17746	6.69161	0.345745	6.73895	Solyc11g018580	Long-chain-fatty-acid--CoA ligase 4 IPR000873 AMP-dependent synthetase and ligase
TCONS_00057682	0.280683	2.1996	1.64668	2.53291	0	0.000287462	0.190319	0	0.155639	0.613816	0.13657	Solyc11g020910	Unknown Protein
TCONS_00057783	0	5.78961	3.91741	5.91278	4.22407	4.63267	1.64824	1.6139	0.251088	1.52153	0.23787	Solyc11g027830	Unknown Protein IPR003111 Peptidase S16, lon N-terminal
TCONS_00057788	0	2.77955	0	0.58433	14.3167	0	0.704938	0	0.455449	5.36095	0.0778729	Solyc11g027840	Carboxymethylenebutenolidase homolog IPR002925 Dienelactone hydrolase
TCONS_00057850	0	13.3933	6.40906	0	0	0	0	0	0	0	#DIV/0!	Solyc11g030550	Cyclin B2 IPR006671 Cyclin, N-terminal
TCONS_00057859	0	0	0	0	0	0	4.7791	0	0	#DIV/0!	#DIV/0!	Solyc11g030710	Homology to unknown gene IPR003774 Protein of unknown function DUF179
TCONS_00057885	0	0	0.0015252	2.11693	3.74797	0.74277	0	1.23029	3.7872	4332.33	0.759343	Solyc11g032100	MADS box transcription factor IPR002100 Transcription factor, MADS-box
TCONS_00060731	0	0.110844	0	0	7.81499	0	0	3.56454	0	70.5044	0.456116	Solyc11g039950	Splicing factor 3B subunit 4 IPR000504 RNA recognition motif, RNP-1
TCONS_00060710	0	0	0	0	0	1.38876	2.21429	0	5.61495	#DIV/0!	5.63758	Solyc11g040180	mRNA-capping enzyme subunit alpha IPR001339 mRNA capping enzyme
TCONS_00060683	2.4429	0	6.42539	0	0.444413	9.3762e-05	0.00969915	0.0108875	0	0.0501232	0.0463135	Solyc11g040290	Unknown Protein
TCONS_00060669	2.17602	0	3.81115	0	0.000197979	0	0	0.000126528	1.58967	3.30672e-05	8030.13	Solyc11g042460	Non-lysosomal glucosylceramidase IPR014551 Beta-glucosidase, GBA2 type
TCONS_00060661	11.8619	10.0906	0.000321002	6.31822	2.8826	0.00036712	0.000894856	0	0	0.419135	9.72544e-05	Solyc11g042470	Tubulin-specific chaperone E IPR000938 Cytoskeleton-associated protein, CAP-Gly
TCONS_00060602	0	0	0	2.85082	0	1.13057	0	0	0	#DIV/0!	0	Solyc11g043210	Dynamin-2 IPR000375 Dynamin central region
TCONS_00058037	6.08213	15.2755	0	2.96199	0	2.34501	1.48663	0.000997411	6.60383	0.248483	1.52468	Solyc11g044320	Single myb histone IPR001005 SANT, DNA-binding
TCONS_00058030	0.00554324	0.68062	0.0024649	0.000273858	5.11974	1.34308	2.94106	1.67966	1.86531	9.38546	1.00355	Solyc11g044340	Pre-mRNA-processing factor 40 homolog A IPR002713 FF domain
TCONS_00060541	1.30253	1.48885	3.0138	0	1.32184	1.10104	0	0	0	0.417365	0	Solyc11g044860	Clathrin assembly protein-like IPR011417 ANTH
TCONS_00060522	1.51234	1.05391	1.21106	0.656844	60.9234	1.56026	3.48735	2.15589	2.182	16.7157	0.123934	Solyc11g044910	Beta-xylosidase 1 IPR001764 Glycoside hydrolase, family 3, N-terminal
TCONS_00060494	0	0.809518	0	0	0.119745	0	0.81995	1.84235	1.28936	0.147921	33.0006	Solyc11g045230	Tripartite motif-containing 22 (Predicted) IPR004331 SPX, N-terminal
TCONS_00060488	1.6166	0.000218779	0	0	0	0	2.54488	3.80553	0.0050853	0	#DIV/0!	Solyc11g045310	MADS box protein
TCONS_00060806	2.05513	0.73902	1.5043	0.846474	11.5969	0.301796	1.14419	0	0.344738	2.96506	0.116823	Solyc11g056620	NB-ARC domain containing protein expressed
TCONS_00060811	7.778	3.77743	10.0899	2.07425	11.6945	2.14862	2.41361	0.831177	0.179296	0.735372	0.215116	Solyc11g056650	BHLH transcription factor IPR001092 Basic helix-loop-helix dimerisation region bHLH
TCONS_00058296	0.0149805	0	0	3.88668	4.08619	3.31015	0.806022	0	0	753.18	0.0714367	Solyc11g062220	Novel protein containing a PHD-finger domain (Fragment) IPR018144 Plus-3 domain, subgroup
TCONS_00060836	8.39881	9.63347	0.376779	0.000647869	6.37725	5.83549	0.00186878	0	0	0.663444	0.000153011	Solyc11g062260	Ring-h2 finger protein IPR018957 Zinc finger, C3HC4 RING-type
TCONS_00058354	0.0373176	4.44235	0.0534799	0.00112797	0	0	0	0	0	0.000248827	0	Solyc11g064890	Receptor-like kinase IPR002290 Serine_threonine protein kinase
TCONS_00058392	0.322453	0	0.0353923	3.27172	0.005509	0	0.00105222	0	3.68701	9.15823	1.12536	Solyc11g065140	Chromodomain helicase DNA binding protein IPR019787 Zinc finger, PHD-finger
TCONS_00058410	4.67409	0.0017972	0.25534	0.000643033	0.72174	5.19764	0.000287255	0.000296087	0.000259358	1.20052	0.000142347	Solyc11g065240	Saccharopine dehydrogenase family protein expressed IPR005097 Saccharopine dehydrogenase
TCONS_00060921	3.55747	0.541638	0.941648	2.65394	1.85231	1.60376	1.45002	0.000327181	0	1.21212	0.237372	Solyc11g065260	Chaperone protein dnaJ IPR001623 Heat shock protein DnaJ, N-terminal
TCONS_00060992	0	4.02587	0.00112812	4.32014	6.25976	0.0556279	0	0	0	2.64106	0	Solyc11g065820	Mate efflux family protein IPR002528 Multi antimicrobial extrusion protein MatE
TCONS_00061026	0	0	36.4092	0	0	6.94274	29.4113	10.8464	0	0.190686	5.79853	Solyc11g066070	Unknown Protein
TCONS_00058499	0	0	0	6.40638	12.8038	7.08701	0	15.4776	0	#DIV/0!	0.588565	Solyc11g066110	Inner membrane protein oxaA IPR001708 Membrane insertion protein, OxaA_YidC
TCONS_00061040	1.68045	1.95866	4.60131	5.40879	4.0015	47.1792	114.448	111.767	102.459	6.86731	5.80804	Solyc11g066250	Serine carboxypeptidase IPR001563 Peptidase S10, serine carboxypeptidase
TCONS_00061056	0.00191342	0	35.587	0	5.51611	0	0	0	0	0.154995	0	Solyc11g066410	50S ribosomal protein L9 IPR000244 Ribosomal protein L9
TCONS_00058558	41.9656	47.6933	42.1102	40.5556	43.228	12.3106	0	0	2.37796	0.729262	0.0247461	Solyc11g066590	Lysosomal Pro-X carboxypeptidase IPR008758 Peptidase S28
TCONS_00061091	5.31759	10.3514	21.3934	3.52898	0	0	0	0	9.45795	0.0952173	2.68008	Solyc11g066660	Magnesium transporter MRS2-1 IPR002523 Mg2+ transporter protein, CorA-like
TCONS_00058616	0	14.5847	22.7832	3.94545	0	0.0403092	3.57486	0.161692	11.6587	0.106663	3.86256	Solyc11g066990	Protein SUPPRESSOR OF GENE SILENCING 3
TCONS_00061146	0.00020593	0.00979846	0.136689	0	5.00339	0.50159	2.42133	0	2.69226	37.5271	0.928903	Solyc11g067070	Serine_threonine protein kinase IPR002290 Serine_threonine protein kinase
TCONS_00058626	0	0	0	6.29401	0	0	2.9055	0	0	#DIV/0!	0.461629	Solyc11g067080	Protein kinase like protein IPR002290 Serine_threonine protein kinase
TCONS_00058640	0	3.09557	0.788248	0	0.100887	0	0	1.85047	4.03751	0.0259762	58.3621	Solyc11g067140	DNA polymerase IPR013697 Region of unknown function DUF1744
TCONS_00061291	0	0	0	0	0	0	0.626503	0	2.90297	#DIV/0!	#DIV/0!	Solyc11g069510	GATA transcription factor 9 IPR000679 Zinc finger, GATA-type
TCONS_00061298	0.00571636	3.76013	0.000793931	0	0	0.00138544	0.0655301	5.09149	0	0.000367819	3722.3	Solyc11g069520	Protein-tyrosine sulfotransferase
TCONS_00061305	12.5276	0.380694	4.66114	1.49537	0	2.66179	6.36784	5.65187	3.56103	0.236613	3.74793	Solyc11g069530	Kinase-START 1 (Fragment) IPR009769 Protein of unknown function DUF1336
TCONS_00061324	2.60071	0	1.33208	4.57417	0.0294336	14.0677	15.3595	16.1245	0.40355	4.7476	1.70784	Solyc11g069590	Receptor-like protein kinase At5g59670 IPR002290 Serine_threonine protein kinase
TCONS_00061343	23.7731	0	14.6116	0.00845839	2.80092	3.0711	0	17.5345	5.85838	0.153198	3.97806	Solyc11g069650	Unknown Protein
TCONS_00061351	0.000615186	5.01677	0.000729941	0	0	0	0	0.00659154	0.00476933	0	#DIV/0!	Solyc11g069710	ABC transporter G family member 3 IPR013525 ABC-2 type transporter
TCONS_00058836	0.516498	1.96611	0	1.46609	0.381535	0	1.5145	2.2623	4.82235	0.744227	4.65416	Solyc11g069770	Transcription factor MADS-box IPR002100 Transcription factor, MADS-box
TCONS_00061369	0.00708659	1.38372	0.0012916	0	0	0	0	0	8.59645	0	#DIV/0!	Solyc11g069810	OTU domain containing protein IPR003323 Ovarian tumour, otubain
TCONS_00058877	8.62592	6.45202	5.39649	0.0283272	2.09266	1.94535	7.05566	3.3353	6.89803	0.198606	4.25174	Solyc11g070100	Early flowering 3
TCONS_00058893	0	1.00132	0	0	0	0	0.411069	0	6.34928	0	#DIV/0!	Solyc11g070190	Unknown Protein
TCONS_00058947	1.0176	0.983051	0	0.714953	6.38441	0.289485	0.246119	0.233375	0.160597	3.69322	0.0866293	Solyc11g071600	Aldehyde oxidase IPR002346 Molybdopterin dehydrogenase, FAD-binding
TCONS_00058956	2.75541	0.00130973	0.141154	0.0015673	4.23374	0	0	0	0	1.46152	0	Solyc11g071620	Aldehyde oxidase IPR016208 Aldehyde oxidase_xanthine dehydrogenase
TCONS_00058960	40.0193	29.2227	24.9031	0.015762	0.739943	0.00557956	0	1.46885	7.4755	0.00808629	11.749	Solyc11g071640	Beta-D-glucosidase IPR001764 Glycoside hydrolase, family 3, N-terminal
TCONS_00058971	3.34035	11.743	0	1.39262	0.76983	1.31311	0	0	0	0.230424	0	Solyc11g071700	Ubiquitin carboxyl-terminal hydrolase family protein expressed IPR001394 Peptidase C19, ubiquitin carboxyl-terminal hydrolase 2
TCONS_00058991	0	6.7971	0	0	0	0	0	0	0	0	#DIV/0!	Solyc11g071870	Ubiquitin-conjugating enzyme IPR015581 Ubiquitin-conjugating enzyme
TCONS_00061475	0	0	5.17403	0.012107	0	0.12754	0	0	0	0.02699	0	Solyc11g071890	Outer envelope membrane protein
TCONS_00059002	0.984998	5.18174	4.38938	0.0437949	0	1.52443	0.000347042	0.980407	1.6039	0.148561	1.64814	Solyc11g071920	Serine_threonine-protein phosphatase IPR012391 Serine_threonine protein phosphatase, BSU1
TCONS_00061487	0	1.8456	0	0.000459945	4.04839	0.000182542	0	0.000229316	0	2.19388	5.66348e-05	Solyc11g072010	Aspartokinase_homoserine dehydrogenase IPR001342 Homoserine dehydrogenase, catalytic
TCONS_00059072	0	1.55547	10.2822	3.19099	1.90675	0.0109499	13.6862	0	18.6488	0.431562	6.32941	Solyc11g072490	Interactor of constitutive active ROPs 3
TCONS_00059094	11.3946	0	3.45339	0	0	0	0	0	0.000830413	0	#DIV/0!	Solyc11g072590	CCR4-NOT transcription complex subunit 4 IPR003954 RNA recognition, region 1
TCONS_00061602	3.53581	3.33666	2.93491	0.521395	0.36863	0	0.634625	0.602931	0.817347	0.0907505	2.30881	Solyc11g072920	Peroxidase 5 IPR002016 Haem peroxidase, plant_fungal_bacterial
TCONS_00059146	8.20439	0.248042	5.19968	5.6006	18.643	2.34283	3.32107	2.35198	0.658952	1.94742	0.238167	Solyc11g073080	Methyl binding domain protein IPR001739 Methyl-CpG DNA binding
TCONS_00059160	1.00218	0	0.615689	0	3.04839	0	0.000207771	0.733474	0	1.8842	0.240678	Solyc11g073220	Rad51 DNA recombination_repair protein IPR014710 RmlC-like jelly roll fold
TCONS_00061653	0.0006008	2.07079	0	2.1718	2.66938	4.93674	0.00106505	2.82163	0	4.72046	0.288681	Solyc11g073300	Genomic DNA chromosome 5 P1 clone MMN10
TCONS_00064285	1.90364	3.03271	0.895047	2.40654	24.7828	7.58202	4.6647	7.79077	9.03542	5.96278	0.618063	Solyc12g005200	Electron transfer flavoprotein alpha subunit IPR001308 Electron transfer flavoprotein, alpha subunit
TCONS_00064293	1.93499	6.07744	3.2837	0	0	0.00063372	2.60353	0.802631	4.83217	5.61006e-05	13000	Solyc12g005250	Kinesin-like protein IPR001752 Kinesin, motor region
TCONS_00064346	0	0	0	1.34613	0	0.938398	2.20079	18.8552	0.000185509	#DIV/0!	9.21686	Solyc12g005820	Genomic DNA chromosome 3 P1 clone MSD21
TCONS_00061766	0	0	0.358461	0.975977	0.138034	0.00417769	1.86301	0.000850037	8.73883	3.11942	9.48202	Solyc12g005830	Homeobox-leucine zipper protein ATHB-15 IPR002913 Lipid-binding START
TCONS_00061855	4.21561	0	0	0	0	0	0	0	0	0	#DIV/0!	Solyc12g006590	Zinc finger RAN-binding domain containing 2 IPR001876 Zinc finger, RanBP2-type
TCONS_00061867	0	0	0	0	2.09124	2.48322	4.82623	0	3.07666	#DIV/0!	1.72761	Solyc12g006660	Unknown Protein
TCONS_00064484	1.48412	0	0	0.00269077	1.4534	0	0.000273405	0	6.40547	0.981114	4.39927	Solyc12g006790	ARGONAUTE 1 IPR003165 Stem cell self-renewal protein Piwi
TCONS_00061935	1.03408	0	0	0.318167	2.69188	5.1125	1.12801	3.21396	3.82494	7.85485	1.00546	Solyc12g007280	Casein kinase 1-like protein 4 IPR002290 Serine_threonine protein kinase
TCONS_00061965	0	0.0710411	0	0	0.0164869	0	0	2.26078	1.77276	0.232076	244.651	Solyc12g008410	RNA-dependent RNA polymerase family protein IPR007855 RNA-dependent RNA polymerase, eukaryotic-type
TCONS_00061973	0	0	0	21.0242	0	27.2376	19.7842	0	75.9063	#DIV/0!	1.98274	Solyc12g008470	Cytochrome b5 reductase IPR001199 Cytochrome b5
TCONS_00062024	0.0322164	0	0	1.23089	0.00112137	3.5234	1.14106	0	0.0003254	147.608	0.240018	Solyc12g008790	Acyl- IPR010137 Acyl-(acyl-carrier-protein)--UDP-N-acetylglucosamine O-acyltransferase
TCONS_00064658	24.8599	34.278	30.0462	97.9712	41.966	14.178	6.06336	10.8021	7.22446	1.72806	0.156311	Solyc12g009200	Chlorophyll a-b binding protein, chloroplastic IPR001344 Chlorophyll A-B binding protein
TCONS_00064708	0	0	0	0	0	0.996943	0.000118336	10.8508	5.38084	#DIV/0!	16.2815	Solyc12g009660	Exostosin-like IPR004263 Exostosin-like
TCONS_00064720	4.66063	14.0173	8.76734	2.82259	6.72965	6.98394	0.00036361	0.000336336	3.32163	0.602515	0.200913	Solyc12g009800	Purple acid phosphatase 3 IPR015914 Purple acid phosphatase, N-terminal
TCONS_00062240	4.77939	3.17203	3.68666	5.17949	0.00231292	0	0.00532865	0.0613175	0.000134589	0.445246	0.0128875	Solyc12g010650	Mitochondrial transcription termination factor family protein IPR019333 Integrator complex, subunit 3
TCONS_00062247	0.00338476	4.27602	0.0135859	2.10373	1.3513	3.9193	0	0	0	1.71776	0	Solyc12g010690	Solute carrier family 2, facilitated glucose transporter member 1 IPR003663 Sugar_inositol transporter
TCONS_00064833	40.711	73.8201	41.0879	71.1396	55.4685	55.4452	0.48101	5.48933	11.8159	1.16987	0.097698	Solyc12g011010	Meiosis 5
TCONS_00062285	0.339947	0.546172	6.61705e-05	2.5601	0.545335	1.69453	0.618083	0	1.47912	5.41644	0.43692	Solyc12g011170	Phospholipase D IPR011402 Phospholipase D, plant
TCONS_00062345	0	0	0.64909	1.36507	2.29942	0.328634	0.342531	1.84433	0.258788	6.15188	0.612465	Solyc12g013600	TPR and ankyrin repeat-containing protein 1
TCONS_00064888	2.81406	4.61038	24.4896	4.98898	81.4355	3.48534	0	0	4.1921	2.81725	0.0466256	Solyc12g013620	NAC domain protein IPR003441 protein
TCONS_00064937	3.20954	3.9682e-05	7.81534	0.0104428	13.0514	1.01007	0.430981	0.00502017	1.505	1.27637	0.137934	Solyc12g013960	Unknown Protein IPR007789 Protein of unknown function DUF688
TCONS_00062381	1.32878	0.331242	0	0	0.702831	0	0.210566	1.94554	5.77907	0.423387	11.2903	Solyc12g013980	Kinase family protein IPR002290 Serine_threonine protein kinase
TCONS_00064973	2.10406	3.78494	5.38502	0.406475	0	1.29237	0.736219	2.34572	3.70507	0.150687	3.99507	Solyc12g014190	tRNA dimethylallyltransferase IPR002627 tRNA isopentenyltransferase
TCONS_00064997	0.000424742	8.58377	0.0551716	0.0054846	0.00600121	0.00142088	0.000928087	0	0.120617	0.00149394	9.41722	Solyc12g014350	Receptor like kinase, RLK
TCONS_00062454	0	12.0638	7.70611	0	0	3.80119	0.0159742	0.000407943	8.87798	0.192271	2.33989	Solyc12g014490	Microtubule-associated protein MAP65-1c IPR007145 MAP65_ASE1
TCONS_00062460	0	0.000412064	3.58618	0.00160071	0	0.00149003	0	0.0012871	0.00175159	0.000861748	0.983159	Solyc12g014570	Glycerophosphoryl diester phosphodiesterase family protein IPR017946 PLC-like phosphodiesterase, TIM beta_alpha-barrel domain
TCONS_00065073	0	0	0	7.13883	0.331813	0.992232	0	0.539022	0	#DIV/0!	0.0636925	Solyc12g015800	RING finger family protein IPR018957 Zinc finger, C3HC4 RING-type
TCONS_00065130	0.624161	4.07877	5.97901	0.628109	0.000511156	0.847228	5.45399	1.61743	3.14298	0.138163	6.92104	Solyc12g017540	F-box_ankyrin repeat protein SKIP35 IPR002110 Ankyrin
TCONS_00065158	0.00192415	0.0155771	0.113724	0.00385116	1.70811	6.63595	0.00246304	8.22226	0.00648173	63.6151	0.98602	Solyc12g017910	Potassium transporter IPR018519 Potassium uptake protein, kup IPR003855 K+ potassium transporter
TCONS_00065208	3.03739	0	2.0142	0.000942181	0	0.485183	1.27713	0	0.125041	0.0962321	2.88438	Solyc12g019410	Kinase family protein IPR016253 Integrin-linked protein kinase
TCONS_00065237	1.11463	11.0643	0	0.533228	0	0	0.00588424	11.6862	1.21205	0.0437828	24.2	Solyc12g019750	Polypyrimidine tract binding protein 1 IPR012677 Nucleotide-binding, alpha-beta plait
TCONS_00062686	0	7.46038	2.55538	0	0	0.791577	0	0	0	0.0790331	0	Solyc12g019960	Smg-7 homolog nonsense mediated mRNA decay factor (C. elegans) (Fragment) IPR019458 Telomerase activating protein Est1
TCONS_00065261	0.0931948	0	0.00278293	0	0	0	4.01114	0	2.01336	0	#DIV/0!	Solyc12g020000	Arginine_serine-rich coiled-coil protein 2
TCONS_00062722	0	0	0	0	0	0	0	0	3.15946	#DIV/0!	#DIV/0!	Solyc12g021180	Dual specificity protein phosphatase IPR020422 Dual specificity phosphatase, subgroup, catalytic domain
TCONS_00065388	1.30692	0.000681563	0	6.45142	0.208051	0.0200571	1.37764	0	2.19016	5.10823	0.53414	Solyc12g027800	Rhodanese-like domain-containing protein (Fragment)
TCONS_00065397	0	0.347107	2.85351	0.498292	0	0.0024251	3.42686	0	1.9283	0.156444	10.695	Solyc12g027870	Cell division protein kinase 8 IPR002290 Serine_threonine protein kinase
TCONS_00065399	1.07529	0	0.828082	3.88476	2.81163	0.999759	1.10702	0	0	4.04343	0.143841	Solyc12g027880	Lysine_histidine transporter IPR013057 Amino acid transporter, transmembrane
TCONS_00065971	0.154501	1.49695	5.93406	0	0	0	2.74774	0.603428	2.30034	0	#DIV/0!	Solyc12g036160	Multidrug resistance ABC transporter ATP-binding and permease protein IPR003439 ABC transporter-like
TCONS_00063390	19.8186	14.3579	24.6509	65.6735	118.368	29.0023	11.2247	6.44407	10.665	3.62151	0.132995	Solyc12g036170	Unknown Protein
TCONS_00063371	0	0.00435571	0	3.99927	9.48517	0.0151372	4.69865	4.14275	0	3099.28	0.654939	Solyc12g036450	40S ribosomal protein S7-like protein IPR000554 Ribosomal protein S7e
TCONS_00065840	7.3136	0	6.12394	0.000773009	0.0076017	1.5778	4.44256	0	3.10354	0.118041	4.75742	Solyc12g038430	Kinesin-like calmodulin binding protein
TCONS_00063316	19.7446	16.53	18.9174	15.3652	11.2232	0.412693	5.94106e-05	1.90864	1.27812	0.489221	0.118026	Solyc12g038510	MADS box transcription factor 11 IPR002487 Transcription factor, K-box
TCONS_00063208	1.99535	11.1344	3.94019	0	0	0	0	0	0	0	#DIV/0!	Solyc12g040810	Geranylgeranyltransferase type II beta subunit IPR008930 Terpenoid cylases_protein prenyltransferase alpha-alpha toroid
TCONS_00065691	16.7298	2.69961	1.80827	0	10.4956	10.2121	3.13182	0.372484	0	0.975045	0.169227	Solyc12g042240	Solute carrier family 15 member 1 IPR000109 TGF-beta receptor, type I_II extracellular region
TCONS_00065678	2.61267	0.00237069	0.00278028	0.00306463	0.00213074	4.7065	29.1619	0	21.5651	1.79985	10.7662	Solyc12g042380	MtN19-like protein IPR011692 Stress up-regulated Nod 19
TCONS_00063124	20.3036	45.123	19.8667	43.5255	311.23	18.6793	56.0916	3.81026	2.96963	4.37824	0.16836	Solyc12g042770	Chloroplast post-illumination chlorophyll fluorescence increase protein
TCONS_00065636	0	0	7.73912e-05	0.557134	9.60778	6.37319e-05	0	0	0	131345	0	Solyc12g042980	2-oxoglutarate-dependent dioxygenase (Fragment) IPR005123 Oxoglutarate and iron-dependent oxygenase
TCONS_00063070	0	0	0	0	5.93464	0	0	0	0	#DIV/0!	0	Solyc12g044190	Nbs-lrr, resistance protein
TCONS_00065601	4.35145	25.7711	21.6861	24.468	5.91816	49.0778	113.665	153.181	109.127	1.5338	4.73137	Solyc12g044300	Acyl-CoA synthetase (AMP-forming)_AMP-acid ligase II IPR000873 AMP-dependent synthetase and ligase
TCONS_00065595	0	6.86824	0	0.00197154	0.981308	0	0.000178928	0	4.84075	0.143163	4.92325	Solyc12g044370	Ribonuclease Z IPR001279 Beta-lactamase-like
TCONS_00063021	5.29727	3.51021	7.36388	0.367818	24.0647	0.000265796	0.532261	0.507905	1.72604	1.51087	0.113217	Solyc12g044610	Myb transcription factor IPR006447 Myb-like DNA-binding region, SHAQKYF class
TCONS_00063009	4.69672	1.003	0	0	0	0	5.29791	16.3315	3.49245	0	#DIV/0!	Solyc12g044730	30S ribosomal protein S8 IPR000630 Ribosomal protein S8
TCONS_00065521	0	31.6054	0	21.143	0	0	0	0	0	0.668968	0	Solyc12g049250	Unknown Protein
TCONS_00062957	0	0.00428673	3.57392	0.00327357	5.07241	0	0.000905662	0	0	1.4185	0.000178432	Solyc12g049420	Protein transport protein Sec22 IPR010908 Longin
TCONS_00066145	1.267	0.14453	0.00170477	2.47086	6.71447	4.85787	1.73073	1.99871	1.43224	9.93692	0.367557	Solyc12g055940	Unknown Protein
TCONS_00063491	1.83954	2.36265	3.3885	0.00233438	0.000135129	0	1.65243e-05	1.48102	1.59843	0.000325334	1247	Solyc12g056160	Cation_H(+) antiporter 18 IPR006153 Cation_H+ exchanger
TCONS_00063494	4.32195	11.1695	3.21985	10.9362	0	15.5264	44.2256	65.8512	41.2611	1.41426	5.71894	Solyc12g056200	Glycosyltransferase-like protein IPR006740 Protein of unknown function DUF604
TCONS_00066212	2.63567	0	2.61353	3.10743	0.249684	1.81773	0	0.000581122	0.00131605	0.985835	0.000366614	Solyc12g056350	Unknown Protein IPR013097 Stress responsive alpha-beta barrel
TCONS_00063543	30.7093	0	41.1338	3.36681	11.1537	2.64999	0.512152	3.14828	0.000170292	0.239	0.213191	Solyc12g056590	Ethylene responsive transcription factor 2a IPR001471 Pathogenesis-related transcriptional factor and ERF, DNA-binding
TCONS_00063592	18.8929	10.3328	13.7355	10.2398	3.71246	2.23855	1.67057	0.531571	0	0.376871	0.136012	Solyc12g057100	Purine permease family protein IPR004853 Protein of unknown function DUF250
TCONS_00062855	0	4.5175	2.32345	0.000451514	0	0	1.97616	0	0.133148	6.60017e-05	4671.63	Solyc12g062250	5_apos-AMP-activated protein kinase beta-1 subunit IPR001478 PDZ_DHR_GLGF
TCONS_00065407	9.41719	0.744044	0.00322683	0.000460433	0	0	0	0.886528	0.000214237	4.52983e-05	1925.89	Solyc12g068070	Filament-like plant protein (Fragment) IPR008587 Protein of unknown function DUF869, plant
TCONS_00062826	5.6668	0	2.6833	0	0	1.96482	1.6876	0	0	0.235305	0.858908	Solyc12g070200	Unknown Protein
TCONS_00065320	0	3.06749	0	0	0	0	0	0	0	0	#DIV/0!	Solyc12g076350	Thyroid receptor-interacting protein 13
TCONS_00065335	0	3.562	0.000169984	0	0.00174568	0.00536736	11.1292	9.48545	3.895	0.00199683	3445.73	Solyc12g077540	DNA-binding protein IPR017877 MYB-like
TCONS_00062743	7.93079	4.2406	3.84404	2.98375	11.7874	4.82985	2.04975	0	0	1.22388	0.104574	Solyc12g082730	Kinesin-like calmodulin binding protein
TCONS_00066297	0	4.93963	5.25367	3.39373	1.38292	31.5257	77.8125	104.189	68.6171	3.56139	6.90365	Solyc12g087980	Hydroxycinnamoyl CoA quinate transferase 2 IPR003480 Transferase
TCONS_00063629	4.18332	2.22519	0.644667	7.12671	1.73055	0.246945	0	0	0	1.29079	0	Solyc12g088170	Hydroxycinnamoyl CoA quinate transferase IPR003480 Transferase
TCONS_00063643	8.00586	6.75131	8.94317	0.774093	0.415873	0.346518	7.30081	9.86023	7.49355	0.0648296	16.0461	Solyc12g088210	Endo-1 4-beta-xylanase IPR013781 Glycoside hydrolase, subgroup, catalytic core
TCONS_00063648	7.83706	8.14508	6.00256	3.06201	0.000177712	0	1.57153	2.10868	7.81168	0.139287	3.75284	Solyc12g088220	Branched-chain-amino-acid aminotransferase IPR005786 Branched-chain amino acid aminotransferase II
TCONS_00066324	0	0.710196	0	1.24541	4.78987	1.64506	0.00161241	0.0716009	1.50166	10.8144	0.205053	Solyc12g088230	Early-responsive to dehydration protein-like IPR003864 Protein of unknown function DUF221
TCONS_00063652	6.80905	0.000759891	7.98969	5.78191	24.3111	1.43819	0	3.918	0.402688	2.13056	0.137029	Solyc12g088250	Serine carboxypeptidase 1 IPR001563 Peptidase S10, serine carboxypeptidase
TCONS_00066352	67.3332	118.709	130.203	73.5406	383.408	31.3699	16.8692	1.43677	13.5631	1.54411	0.0652629	Solyc12g088670	Cathepsin B-like cysteine proteinase IPR013128 Peptidase C1A, papain IPR000169 Peptidase, cysteine peptidase active site IPR000668 Peptidase C1A, papain C-terminal
TCONS_00063715	0	0.000214632	2.78718	3.50307	0	4.07315	8.95486	11.1917	13.0438	2.71803	4.38086	Solyc12g088910	Unknown Protein
TCONS_00066402	1.95133	0	2.14635	0	0.000419283	0	2.33779	1.62491	0	0.000102322	9451.13	Solyc12g089090	Phosphatase PTC7 homolog IPR001932 Protein phosphatase 2C-related
TCONS_00063738	0	0	0	0.00334796	4.02968	0.535542	0	4.74346	2.96682	#DIV/0!	1.68768	Solyc12g089130	CRAL_TRIO domain containing protein expressed IPR001251 Cellular retinaldehyde-binding_triple function, C-terminal
TCONS_00066407	0	4.3861	0	0.214489	0	0	0	0	2.78897	0.048902	13.0029	Solyc12g089140	2-hydroxyacid dehydrongenase (Fragment)
TCONS_00066428	0	4.74409	0	0	0.01531	0	3.18487	1.90156	1.24672	0.00322717	413.661	Solyc12g089220	Wound responsive protein (Fragment) IPR003729 Protein of unknown function DUF151
TCONS_00066474	0	1.16112	0	1.5723	3.08562	1.56336	0	0	1.65681	5.358	0.266313	Solyc12g094570	Os03g0133300 protein (Fragment)
TCONS_00063784	475.152	984.738	415.666	632.888	1788.57	128.443	69.5175	46.8717	53.8192	1.35954	0.066751	Solyc12g094620	Catalase IPR018028 Catalase related subgroup
TCONS_00063804	2.26813	1.22534	0	0.000845324	0	0.0533273	0.464105	0	1.11928	0.0155068	29.2285	Solyc12g095750	Auxin efflux carrier family protein IPR004776 Auxin efflux carrier
TCONS_00063816	0	1.44663	5.91805	0	0	0	0	4.8114	3.45018	0	#DIV/0!	Solyc12g095820	Thioredoxin-related transmembrane protein 2 IPR012336 Thioredoxin-like fold
TCONS_00066565	0	0	0	0	0.000211584	1.31676	0	5.80614	0.763332	#DIV/0!	4.98832	Solyc12g096280	Endonuclease V family protein IPR007581 Endonuclease V
TCONS_00063926	3.65227	0	1.15308	2.09558	9.88108	0.660183	0	0.206687	1.98778	2.62974	0.173656	Solyc12g096710	Receptor like kinase, RLK
TCONS_00066636	3.59578	5.62739	11.7941	0.893689	2.54032	3.76994	9.43101	16.5866	3.12058	0.342763	4.04475	Solyc12g097060	Genomic DNA chromosome 3 BAC clone F14O13
TCONS_00066651	0.00150917	2.19988	2.53047	0	0.443455	0.00302149	0	0.219917	0.686655	0.0943554	2.0305	Solyc12g098160	Always early protein 3 IPR010561 DIRP
TCONS_00063987	0	0	0	0	0	16.5678	44.1276	40.6353	34.0718	#DIV/0!	7.17263	Solyc12g098340	Pectinesterase IPR000070 Pectinesterase, catalytic
TCONS_00066691	2.78888	6.67557	0.346934	0.997689	4.10621	0	0	0.4012	0	0.520202	0.0786066	Solyc12g098540	Ectonucleoside triphosphate diphosphohydrolase 6 IPR000407 Nucleoside phosphatase GDA1_CD39
TCONS_00066705	17.9008	0	0	0	0	0	0	0	0	0	#DIV/0!	Solyc12g098640	Cycloeucalenol cycloisomerase
TCONS_00064030	1.06037	5.23277	0	0.00135847	0	0	0.00070431	2.42779	0	0.000215865	1787.67	Solyc12g098690	WD-repeat protein-like IPR017986 WD40 repeat, region
TCONS_00066727	2.43935	3.46537	3.94006	0.680949	0	0.000591022	2.33694	0	3.72565	0.0692286	8.89543	Solyc12g098860	DNA helicase IPR001650 DNA_RNA helicase, C-terminal
TCONS_00064075	0	4.00686	0	0	0	0	2.793	0	0	0	#DIV/0!	Solyc12g099090	YTH domain family 2 (Predicted) IPR007275 YT521-B-like protein
TCONS_00066798	0.00464385	1.21692	2.00947	0.451082	2.3989	0.585305	0	0	0	1.06322	0	Solyc12g099340	Calmodulin-binding transcription activator 5 IPR005559 CG-1
TCONS_00064121	2.73582	0.848502	0	2.18171	4.18697	23.8677	52.8216	54.8216	27.9123	8.43573	4.48319	Solyc12g099430	Epoxide hydrolase 1 IPR000639 Epoxide hydrolase-like
TCONS_00066840	0.808006	0	0.000378641	0.000768252	7.53852	3.82391	0	0.00182522	0.000473333	14.0567	0.00020228	Solyc12g099760	Homeobox protein IPR001356 Homeobox
TCONS_00066857	0	7.10945	3.35471	0	2.69489	0	3.51417	0	10.1703	0.257535	5.07793	Solyc12g099830	Receptor-like protein kinase 2 IPR002290 Serine_threonine protein kinase
TCONS_00064189	3.18041	0	0	3.06424	19.2105	1.02026	5.94649	7.70469	5.25884	7.32453	0.811763	Solyc12g099940	Gcn5-related n-acetyltransferase family protein IPR000182 GCN5-related N-acetyltransferase
TCONS_00066878	13.5887	10.3401	20.1404	14.8353	21.3046	6.20446	2.34916	4.18733	2.29493	0.960861	0.208562	Solyc12g100200	Protein YdiU IPR003846 Uncharacterised protein family UPF0061
