# Supplementary material for: Identification of alternative splicing events by RNA sequencing in early growth tomato fruits
Source: BMC Genomics. 2015 Nov 16;16:948. doi: 10.1186/s12864-015-2128-6 (PMC4647595; doi:10.1186/s12864-015-2128-6)
Supplement: Additional file 5: Table S4. — Newly identified transcription regions. Description of data: Information about the 2650 unique transcripts assembled from new transcription regions. (XLS 1496 kb) [file 12864_2015_2128_MOESM5_ESM.xls]

## Sheet: Table S4
Table S4 Newly identified transcription regions
Loci	Assemble_Transcript_ID	chr. Region	Identity	e.value	NCBI accession	class	Description
XLOC_015189	TCONS_00036027	SL2.50ch04[.]56023703-56024333	100	2e-102	NR_108005.1	microRNA	Solanum lycopersicum microRNA MIR5301 (MIR5301), microRNA
XLOC_014095	TCONS_00037420	SL2.50ch04[-]7763348-7763725	100	2e-148	NR_108004.1	microRNA	Solanum lycopersicum microRNA MIR5300 (MIR5300), microRNA
XLOC_017773	TCONS_00043424	SL2.50ch05[.]65435434-65436510	100	6e-67	NR_107984.1	microRNA	Solanum lycopersicum microRNA MIR160a (MIR160a), microRNA
XLOC_020665	TCONS_00049983	SL2.50ch06[.]37380231-37380582	100	5e-65	NR_108014.1	microRNA	Solanum lycopersicum microRNA MIR482b (MIR482b), microRNA
XLOC_015594	LA1589Seedling_CUFF.6488.1	SL2.50ch05[+]6769105-6769680	100	0	XM_004239082.2	mRNA	Solanum lycopersicum uncharacterized LOC101267605 (LOC101267605), transcript variant X2, mRNA
XLOC_002133	LA4345_seedlings_CUFF.1056.1	SL2.50ch01[+]83923068-83924318	35.21	9e-12	XP_009600872.1	mRNA	probable membrane-associated 30 kDa protein, chloroplastic [Nicotiana tomentosiformis]
XLOC_000942	Solyc00g008570iNAT	SL2.50ch00[.]8347676-8347916	91.18	2e-11	KFK23001.1	mRNA	hypothetical protein AALP_AAs59891U000100, partial [Arabis alpina]
XLOC_000523	Solyc00g008570nat	SL2.50ch00[-]8347645-8347920	64.15	3e-12	KFK40661.1	mRNA	hypothetical protein AALP_AA2G025300 [Arabis alpina]
XLOC_000563	Solyc00g012440NAT	SL2.50ch00[-]10511459-10511637	79.17	2e-47	KEH16991.1	mRNA	senescence-associated protein [Medicago truncatula]
XLOC_002207	Solyc01g091720iCoding	SL2.50ch01[+]85312396-85313976	100	0	XM_004229801.2	mRNA	Solanum lycopersicum OTU domain-containing protein At3g57810-like (LOC101262561), mRNA
XLOC_002541	Solyc01g100270i	SL2.50ch01[+]90341763-90344559	58.7	6e-10	CAN60702.1	mRNA	hypothetical protein VITISV_015869 [Vitis vinifera]
XLOC_003062	Solyc01g112050NAT	SL2.50ch01[+]98167968-98168224	100	0	XM_004231033.2	mRNA	Solanum lycopersicum uncharacterized mitochondrial protein ymf11 (LOC101252126), mRNA
XLOC_003070	Solyc01g112180iCodingIR	SL2.50ch01[+]98245811-98247389	100	0	XM_010317134.1	mRNA	Solanum lycopersicum uncharacterized LOC104645448 (LOC104645448), mRNA
XLOC_005723	Solyc02g062300nat	SL2.50ch02[+]33882308-33885825	100	0	XM_004233932.2	mRNA	Solanum lycopersicum BURP domain-containing protein 5-like (LOC101252461), mRNA
XLOC_008726	Solyc02g065080iCoding	SL2.50ch02[.]36252964-36253777	41.85	5e-54	XP_004240625.1	mRNA	uncharacterized protein LOC101261123 [Solanum lycopersicum]
XLOC_005978	Solyc02g069940nat	SL2.50ch02[+]39713667-39718164	100	0	XM_010318650.1	mRNA	Solanum lycopersicum WPP domain-associated protein (LOC778271), mRNA
XLOC_006709	Solyc02g089000i	SL2.50ch02[+]50905236-50905853	100	0	XR_739655.1	mRNA	Solanum lycopersicum uncharacterized LOC101256439 (LOC101256439), transcript variant X24, misc_RNA
XLOC_008850	Solyc03g005760NAT	SL2.50ch03[+]538752-539132	100	0	XM_010319111.1	mRNA	Solanum lycopersicum chlorophyll a-b binding protein 3A, chloroplastic-like (LOC101267774), mRNA
XLOC_009076	Solyc03g033580i	SL2.50ch03[+]5138686-5141060	28.52	6e-33	CAN60702.1	mRNA	hypothetical protein VITISV_015869 [Vitis vinifera]
XLOC_009158	Solyc03g044080iCoding	SL2.50ch03[+]7924184-7926153	100	0	XM_004234603.2	mRNA	Solanum lycopersicum glucan endo-1,3-beta-glucosidase 12 (LOC101268555), mRNA
XLOC_012222	Solyc03g063760i	SL2.50ch03[.]35990017-35991115	60.94	1e-18	EMT12215.1	mRNA	Protein STRUBBELIG-RECEPTOR FAMILY 1 [Aegilops tauschii]
XLOC_012230	Solyc03g083150i	SL2.50ch03[.]52978285-52979341	61.29	1e-30	NP_001132336.1	mRNA	hypothetical protein [Zea mays]
XLOC_009928	Solyc03g112350i	SL2.50ch03[+]62777308-62779026	70	6e-11	KGN63542.1	mRNA	hypothetical protein Csa_1G004080 [Cucumis sativus]
XLOC_015071	Solyc04g005030i	SL2.50ch04[.]36361-37310	36.75	7e-13	XP_003630831.1	mRNA	50S ribosomal protein L17 [Medicago truncatula]
XLOC_015089	Solyc04g009160i	SL2.50ch04[.]2660472-2663624	73.06	0	XP_010319291.1	mRNA	disease resistance protein RPP13-like [Solanum lycopersicum]
XLOC_015123	Solyc04g017610i	SL2.50ch04[.]7575321-7576073	100	0	XM_010320849.1	mRNA	Solanum lycopersicum phosphatidylinositol 4-phosphate 5-kinase 9-like (LOC101245245), transcript variant X20, mRNA
XLOC_014365	Solyc04g050470i	SL2.50ch04[-]47280054-47281381	39.82	2e-20	CAN82456.1	mRNA	hypothetical protein VITISV_010028 [Vitis vinifera]
XLOC_019436	Solyc06g024350NAT	SL2.50ch06[-]11225851-11226116	78.35	4e-38	KGN47269.1	mRNA	hypothetical protein Csa_6G239680 [Cucumis sativus]
XLOC_018290	Solyc06g051780i	SL2.50ch06[+]35445638-35446115	31.79	4e-58	CAN75888.1	mRNA	hypothetical protein VITISV_023640 [Vitis vinifera]
XLOC_018490	Solyc06g062910NAT	SL2.50ch06[+]39705058-39707432	100	3e-103	XM_010324689.1	mRNA	Solanum lycopersicum extensin-like (LOC101256496), mRNA
XLOC_024689	Solyc08g006600iNAT	SL2.50ch08[-]1190525-1192954	41.86	1e-22	CAN82456.1	mRNA	hypothetical protein VITISV_010028 [Vitis vinifera]
XLOC_027135	Solyc09g092640	SL2.50ch09[+]71642742-71646452	37.85	5e-41	KGN51736.1	mRNA	hypothetical protein Csa_5G595970 [Cucumis sativus]
XLOC_031203	Solyc10g009040i	SL2.50ch10[.]3062183-3063842	62.79	1e-45	XP_010530494.1	mRNA	uncharacterized protein LOC104807077 [Tarenaya hassleriana]
XLOC_031274	Solyc10g074910i	SL2.50ch10[.]58621362-58624087	45.16	2e-11	EMT12215.1	mRNA	Protein STRUBBELIG-RECEPTOR FAMILY 1 [Aegilops tauschii]
XLOC_030842	Solyc10g079070NAT	SL2.50ch10[-]60700787-60701701	100	0	XM_004249143.2	mRNA	Solanum lycopersicum transcription factor bHLH48-like (LOC101258908), mRNA
XLOC_032787	Solyc11g011700iNAT	SL2.50ch11[-]4706629-4707307	98.31	0	XM_010314422.1	mRNA	Solanum lycopersicum auxin-induced protein 6B-like (LOC101244143), transcript variant X2, mRNA
XLOC_036298	Solyc12g014560i	SL2.50ch12[.]5561489-5565202	31.25	1e-23	CAN69396.1	mRNA	hypothetical protein VITISV_021034 [Vitis vinifera]
XLOC_035432	Solyc12g017860iCoding	SL2.50ch12[-]7588840-7590673	43.39	4e-133	CAN82456.1	mRNA	hypothetical protein VITISV_010028 [Vitis vinifera]
XLOC_036305	Solyc12g021280iNAT	SL2.50ch12[.]15125270-15126547	31.85	8e-93	CAN82456.1	mRNA	hypothetical protein VITISV_010028 [Vitis vinifera]
XLOC_036357	Solyc12g038550i	SL2.50ch12[.]47325063-47329001	47.15	0	CAN82456.1	mRNA	hypothetical protein VITISV_010028 [Vitis vinifera]
XLOC_035680	Solyc12g044250NAT	SL2.50ch12[-]38734158-38735914	100	0	XM_004252297.2	mRNA	Solanum lycopersicum hydroxyphenylpyruvate reductase-like (LOC101244164), mRNA
XLOC_035019	Solyc12g099780nat	SL2.50ch12[+]66784202-66786428	100	0	XM_004252839.2	mRNA	Solanum lycopersicum histidine-rich glycoprotein-like (LOC101255675), mRNA
XLOC_000021	TCONS_00000022	SL2.50ch00[+]4197679-4198037	100	0	XR_183392.2	mRNA	Solanum lycopersicum uncharacterized LOC101245746 (LOC101245746), misc_RNA
XLOC_000953	TCONS_00000955	SL2.50ch00[.]10684446-10685180	100	0	XM_010316622.1	mRNA	Solanum lycopersicum uncharacterized LOC104645269 (LOC104645269), mRNA
XLOC_000955	TCONS_00000958	SL2.50ch00[.]12013348-12014437	73.63	1e-28	XP_004168533.1	mRNA	60S ribosomal protein L2, mitochondrial-like [Cucumis sativus]
XLOC_000960	TCONS_00001006	SL2.50ch00[.]13069606-13070330	100	0	XM_010316661.1	mRNA	Solanum lycopersicum uncharacterized LOC101250290 (LOC101250290), transcript variant X2, mRNA
XLOC_000973	TCONS_00001015	SL2.50ch00[.]18429879-18430838	31.3	2e-16	XP_004987095.1	mRNA	DNA (cytosine-5)-methyltransferase 1-like [Setaria italica]
XLOC_000417	TCONS_00001042	SL2.50ch00[+]21404778-21406378	53.25	3e-35	CAC88194.1	mRNA	hypothetical protein, partial [Nicotiana tabacum]
XLOC_000941	TCONS_00001066	SL2.50ch00[.]6757809-6758953	61.78	1e-99	AAM18727.1	mRNA	AC092548_5 putative TNP2-like transposon protein [Oryza sativa Japonica Group]
XLOC_000079	TCONS_00001093	SL2.50ch00[+]9795701-9795838	84.21	4e-11	KEH16991.1	mRNA	senescence-associated protein [Medicago truncatula]
XLOC_000862	TCONS_00001120	SL2.50ch00[-]18038647-18041275	76.12	0	XP_010324156.1	mRNA	uncharacterized protein LOC104648528 [Solanum lycopersicum]
XLOC_000401	TCONS_00001155	SL2.50ch00[+]20087101-20087749	67.59	8e-84	EOY08659.1	mRNA	DNA/RNA polymerases superfamily protein [Theobroma cacao]
XLOC_000413	TCONS_00001156	SL2.50ch00[+]21225802-21226551	100	0	XM_010316768.1	mRNA	Solanum lycopersicum uncharacterized LOC104645380 (LOC104645380), partial mRNA
XLOC_000412	TCONS_00001228	SL2.50ch00[+]21152801-21153248	48.24	5e-19	XP_006367922.1	mRNA	uncharacterized protein LOC102604062 [Solanum tuberosum]
XLOC_001052	TCONS_00001354	SL2.50ch01[+]906462-907327	100	0	XM_004228677.2	mRNA	Solanum lycopersicum protein NDR1-like (LOC101251412), mRNA
XLOC_001063	TCONS_00001369	SL2.50ch01[+]1175236-1176149	100	0	XM_004228873.2	mRNA	Solanum lycopersicum probable 2-oxoglutarate-dependent dioxygenase AOP1.2 (LOC101265361), mRNA
XLOC_002220	TCONS_00002792	SL2.50ch01[+]85532910-85534184	100	0	XM_010327784.1	mRNA	Solanum lycopersicum MADS-box protein SOC1 (LOC544075), mRNA
XLOC_002896	TCONS_00003842	SL2.50ch01[+]95822828-95824163	100	0	XM_004230762.2	mRNA	Solanum lycopersicum probable carboxylesterase 13 (LOC101248522), mRNA
XLOC_003274	TCONS_00004376	SL2.50ch01[-]3274582-3277231	100	0	XM_004228418.2	mRNA	Solanum lycopersicum uncharacterized LOC101249750 (LOC101249750), mRNA
XLOC_004786	TCONS_00006344	SL2.50ch01[-]92375927-92386027	100	0	XM_010316340.1	mRNA	Solanum lycopersicum uncharacterized protein At4g06598 (LOC101260384), mRNA
XLOC_005317	TCONS_00006959	SL2.50ch01[.]82387669-82388344	100	0	XM_010326297.1	mRNA	Solanum lycopersicum uncharacterized LOC101249121 (LOC101249121), transcript variant X2, mRNA
XLOC_005323	TCONS_00006962	SL2.50ch01[.]85083379-85084098	100	0	XM_004229774.2	mRNA	Solanum lycopersicum probable calcium-binding protein CML10 (LOC101255242), mRNA
XLOC_005369	TCONS_00006976	SL2.50ch01[.]95941170-95941664	100	2e-163	XM_010316970.1	mRNA	Solanum lycopersicum uncharacterized LOC104645418 (LOC104645418), mRNA
XLOC_003784	TCONS_00007643	SL2.50ch01[-]65540926-65544359	100	0	XM_004229050.2	mRNA	Solanum lycopersicum pentatricopeptide repeat-containing protein At3g48810 (LOC101259072), transcript variant X1, mRNA
XLOC_004000	TCONS_00007675	SL2.50ch01[-]77179740-77192884	100	0	XM_010322609.1	mRNA	Solanum lycopersicum uncharacterized LOC104647324 (LOC104647324), transcript variant X3, mRNA
XLOC_004718	TCONS_00007918	SL2.50ch01[-]91098801-91099962	100	0	XM_004230318.2	mRNA	Solanum lycopersicum hydrophobic protein LTI6A (LOC101266765), mRNA
XLOC_005210	TCONS_00008074	SL2.50ch01[.]824379-824739	100	0	XM_010317772.1	mRNA	Solanum lycopersicum E3 ubiquitin-protein ligase SINAT2-like (LOC101263446), transcript variant X5, mRNA
XLOC_005222	TCONS_00008079	SL2.50ch01[.]4528043-4529019	100	0	XM_004228382.2	mRNA	Solanum lycopersicum auxin-induced protein X10A-like (LOC101263634), mRNA
XLOC_005224	TCONS_00008081	SL2.50ch01[.]5876472-5877186	100	7e-109	XM_010324017.1	mRNA	Solanum lycopersicum uncharacterized LOC101258587 (LOC101258587), transcript variant X1, mRNA
XLOC_005265	TCONS_00008100	SL2.50ch01[.]54396437-54397428	98.3	0	XM_004228775.2	mRNA	Solanum lycopersicum uncharacterized LOC101267924 (LOC101267924), mRNA
XLOC_005293	TCONS_00008112	SL2.50ch01[.]74614877-74616330	100	0	XM_004229207.2	mRNA	Solanum lycopersicum MATE efflux family protein 5 (LOC101258407), mRNA
XLOC_005296	TCONS_00008113	SL2.50ch01[.]76379816-76380619	34.96	4e-14	XP_004240625.1	mRNA	uncharacterized protein LOC101261123 [Solanum lycopersicum]
XLOC_005327	TCONS_00008125	SL2.50ch01[.]86052341-86052643	100	9e-91	XM_010328062.1	mRNA	Solanum lycopersicum mediator of RNA polymerase II transcription subunit 12 (LOC101246089), transcript variant X3, mRNA
XLOC_005344	TCONS_00008133	SL2.50ch01[.]90179836-90180527	100	0	XM_010314983.1	mRNA	Solanum lycopersicum RING-H2 finger protein ATL18 (LOC104644760), mRNA
XLOC_005354	TCONS_00008138	SL2.50ch01[.]92859464-92860141	33.04	2e-15	XP_009804827.1	mRNA	uncharacterized protein LOC104249984 [Nicotiana sylvestris]
XLOC_005372	TCONS_00008143	SL2.50ch01[.]96652360-96653285	100	0	XM_010317006.1	mRNA	Solanum lycopersicum uncharacterized LOC104645423 (LOC104645423), mRNA
XLOC_003587	TCONS_00008717	SL2.50ch01[-]27559514-27563313	59.09	5e-39	XP_006353601.1	mRNA	uncharacterized protein LOC102586067 [Solanum tuberosum]
XLOC_003607	TCONS_00008719	SL2.50ch01[-]31951012-31952610	59.26	2e-29	XP_010319610.1	mRNA	uncharacterized protein LOC104646849 [Solanum lycopersicum]
XLOC_004765	TCONS_00009019	SL2.50ch01[-]92065448-92066941	100	0	XM_004230398.2	mRNA	Solanum lycopersicum uncharacterized LOC101265966 (LOC101265966), mRNA
XLOC_005243	TCONS_00009132	SL2.50ch01[.]26754866-26756450	43.86	9e-92	CAN61272.1	mRNA	hypothetical protein VITISV_039063 [Vitis vinifera]
XLOC_005257	TCONS_00009138	SL2.50ch01[.]46642092-46644084	100	0	XR_740614.1	mRNA	Solanum lycopersicum uncharacterized LOC101266858 (LOC101266858), transcript variant X2, misc_RNA
XLOC_005261	TCONS_00009140	SL2.50ch01[.]53340128-53341622	100	0	XR_182341.2	mRNA	Solanum lycopersicum F-box protein CPR30-like (LOC101263348), misc_RNA
XLOC_005275	TCONS_00009143	SL2.50ch01[.]63099091-63100978	64.98	1e-77	XP_009777449.1	mRNA	uncharacterized protein LOC104227017 [Nicotiana sylvestris]
XLOC_005320	TCONS_00009162	SL2.50ch01[.]84004033-84006071	48.86	1e-102	XP_006367184.1	mRNA	uncharacterized protein LOC102601483 [Solanum tuberosum]
XLOC_005326	TCONS_00009163	SL2.50ch01[.]86024224-86025266	100	0	XM_010328047.1	mRNA	Solanum lycopersicum gibberellin 3-beta-dioxygenase 4 (LOC101265584), mRNA
XLOC_005336	TCONS_00009167	SL2.50ch01[.]88104500-88104869	98.71	6e-154	XM_010329170.1	mRNA	Solanum lycopersicum uncharacterized LOC104649649 (LOC104649649), mRNA
XLOC_005365	TCONS_00009177	SL2.50ch01[.]94965844-94966463	70.49	2e-17	XP_009588242.1	mRNA	uncharacterized protein LOC104085829 [Nicotiana tomentosiformis]
XLOC_004890	TCONS_00009562	SL2.50ch01[-]93789120-93789732	100	0	XM_004230598.2	mRNA	Solanum lycopersicum gamete and mating-type specific protein A-like (LOC101248242), transcript variant X1, mRNA
XLOC_001303	TCONS_00010219	SL2.50ch01[+]11700485-11702330	46.61	3e-50	XP_009350424.1	mRNA	uncharacterized protein LOC103941949 [Pyrus x bretschneideri]
XLOC_001304	TCONS_00010220	SL2.50ch01[+]11702498-11703625	60.26	8e-43	XP_010322091.1	mRNA	uncharacterized protein LOC104647929 [Solanum lycopersicum]
XLOC_001305	TCONS_00010221	SL2.50ch01[+]11704649-11711453	63.1	1e-155	XP_006367796.1	mRNA	receptor-like protein 12-like [Solanum tuberosum]
XLOC_001589	TCONS_00010236	SL2.50ch01[+]55024037-55024918	34.33	8e-21	XP_003621710.1	mRNA	Receptor-like protein kinase [Medicago truncatula]
XLOC_001673	TCONS_00010245	SL2.50ch01[+]66014782-66016286	100	0	XM_010321696.1	mRNA	Solanum lycopersicum uncharacterized LOC101257004 (LOC101257004), mRNA
XLOC_001790	TCONS_00010258	SL2.50ch01[+]75570536-75571400	100	0	XM_010322928.1	mRNA	Solanum lycopersicum probable disease resistance protein At1g61310 (LOC101254234), transcript variant X1, mRNA
XLOC_001999	TCONS_00010304	SL2.50ch01[+]81085886-81086312	100	0	XM_010323726.1	mRNA	Solanum lycopersicum uncharacterized LOC104647880 (LOC104647880), mRNA
XLOC_003241	TCONS_00010560	SL2.50ch01[-]2609147-2610957	100	0	XM_010316812.1	mRNA	Solanum lycopersicum probable receptor-like protein kinase At1g67000 (LOC101256116), transcript variant X1, mRNA
XLOC_003761	TCONS_00010601	SL2.50ch01[-]63916889-63920726	46.05	6e-10	XP_009606578.1	mRNA	uncharacterized protein LOC104100914 [Nicotiana tomentosiformis]
XLOC_004000	TCONS_00010625	SL2.50ch01[-]77179740-77192884	100	0	XM_010322609.1	mRNA	Solanum lycopersicum uncharacterized LOC104647324 (LOC104647324), transcript variant X3, mRNA
XLOC_004214	TCONS_00010661	SL2.50ch01[-]82317335-82319333	29.41	4e-41	CAN75888.1	mRNA	hypothetical protein VITISV_023640 [Vitis vinifera]
XLOC_004821	TCONS_00010776	SL2.50ch01[-]92789637-92791678	37.21	2e-22	CAN82456.1	mRNA	hypothetical protein VITISV_010028 [Vitis vinifera]
XLOC_003751	TCONS_00011492	SL2.50ch01[-]63356755-63357317	100	0	XM_004229063.1	mRNA	Solanum lycopersicum pectinesterase inhibitor-like (LOC101268607), mRNA
XLOC_005031	TCONS_00011646	SL2.50ch01[-]95961669-95962329	100	0	XM_010317199.1	mRNA	Solanum lycopersicum methylesterase 3-like (LOC101265379), partial mRNA
XLOC_005652	TCONS_00012843	SL2.50ch02[+]29361219-29361691	100	0	XM_010317390.1	mRNA	Solanum lycopersicum uncharacterized LOC104645563 (LOC104645563), mRNA
XLOC_005755	TCONS_00012981	SL2.50ch02[+]35147692-35155626	100	0	XM_010318891.1	mRNA	Solanum lycopersicum uncharacterized protein DDB_G0275933 (LOC101258915), transcript variant X2, mRNA
XLOC_006509	TCONS_00014077	SL2.50ch02[+]47694726-47695067	98.8	3e-180	XM_010329307.1	mRNA	Solanum lycopersicum uncharacterized LOC104649764 (LOC104649764), mRNA
XLOC_006714	TCONS_00014401	SL2.50ch02[+]50970466-50972436	100	0	XM_004232106.2	mRNA	Solanum lycopersicum protein SPIRAL1-like 1 (LOC101256145), mRNA
XLOC_008397	TCONS_00016727	SL2.50ch02[-]51053429-51054862	100	0	XM_004232089.2	mRNA	Solanum lycopersicum probable tRNA (guanine(26)-N(2))-dimethyltransferase 1 (LOC101251638), mRNA
XLOC_008705	TCONS_00017130	SL2.50ch02[.]26718821-26719960	52.53	7e-62	ABA93987.1	mRNA	retrotransposon protein, putative, unclassified [Oryza sativa Japonica Group]
XLOC_008731	TCONS_00017141	SL2.50ch02[.]37456606-37457162	100	0	XR_740161.1	mRNA	Solanum lycopersicum structural maintenance of chromosomes protein 4-like (LOC101254061), transcript variant X14, misc_RNA
XLOC_008787	TCONS_00017163	SL2.50ch02[.]49540121-49540686	100	0	XM_010317980.1	mRNA	Solanum lycopersicum uncharacterized LOC104645717 (LOC104645717), transcript variant X2, mRNA
XLOC_005503	TCONS_00017201	SL2.50ch02[+]18050279-18050906	100	2e-115	XM_010317278.1	mRNA	Solanum lycopersicum uncharacterized LOC104645517 (LOC104645517), mRNA
XLOC_006450	TCONS_00017517	SL2.50ch02[+]46732066-46732856	100	0	XM_004233697.2	mRNA	Solanum lycopersicum protein IQ-DOMAIN 1 (LOC101265994), mRNA
XLOC_006527	TCONS_00017541	SL2.50ch02[+]48134794-48135922	100	0	XM_004232367.2	mRNA	Solanum lycopersicum protein RADIALIS-like 5 (LOC101261869), mRNA
XLOC_008394	TCONS_00018113	SL2.50ch02[-]50966607-50967799	63.83	7e-10	KGN60491.1	mRNA	hypothetical protein Csa_3G915190 [Cucumis sativus]
XLOC_008727	TCONS_00018227	SL2.50ch02[.]36358006-36359088	64.54	2e-73	XP_004233677.1	mRNA	uncharacterized protein LOC101243760 [Solanum lycopersicum]
XLOC_008740	TCONS_00018230	SL2.50ch02[.]38367176-38367951	100	0	XM_004233218.2	mRNA	Solanum lycopersicum RING-H2 finger protein ATL73-like (LOC101265505), mRNA
XLOC_008742	TCONS_00018231	SL2.50ch02[.]38572098-38573505	39.85	2e-69	XP_008350549.1	mRNA	uncharacterized protein LOC103413885 [Malus domestica]
XLOC_008797	TCONS_00018258	SL2.50ch02[.]51867958-51868590	55.61	6e-149	XP_004149950.1	mRNA	uncharacterized protein LOC101216349 [Cucumis sativus]
XLOC_008799	TCONS_00018259	SL2.50ch02[.]51873057-51873973	57.3	3e-54	XP_008359946.1	mRNA	uncharacterized protein LOC103423634 [Malus domestica]
XLOC_008811	TCONS_00018263	SL2.50ch02[.]55109254-55110037	39.23	1e-32	XP_004240625.1	mRNA	uncharacterized protein LOC101261123 [Solanum lycopersicum]
XLOC_008812	TCONS_00018264	SL2.50ch02[.]55116731-55117898	27.07	2e-32	CAN82456.1	mRNA	hypothetical protein VITISV_010028 [Vitis vinifera]
XLOC_006589	TCONS_00018597	SL2.50ch02[+]49241297-49242414	100	0	XM_004232268.2	mRNA	Solanum lycopersicum cytochrome c oxidase subunit 5C-like (LOC101256733), transcript variant X1, mRNA
XLOC_008682	TCONS_00019122	SL2.50ch02[.]348418-349656	51.53	2e-94	CAN61272.1	mRNA	hypothetical protein VITISV_039063 [Vitis vinifera]
XLOC_008689	TCONS_00019125	SL2.50ch02[.]6095732-6096286	100	0	XM_010317220.1	mRNA	Solanum lycopersicum uncharacterized LOC101251233 (LOC101251233), transcript variant X5, mRNA
XLOC_008734	TCONS_00019145	SL2.50ch02[.]38018988-38019909	100	0	XM_010319053.1	mRNA	Solanum lycopersicum classical arabinogalactan protein 4 (LOC104646060), mRNA
XLOC_008748	TCONS_00019150	SL2.50ch02[.]39568296-39569673	100	0	XM_010318669.1	mRNA	Solanum lycopersicum probable choline kinase 2 (LOC101264174), transcript variant X2, mRNA
XLOC_008749	TCONS_00019151	SL2.50ch02[.]39642846-39643974	100	0	XM_010318659.1	mRNA	Solanum lycopersicum uncharacterized LOC101265200 (LOC101265200), transcript variant X1, mRNA
XLOC_008772	TCONS_00019158	SL2.50ch02[.]46761281-46761726	100	0	XM_010318143.1	mRNA	Solanum lycopersicum uncharacterized LOC104645766 (LOC104645766), mRNA
XLOC_008781	TCONS_00019160	SL2.50ch02[.]47539182-47540267	100	0	XM_010318103.1	mRNA	Solanum lycopersicum putative disease resistance protein RGA3 (LOC101250562), transcript variant X1, mRNA
XLOC_006299	TCONS_00019835	SL2.50ch02[+]44818485-44818982	97.55	3e-74	AEH42947.1	mRNA	photosystem II 44 kDa protein (chloroplast) [Gossypium incanum]
XLOC_006076	TCONS_00020108	SL2.50ch02[+]41391438-41397941	100	0	XM_010318543.1	mRNA	Solanum lycopersicum dihydroorotase, mitochondrial (LOC101249602), transcript variant X1, mRNA
XLOC_006970	TCONS_00020317	SL2.50ch02[+]54830912-54831190	100	5e-157	XM_004231721.2	mRNA	Solanum lycopersicum uncharacterized LOC101265494 (LOC101265494), mRNA
XLOC_006993	TCONS_00020326	SL2.50ch02[-]341724-342992	53.54	4e-95	AAP20858.1	mRNA	retrotransposon protein, putative, Ty1-copia sub-class [Oryza sativa Japonica Group]
XLOC_007025	TCONS_00020330	SL2.50ch02[-]7264426-7264839	58.17	0	EOY00082.1	mRNA	DNA/RNA polymerases superfamily protein [Theobroma cacao]
XLOC_007481	TCONS_00020394	SL2.50ch02[-]36742201-36743675	34.54	1e-24	XP_009779778.1	mRNA	uncharacterized protein LOC104228921 [Nicotiana sylvestris]
XLOC_008271	TCONS_00020535	SL2.50ch02[-]49064246-49065498	68.97	9e-16	XP_006340847.1	mRNA	DNA mismatch repair protein MLH3-like isoform X1 [Solanum tuberosum]
XLOC_008663	TCONS_00020621	SL2.50ch02[-]55111490-55114144	37.27	2e-27	XP_010030630.1	mRNA	uncharacterized protein LOC104420491 [Eucalyptus grandis]
XLOC_005571	TCONS_00020634	SL2.50ch02[+]24780001-24781802	53.53	4e-47	XP_009784856.1	mRNA	uncharacterized protein LOC104233198 [Nicotiana sylvestris]
XLOC_007230	TCONS_00020819	SL2.50ch02[-]28236150-28236982	38.33	2e-10	CAN60702.1	mRNA	hypothetical protein VITISV_015869 [Vitis vinifera]
XLOC_007608	TCONS_00020850	SL2.50ch02[-]38762368-38763586	100	0	XM_004233188.2	mRNA	Solanum lycopersicum protein EXORDIUM-like 7 (LOC101256643), mRNA
XLOC_005814	TCONS_00020995	SL2.50ch02[+]36381688-36383950	53.85	4e-24	XP_010039042.1	mRNA	probable leucine-rich repeat receptor-like protein kinase At1g35710 [Eucalyptus grandis]
XLOC_008469	TCONS_00021335	SL2.50ch02[-]52185231-52188376	100	0	XR_739585.1	mRNA	Solanum lycopersicum uncharacterized LOC101246489 (LOC101246489), transcript variant X2, misc_RNA
XLOC_009088	TCONS_00022526	SL2.50ch03[+]5414943-5415561	38.4	3e-14	KGN48863.1	mRNA	hypothetical protein Csa_6G504440 [Cucumis sativus]
XLOC_009103	TCONS_00022542	SL2.50ch03[+]5761509-5762863	100	0	XM_010319411.1	mRNA	Solanum lycopersicum uncharacterized LOC104646174 (LOC104646174), mRNA
XLOC_009369	TCONS_00022880	SL2.50ch03[+]33137565-33139079	92.16	2e-31	KGN61861.1	mRNA	hypothetical protein Csa_2G252100 [Cucumis sativus]
XLOC_009440	TCONS_00022964	SL2.50ch03[+]46268841-46269245	52.88	3e-26	AAL58240.1	mRNA	AC084762_14 putative transposon protein [Oryza sativa Japonica Group]
XLOC_010300	TCONS_00024220	SL2.50ch03[+]68272758-68277296	100	0	XM_010320296.1	mRNA	Solanum lycopersicum uncharacterized LOC101260707 (LOC101260707), transcript variant X2, mRNA
XLOC_010300	TCONS_00024222	SL2.50ch03[+]68272758-68277296	100	0	XM_010320295.1	mRNA	Solanum lycopersicum uncharacterized LOC101260707 (LOC101260707), transcript variant X1, mRNA
XLOC_010916	TCONS_00025010	SL2.50ch03[-]17898075-17900555	100	0	XM_004234646.2	mRNA	Solanum lycopersicum probable disease resistance protein At4g27220 (LOC101257742), mRNA
XLOC_011613	TCONS_00025944	SL2.50ch03[-]62487172-62489382	100	0	XM_010320729.1	mRNA	Solanum lycopersicum cytochrome P450 71A4-like (LOC101261012), mRNA
XLOC_012166	TCONS_00026707	SL2.50ch03[.]799223-799441	100	3e-105	XM_010319128.1	mRNA	Solanum lycopersicum neutral ceramidase (LOC101251446), transcript variant X1, mRNA
XLOC_012259	TCONS_00026733	SL2.50ch03[.]62546390-62547094	100	0	XM_004236234.2	mRNA	Solanum lycopersicum cytochrome P450 71A4-like (LOC101248374), mRNA
XLOC_012277	TCONS_00026743	SL2.50ch03[.]65246908-65247151	100	5e-70	XM_004235929.2	mRNA	Solanum lycopersicum uncharacterized LOC101257550 (LOC101257550), transcript variant X2, mRNA
XLOC_012290	TCONS_00026747	SL2.50ch03[.]67938714-67939559	31.4	5e-22	CAN82456.1	mRNA	hypothetical protein VITISV_010028 [Vitis vinifera]
XLOC_010978	TCONS_00027412	SL2.50ch03[-]23064208-23068480	40.82	5e-13	KGN59352.1	mRNA	hypothetical protein Csa_3G812240 [Cucumis sativus]
XLOC_011617	TCONS_00027559	SL2.50ch03[-]62560803-62562524	100	0	XR_182609.2	mRNA	Solanum lycopersicum cytochrome P450 71A3-like (LOC101258939), misc_RNA
XLOC_012198	TCONS_00027740	SL2.50ch03[.]7957921-7960596	79.35	4e-48	XP_010312377.1	mRNA	uncharacterized protein LOC101263364 [Solanum lycopersicum]
XLOC_012239	TCONS_00027760	SL2.50ch03[.]58130656-58131221	52.73	6e-19	KGN54639.1	mRNA	hypothetical protein Csa_4G414390 [Cucumis sativus]
XLOC_012266	TCONS_00027770	SL2.50ch03[.]64193413-64195443	100	7e-136	XM_004236461.2	mRNA	Solanum lycopersicum bidirectional sugar transporter SWEET5 (LOC101246817), mRNA
XLOC_012272	TCONS_00027773	SL2.50ch03[.]64549427-64550377	100	0	XM_010320594.1	mRNA	Solanum lycopersicum histone deacetylase HDT1-like (LOC104646602), mRNA
XLOC_012276	TCONS_00027775	SL2.50ch03[.]65163126-65163586	33.9	7e-12	CDM80453.1	mRNA	unnamed protein product [Triticum aestivum]
XLOC_012285	TCONS_00027778	SL2.50ch03[.]67030032-67030525	44.51	4e-32	CAN75292.1	mRNA	hypothetical protein VITISV_014745 [Vitis vinifera]
XLOC_011195	TCONS_00028418	SL2.50ch03[-]51517409-51523330	100	3e-167	XM_010319822.1	mRNA	Solanum lycopersicum uncharacterized LOC101261594 (LOC101261594), mRNA
XLOC_011226	TCONS_00028433	SL2.50ch03[-]52316635-52317220	100	0	XM_004234968.2	mRNA	Solanum lycopersicum 60S acidic ribosomal protein P1-like (LOC101247992), mRNA
XLOC_011533	TCONS_00028510	SL2.50ch03[-]61017185-61018862	50.25	5e-56	XP_004240625.1	mRNA	uncharacterized protein LOC101261123 [Solanum lycopersicum]
XLOC_011724	TCONS_00028561	SL2.50ch03[-]64256577-64257517	100	0	XM_004236064.2	mRNA	Solanum lycopersicum uncharacterized LOC101248004 (LOC101248004), mRNA
XLOC_012189	TCONS_00028689	SL2.50ch03[.]5755140-5756624	34.08	5e-78	CAN75292.1	mRNA	hypothetical protein VITISV_014745 [Vitis vinifera]
XLOC_012190	TCONS_00028690	SL2.50ch03[.]5756776-5757983	52.11	4e-109	XP_004295380.1	mRNA	uncharacterized protein LOC101310880 [Fragaria vesca subsp. vesca]
XLOC_012211	TCONS_00028698	SL2.50ch03[.]18246166-18247472	53.85	3e-42	XP_004240625.1	mRNA	uncharacterized protein LOC101261123 [Solanum lycopersicum]
XLOC_012212	TCONS_00028699	SL2.50ch03[.]18247599-18249646	37.96	2e-15	XP_004295380.1	mRNA	uncharacterized protein LOC101310880 [Fragaria vesca subsp. vesca]
XLOC_012255	TCONS_00028717	SL2.50ch03[.]62012777-62013695	70.21	1e-10	XP_009772944.1	mRNA	uncharacterized protein LOC104223244 [Nicotiana sylvestris]
XLOC_012287	TCONS_00028734	SL2.50ch03[.]67490697-67491376	93.22	9e-66	XP_006341700.1	mRNA	uncharacterized protein LOC102596947 [Solanum tuberosum]
XLOC_012304	TCONS_00028738	SL2.50ch03[.]70678348-70679537	100	0	XM_010320125.1	mRNA	Solanum lycopersicum probable mitochondrial adenine nucleotide transporter BTL1 (LOC101262794), transcript variant X2, mRNA
XLOC_012104	TCONS_00029042	SL2.50ch03[-]69866672-69867280	61.54	6e-24	KGN45515.1	mRNA	hypothetical protein Csa_7G450720 [Cucumis sativus]
XLOC_009533	TCONS_00029587	SL2.50ch03[+]52114159-52116394	100	0	XM_004234979.2	mRNA	Solanum lycopersicum protein TRANSPARENT TESTA GLABRA 1-like (LOC101251160), mRNA
XLOC_010204	TCONS_00029704	SL2.50ch03[+]66838262-66838896	100	0	XM_004236395.2	mRNA	Solanum lycopersicum uncharacterized LOC101249541 (LOC101249541), transcript variant X1, mRNA
XLOC_010775	TCONS_00029808	SL2.50ch03[-]5847419-5848170	100	0	XM_010319419.1	mRNA	Solanum lycopersicum F-box/kelch-repeat protein At3g23880-like (LOC101251755), transcript variant X5, mRNA
XLOC_010880	TCONS_00029825	SL2.50ch03[-]11576061-11577831	59.09	4e-110	XP_009617500.1	mRNA	uncharacterized protein LOC104109837 [Nicotiana tomentosiformis]
XLOC_011973	TCONS_00030299	SL2.50ch03[-]67851509-67851710	90	7e-21	BAE47589.1	mRNA	photosystem II protein D2 (chloroplast) [Lactuca sativa]
XLOC_008991	TCONS_00030339	SL2.50ch03[+]3084409-3084930	100	0	XM_010319304.1	mRNA	Solanum lycopersicum uncharacterized LOC104646150 (LOC104646150), mRNA
XLOC_010788	TCONS_00030550	SL2.50ch03[-]6081843-6082148	100	4e-96	XM_010319448.1	mRNA	Solanum lycopersicum non-specific lipid-transfer protein 2-like (LOC104646195), mRNA
XLOC_010790	TCONS_00030551	SL2.50ch03[-]6123539-6124038	100	0	XM_004234574.2	mRNA	Solanum lycopersicum non-specific lipid-transfer protein 2-like (LOC101253259), mRNA
XLOC_011948	TCONS_00030643	SL2.50ch03[-]67495957-67496473	75.2	2e-54	XP_010319086.1	mRNA	uncharacterized protein LOC104646636 [Solanum lycopersicum]
XLOC_010791	TCONS_00031060	SL2.50ch03[-]6175465-6175805	100	2e-178	XM_010319449.1	mRNA	Solanum lycopersicum non-specific lipid-transfer protein 2-like (LOC104646196), mRNA
XLOC_012325	TCONS_00031465	SL2.50ch04[+]367865-369537	100	0	XM_004237000.2	mRNA	Solanum lycopersicum uncharacterized LOC101249814 (LOC101249814), mRNA
XLOC_012386	TCONS_00031552	SL2.50ch04[+]1417842-1418864	100	1e-60	XM_004237147.2	mRNA	Solanum lycopersicum pre-mRNA-splicing factor CWC22-like (LOC101260529), mRNA
XLOC_012394	TCONS_00031559	SL2.50ch04[+]1509632-1510706	100	0	XM_004236979.2	mRNA	Solanum lycopersicum kirola-like (LOC101267512), mRNA
XLOC_012465	TCONS_00031664	SL2.50ch04[+]2756250-2756856	37.59	5e-17	Q9FMY4.1	mRNA	Y5316_ARATH RecName: Full=Uncharacterized protein At5g23160
XLOC_012647	TCONS_00031911	SL2.50ch04[+]5884496-5888397	100	0	XM_004236569.2	mRNA	Solanum lycopersicum uncharacterized LOC101246238 (LOC101246238), mRNA
XLOC_013153	TCONS_00032552	SL2.50ch04[+]55118417-55119421	100	0	XM_010321410.1	mRNA	Solanum lycopersicum 40S ribosomal protein S15a-1 (LOC101247608), mRNA
XLOC_013199	TCONS_00032625	SL2.50ch04[+]57802564-57803549	100	0	XM_010321760.1	mRNA	Solanum lycopersicum protein MKS1-like (LOC104647127), mRNA
XLOC_013207	TCONS_00032633	SL2.50ch04[+]58016715-58017492	100	0	XM_010322197.1	mRNA	Solanum lycopersicum extensin (LOC101250014), partial mRNA
XLOC_013211	TCONS_00032636	SL2.50ch04[+]58114834-58116015	100	0	XM_004237730.2	mRNA	Solanum lycopersicum vacuolar iron transporter homolog 1-like (LOC101264000), mRNA
XLOC_013263	TCONS_00032705	SL2.50ch04[+]58938291-58938973	100	0	XM_010321812.1	mRNA	Solanum lycopersicum uncharacterized LOC104647137 (LOC104647137), mRNA
XLOC_013531	TCONS_00033081	SL2.50ch04[+]63667043-63667531	45.78	1e-14	KGN62511.1	mRNA	hypothetical protein Csa_2G357340 [Cucumis sativus]
XLOC_013689	TCONS_00033294	SL2.50ch04[+]65974089-65976642	100	0	XM_004238366.2	mRNA	Solanum lycopersicum NADH dehydrogenase [ubiquinone] 1 beta subcomplex subunit 2 (LOC101254483), mRNA
XLOC_013830	TCONS_00033497	SL2.50ch04[-]1754118-1757221	100	0	XM_004236876.2	mRNA	Solanum lycopersicum uncharacterized LOC101263103 (LOC101263103), transcript variant X1, mRNA
XLOC_014069	TCONS_00033820	SL2.50ch04[-]7081371-7085310	100	0	XM_004236539.2	mRNA	Solanum lycopersicum uncharacterized LOC101261217 (LOC101261217), transcript variant X1, mRNA
XLOC_015075	TCONS_00035150	SL2.50ch04[.]713515-714118	100	0	XM_004236985.2	mRNA	Solanum lycopersicum uncharacterized LOC101245150 (LOC101245150), mRNA
XLOC_015087	TCONS_00035154	SL2.50ch04[.]2250267-2250871	100	0	XM_004237133.2	mRNA	Solanum lycopersicum autophagy-related protein 9 (LOC101254295), mRNA
XLOC_015171	TCONS_00035171	SL2.50ch04[.]51998544-51999036	31.28	4e-18	KGN48794.1	mRNA	hypothetical protein Csa_6G501340 [Cucumis sativus]
XLOC_015176	TCONS_00035174	SL2.50ch04[.]53233133-53233996	29.18	9e-28	CAN82456.1	mRNA	hypothetical protein VITISV_010028 [Vitis vinifera]
XLOC_015186	TCONS_00035177	SL2.50ch04[.]55377310-55377581	100	2e-119	XM_004237653.2	mRNA	Solanum lycopersicum probable methyltransferase PMT24 (LOC101252680), mRNA
XLOC_015188	TCONS_00035178	SL2.50ch04[.]55871977-55872511	49.4	7e-15	KGN47484.1	mRNA	hypothetical protein Csa_6G338160 [Cucumis sativus]
XLOC_015202	TCONS_00035182	SL2.50ch04[.]63136310-63136717	39.08	8e-10	KGN48559.1	mRNA	hypothetical protein Csa_6G491710 [Cucumis sativus]
XLOC_015086	TCONS_00035983	SL2.50ch04[.]2244063-2244854	38.53	4e-12	EMT12215.1	mRNA	Protein STRUBBELIG-RECEPTOR FAMILY 1 [Aegilops tauschii]
XLOC_015090	TCONS_00035985	SL2.50ch04[.]3008008-3008681	43.56	1e-66	KGN54639.1	mRNA	hypothetical protein Csa_4G414390 [Cucumis sativus]
XLOC_015100	TCONS_00035989	SL2.50ch04[.]4069988-4070444	100	8e-120	XM_010320950.1	mRNA	Solanum lycopersicum uncharacterized LOC104646695 (LOC104646695), mRNA
XLOC_015120	TCONS_00036002	SL2.50ch04[.]7373878-7374723	37.4	8e-10	XP_003609753.1	mRNA	60S ribosomal protein L29 [Medicago truncatula]
XLOC_015185	TCONS_00036025	SL2.50ch04[.]55359195-55360396	100	0	XM_010321702.1	mRNA	Solanum lycopersicum uncharacterized serine-rich protein C215.13 (LOC104647114), mRNA
XLOC_013256	TCONS_00036245	SL2.50ch04[+]58822457-58824360	100	0	XM_004237773.2	mRNA	Solanum lycopersicum cytochrome P450 71A1-like (LOC101252174), mRNA
XLOC_013683	TCONS_00036356	SL2.50ch04[+]65928953-65930338	100	0	XM_004238359.2	mRNA	Solanum lycopersicum uncharacterized LOC101252388 (LOC101252388), mRNA
XLOC_014105	TCONS_00036473	SL2.50ch04[-]9360930-9362153	100	0	XM_010320826.1	mRNA	Solanum lycopersicum uncharacterized LOC101264313 (LOC101264313), transcript variant X1, mRNA
XLOC_015072	TCONS_00036679	SL2.50ch04[.]43339-43784	100	0	XM_010321196.1	mRNA	Solanum lycopersicum uncharacterized LOC104646753 (LOC104646753), mRNA
XLOC_015073	TCONS_00036680	SL2.50ch04[.]568547-569647	48.08	9e-14	XP_009629620.1	mRNA	F-box/FBD/LRR-repeat protein At1g13570-like, partial [Nicotiana tomentosiformis]
XLOC_015099	TCONS_00036689	SL2.50ch04[.]3933800-3934478	39.81	6e-12	EMT12215.1	mRNA	Protein STRUBBELIG-RECEPTOR FAMILY 1 [Aegilops tauschii]
XLOC_015124	TCONS_00036699	SL2.50ch04[.]7580795-7582943	100	2e-143	XR_740811.1	mRNA	Solanum lycopersicum phosphatidylinositol 4-phosphate 5-kinase 9-like (LOC101245245), transcript variant X2, misc_RNA
XLOC_015126	TCONS_00036700	SL2.50ch04[.]7831806-7833793	39.64	2e-49	AAP12935.1	mRNA	retrotransposon protein, putative, unclassified [Oryza sativa Japonica Group]
XLOC_015127	TCONS_00036701	SL2.50ch04[.]9780708-9782828	55	4e-63	AAM18727.1	mRNA	AC092548_5 putative TNP2-like transposon protein [Oryza sativa Japonica Group]
XLOC_015135	TCONS_00036707	SL2.50ch04[.]21914269-21915561	49.46	7e-123	BAH80026.1	mRNA	putative retrotransposon protein [Oryza sativa Indica Group]
XLOC_015137	TCONS_00036709	SL2.50ch04[.]22417639-22418982	48.96	1e-34	XP_008803737.1	mRNA	uncharacterized protein LOC103717210 [Phoenix dactylifera]
XLOC_015168	TCONS_00036724	SL2.50ch04[.]51709348-51710598	38.68	8e-15	XP_006361065.1	mRNA	putative NPIP-like protein LOC613037-like [Solanum tuberosum]
XLOC_015178	TCONS_00036728	SL2.50ch04[.]53979891-53982171	50.57	1e-32	XP_006357929.1	mRNA	E3 ubiquitin protein ligase RIN2-like [Solanum tuberosum]
XLOC_015181	TCONS_00036731	SL2.50ch04[.]55117105-55117958	100	3e-50	XM_010321410.1	mRNA	Solanum lycopersicum 40S ribosomal protein S15a-1 (LOC101247608), mRNA
XLOC_015198	TCONS_00036737	SL2.50ch04[.]61406365-61406622	100	5e-135	XM_004237963.2	mRNA	Solanum lycopersicum F-box protein At5g39450-like (LOC101259331), mRNA
XLOC_012872	TCONS_00036808	SL2.50ch04[+]29441972-29442094	90	6e-15	KGN53990.1	mRNA	hypothetical protein Csa_4G243140 [Cucumis sativus]
XLOC_012992	TCONS_00037525	SL2.50ch04[+]48637501-48637717	49.23	4e-13	XP_004149950.1	mRNA	uncharacterized protein LOC101216349 [Cucumis sativus]
XLOC_014002	TCONS_00037731	SL2.50ch04[-]5066937-5067668	30.47	2e-39	CAN82456.1	mRNA	hypothetical protein VITISV_010028 [Vitis vinifera]
XLOC_014539	TCONS_00037815	SL2.50ch04[-]55343824-55345086	44.44	1e-147	CAN75292.1	mRNA	hypothetical protein VITISV_014745 [Vitis vinifera]
XLOC_014789	TCONS_00037860	SL2.50ch04[-]62192799-62194869	100	0	XM_010322192.1	mRNA	Solanum lycopersicum uncharacterized LOC101254898 (LOC101254898), mRNA
XLOC_015069	TCONS_00037907	SL2.50ch04[-]66457791-66458962	49.07	7e-93	XP_004295380.1	mRNA	uncharacterized protein LOC101310880 [Fragaria vesca subsp. vesca]
XLOC_012802	TCONS_00038104	SL2.50ch04[+]18899151-18901761	100	3e-146	XM_010321132.1	mRNA	Solanum lycopersicum putative defensin-like protein 120 (LOC104646745), mRNA
XLOC_012601	TCONS_00038145	SL2.50ch04[+]5027516-5028045	45.03	3e-35	XP_006600010.1	mRNA	probable leucine-rich repeat receptor-like protein kinase At1g35710-like [Glycine max]
XLOC_013218	TCONS_00038216	SL2.50ch04[+]58232387-58232815	42.58	3e-94	XP_010095329.1	mRNA	putative receptor-like protein kinase [Morus notabilis]
XLOC_013477	TCONS_00038229	SL2.50ch04[+]63097833-63100506	100	0	XM_004238252.2	mRNA	Solanum lycopersicum protein RADIALIS-like 3 (LOC101246530), mRNA
XLOC_014375	TCONS_00038495	SL2.50ch04[-]47707637-47708030	100	0	XM_010321594.1	mRNA	Solanum lycopersicum uncharacterized LOC104647034 (LOC104647034), mRNA
XLOC_014482	TCONS_00038542	SL2.50ch04[-]53419039-53419511	100	1e-60	XM_004237147.2	mRNA	Solanum lycopersicum pre-mRNA-splicing factor CWC22-like (LOC101260529), mRNA
XLOC_014916	TCONS_00038785	SL2.50ch04[-]64357337-64357710	46.11	2e-76	CAN60702.1	mRNA	hypothetical protein VITISV_015869 [Vitis vinifera]
XLOC_013809	TCONS_00039013	SL2.50ch04[-]1390115-1390451	100	0	XM_004238682.2	mRNA	Solanum lycopersicum uncharacterized LOC101245457 (LOC101245457), mRNA
XLOC_015280	TCONS_00039189	SL2.50ch05[+]1108670-1111735	100	0	XM_010322438.1	mRNA	Solanum lycopersicum non-specific lipid-transfer protein 2-like (LOC104647282), mRNA
XLOC_015439	TCONS_00039250	SL2.50ch05[+]3808674-3810225	100	0	XM_004238917.2	mRNA	Solanum lycopersicum uncharacterized LOC101265638 (LOC101265638), mRNA
XLOC_015572	TCONS_00039410	SL2.50ch05[+]6248318-6248762	100	0	XM_010322629.1	mRNA	Solanum lycopersicum uncharacterized LOC104647327 (LOC104647327), mRNA
XLOC_015584	TCONS_00039427	SL2.50ch05[+]6460640-6461580	100	3e-180	XM_010322634.1	mRNA	Solanum lycopersicum uncharacterized LOC104647329 (LOC104647329), mRNA
XLOC_015837	TCONS_00039877	SL2.50ch05[+]33080836-33082656	44.61	8e-41	EOY12702.1	mRNA	Uncharacterized protein TCM_031224 [Theobroma cacao]
XLOC_015943	TCONS_00040169	SL2.50ch05[+]51355973-51366729	100	4e-125	XM_010323167.1	mRNA	Solanum lycopersicum uncharacterized LOC104647579 (LOC104647579), mRNA
XLOC_016264	TCONS_00040547	SL2.50ch05[+]63595594-63597844	100	0	XM_010322300.1	mRNA	Solanum lycopersicum MLP-like protein 423 (LOC101259244), mRNA
XLOC_016450	TCONS_00040923	SL2.50ch05[-]680436-681757	100	0	XM_010322534.1	mRNA	Solanum lycopersicum uncharacterized LOC104647317 (LOC104647317), transcript variant X2, mRNA
XLOC_016707	TCONS_00040996	SL2.50ch05[-]5058673-5060510	100	0	XM_004239044.2	mRNA	Solanum lycopersicum uncharacterized LOC101254997 (LOC101254997), mRNA
XLOC_016758	TCONS_00041772	SL2.50ch05[-]5968144-5972197	100	0	XM_004240199.2	mRNA	Solanum lycopersicum F-box protein At5g07610-like (LOC101257472), mRNA
XLOC_017400	TCONS_00042015	SL2.50ch05[-]61963565-61965198	100	0	XM_004239686.2	mRNA	Solanum lycopersicum uncharacterized LOC101247619 (LOC101247619), mRNA
XLOC_017684	TCONS_00042142	SL2.50ch05[.]5639971-5641111	100	0	XM_004239496.1	mRNA	Solanum lycopersicum E3 ubiquitin-protein ligase RING1-like (LOC101265732), mRNA
XLOC_017763	TCONS_00042165	SL2.50ch05[.]62846415-62847009	48.61	4e-10	KGN63026.1	mRNA	hypothetical protein Csa_2G384460 [Cucumis sativus]
XLOC_015626	TCONS_00042310	SL2.50ch05[+]8069588-8074639	51.67	4e-25	XP_004240625.1	mRNA	uncharacterized protein LOC101261123 [Solanum lycopersicum]
XLOC_015844	TCONS_00042347	SL2.50ch05[+]34919581-34921956	100	5e-106	XM_010322953.1	mRNA	Solanum lycopersicum uncharacterized LOC104647526 (LOC104647526), mRNA
XLOC_017678	TCONS_00042792	SL2.50ch05[.]4137024-4137609	100	0	XM_010322482.1	mRNA	Solanum lycopersicum CLAVATA3/ESR (CLE)-related protein 13-like (LOC104647294), mRNA
XLOC_017680	TCONS_00042793	SL2.50ch05[.]4724296-4725124	100	0	XM_004238955.2	mRNA	Solanum lycopersicum basic leucine zipper 43 (LOC101252081), mRNA
XLOC_017724	TCONS_00042812	SL2.50ch05[.]34097651-34097823	80.36	2e-19	KEH16991.1	mRNA	senescence-associated protein [Medicago truncatula]
XLOC_017751	TCONS_00042823	SL2.50ch05[.]60716385-60717673	30.81	4e-20	XP_008358405.1	mRNA	uncharacterized protein LOC103422145 [Malus domestica]
XLOC_015216	TCONS_00042836	SL2.50ch05[+]107234-107930	100	9e-130	XM_004238596.2	mRNA	Solanum lycopersicum protein trichome birefringence-like 2 (LOC101245252), mRNA
XLOC_015811	TCONS_00042995	SL2.50ch05[+]30172072-30180687	47.75	4e-23	XP_010314547.1	mRNA	uncharacterized protein LOC104645167, partial [Solanum lycopersicum]
XLOC_016083	TCONS_00043044	SL2.50ch05[+]59962172-59963834	69.6	1e-82	XP_010317263.1	mRNA	uncharacterized protein LOC101258433, partial [Solanum lycopersicum]
XLOC_016267	TCONS_00043088	SL2.50ch05[+]63637496-63641119	100	3e-160	XM_010323294.1	mRNA	Solanum lycopersicum uncharacterized LOC101261819 (LOC101261819), mRNA
XLOC_017679	TCONS_00043384	SL2.50ch05[.]4334088-4335523	28.49	7e-15	AES95608.1	mRNA	F-box protein interaction domain protein [Medicago truncatula]
XLOC_017681	TCONS_00043385	SL2.50ch05[.]4831692-4832044	100	0	XM_010322512.1	mRNA	Solanum lycopersicum WPP domain-interacting tail-anchored protein 2 (LOC101253895), transcript variant X2, mRNA
XLOC_017690	TCONS_00043389	SL2.50ch05[.]8207354-8208104	100	5e-73	XM_010322882.1	mRNA	Solanum lycopersicum uncharacterized LOC104647466 (LOC104647466), mRNA
XLOC_017698	TCONS_00043393	SL2.50ch05[.]14618378-14618952	42.7	5e-19	AAM18727.1	mRNA	AC092548_5 putative TNP2-like transposon protein [Oryza sativa Japonica Group]
XLOC_017701	TCONS_00043395	SL2.50ch05[.]19259515-19261330	50.76	6e-34	XP_008354290.1	mRNA	uncharacterized protein LOC103417910 [Malus domestica]
XLOC_017705	TCONS_00043398	SL2.50ch05[.]20127979-20129864	48.03	1e-67	XP_008807850.1	mRNA	uncharacterized protein LOC103720090 [Phoenix dactylifera]
XLOC_017708	TCONS_00043400	SL2.50ch05[.]20513900-20514497	64.56	5e-115	XP_006367184.1	mRNA	uncharacterized protein LOC102601483 [Solanum tuberosum]
XLOC_017733	TCONS_00043410	SL2.50ch05[.]51125690-51126182	38.67	4e-19	XP_010326099.1	mRNA	uncharacterized protein LOC104649101 [Solanum lycopersicum]
XLOC_017749	TCONS_00043419	SL2.50ch05[.]59970001-59970594	59.87	2e-54	ABI34354.1	mRNA	Retrotransposon gag protein [Solanum demissum]
XLOC_017752	TCONS_00043421	SL2.50ch05[.]61565672-61566124	62.79	5e-17	XP_009801726.1	mRNA	receptor-like protein kinase [Nicotiana sylvestris]
XLOC_017585	TCONS_00043666	SL2.50ch05[-]65023169-65024753	100	0	XM_010323289.1	mRNA	Solanum lycopersicum crocetin glucoside glucosyltransferase-like (LOC104647664), mRNA
XLOC_017233	TCONS_00044285	SL2.50ch05[-]56288621-56293537	36.27	5e-127	XP_008238365.1	mRNA	uncharacterized protein LOC103337005 [Prunus mume]
XLOC_017234	TCONS_00044286	SL2.50ch05[-]56293714-56295648	43.51	6e-64	XP_009587381.1	mRNA	uncharacterized protein LOC104085130 [Nicotiana tomentosiformis]
XLOC_017439	TCONS_00044310	SL2.50ch05[-]62676960-62678953	52.83	4e-25	XP_009600872.1	mRNA	probable membrane-associated 30 kDa protein, chloroplastic [Nicotiana tomentosiformis]
XLOC_015793	TCONS_00044407	SL2.50ch05[+]28301479-28301800	90.54	4e-33	EPS73651.1	mRNA	hypothetical protein M569_01103 [Genlisea aurea]
XLOC_015490	TCONS_00044577	SL2.50ch05[+]4826172-4826819	100	0	XM_010322511.1	mRNA	Solanum lycopersicum defensin-like protein 290 (LOC104647315), mRNA
XLOC_016832	TCONS_00044719	SL2.50ch05[-]8169384-8170363	43.75	3e-13	CAN60702.1	mRNA	hypothetical protein VITISV_015869 [Vitis vinifera]
XLOC_017490	TCONS_00044757	SL2.50ch05[-]63529777-63530221	100	0	XM_010323298.1	mRNA	Solanum lycopersicum uncharacterized LOC104647674 (LOC104647674), mRNA
XLOC_017492	TCONS_00044758	SL2.50ch05[-]63536779-63537235	100	2e-105	XM_010323297.1	mRNA	Solanum lycopersicum uncharacterized LOC104647673 (LOC104647673), mRNA
XLOC_017493	TCONS_00044759	SL2.50ch05[-]63538942-63539352	38.4	1e-12	XP_006349539.1	mRNA	uncharacterized protein LOC102585158 [Solanum tuberosum]
XLOC_015827	TCONS_00044827	SL2.50ch05[+]31211883-31212409	45.36	2e-21	XP_006340966.1	mRNA	uncharacterized protein LOC102582018 [Solanum tuberosum]
XLOC_017494	TCONS_00044923	SL2.50ch05[-]63541745-63542200	41.18	7e-18	XP_006340966.1	mRNA	uncharacterized protein LOC102582018 [Solanum tuberosum]
XLOC_017491	TCONS_00045068	SL2.50ch05[-]63533274-63533718	39.81	1e-18	XP_006340966.1	mRNA	uncharacterized protein LOC102582018 [Solanum tuberosum]
XLOC_018711	TCONS_00046543	SL2.50ch06[+]43146990-43149970	100	0	XM_004241565.2	mRNA	Solanum lycopersicum dof zinc finger protein DOF5.4 (LOC101263619), mRNA
XLOC_018852	TCONS_00046731	SL2.50ch06[+]44928696-44929967	100	0	XM_010324192.1	mRNA	Solanum lycopersicum uncharacterized LOC101260734 (LOC101260734), transcript variant X1, mRNA
XLOC_018995	TCONS_00046921	SL2.50ch06[+]46973844-46974428	100	0	XM_010324082.1	mRNA	Solanum lycopersicum uncharacterized LOC104648008 (LOC104648008), mRNA
XLOC_019415	TCONS_00047529	SL2.50ch06[-]6849968-6885373	100	0	XM_004240543.2	mRNA	Solanum lycopersicum coiled-coil domain-containing protein 93 (LOC101248680), transcript variant X1, mRNA
XLOC_019756	TCONS_00047940	SL2.50ch06[-]36131961-36141066	100	0	XM_004240944.2	mRNA	Solanum lycopersicum signal recognition particle 14 kDa protein (LOC101244193), mRNA
XLOC_020025	TCONS_00048316	SL2.50ch06[-]41258293-41261163	100	0	XM_010324425.1	mRNA	Solanum lycopersicum uncharacterized LOC101267126 (LOC101267126), transcript variant X2, mRNA
XLOC_020622	TCONS_00049129	SL2.50ch06[.]11534213-11534329	92.11	8e-15	KEH16991.1	mRNA	senescence-associated protein [Medicago truncatula]
XLOC_020659	TCONS_00049140	SL2.50ch06[.]36334673-36335195	100	0	XM_010323996.1	mRNA	Solanum lycopersicum glycine-rich cell wall structural protein-like (LOC104647995), mRNA
XLOC_020667	TCONS_00049142	SL2.50ch06[.]37936577-37937418	100	0	XM_004242250.2	mRNA	Solanum lycopersicum premnaspirodiene oxygenase-like (LOC101252696), mRNA
XLOC_020678	TCONS_00049146	SL2.50ch06[.]41577421-41578010	63.37	1e-55	XP_009803463.1	mRNA	uncharacterized protein LOC104248834 [Nicotiana sylvestris]
XLOC_018999	TCONS_00049529	SL2.50ch06[+]47023711-47024967	100	0	XM_010324067.1	mRNA	Solanum lycopersicum uncharacterized LOC101252695 (LOC101252695), transcript variant X1, mRNA
XLOC_020620	TCONS_00049967	SL2.50ch06[.]6995045-6995768	36.27	5e-15	XP_008778480.1	mRNA	uncharacterized protein LOC103698265 [Phoenix dactylifera]
XLOC_018711	TCONS_00050238	SL2.50ch06[+]43146990-43149970	100	0	XM_004241565.2	mRNA	Solanum lycopersicum dof zinc finger protein DOF5.4 (LOC101263619), mRNA
XLOC_019509	TCONS_00050461	SL2.50ch06[-]24002704-24004664	100	0	XM_004240710.2	mRNA	Solanum lycopersicum cytochrome P450 71D7-like (LOC101248396), mRNA
XLOC_019509	TCONS_00050462	SL2.50ch06[-]24002704-24004664	100	0	XM_004240710.2	mRNA	Solanum lycopersicum cytochrome P450 71D7-like (LOC101248396), mRNA
XLOC_020033	TCONS_00050570	SL2.50ch06[-]41348742-41349134	100	7e-107	XR_742087.1	mRNA	Solanum lycopersicum uncharacterized LOC104648064 (LOC104648064), transcript variant X3, misc_RNA
XLOC_020605	TCONS_00050700	SL2.50ch06[.]26238-26954	100	4e-107	XM_010323400.1	mRNA	Solanum lycopersicum F-box/FBD/LRR-repeat protein At1g13570-like (LOC101245461), transcript variant X2, mRNA
XLOC_020607	TCONS_00050701	SL2.50ch06[.]1321220-1323289	100	0	XM_010323455.1	mRNA	Solanum lycopersicum putative pentatricopeptide repeat-containing protein At1g12700, mitochondrial (LOC101244875), transcript variant X4, mRNA
XLOC_020645	TCONS_00050716	SL2.50ch06[.]27866692-27867768	55.04	1e-59	ABI34354.1	mRNA	Retrotransposon gag protein [Solanum demissum]
XLOC_020653	TCONS_00050721	SL2.50ch06[.]33739262-33743685	41.18	1e-74	ABF97631.1	mRNA	retrotransposon protein, putative, Ty3-gypsy subclass [Oryza sativa Japonica Group]
XLOC_020671	TCONS_00050728	SL2.50ch06[.]39198972-39199577	100	7e-87	XM_010324694.1	mRNA	Solanum lycopersicum uncharacterized LOC104648116 (LOC104648116), partial mRNA
XLOC_020689	TCONS_00050734	SL2.50ch06[.]43713694-43714589	44	1e-14	CAN60702.1	mRNA	hypothetical protein VITISV_015869 [Vitis vinifera]
XLOC_018007	TCONS_00050757	SL2.50ch06[+]11537453-11537954	78.72	9e-29	KEH16991.1	mRNA	senescence-associated protein [Medicago truncatula]
XLOC_018013	TCONS_00050759	SL2.50ch06[+]11558267-11558456	90.91	3e-16	KFK23449.1	mRNA	hypothetical protein AALP_AAs69095U000100, partial [Arabis alpina]
XLOC_019442	TCONS_00050904	SL2.50ch06[-]11535233-11535505	72.22	7e-16	KEH16991.1	mRNA	senescence-associated protein [Medicago truncatula]
XLOC_019449	TCONS_00050905	SL2.50ch06[-]12309999-12310139	78.26	2e-14	KEH16991.1	mRNA	senescence-associated protein [Medicago truncatula]
XLOC_017900	TCONS_00051023	SL2.50ch06[+]2623736-2624851	73.08	4e-34	XP_006351562.1	mRNA	replication protein A 70 kDa DNA-binding subunit B-like [Solanum tuberosum]
XLOC_018140	TCONS_00051433	SL2.50ch06[+]25915633-25916222	100	0	XM_010323736.1	mRNA	Solanum lycopersicum uncharacterized LOC104647892 (LOC104647892), mRNA
XLOC_018156	TCONS_00051435	SL2.50ch06[+]27274608-27275184	71.53	4e-57	XP_003630831.1	mRNA	50S ribosomal protein L17 [Medicago truncatula]
XLOC_018852	TCONS_00051554	SL2.50ch06[+]44928696-44929967	100	0	XM_004241389.2	mRNA	Solanum lycopersicum uncharacterized LOC101260734 (LOC101260734), transcript variant X2, mRNA
XLOC_018994	TCONS_00051569	SL2.50ch06[+]46944927-46946487	100	0	XM_004242034.2	mRNA	Solanum lycopersicum WUSCHEL-related homeobox 3-like (LOC101253599), mRNA
XLOC_019158	TCONS_00051596	SL2.50ch06[+]49311931-49312878	51.53	3e-52	XP_010030630.1	mRNA	uncharacterized protein LOC104420491 [Eucalyptus grandis]
XLOC_019159	TCONS_00051597	SL2.50ch06[+]49313162-49314473	60.39	3e-130	XP_009617500.1	mRNA	uncharacterized protein LOC104109837 [Nicotiana tomentosiformis]
XLOC_019415	TCONS_00051645	SL2.50ch06[-]6849968-6885373	100	0	XM_004240543.2	mRNA	Solanum lycopersicum coiled-coil domain-containing protein 93 (LOC101248680), transcript variant X1, mRNA
XLOC_019702	TCONS_00051680	SL2.50ch06[-]34566551-34571005	100	0	XM_010323876.1	mRNA	Solanum lycopersicum uncharacterized LOC104647965 (LOC104647965), mRNA
XLOC_020495	TCONS_00051820	SL2.50ch06[-]48344410-48345414	47.46	2e-37	XP_008457127.1	mRNA	uncharacterized protein LOC103496873 [Cucumis melo]
XLOC_019941	TCONS_00052034	SL2.50ch06[-]39841576-39843242	100	0	XM_004241885.2	mRNA	Solanum lycopersicum uncharacterized LOC101256982 (LOC101256982), mRNA
XLOC_020025	TCONS_00052042	SL2.50ch06[-]41258293-41261163	100	0	XM_010324425.1	mRNA	Solanum lycopersicum uncharacterized LOC101267126 (LOC101267126), transcript variant X2, mRNA
XLOC_020483	TCONS_00052538	SL2.50ch06[-]48231124-48232304	100	0	XM_004242443.2	mRNA	Solanum lycopersicum uncharacterized LOC101248212 (LOC101248212), mRNA
XLOC_017799	TCONS_00052546	SL2.50ch06[+]464665-465315	100	0	XM_010323416.1	mRNA	Solanum lycopersicum pectinesterase inhibitor-like (LOC104647752), mRNA
XLOC_019237	TCONS_00052646	SL2.50ch06[-]859466-859784	47.37	2e-19	KGN65764.1	mRNA	hypothetical protein Csa_1G526835 [Cucumis sativus]
XLOC_018512	TCONS_00052786	SL2.50ch06[+]40005100-40005971	62.24	3e-46	XP_004305666.1	mRNA	uncharacterized protein LOC101305583 [Fragaria vesca subsp. vesca]
XLOC_020808	TCONS_00053080	SL2.50ch07[+]1726117-1729358	100	0	XM_004242640.2	mRNA	Solanum lycopersicum CASP-like protein 2C1 (LOC101246262), mRNA
XLOC_020937	TCONS_00053260	SL2.50ch07[+]4489436-4491816	100	0	XM_004242814.2	mRNA	Solanum lycopersicum uncharacterized LOC101247440 (LOC101247440), mRNA
XLOC_021222	TCONS_00053614	SL2.50ch07[+]51340565-51340704	98.46	1e-63	XM_010329307.1	mRNA	Solanum lycopersicum uncharacterized LOC104649764 (LOC104649764), mRNA
XLOC_021613	TCONS_00054134	SL2.50ch07[+]62895394-62896458	40.54	6e-12	KGN56109.1	mRNA	hypothetical protein Csa_3G074480 [Cucumis sativus]
XLOC_021631	TCONS_00054162	SL2.50ch07[+]63221329-63226112	100	0	XM_004243239.2	mRNA	Solanum lycopersicum protein LIGHT-DEPENDENT SHORT HYPOCOTYLS 10-like (LOC101248120), mRNA
XLOC_021913	TCONS_00054559	SL2.50ch07[+]67420214-67421699	100	9e-76	XM_010325937.1	mRNA	Solanum lycopersicum protein CWC15 homolog (LOC101245968), transcript variant X2, mRNA
XLOC_021945	TCONS_00054609	SL2.50ch07[+]67872600-67873267	100	0	XM_010325910.1	mRNA	Solanum lycopersicum uncharacterized LOC101258574 (LOC101258574), mRNA
XLOC_023238	TCONS_00056287	SL2.50ch07[.]3237513-3238620	100	0	XM_004242746.2	mRNA	Solanum lycopersicum uncharacterized LOC101252407 (LOC101252407), mRNA
XLOC_023294	TCONS_00056302	SL2.50ch07[.]58551371-58552068	100	0	XM_010325597.1	mRNA	Solanum lycopersicum uncharacterized LOC104648418 (LOC104648418), mRNA
XLOC_023329	TCONS_00056316	SL2.50ch07[.]67982164-67982375	100	2e-106	XM_010325903.1	mRNA	Solanum lycopersicum phosphoglycerate kinase, cytosolic (LOC101254111), transcript variant X2, mRNA
XLOC_021639	TCONS_00056593	SL2.50ch07[+]63329110-63330066	100	0	XM_010325373.1	mRNA	Solanum lycopersicum E3 ubiquitin-protein ligase MARCH8-like (LOC101256197), mRNA
XLOC_023244	TCONS_00057034	SL2.50ch07[.]3774168-3775360	100	0	XM_010325048.1	mRNA	Solanum lycopersicum uncharacterized LOC104648164 (LOC104648164), mRNA
XLOC_023259	TCONS_00057040	SL2.50ch07[.]14076125-14077609	100	0	XM_010325227.1	mRNA	Solanum lycopersicum uncharacterized LOC104648295 (LOC104648295), mRNA
XLOC_023263	TCONS_00057042	SL2.50ch07[.]19298658-19300177	53.49	7e-31	ABI34354.1	mRNA	Retrotransposon gag protein [Solanum demissum]
XLOC_023266	TCONS_00057044	SL2.50ch07[.]20385890-20388463	45.1	1e-128	XP_004295873.1	mRNA	uncharacterized protein LOC101296759 [Fragaria vesca subsp. vesca]
XLOC_020836	TCONS_00057099	SL2.50ch07[+]2048487-2048976	100	0	XM_010324967.1	mRNA	Solanum lycopersicum uncharacterized LOC104648150 (LOC104648150), mRNA
XLOC_021411	TCONS_00057228	SL2.50ch07[+]58466869-58471440	34.08	1e-75	BAB02729.1	mRNA	unnamed protein product [Arabidopsis thaliana]
XLOC_023242	TCONS_00057721	SL2.50ch07[.]3428130-3429088	34.5	1e-23	XP_002527589.1	mRNA	conserved hypothetical protein [Ricinus communis]
XLOC_023245	TCONS_00057722	SL2.50ch07[.]3822409-3823223	43.48	2e-18	EMT12215.1	mRNA	Protein STRUBBELIG-RECEPTOR FAMILY 1 [Aegilops tauschii]
XLOC_023246	TCONS_00057723	SL2.50ch07[.]3929363-3930718	68.42	2e-65	XP_004233677.1	mRNA	uncharacterized protein LOC101243760 [Solanum lycopersicum]
XLOC_023268	TCONS_00057732	SL2.50ch07[.]27383445-27384805	67.5	5e-74	XP_004233677.1	mRNA	uncharacterized protein LOC101243760 [Solanum lycopersicum]
XLOC_020853	TCONS_00058312	SL2.50ch07[+]2291298-2292695	55.56	4e-14	EMS53744.1	mRNA	F-box/LRR-repeat protein 4 [Triticum urartu]
XLOC_020987	TCONS_00058335	SL2.50ch07[+]7420019-7420813	87.27	6e-36	XP_004237621.2	mRNA	uncharacterized protein LOC101268177 [Solanum lycopersicum]
XLOC_021237	TCONS_00058369	SL2.50ch07[+]52193022-52193766	50.45	4e-27	XP_006341888.1	mRNA	uncharacterized protein LOC102596385 [Solanum tuberosum]
XLOC_022506	TCONS_00058573	SL2.50ch07[-]49656080-49657901	100	2e-143	XR_742487.1	mRNA	Solanum lycopersicum uncharacterized LOC104648455 (LOC104648455), transcript variant X3, misc_RNA
XLOC_022796	TCONS_00058619	SL2.50ch07[-]61678281-61679630	100	0	XM_010325472.1	mRNA	Solanum lycopersicum uncharacterized LOC104648389 (LOC104648389), mRNA
XLOC_022921	TCONS_00058633	SL2.50ch07[-]63443376-63444422	58.95	1e-75	XP_010323669.1	mRNA	G-type lectin S-receptor-like serine/threonine-protein kinase SD2-5 [Solanum lycopersicum]
XLOC_022955	TCONS_00058637	SL2.50ch07[-]63880536-63881062	100	0	XM_010325335.1	mRNA	Solanum lycopersicum probable phosphatidylglycerophosphatase, mitochondrial (LOC101255115), transcript variant X2, mRNA
XLOC_021166	TCONS_00058952	SL2.50ch07[+]40869673-40870349	100	0	XM_010325270.1	mRNA	Solanum lycopersicum uncharacterized LOC104648348 (LOC104648348), mRNA
XLOC_022035	TCONS_00059047	SL2.50ch07[-]1217841-1218569	100	0	XM_010325167.1	mRNA	Solanum lycopersicum EG45-like domain containing protein (LOC104648244), mRNA
XLOC_022265	TCONS_00059079	SL2.50ch07[-]9080386-9080900	35.4	6e-10	BAB10717.1	mRNA	unnamed protein product [Arabidopsis thaliana]
XLOC_022506	TCONS_00059101	SL2.50ch07[-]49656080-49657901	100	1e-95	XR_742500.1	mRNA	Solanum lycopersicum uncharacterized LOC104648455 (LOC104648455), transcript variant X16, misc_RNA
XLOC_023372	TCONS_00059767	SL2.50ch08[+]592355-594311	39.38	2e-47	CDM81270.1	mRNA	unnamed protein product [Triticum aestivum]
XLOC_023415	TCONS_00059831	SL2.50ch08[+]1087086-1087463	56.14	2e-11	CDM82009.1	mRNA	unnamed protein product [Triticum aestivum]
XLOC_023528	TCONS_00059995	SL2.50ch08[+]3285956-3287294	100	0	XM_004244768.2	mRNA	Solanum lycopersicum crocetin glucoside glucosyltransferase-like (LOC101245272), mRNA
XLOC_023619	TCONS_00060096	SL2.50ch08[+]10891119-10892078	100	0	XM_004244883.2	mRNA	Solanum lycopersicum uncharacterized LOC101256791 (LOC101256791), mRNA
XLOC_023852	TCONS_00060345	SL2.50ch08[+]46953604-46954379	85.51	5e-19	CDM82321.1	mRNA	unnamed protein product [Triticum aestivum]
XLOC_024264	TCONS_00060907	SL2.50ch08[+]60535561-60535757	80.49	4e-10	XP_003589831.1	mRNA	Protein kinase-like protein [Medicago truncatula]
XLOC_024695	TCONS_00061517	SL2.50ch08[-]1266656-1268616	100	0	XM_004244466.1	mRNA	Solanum lycopersicum uncharacterized LOC101248596 (LOC101248596), mRNA
XLOC_024974	TCONS_00061883	SL2.50ch08[-]21515896-21528516	100	0	XM_004244907.2	mRNA	Solanum lycopersicum uncharacterized LOC101267429 (LOC101267429), transcript variant X1, mRNA
XLOC_025784	TCONS_00062985	SL2.50ch08[-]65395574-65400121	100	0	XM_004245445.2	mRNA	Solanum lycopersicum immediate early response 3-interacting protein 1-like (LOC101249568), mRNA
XLOC_025823	TCONS_00063025	SL2.50ch08[.]5178332-5179458	100	0	XM_010326416.1	mRNA	Solanum lycopersicum F-box/FBD/LRR-repeat protein At1g13570-like (LOC101259559), transcript variant X2, mRNA
XLOC_025869	TCONS_00063041	SL2.50ch08[.]53953099-53954950	46.3	1e-92	ADB85337.1	mRNA	putative retrotransposon protein [Phyllostachys edulis]
XLOC_025881	TCONS_00063043	SL2.50ch08[.]56528895-56529273	53.16	5e-23	AHB86570.1	mRNA	non-specific lipid-transfer protein LTP1.1 [Nicotiana tabacum]
XLOC_025915	TCONS_00063050	SL2.50ch08[.]64688509-64689127	100	0	XM_010327076.1	mRNA	Solanum lycopersicum uncharacterized LOC104648943 (LOC104648943), mRNA
XLOC_025917	TCONS_00063051	SL2.50ch08[.]64895449-64896079	75.47	2e-19	KGN50034.1	mRNA	hypothetical protein Csa_5G151500 [Cucumis sativus]
XLOC_023397	TCONS_00063082	SL2.50ch08[+]878259-880559	100	0	XM_004244425.2	mRNA	Solanum lycopersicum protein FAM32A-like (LOC101260454), mRNA
XLOC_023463	TCONS_00063125	SL2.50ch08[+]2002242-2003572	100	0	XM_010326292.1	mRNA	Solanum lycopersicum uncharacterized LOC101258390 (LOC101258390), mRNA
XLOC_024251	TCONS_00063310	SL2.50ch08[+]60255549-60257283	47.37	4e-50	CDM81509.1	mRNA	unnamed protein product [Triticum aestivum]
XLOC_024251	TCONS_00063311	SL2.50ch08[+]60255549-60257283	45.95	2e-42	CDM81270.1	mRNA	unnamed protein product [Triticum aestivum]
XLOC_024650	TCONS_00063437	SL2.50ch08[-]547274-547583	100	3e-61	NM_001247700.1	mRNA	Solanum lycopersicum terpene synthase (PHS1), mRNA
XLOC_024886	TCONS_00063494	SL2.50ch08[-]7545517-7546170	100	0	XM_004244796.2	mRNA	Solanum lycopersicum uncharacterized LOC101258285 (LOC101258285), mRNA
XLOC_024974	TCONS_00063509	SL2.50ch08[-]21515896-21528516	100	0	XM_010326584.1	mRNA	Solanum lycopersicum uncharacterized LOC101267429 (LOC101267429), transcript variant X2, mRNA
XLOC_024975	TCONS_00063511	SL2.50ch08[-]22232656-22235685	100	0	XM_004244946.2	mRNA	Solanum lycopersicum uncharacterized LOC101259177 (LOC101259177), mRNA
XLOC_025784	TCONS_00063719	SL2.50ch08[-]65395574-65400121	100	0	XM_004245445.2	mRNA	Solanum lycopersicum immediate early response 3-interacting protein 1-like (LOC101249568), mRNA
XLOC_025841	TCONS_00063740	SL2.50ch08[.]24118912-24121441	42.61	1e-29	AAR88589.1	mRNA	putative copia-like retrotransposon protein [Oryza sativa Japonica Group]
XLOC_025868	TCONS_00063749	SL2.50ch08[.]53229318-53230154	100	0	XM_010326658.1	mRNA	Solanum lycopersicum green ripe-like 1 (LOC778264), transcript variant X1, mRNA
XLOC_025883	TCONS_00063752	SL2.50ch08[.]56834744-56835448	56.67	7e-22	XP_009762949.1	mRNA	receptor-like protein 12 isoform X1 [Nicotiana sylvestris]
XLOC_025895	TCONS_00063755	SL2.50ch08[.]59632714-59634960	100	5e-106	XM_004245957.2	mRNA	Solanum lycopersicum probable carotenoid cleavage dioxygenase 4, chloroplastic (LOC101250828), mRNA
XLOC_025908	TCONS_00063758	SL2.50ch08[.]62851073-62851505	100	0	XM_004245679.2	mRNA	Solanum lycopersicum 21 kDa protein-like (LOC101244214), mRNA
XLOC_025911	TCONS_00063761	SL2.50ch08[.]63558210-63560380	100	0	XM_010327132.1	mRNA	Solanum lycopersicum pentatricopeptide repeat-containing protein At4g11690 (LOC104648950), mRNA
XLOC_025912	TCONS_00063762	SL2.50ch08[.]63560577-63561187	100	0	XM_010327132.1	mRNA	Solanum lycopersicum pentatricopeptide repeat-containing protein At4g11690 (LOC104648950), mRNA
XLOC_023700	TCONS_00063847	SL2.50ch08[+]22232656-22233971	100	7e-172	XM_004244946.2	mRNA	Solanum lycopersicum uncharacterized LOC101259177 (LOC101259177), mRNA
XLOC_023701	TCONS_00063848	SL2.50ch08[+]22235029-22235685	100	0	XM_004244946.2	mRNA	Solanum lycopersicum uncharacterized LOC101259177 (LOC101259177), mRNA
XLOC_024480	TCONS_00064027	SL2.50ch08[+]63858687-63863627	100	0	XM_004245583.2	mRNA	Solanum lycopersicum uncharacterized LOC101265850 (LOC101265850), mRNA
XLOC_024948	TCONS_00064154	SL2.50ch08[-]15925330-15943882	41.63	1e-122	ABI34354.1	mRNA	Retrotransposon gag protein [Solanum demissum]
XLOC_025041	TCONS_00064169	SL2.50ch08[-]34296456-34298314	100	0	XM_010326476.1	mRNA	Solanum lycopersicum ankyrin repeat-containing protein At3g12360-like (LOC104648679), mRNA
XLOC_025809	TCONS_00064352	SL2.50ch08[.]714004-714468	100	0	XM_010326362.1	mRNA	Solanum lycopersicum uncharacterized LOC104648622 (LOC104648622), mRNA
XLOC_025822	TCONS_00064357	SL2.50ch08[.]5177428-5178112	100	0	XM_010326416.1	mRNA	Solanum lycopersicum F-box/FBD/LRR-repeat protein At1g13570-like (LOC101259559), transcript variant X2, mRNA
XLOC_025826	TCONS_00064360	SL2.50ch08[.]7792469-7794935	30.48	4e-34	XP_009587381.1	mRNA	uncharacterized protein LOC104085130 [Nicotiana tomentosiformis]
XLOC_025827	TCONS_00064361	SL2.50ch08[.]7795098-7800620	47.41	2e-106	XP_009343023.1	mRNA	uncharacterized protein LOC103934981 [Pyrus x bretschneideri]
XLOC_025828	TCONS_00064362	SL2.50ch08[.]7800878-7802673	33.33	1e-24	XP_009779403.1	mRNA	uncharacterized protein LOC104228619 isoform X1 [Nicotiana sylvestris]
XLOC_025835	TCONS_00064367	SL2.50ch08[.]8103137-8104684	36.94	1e-11	ESQ31006.1	mRNA	hypothetical protein EUTSA_v10012231mg, partial [Eutrema salsugineum]
XLOC_025843	TCONS_00064371	SL2.50ch08[.]27500529-27501499	31.98	3e-31	AAQ56285.1	mRNA	putative gag-pol protein [Oryza sativa Japonica Group]
XLOC_025844	TCONS_00064372	SL2.50ch08[.]30173381-30174784	30.34	4e-31	XP_004149950.1	mRNA	uncharacterized protein LOC101216349 [Cucumis sativus]
XLOC_025848	TCONS_00064374	SL2.50ch08[.]37526629-37528490	100	0	XM_010326531.1	mRNA	Solanum lycopersicum uncharacterized LOC104648708 (LOC104648708), transcript variant X2, mRNA
XLOC_025852	TCONS_00064377	SL2.50ch08[.]44754693-44755933	49.07	9e-67	CAN75292.1	mRNA	hypothetical protein VITISV_014745 [Vitis vinifera]
XLOC_025870	TCONS_00064383	SL2.50ch08[.]54137925-54140827	36.4	9e-93	XP_009587381.1	mRNA	uncharacterized protein LOC104085130 [Nicotiana tomentosiformis]
XLOC_025872	TCONS_00064385	SL2.50ch08[.]54510128-54511324	55.28	2e-56	CAN61272.1	mRNA	hypothetical protein VITISV_039063 [Vitis vinifera]
XLOC_025873	TCONS_00064386	SL2.50ch08[.]54511452-54512416	60	2e-26	ERP46603.1	mRNA	hypothetical protein POPTR_0672s00200g [Populus trichocarpa]
XLOC_025878	TCONS_00064390	SL2.50ch08[.]56025539-56027144	59.95	9e-137	KFK32108.1	mRNA	hypothetical protein AALP_AA6G199700 [Arabis alpina]
XLOC_025914	TCONS_00064409	SL2.50ch08[.]63859452-63861097	100	1e-53	XM_010327375.1	mRNA	Solanum lycopersicum uncharacterized LOC104648997 (LOC104648997), mRNA
XLOC_024865	TCONS_00064893	SL2.50ch08[-]6522516-6523898	52	5e-16	BAD05749.1	mRNA	putative postsynaptic protein CRIPT [Oryza sativa Japonica Group]
XLOC_023644	TCONS_00065012	SL2.50ch08[+]13131393-13133008	46.95	1e-31	XP_004242076.1	mRNA	uncharacterized protein LOC101251787 [Solanum lycopersicum]
XLOC_023763	TCONS_00065026	SL2.50ch08[+]32480745-32481134	45.87	6e-20	XP_003621710.1	mRNA	Receptor-like protein kinase [Medicago truncatula]
XLOC_023983	TCONS_00065038	SL2.50ch08[+]53933394-53934720	36.19	5e-75	XP_010051209.1	mRNA	uncharacterized protein LOC104439906 [Eucalyptus grandis]
XLOC_024062	TCONS_00065063	SL2.50ch08[+]56247499-56248778	100	0	XM_010326825.1	mRNA	Solanum lycopersicum uncharacterized LOC104648851 (LOC104648851), mRNA
XLOC_024778	TCONS_00065175	SL2.50ch08[-]2723338-2724565	100	0	XM_004244583.2	mRNA	Solanum lycopersicum ethylene-responsive transcription factor ERF061-like (LOC101258880), mRNA
XLOC_024909	TCONS_00065201	SL2.50ch08[-]10636882-10639163	40.15	4e-15	EOY02238.1	mRNA	Uncharacterized protein TCM_016762 [Theobroma cacao]
XLOC_025235	TCONS_00065489	SL2.50ch08[-]54132913-54133871	51.82	2e-23	EMT12215.1	mRNA	Protein STRUBBELIG-RECEPTOR FAMILY 1 [Aegilops tauschii]
XLOC_023363	TCONS_00065545	SL2.50ch08[+]457883-458355	100	0	XM_004244629.2	mRNA	Solanum lycopersicum uncharacterized LOC101247144 (LOC101247144), mRNA
XLOC_024646	TCONS_00065673	SL2.50ch08[-]449099-449598	100	0	XM_010326357.1	mRNA	Solanum lycopersicum uncharacterized LOC104648620 (LOC104648620), mRNA
XLOC_023362	TCONS_00065798	SL2.50ch08[+]455828-456314	100	9e-166	XM_010326358.1	mRNA	Solanum lycopersicum uncharacterized LOC104648621 (LOC104648621), partial mRNA
XLOC_024025	TCONS_00065823	SL2.50ch08[+]55128126-55128844	34.39	4e-16	XP_008439651.1	mRNA	agamous-like MADS-box protein AGL61 [Cucumis melo]
XLOC_025730	TCONS_00065954	SL2.50ch08[-]64545717-64552023	100	0	XM_004245521.2	mRNA	Solanum lycopersicum uncharacterized LOC101247243 (LOC101247243), mRNA
XLOC_023969	TCONS_00065994	SL2.50ch08[+]53296663-53297386	76	4e-42	XP_003630831.1	mRNA	50S ribosomal protein L17 [Medicago truncatula]
XLOC_025034	TCONS_00066058	SL2.50ch08[-]33085797-33087587	54.84	5e-17	XP_010325710.1	mRNA	ethylene signaling protein isoform X1 [Solanum lycopersicum]
XLOC_026153	TCONS_00066664	SL2.50ch09[+]3930566-3933013	100	0	XM_004246411.2	mRNA	Solanum lycopersicum dolichyl-diphosphooligosaccharide--protein glycosyltransferase subunit 4A (LOC101263346), mRNA
XLOC_026250	TCONS_00066794	SL2.50ch09[+]5834975-5835563	100	0	XM_010327496.1	mRNA	Solanum lycopersicum josephin-like protein (LOC104649054), mRNA
XLOC_026494	TCONS_00067090	SL2.50ch09[+]40280291-40280485	88.37	2e-16	KEH16991.1	mRNA	senescence-associated protein [Medicago truncatula]
XLOC_026495	TCONS_00067091	SL2.50ch09[+]40280600-40281352	94.29	1e-29	KGN58106.1	mRNA	hypothetical protein Csa_3G512980 [Cucumis sativus]
XLOC_026556	TCONS_00067166	SL2.50ch09[+]51276141-51276297	100	3e-19	KGN61120.1	mRNA	hypothetical protein Csa_2G055570 [Cucumis sativus]
XLOC_026774	TCONS_00067455	SL2.50ch09[+]65100895-65101865	100	0	XM_004247474.2	mRNA	Solanum lycopersicum uncharacterized LOC101252628 (LOC101252628), mRNA
XLOC_027135	TCONS_00067958	SL2.50ch09[+]71642742-71646452	51.85	9e-30	XP_002876965.1	mRNA	hypothetical protein ARALYDRAFT_346994 [Arabidopsis lyrata subsp. lyrata]
XLOC_027139	TCONS_00067964	SL2.50ch09[+]71670970-71671430	100	7e-119	XM_004247864.2	mRNA	Solanum lycopersicum pupal cuticle protein Edg-91-like (LOC101256920), mRNA
XLOC_027340	TCONS_00068251	SL2.50ch09[-]2298686-2301394	99.94	0	XM_004246526.2	mRNA	Solanum lycopersicum cytochrome P450 76A1-like (LOC101246853), mRNA
XLOC_027501	TCONS_00068470	SL2.50ch09[-]5709851-5711147	100	0	XM_004246292.2	mRNA	Solanum lycopersicum uncharacterized LOC101253615 (LOC101253615), mRNA
XLOC_028038	TCONS_00069116	SL2.50ch09[-]64032179-64036663	100	0	XM_004247157.2	mRNA	Solanum lycopersicum probable histone H2A variant 1 (LOC101267931), mRNA
XLOC_028473	TCONS_00069696	SL2.50ch09[-]72305020-72306768	100	0	XM_010328608.1	mRNA	Solanum lycopersicum extensin-2 (LOC101245993), mRNA
XLOC_028484	TCONS_00069705	SL2.50ch09[.]757538-757991	100	0	XM_010327726.1	mRNA	Solanum lycopersicum probable LRR receptor-like serine/threonine-protein kinase At4g20940 (LOC101263744), mRNA
XLOC_028536	TCONS_00069724	SL2.50ch09[.]38709366-38710614	56.41	5e-105	AAM18727.1	mRNA	AC092548_5 putative TNP2-like transposon protein [Oryza sativa Japonica Group]
XLOC_028552	TCONS_00069730	SL2.50ch09[.]54533565-54534751	46.67	5e-36	KGN63404.1	mRNA	hypothetical protein Csa_2G437140 [Cucumis sativus]
XLOC_028592	TCONS_00069746	SL2.50ch09[.]70661855-70662239	100	3e-140	XM_010328591.1	mRNA	Solanum lycopersicum putative glycine-rich cell wall structural protein 1 (LOC101267353), mRNA
XLOC_028593	TCONS_00069747	SL2.50ch09[.]70662330-70662801	100	0	XM_010328591.1	mRNA	Solanum lycopersicum putative glycine-rich cell wall structural protein 1 (LOC101267353), mRNA
XLOC_026929	TCONS_00070022	SL2.50ch09[+]68603181-68604942	100	0	XM_004247633.2	mRNA	Solanum lycopersicum putative F-box/LRR-repeat protein At5g02700 (LOC101256126), mRNA
XLOC_027340	TCONS_00070154	SL2.50ch09[-]2298686-2301394	100	0	XM_004246526.2	mRNA	Solanum lycopersicum cytochrome P450 76A1-like (LOC101246853), mRNA
XLOC_027340	TCONS_00070155	SL2.50ch09[-]2298686-2301394	99.89	0	XM_004246526.2	mRNA	Solanum lycopersicum cytochrome P450 76A1-like (LOC101246853), mRNA
XLOC_028488	TCONS_00070432	SL2.50ch09[.]1881308-1882217	100	0	XM_010327657.1	mRNA	Solanum lycopersicum RING finger and CHY zinc finger domain-containing protein 1 (LOC101256801), transcript variant X1, mRNA
XLOC_026359	TCONS_00070579	SL2.50ch09[+]15036783-15037254	100	0	XR_742979.1	mRNA	Solanum lycopersicum G-type lectin S-receptor-like serine/threonine-protein kinase SD2-5 (LOC101252915), transcript variant X6, misc_RNA
XLOC_027088	TCONS_00070753	SL2.50ch09[+]71104283-71105858	100	0	XM_010328527.1	mRNA	Solanum lycopersicum small ubiquitin-related modifier 2-like (LOC104649407), mRNA
XLOC_027699	TCONS_00070896	SL2.50ch09[-]29428392-29430928	100	0	XM_010327882.1	mRNA	Solanum lycopersicum uncharacterized LOC104649152 (LOC104649152), mRNA
XLOC_028493	TCONS_00071082	SL2.50ch09[.]3378928-3379663	100	0	XM_004246828.2	mRNA	Solanum lycopersicum uncharacterized LOC101256621 (LOC101256621), mRNA
XLOC_028507	TCONS_00071086	SL2.50ch09[.]6947469-6947731	100	1e-64	XM_004246267.2	mRNA	Solanum lycopersicum target of Myb protein 1 (LOC101245875), mRNA
XLOC_028508	TCONS_00071087	SL2.50ch09[.]7654320-7655773	42.38	1e-33	XP_006600010.1	mRNA	probable leucine-rich repeat receptor-like protein kinase At1g35710-like [Glycine max]
XLOC_028509	TCONS_00071088	SL2.50ch09[.]8015989-8017011	31.78	2e-23	XP_006470974.1	mRNA	uncharacterized protein LOC102620129 [Citrus sinensis]
XLOC_028514	TCONS_00071089	SL2.50ch09[.]11975821-11977195	36.14	6e-60	AAM18727.1	mRNA	AC092548_5 putative TNP2-like transposon protein [Oryza sativa Japonica Group]
XLOC_028531	TCONS_00071098	SL2.50ch09[.]30699658-30701019	48.86	2e-65	XP_002438095.1	mRNA	hypothetical protein SORBIDRAFT_10g007953, partial [Sorghum bicolor]
XLOC_028535	TCONS_00071100	SL2.50ch09[.]33698445-33699127	100	0	XM_004246949.2	mRNA	Solanum lycopersicum uncharacterized LOC101263455 (LOC101263455), transcript variant X1, mRNA
XLOC_028538	TCONS_00071101	SL2.50ch09[.]44693750-44694587	52.17	2e-12	KGN45911.1	mRNA	hypothetical protein Csa_6G020740 [Cucumis sativus]
XLOC_028558	TCONS_00071109	SL2.50ch09[.]59585183-59586297	51.61	7e-28	XP_008803737.1	mRNA	uncharacterized protein LOC103717210 [Phoenix dactylifera]
XLOC_028559	TCONS_00071110	SL2.50ch09[.]59912434-59916903	49.35	4e-106	XP_008807850.1	mRNA	uncharacterized protein LOC103720090 [Phoenix dactylifera]
XLOC_028560	TCONS_00071111	SL2.50ch09[.]60414289-60417940	48.15	1e-11	XP_006349532.1	mRNA	uncharacterized protein LOC102582197 [Solanum tuberosum]
XLOC_028584	TCONS_00071115	SL2.50ch09[.]68813488-68814274	100	0	XM_010328413.1	mRNA	Solanum lycopersicum F-box protein CPR30-like (LOC104644337), mRNA
XLOC_028219	TCONS_00071339	SL2.50ch09[-]67906192-67907076	100	0	XM_004247515.2	mRNA	Solanum lycopersicum preprotein translocase subunit SECE1 (LOC101244709), mRNA
XLOC_027255	TCONS_00071464	SL2.50ch09[-]749285-750209	100	0	XM_004246669.2	mRNA	Solanum lycopersicum protein YLS9-like (LOC101264053), mRNA
XLOC_028099	TCONS_00071525	SL2.50ch09[-]65363678-65364252	100	4e-156	XM_010328342.1	mRNA	Solanum lycopersicum uncharacterized LOC104649361 (LOC104649361), mRNA
XLOC_026096	TCONS_00071712	SL2.50ch09[+]2887578-2888040	45.79	2e-43	XP_008342226.1	mRNA	uncharacterized protein LOC103405031 [Malus domestica]
XLOC_026144	TCONS_00071714	SL2.50ch09[+]3784948-3785856	36.96	2e-25	XP_009600872.1	mRNA	probable membrane-associated 30 kDa protein, chloroplastic [Nicotiana tomentosiformis]
XLOC_026465	TCONS_00071751	SL2.50ch09[+]30509245-30521764	100	0	XM_010327899.1	mRNA	Solanum lycopersicum isoflavone 3'-hydroxylase-like (LOC101249851), transcript variant X1, mRNA
XLOC_027278	TCONS_00071761	SL2.50ch09[-]1111139-1112024	24	9e-10	XP_009766248.1	mRNA	uncharacterized protein LOC104217646 [Nicotiana sylvestris]
XLOC_028045	TCONS_00071975	SL2.50ch09[-]64126992-64128282	100	3e-146	XM_010328224.1	mRNA	Solanum lycopersicum uncharacterized LOC104649329 (LOC104649329), mRNA
XLOC_028265	TCONS_00071990	SL2.50ch09[-]68525828-68526433	100	0	XM_010328125.1	mRNA	Solanum lycopersicum putative uridine kinase C227.14 (LOC101244991), transcript variant X3, mRNA
XLOC_027102	TCONS_00072388	SL2.50ch09[+]71280919-71281279	100	1e-145	XM_010328509.1	mRNA	Solanum lycopersicum putative defensin-like protein 73 (LOC104649405), mRNA
XLOC_027104	TCONS_00072396	SL2.50ch09[+]71295269-71296891	100	0	XM_010328594.1	mRNA	Solanum lycopersicum uncharacterized LOC104649432 (LOC104649432), mRNA
XLOC_028376	TCONS_00072516	SL2.50ch09[-]70482090-70482588	77.39	3e-53	XP_006340966.1	mRNA	uncharacterized protein LOC102582018 [Solanum tuberosum]
XLOC_028386	TCONS_00072517	SL2.50ch09[-]70647759-70648130	86.21	9e-46	XP_006340966.1	mRNA	uncharacterized protein LOC102582018 [Solanum tuberosum]
XLOC_027377	TCONS_00072597	SL2.50ch09[-]3132687-3133364	53.68	7e-26	XP_006340973.1	mRNA	uncharacterized protein LOC102584685, partial [Solanum tuberosum]
XLOC_026547	TCONS_00072722	SL2.50ch09[+]49868142-49870444	100	0	XM_004246403.2	mRNA	Solanum lycopersicum thaumatin-like protein (LOC101261057), mRNA
XLOC_027380	TCONS_00072956	SL2.50ch09[-]3203061-3203360	100	0	XM_010328588.1	mRNA	Solanum lycopersicum uncharacterized LOC104649427 (LOC104649427), mRNA
XLOC_028880	TCONS_00073323	SL2.50ch10[+]6418028-6421580	40	9e-11	KGN49675.1	mRNA	hypothetical protein Csa_5G056630 [Cucumis sativus]
XLOC_029277	TCONS_00073800	SL2.50ch10[+]51800606-51801981	100	0	XM_010329307.1	mRNA	Solanum lycopersicum uncharacterized LOC104649764 (LOC104649764), mRNA
XLOC_029604	TCONS_00073922	SL2.50ch10[+]61937745-61939066	100	0	XM_004248678.2	mRNA	Solanum lycopersicum uncharacterized LOC101243748 (LOC101243748), mRNA
XLOC_029777	TCONS_00074548	SL2.50ch10[+]64485006-64487702	100	0	XM_004249457.2	mRNA	Solanum lycopersicum subtilisin-like protease (LOC101252733), mRNA
XLOC_030021	TCONS_00074607	SL2.50ch10[-]2546196-2546887	100	0	XM_010314005.1	mRNA	Solanum lycopersicum uncharacterized LOC101255941 (LOC101255941), mRNA
XLOC_031149	TCONS_00076270	SL2.50ch10[-]65029178-65032778	100	0	XM_010313961.1	mRNA	Solanum lycopersicum uncharacterized LOC101250755 (LOC101250755), mRNA
XLOC_031196	TCONS_00076407	SL2.50ch10[.]617884-618494	99.06	8e-173	XR_738277.1	mRNA	Solanum lycopersicum DNA-binding protein S1FA-like (LOC101256730), transcript variant X2, misc_RNA
XLOC_031254	TCONS_00076478	SL2.50ch10[.]46889709-46890192	100	0	XM_004248795.2	mRNA	Solanum lycopersicum uncharacterized LOC101260882 (LOC101260882), transcript variant X2, mRNA
XLOC_031279	TCONS_00076490	SL2.50ch10[.]60823948-60824431	100	2e-88	XM_004248650.2	mRNA	Solanum lycopersicum uncharacterized LOC101260485 (LOC101260485), mRNA
XLOC_031292	TCONS_00076502	SL2.50ch10[.]63186944-63187288	63.64	7e-58	EPS60789.1	mRNA	hypothetical protein M569_14012, partial [Genlisea aurea]
XLOC_030186	TCONS_00076933	SL2.50ch10[-]8985019-8986239	100	0	XM_010329002.1	mRNA	Solanum lycopersicum uncharacterized LOC104649544 (LOC104649544), mRNA
XLOC_030290	TCONS_00076934	SL2.50ch10[-]22663643-22665399	100	0	XM_010329002.1	mRNA	Solanum lycopersicum uncharacterized LOC104649544 (LOC104649544), mRNA
XLOC_031227	TCONS_00077235	SL2.50ch10[.]21635859-21637609	100	0	XM_010329001.1	mRNA	Solanum lycopersicum uncharacterized LOC104649543 (LOC104649543), mRNA
XLOC_031243	TCONS_00077237	SL2.50ch10[.]38001756-38002149	70.33	3e-73	XP_010317381.1	mRNA	uncharacterized protein LOC101262243 [Solanum lycopersicum]
XLOC_028952	TCONS_00077297	SL2.50ch10[+]14095724-14097167	43.59	9e-11	KGN49675.1	mRNA	hypothetical protein Csa_5G056630 [Cucumis sativus]
XLOC_029511	TCONS_00077336	SL2.50ch10[+]60439088-60441826	100	0	XR_743443.1	mRNA	Solanum lycopersicum zinc finger CCCH domain-containing protein 69-like (LOC101259296), transcript variant X3, misc_RNA
XLOC_030365	TCONS_00077552	SL2.50ch10[-]33969093-33972795	100	0	XM_004249786.2	mRNA	Solanum lycopersicum BTB/POZ domain-containing protein At5g03250-like (LOC101262272), mRNA
XLOC_030583	TCONS_00077688	SL2.50ch10[-]53436671-53437912	100	0	XM_004248656.2	mRNA	Solanum lycopersicum uncharacterized LOC101262755 (LOC101262755), mRNA
XLOC_030584	TCONS_00077689	SL2.50ch10[-]53438757-53439667	100	0	XM_004248656.2	mRNA	Solanum lycopersicum uncharacterized LOC101262755 (LOC101262755), mRNA
XLOC_031198	TCONS_00077862	SL2.50ch10[.]1298724-1299731	100	0	XM_010328840.1	mRNA	Solanum lycopersicum receptor-like protein kinase THESEUS 1 (LOC104649482), mRNA
XLOC_031220	TCONS_00077873	SL2.50ch10[.]11011917-11013084	58.54	3e-46	AAG60150.1	mRNA	AC074360_15 En/Spm-like transposon protein, putative [Arabidopsis thaliana]
XLOC_031228	TCONS_00077878	SL2.50ch10[.]22486248-22487042	42.25	2e-45	XP_008807850.1	mRNA	uncharacterized protein LOC103720090 [Phoenix dactylifera]
XLOC_031229	TCONS_00077879	SL2.50ch10[.]22487228-22489155	44.63	1e-97	XP_008807850.1	mRNA	uncharacterized protein LOC103720090 [Phoenix dactylifera]
XLOC_031230	TCONS_00077880	SL2.50ch10[.]22489384-22490242	47.53	4e-35	XP_008803737.1	mRNA	uncharacterized protein LOC103717210 [Phoenix dactylifera]
XLOC_031249	TCONS_00077890	SL2.50ch10[.]41782868-41784916	37.58	3e-50	AAP12935.1	mRNA	retrotransposon protein, putative, unclassified [Oryza sativa Japonica Group]
XLOC_031250	TCONS_00077891	SL2.50ch10[.]42082763-42083809	35.24	3e-29	XP_004240625.1	mRNA	uncharacterized protein LOC101261123 [Solanum lycopersicum]
XLOC_031278	TCONS_00077902	SL2.50ch10[.]60239321-60240571	100	0	XM_010313744.1	mRNA	Solanum lycopersicum uncharacterized LOC101267461 (LOC101267461), transcript variant X2, mRNA
XLOC_031296	TCONS_00077908	SL2.50ch10[.]63706320-63706977	53.03	2e-12	KGN46866.1	mRNA	hypothetical protein Csa_6G147590 [Cucumis sativus]
XLOC_031003	TCONS_00078172	SL2.50ch10[-]63035987-63036670	100	0	XM_004249371.2	mRNA	Solanum lycopersicum 40S ribosomal protein S17-like (LOC101252341), mRNA
XLOC_030721	TCONS_00078306	SL2.50ch10[-]58413824-58415671	68.97	7e-39	XP_010322091.1	mRNA	uncharacterized protein LOC104647929 [Solanum lycopersicum]
XLOC_029185	TCONS_00078583	SL2.50ch10[+]45769247-45770577	57.8	3e-51	XP_010323552.1	mRNA	uncharacterized protein LOC104648327 [Solanum lycopersicum]
XLOC_029199	TCONS_00078587	SL2.50ch10[+]46397960-46398254	70.83	3e-23	ACG60669.1	mRNA	copia-type polyprotein-like protein, partial [Brassica oleracea var. alboglabra]
XLOC_029210	TCONS_00078588	SL2.50ch10[+]46880457-46881681	100	0	XR_743550.1	mRNA	Solanum lycopersicum uncharacterized LOC104649657 (LOC104649657), transcript variant X6, misc_RNA
XLOC_029279	TCONS_00078593	SL2.50ch10[+]51812418-51813332	56.9	3e-24	XP_009776668.1	mRNA	receptor-like protein 12 [Nicotiana sylvestris]
XLOC_030722	TCONS_00078811	SL2.50ch10[-]58416061-58418259	60.69	3e-102	XP_008245764.1	mRNA	uncharacterized protein LOC103343902, partial [Prunus mume]
XLOC_030723	TCONS_00078812	SL2.50ch10[-]58418420-58419734	61.49	5e-108	XP_008347114.1	mRNA	uncharacterized protein LOC103410138, partial [Malus domestica]
XLOC_030637	TCONS_00079349	SL2.50ch10[-]55728610-55729076	49.02	1e-22	KGN60072.1	mRNA	hypothetical protein Csa_3G875960 [Cucumis sativus]
XLOC_030640	TCONS_00079350	SL2.50ch10[-]55773697-55774106	49.02	8e-23	KGN60072.1	mRNA	hypothetical protein Csa_3G875960 [Cucumis sativus]
XLOC_030706	TCONS_00079535	SL2.50ch10[-]57938805-57939383	100	2e-178	XM_010329389.1	mRNA	Solanum lycopersicum defensin-like protein 155 (LOC104649821), mRNA
XLOC_029297	TCONS_00079613	SL2.50ch10[+]52854555-52855034	100	0	XM_010329263.1	mRNA	Solanum lycopersicum uncharacterized LOC104649729 (LOC104649729), mRNA
XLOC_029298	TCONS_00079614	SL2.50ch10[+]52873487-52873982	41.3	3e-10	XP_006340973.1	mRNA	uncharacterized protein LOC102584685, partial [Solanum tuberosum]
XLOC_029979	TCONS_00079671	SL2.50ch10[-]1847916-1848476	100	3e-110	XM_004248443.2	mRNA	Solanum lycopersicum pentatricopeptide repeat-containing protein At3g14580, mitochondrial (LOC101264768), mRNA
XLOC_031632	TCONS_00080445	SL2.50ch11[+]5476066-5477321	100	0	XM_004250248.2	mRNA	Solanum lycopersicum uncharacterized LOC101265501 (LOC101265501), mRNA
XLOC_031892	TCONS_00080786	SL2.50ch11[+]20104850-20109247	100	1e-67	XM_010314691.1	mRNA	Solanum lycopersicum uncharacterized LOC101261775 (LOC101261775), mRNA
XLOC_031892	TCONS_00080787	SL2.50ch11[+]20104850-20109247	100	0	XM_010314691.1	mRNA	Solanum lycopersicum uncharacterized LOC101261775 (LOC101261775), mRNA
XLOC_033064	TCONS_00082420	SL2.50ch11[-]18715672-18740576	85.25	1e-21	KGN58106.1	mRNA	hypothetical protein Csa_3G512980 [Cucumis sativus]
XLOC_033720	TCONS_00083280	SL2.50ch11[.]9484585-9484846	89.58	1e-17	KGN50790.1	mRNA	hypothetical protein Csa_5G262770 [Cucumis sativus]
XLOC_033778	TCONS_00083307	SL2.50ch11[.]50391825-50392888	38.78	7e-11	EMS65393.1	mRNA	Fidgetin-like protein 1 [Triticum urartu]
XLOC_033781	TCONS_00083309	SL2.50ch11[.]51304923-51305866	100	0	XM_004250891.2	mRNA	Solanum lycopersicum RNA polymerase II subunit 5-mediating protein homolog (LOC101249236), mRNA
XLOC_033793	TCONS_00083317	SL2.50ch11[.]55298635-55299770	100	0	XM_004251182.2	mRNA	Solanum lycopersicum putative disease resistance RPP13-like protein 1 (LOC101263874), mRNA
XLOC_032818	TCONS_00083856	SL2.50ch11[-]5112734-5115024	100	0	XM_010314436.1	mRNA	Solanum lycopersicum DNA-directed RNA polymerases I and III subunit RPAC2-like (LOC101255651), transcript variant X1, mRNA
XLOC_033685	TCONS_00084126	SL2.50ch11[.]533513-534221	100	0	XM_010314166.1	mRNA	Solanum lycopersicum protein IDA-LIKE 2-like (LOC104644446), mRNA
XLOC_033702	TCONS_00084133	SL2.50ch11[.]4719933-4720519	100	0	XM_004250498.2	mRNA	Solanum lycopersicum ethylene-responsive transcription factor 1B-like (LOC101246590), mRNA
XLOC_033705	TCONS_00084135	SL2.50ch11[.]5362174-5362956	100	0	XM_010314451.1	mRNA	Solanum lycopersicum F-box protein CPR30-like (LOC101261186), transcript variant X3, mRNA
XLOC_033732	TCONS_00084145	SL2.50ch11[.]14692725-14693803	60.29	2e-61	XP_004233677.1	mRNA	uncharacterized protein LOC101243760 [Solanum lycopersicum]
XLOC_033754	TCONS_00084155	SL2.50ch11[.]25034686-25035085	100	6e-179	XM_010314685.1	mRNA	Solanum lycopersicum 12-oxophytodienoate reductase 1-like (LOC101254262), transcript variant X3, mRNA
XLOC_033759	TCONS_00084157	SL2.50ch11[.]33875410-33875923	57.89	2e-10	XP_006341888.1	mRNA	uncharacterized protein LOC102596385 [Solanum tuberosum]
XLOC_031639	TCONS_00084281	SL2.50ch11[+]5554559-5557593	100	0	XM_010314464.1	mRNA	Solanum lycopersicum WEB family protein At5g55860-like (LOC101267282), mRNA
XLOC_032297	TCONS_00084441	SL2.50ch11[+]52784662-52787419	100	0	XM_004250982.2	mRNA	Solanum lycopersicum uncharacterized LOC101251150 (LOC101251150), mRNA
XLOC_033703	TCONS_00084876	SL2.50ch11[.]4815821-4816470	48.89	6e-13	XP_008227865.1	mRNA	cysteine-rich receptor-like protein kinase 2 [Prunus mume]
XLOC_033713	TCONS_00084881	SL2.50ch11[.]7616581-7617433	36.14	6e-33	KFK22676.1	mRNA	hypothetical protein AALP_AAs71218U000100, partial [Arabis alpina]
XLOC_033714	TCONS_00084882	SL2.50ch11[.]7618710-7619318	44.97	6e-28	XP_008646585.1	mRNA	uncharacterized protein LOC103628087 [Zea mays]
XLOC_033715	TCONS_00084883	SL2.50ch11[.]7619376-7620370	58.39	1e-96	XP_002438095.1	mRNA	hypothetical protein SORBIDRAFT_10g007953, partial [Sorghum bicolor]
XLOC_033722	TCONS_00084886	SL2.50ch11[.]10389240-10389706	100	1e-143	XM_004250559.2	mRNA	Solanum lycopersicum uncharacterized LOC101248262 (LOC101248262), mRNA
XLOC_033756	TCONS_00084891	SL2.50ch11[.]30448978-30453661	41.61	7e-162	XP_008359946.1	mRNA	uncharacterized protein LOC103423634 [Malus domestica]
XLOC_031818	TCONS_00084972	SL2.50ch11[+]13377910-13378193	69.23	6e-23	CDM86001.1	mRNA	unnamed protein product [Triticum aestivum]
XLOC_032641	TCONS_00085090	SL2.50ch11[-]1803824-1804420	100	0	XM_010314263.1	mRNA	Solanum lycopersicum uncharacterized LOC104644458 (LOC104644458), mRNA
XLOC_033052	TCONS_00085140	SL2.50ch11[-]18600237-18645062	78.57	1e-17	KGN53991.1	mRNA	hypothetical protein Csa_4G243390 [Cucumis sativus]
XLOC_033060	TCONS_00085142	SL2.50ch11[-]18695053-18739376	89.47	3e-11	KEH16991.1	mRNA	senescence-associated protein [Medicago truncatula]
XLOC_031892	TCONS_00085698	SL2.50ch11[+]20104850-20109247	100	7e-149	XM_010314691.1	mRNA	Solanum lycopersicum uncharacterized LOC101261775 (LOC101261775), mRNA
XLOC_032904	TCONS_00085904	SL2.50ch11[-]8176936-8178835	30.14	1e-48	CAN82456.1	mRNA	hypothetical protein VITISV_010028 [Vitis vinifera]
XLOC_033183	TCONS_00085945	SL2.50ch11[-]32410740-32410882	87.5	1e-13	CDM82321.1	mRNA	unnamed protein product [Triticum aestivum]
XLOC_033256	TCONS_00085958	SL2.50ch11[-]38366375-38367194	33.55	7e-32	AAR88589.1	mRNA	putative copia-like retrotransposon protein [Oryza sativa Japonica Group]
XLOC_033254	TCONS_00086515	SL2.50ch11[-]38360627-38376894	100	1e-132	XM_010314749.1	mRNA	Solanum lycopersicum cytochrome P450 97B2, chloroplastic-like (LOC101251247), mRNA
XLOC_033424	TCONS_00086529	SL2.50ch11[-]51755597-51755962	100	0	XM_004250916.2	mRNA	Solanum lycopersicum uncharacterized LOC101256552 (LOC101256552), mRNA
XLOC_031857	TCONS_00087024	SL2.50ch11[+]17134756-17136214	28.47	1e-28	XP_004240625.1	mRNA	uncharacterized protein LOC101261123 [Solanum lycopersicum]
XLOC_032618	TCONS_00087094	SL2.50ch11[-]1552499-1554377	100	0	XM_010314229.1	mRNA	Solanum lycopersicum uncharacterized LOC104644455 (LOC104644455), mRNA
XLOC_033858	TCONS_00087281	SL2.50ch12[+]878021-878663	100	0	XM_004251998.2	mRNA	Solanum lycopersicum auxin response factor 6-like (LOC101259917), mRNA
XLOC_033873	TCONS_00087303	SL2.50ch12[+]1097411-1098367	100	1e-160	XM_010315399.1	mRNA	Solanum lycopersicum uncharacterized protein At1g15400 (LOC104644827), mRNA
XLOC_033895	TCONS_00087328	SL2.50ch12[+]1438428-1440242	100	0	XM_004251549.2	mRNA	Solanum lycopersicum uncharacterized LOC101246692 (LOC101246692), mRNA
XLOC_033898	TCONS_00087333	SL2.50ch12[+]1455998-1456798	100	0	XM_010315424.1	mRNA	Solanum lycopersicum uncharacterized LOC104644829 (LOC104644829), mRNA
XLOC_033956	TCONS_00087425	SL2.50ch12[+]2359637-2360391	100	0	XM_010315463.1	mRNA	Solanum lycopersicum uncharacterized LOC101247889 (LOC101247889), mRNA
XLOC_034424	TCONS_00088068	SL2.50ch12[+]38480695-38481554	100	0	XM_004252309.2	mRNA	Solanum lycopersicum uncharacterized LOC101247701 (LOC101247701), mRNA
XLOC_034659	TCONS_00088357	SL2.50ch12[+]56909243-56909608	95	6e-52	EPS73909.1	mRNA	hypothetical protein M569_00844, partial [Genlisea aurea]
XLOC_036080	TCONS_00090296	SL2.50ch12[-]64317010-64319833	72.35	7e-59	KGN44272.1	mRNA	hypothetical protein Csa_7G237870 [Cucumis sativus]
XLOC_036234	TCONS_00090527	SL2.50ch12[-]66608248-66608847	100	0	XM_004252862.2	mRNA	Solanum lycopersicum late embryogenesis abundant protein Lea5-like (LOC101263005), mRNA
XLOC_036276	TCONS_00090587	SL2.50ch12[.]1175068-1175771	100	0	XM_010315404.1	mRNA	Solanum lycopersicum tudor domain-containing protein 3 (LOC101267092), transcript variant X2, mRNA
XLOC_036280	TCONS_00090590	SL2.50ch12[.]2342555-2343499	100	0	XM_010315462.1	mRNA	Solanum lycopersicum nuclear transcription factor Y subunit A-7-like (LOC101247294), transcript variant X5, mRNA
XLOC_036283	TCONS_00090592	SL2.50ch12[.]2793823-2794427	80.51	4e-50	XP_010313803.1	mRNA	receptor-like protein 12 [Solanum lycopersicum]
XLOC_036335	TCONS_00090604	SL2.50ch12[.]36485468-36486319	46.94	2e-62	XP_008359946.1	mRNA	uncharacterized protein LOC103423634 [Malus domestica]
XLOC_036339	TCONS_00090606	SL2.50ch12[.]36578667-36580115	100	2e-92	XR_738979.1	mRNA	Solanum lycopersicum uncharacterized LOC101264104 (LOC101264104), transcript variant X12, misc_RNA
XLOC_036368	TCONS_00090611	SL2.50ch12[.]53688755-53692071	42.26	3e-81	CAN75292.1	mRNA	hypothetical protein VITISV_014745 [Vitis vinifera]
XLOC_033957	TCONS_00090688	SL2.50ch12[+]2361315-2362712	100	0	XM_004251636.2	mRNA	Solanum lycopersicum uncharacterized LOC101248173 (LOC101248173), mRNA
XLOC_035869	TCONS_00091255	SL2.50ch12[-]52788441-52789882	62.86	5e-25	BAB02460.1	mRNA	unnamed protein product [Arabidopsis thaliana]
XLOC_036321	TCONS_00091421	SL2.50ch12[.]26608839-26609586	50	8e-61	EOY19976.1	mRNA	Retrotransposon protein, unclassified, putative [Theobroma cacao]
XLOC_036358	TCONS_00091438	SL2.50ch12[.]47331403-47332352	40.43	4e-51	CAN82456.1	mRNA	hypothetical protein VITISV_010028 [Vitis vinifera]
XLOC_036365	TCONS_00091440	SL2.50ch12[.]52790126-52791106	55.13	2e-44	XP_008778480.1	mRNA	uncharacterized protein LOC103698265 [Phoenix dactylifera]
XLOC_036366	TCONS_00091441	SL2.50ch12[.]52792970-52793760	48.71	6e-53	XP_008778480.1	mRNA	uncharacterized protein LOC103698265 [Phoenix dactylifera]
XLOC_036392	TCONS_00091452	SL2.50ch12[.]65460734-65461463	100	0	XM_004252994.2	mRNA	Solanum lycopersicum uncharacterized LOC101251268 (LOC101251268), mRNA
XLOC_034045	TCONS_00091557	SL2.50ch12[+]3602169-3604433	100	0	XM_010315770.1	mRNA	Solanum lycopersicum uncharacterized LOC104644908 (LOC104644908), mRNA
XLOC_034725	TCONS_00091714	SL2.50ch12[+]62536323-62537114	100	1e-98	XM_010316174.1	mRNA	Solanum lycopersicum TNF receptor-associated factor family protein DDB_G0272829-like (LOC101268848), mRNA
XLOC_036288	TCONS_00092204	SL2.50ch12[.]3770221-3770614	100	0	XM_010315565.1	mRNA	Solanum lycopersicum uncharacterized LOC101256948 (LOC101256948), transcript variant X10, mRNA
XLOC_036289	TCONS_00092205	SL2.50ch12[.]4389685-4390588	42.17	2e-58	XP_009784856.1	mRNA	uncharacterized protein LOC104233198 [Nicotiana sylvestris]
XLOC_036298	TCONS_00092208	SL2.50ch12[.]5561489-5565202	44.2	6e-33	CAN61272.1	mRNA	hypothetical protein VITISV_039063 [Vitis vinifera]
XLOC_036306	TCONS_00092213	SL2.50ch12[.]15127819-15128885	47.24	6e-54	CAN60702.1	mRNA	hypothetical protein VITISV_015869 [Vitis vinifera]
XLOC_036309	TCONS_00092217	SL2.50ch12[.]20370060-20371036	41.18	1e-57	EOY14356.1	mRNA	Uncharacterized protein TCM_033752 [Theobroma cacao]
XLOC_036310	TCONS_00092218	SL2.50ch12[.]20372421-20374130	57.14	1e-18	XP_006361065.1	mRNA	putative NPIP-like protein LOC613037-like [Solanum tuberosum]
XLOC_036311	TCONS_00092219	SL2.50ch12[.]21964887-21968537	30.35	1e-46	XP_010319610.1	mRNA	uncharacterized protein LOC104646849 [Solanum lycopersicum]
XLOC_036316	TCONS_00092224	SL2.50ch12[.]21986620-21988392	45.79	7e-97	XP_008807850.1	mRNA	uncharacterized protein LOC103720090 [Phoenix dactylifera]
XLOC_036337	TCONS_00092234	SL2.50ch12[.]36555784-36557793	50.82	6e-25	CAN82456.1	mRNA	hypothetical protein VITISV_010028 [Vitis vinifera]
XLOC_036344	TCONS_00092238	SL2.50ch12[.]38051610-38052708	42.25	5e-10	KFK33211.1	mRNA	hypothetical protein AALP_AA6G345100 [Arabis alpina]
XLOC_036345	TCONS_00092239	SL2.50ch12[.]38056390-38059180	100	0	XM_010316147.1	mRNA	Solanum lycopersicum uncharacterized LOC104645119 (LOC104645119), mRNA
XLOC_036349	TCONS_00092241	SL2.50ch12[.]40188822-40190020	100	2e-94	XM_010315940.1	mRNA	Solanum lycopersicum inositol polyphosphate multikinase alpha (LOC101253363), transcript variant X2, mRNA
XLOC_036351	TCONS_00092242	SL2.50ch12[.]42321839-42324013	99.07	4e-51	XM_010326626.1	mRNA	Solanum lycopersicum uncharacterized LOC104648762 (LOC104648762), mRNA
XLOC_036393	TCONS_00092262	SL2.50ch12[.]65727754-65728401	37.14	6e-16	XP_006360981.1	mRNA	uncharacterized protein LOC102593954 [Solanum tuberosum]
XLOC_034644	TCONS_00092376	SL2.50ch12[+]54273801-54274006	92.68	2e-15	XP_009762297.1	mRNA	uncharacterized protein LOC104214342 [Nicotiana sylvestris]
XLOC_035308	TCONS_00092465	SL2.50ch12[-]4263506-4264119	100	0	XM_004251791.2	mRNA	Solanum lycopersicum histone H2B-like (LOC101244346), mRNA
XLOC_035548	TCONS_00092491	SL2.50ch12[-]24079374-24079553	92.5	1e-16	AAQ67339.1	mRNA	photosystem II thylakoid membrane protein (chloroplast) [Glycine max]
XLOC_033892	TCONS_00093009	SL2.50ch12[+]1368293-1368765	100	0	XM_010315416.1	mRNA	Solanum lycopersicum E3 ubiquitin-protein ligase At1g63170 (LOC101245430), transcript variant X2, mRNA
XLOC_034425	TCONS_00093103	SL2.50ch12[+]38486208-38486805	50.77	3e-38	AAG43551.1	mRNA	AF211533_1 Avr9/Cf-9 rapidly elicited protein 146 [Nicotiana tabacum]
XLOC_034553	TCONS_00093124	SL2.50ch12[+]46663647-46668703	45.76	4e-13	ESR65340.1	mRNA	hypothetical protein CICLE_v10010285mg, partial [Citrus clementina]
XLOC_034554	TCONS_00093125	SL2.50ch12[+]46665521-46667406	41.18	1e-17	XP_008457127.1	mRNA	uncharacterized protein LOC103496873 [Cucumis melo]
XLOC_034553	TCONS_00093126	SL2.50ch12[+]46663647-46668703	47.97	2e-23	XP_008363252.1	mRNA	uncharacterized protein LOC103426950 [Malus domestica]
XLOC_035137	TCONS_00093216	SL2.50ch12[-]1072865-1074535	100	0	XM_010315391.1	mRNA	Solanum lycopersicum pentatricopeptide repeat-containing protein At1g08070 (LOC104644825), mRNA
XLOC_035422	TCONS_00093287	SL2.50ch12[-]6764203-6764859	100	0	XM_004251919.2	mRNA	Solanum lycopersicum plant intracellular Ras-group-related LRR protein 6 (LOC101258039), mRNA
XLOC_035633	TCONS_00093329	SL2.50ch12[-]37127887-37129236	100	0	XM_010316024.1	mRNA	Solanum lycopersicum uncharacterized LOC104645031 (LOC104645031), mRNA
XLOC_035982	TCONS_00093390	SL2.50ch12[-]62598876-62599799	45.15	1e-70	XP_010051209.1	mRNA	uncharacterized protein LOC104439906 [Eucalyptus grandis]
XLOC_034259	TCONS_00093496	SL2.50ch12[+]16030201-16032439	41.38	8e-78	CAN60702.1	mRNA	hypothetical protein VITISV_015869 [Vitis vinifera]
XLOC_035718	TCONS_00093659	SL2.50ch12[-]40497623-40498141	58.54	2e-51	XP_010324156.1	mRNA	uncharacterized protein LOC104648528 [Solanum lycopersicum]
XLOC_035727	TCONS_00093663	SL2.50ch12[-]40740021-40741035	53.13	1e-24	XP_010322091.1	mRNA	uncharacterized protein LOC104647929 [Solanum lycopersicum]
XLOC_035728	TCONS_00093664	SL2.50ch12[-]40744380-40745721	56.32	4e-124	XP_008776509.1	mRNA	uncharacterized protein LOC103696607 [Phoenix dactylifera]
XLOC_036174	TCONS_00093720	SL2.50ch12[-]65737695-65738868	40.12	8e-68	XP_004243916.1	mRNA	uncharacterized protein LOC101258388 [Solanum lycopersicum]
XLOC_035075	TCONS_00093890	SL2.50ch12[-]273330-274387	100	0	XM_010315742.1	mRNA	Solanum lycopersicum early nodulin-like protein 1 (LOC101254571), mRNA
XLOC_025934	XLCO025934a	SL2.50ch09[+]201923-205982	100	6e-149	XR_743092.1	mRNA	Solanum lycopersicum putative disease resistance protein RGA3 (LOC101252624), transcript variant X5, misc_RNA
XLOC_030374	XLCO030374NAT	SL2.50ch10[-]34883277-34884616	33.56	6e-118	ADB85398.1	mRNA	putative retrotransposon protein [Phyllostachys edulis]
XLOC_000072	XLOC000072	SL2.50ch00[+]9583348-9583531	89.47	7e-13	KGN61861.1	mRNA	hypothetical protein Csa_2G252100 [Cucumis sativus]
XLOC_000081	XLOC000081	SL2.50ch00[+]9833725-9834028	81.72	1e-35	KEH16991.1	mRNA	senescence-associated protein [Medicago truncatula]
XLOC_000525	XLOC000525	SL2.50ch00[-]8352152-8352696	83.05	2e-22	KEH16991.1	mRNA	senescence-associated protein [Medicago truncatula]
XLOC_000535	XLOC000535NAT	SL2.50ch00[-]8840861-8843107	100	0	XM_010316607.1	mRNA	Solanum lycopersicum probable signal peptidase complex subunit 2 (LOC101263503), transcript variant X1, mRNA
XLOC_000541	XLOC000541nat	SL2.50ch00[-]9359006-9359714	84.75	1e-22	KEH16991.1	mRNA	senescence-associated protein [Medicago truncatula]
XLOC_000650	XLOC000650	SL2.50ch00[-]12399465-12399955	43.27	2e-21	XP_006340966.1	mRNA	uncharacterized protein LOC102582018 [Solanum tuberosum]
XLOC_000691	XLOC000691NAT	SL2.50ch00[-]13069488-13070362	57.14	2e-25	CAN74381.1	mRNA	hypothetical protein VITISV_007944 [Vitis vinifera]
XLOC_000950	XLOC000950NAT	SL2.50ch00[.]9359386-9359511	78.05	9e-11	KEH16991.1	mRNA	senescence-associated protein [Medicago truncatula]
XLOC_000964	XLOC000964	SL2.50ch00[.]15345711-15345934	89.66	4e-24	KEH16991.1	mRNA	senescence-associated protein [Medicago truncatula]
XLOC_001096	XLOC001096	SL2.50ch01[+]1842821-1844614	100	0	XM_010317248.1	mRNA	Solanum lycopersicum NAD(P)H-quinone oxidoreductase subunit K, chloroplastic (LOC101260256), mRNA
XLOC_001526	XLOC001526A	SL2.50ch01[+]42504336-42507337	100	0	XM_004228912.2	mRNA	Solanum lycopersicum beta-amyrin 28-oxidase-like (LOC101260468), mRNA
XLOC_001526	XLOC001526B	SL2.50ch01[+]42504336-42507337	100	0	XM_004228912.2	mRNA	Solanum lycopersicum beta-amyrin 28-oxidase-like (LOC101260468), mRNA
XLOC_001672	XLOC001672	SL2.50ch01[+]66009255-66014390	73.05	8e-141	CAC88194.1	mRNA	hypothetical protein, partial [Nicotiana tabacum]
XLOC_001801	XLOC001801	SL2.50ch01[+]75994875-75995486	100	0	XM_010323373.1	mRNA	Solanum lycopersicum cell wall / vacuolar inhibitor of fructosidase 2-like (LOC104647732), mRNA
XLOC_002678	XLOC002678NAT	SL2.50ch01[+]92492102-92493627	100	0	XM_004230435.2	mRNA	Solanum lycopersicum uncharacterized LOC101251128 (LOC101251128), mRNA
XLOC_002772	XLOC002772IR	SL2.50ch01[+]94037281-94040727	99.66	0	XM_004230537.2	mRNA	Solanum lycopersicum probable serine/threonine-protein kinase NAK (LOC101255837), transcript variant X1, mRNA
XLOC_002903	XLOC002903NAT	SL2.50ch01[+]95844196-95845711	100	0	XM_004230768.2	mRNA	Solanum lycopersicum probable carboxylesterase 7 (LOC101250256), mRNA
XLOC_003214	XLOC003214	SL2.50ch01[-]2080521-2087237	100	0	XM_004228511.2	mRNA	Solanum lycopersicum putative uncharacterized protein DDB_G0282499 (LOC101252913), mRNA
XLOC_003289	XLOC003289	SL2.50ch01[-]3689972-3692263	100	0	XM_010328897.1	mRNA	Solanum lycopersicum 60S acidic ribosomal protein P2 (LOC101246850), transcript variant X1, mRNA
XLOC_003746	XLOC003746	SL2.50ch01[-]62191324-62563711	33.06	3e-11	1XG2	mRNA	B Chain B, Crystal Structure Of The Complex Between Pectin Methylesterase And Its Inhibitor Protein
XLOC_003784	XLOC003784nat	SL2.50ch01[-]65540926-65544359	100	0	XM_010320896.1	mRNA	Solanum lycopersicum pentatricopeptide repeat-containing protein At3g48810 (LOC101259072), transcript variant X3, mRNA
XLOC_003967	XLOC003967	SL2.50ch01[-]75738542-75739330	100	0	XM_004229172.2	mRNA	Solanum lycopersicum uncharacterized LOC101247655 (LOC101247655), mRNA
XLOC_004024	XLOC004024	SL2.50ch01[-]77773206-77775311	33.33	2e-20	CAN82456.1	mRNA	hypothetical protein VITISV_010028 [Vitis vinifera]
XLOC_004220	XLOC004220NAT	SL2.50ch01[-]82388542-82390297	48.39	2e-38	XP_003630831.1	mRNA	50S ribosomal protein L17 [Medicago truncatula]
XLOC_004714	XLOC004714nat	SL2.50ch01[-]91038450-91050387	100	0	XM_004230313.2	mRNA	Solanum lycopersicum uncharacterized LOC101264979 (LOC101264979), mRNA
XLOC_004727	XLOC004727	SL2.50ch01[-]91251942-91252567	100	0	XM_004230329.2	mRNA	Solanum lycopersicum uncharacterized LOC101244714 (LOC101244714), mRNA
XLOC_005039	XLOC005039	SL2.50ch01[-]96011373-96015442	45.42	3e-133	CAN75292.1	mRNA	hypothetical protein VITISV_014745 [Vitis vinifera]
XLOC_005226	XLOC005226NAT	SL2.50ch01[.]6295507-6297991	100	0	XM_010323779.1	mRNA	Solanum lycopersicum uncharacterized LOC104647913 (LOC104647913), mRNA
XLOC_005245	XLOC005245NAT	SL2.50ch01[.]29998429-29999109	41.56	1e-11	KGN62511.1	mRNA	hypothetical protein Csa_2G357340 [Cucumis sativus]
XLOC_005256	XLOC005256MICROEXON	SL2.50ch01[.]44545965-44547281	48.92	7e-112	XP_008807850.1	mRNA	uncharacterized protein LOC103720090 [Phoenix dactylifera]
XLOC_005301	XLOC005301NAT	SL2.50ch01[.]78990954-78991747	100	0	XM_010324270.1	mRNA	Solanum lycopersicum uncharacterized LOC104648039 (LOC104648039), mRNA
XLOC_005311	XLOC005311	SL2.50ch01[.]81091988-81093125	100	1e-163	XM_010323728.1	mRNA	Solanum lycopersicum small heat shock protein hspG3-like (LOC104647884), mRNA
XLOC_005351	XLOC005351NAT	SL2.50ch01[.]92792774-92793946	25	5e-17	XP_009804827.1	mRNA	uncharacterized protein LOC104249984 [Nicotiana sylvestris]
XLOC_005361	XLOC005361nat	SL2.50ch01[.]93814370-93815801	51.49	7e-40	XP_009757599.1	mRNA	vegetative cell wall protein gp1-like [Nicotiana sylvestris]
XLOC_005373	XLOC005373	SL2.50ch01[.]96656421-96657560	100	0	XM_004230924.2	mRNA	Solanum lycopersicum uncharacterized LOC101244720 (LOC101244720), mRNA
XLOC_005617	XLOC005617	SL2.50ch02[+]27245024-27247482	49.77	7e-139	CAN75292.1	mRNA	hypothetical protein VITISV_014745 [Vitis vinifera]
XLOC_005754	XLOC005754	SL2.50ch02[+]35126408-35135483	99.55	0	XM_004233451.2	mRNA	Solanum lycopersicum bet1-like protein At4g14600 (LOC101259211), mRNA
XLOC_006076	XLOC006076IR	SL2.50ch02[+]41391438-41397941	100	0	XM_010318543.1	mRNA	Solanum lycopersicum dihydroorotase, mitochondrial (LOC101249602), transcript variant X1, mRNA
XLOC_006832	XLOC006832nat	SL2.50ch02[+]52898599-52903197	100	0	XM_004231927.2	mRNA	Solanum lycopersicum transcription factor GTE7 (LOC101252343), transcript variant X2, mRNA
XLOC_006935	XLOC006935	SL2.50ch02[+]54367583-54368606	100	0	XM_010317649.1	mRNA	Solanum lycopersicum uncharacterized LOC101258017 (LOC101258017), transcript variant X1, mRNA
XLOC_006994	XLOC006994NAT	SL2.50ch02[-]343591-347501	43.8	2e-131	CAN61272.1	mRNA	hypothetical protein VITISV_039063 [Vitis vinifera]
XLOC_007030	XLOC007030NAT	SL2.50ch02[-]7787948-7822485	100	0	XM_010317232.1	mRNA	Solanum lycopersicum pre-mRNA-splicing factor 38B-like (LOC104645487), mRNA
XLOC_007163	XLOC007163	SL2.50ch02[-]24262912-24266483	100	0	XM_010317326.1	mRNA	Solanum lycopersicum zinc finger BED domain-containing protein RICESLEEPER 2-like (LOC101249130), transcript variant X1, mRNA
XLOC_007784	XLOC007784NAT	SL2.50ch02[-]41454540-41455483	100	0	XM_004233036.2	mRNA	Solanum lycopersicum uncharacterized LOC101260297 (LOC101260297), mRNA
XLOC_007938	XLOC007938a	SL2.50ch02[-]43983648-43989513	100	0	XM_004232728.2	mRNA	Solanum lycopersicum 25S rRNA (cytosine-C(5))-methyltransferase nop2-like (LOC101247282), mRNA
XLOC_007938	XLOC007938b	SL2.50ch02[-]43983648-43989513	100	0	XM_004232728.2	mRNA	Solanum lycopersicum 25S rRNA (cytosine-C(5))-methyltransferase nop2-like (LOC101247282), mRNA
XLOC_008394	XLOC008394IR	SL2.50ch02[-]50966607-50967799	63.83	5e-10	KGN60491.1	mRNA	hypothetical protein Csa_3G915190 [Cucumis sativus]
XLOC_008398	XLOC008398	SL2.50ch02[-]51054963-51061218	99.67	0	XM_004232089.2	mRNA	Solanum lycopersicum probable tRNA (guanine(26)-N(2))-dimethyltransferase 1 (LOC101251638), mRNA
XLOC_008644	XLOC008644	SL2.50ch02[-]54812095-54812610	100	0	XM_004231724.2	mRNA	Solanum lycopersicum uncharacterized LOC101266377 (LOC101266377), mRNA
XLOC_008645	XLOC008645	SL2.50ch02[-]54818495-54819734	100	0	XM_004231723.2	mRNA	Solanum lycopersicum uncharacterized LOC101266083 (LOC101266083), mRNA
XLOC_008701	XLOC008701nat	SL2.50ch02[.]24471837-24473898	100	0	XM_010317332.1	mRNA	Solanum lycopersicum uncharacterized LOC104645530 (LOC104645530), transcript variant X2, mRNA
XLOC_008776	XLOC008776nat	SL2.50ch02[.]47105161-47106078	100	0	XM_004232445.2	mRNA	Solanum lycopersicum chaperone protein dnaJ 11, chloroplastic (LOC101260685), mRNA
XLOC_008788	XLOC008788nat	SL2.50ch02[.]49945680-49947776	100	0	XM_004233640.2	mRNA	Solanum lycopersicum putative cell division cycle ATPase (LOC101247288), mRNA
XLOC_009090	XLOC009090	SL2.50ch03[+]5435321-5438214	43.03	1e-150	CAN82456.1	mRNA	hypothetical protein VITISV_010028 [Vitis vinifera]
XLOC_009193	XLOC009193	SL2.50ch03[+]10348499-10350313	100	0	XM_010319505.1	mRNA	Solanum lycopersicum zinc finger BED domain-containing protein DAYSLEEPER-like (LOC104646222), mRNA
XLOC_009216	XLOC009216	SL2.50ch03[+]12141874-12147982	37.1	6e-18	XP_010312407.1	mRNA	uncharacterized protein LOC104644427 [Solanum lycopersicum]
XLOC_009313	XLOC009313a	SL2.50ch03[+]26076725-26082947	39.87	2e-97	EPS64713.1	mRNA	hypothetical protein M569_10068, partial [Genlisea aurea]
XLOC_009313	XLOC009313bIR	SL2.50ch03[+]26076725-26082947	39.91	1e-94	EPS64713.1	mRNA	hypothetical protein M569_10068, partial [Genlisea aurea]
XLOC_009545	XLOC009545	SL2.50ch03[+]52446089-52447013	33.57	4e-88	XP_010468785.1	mRNA	zinc finger BED domain-containing protein RICESLEEPER 2-like [Camelina sativa]
XLOC_010300	XLOC010300	SL2.50ch03[+]68272758-68277296	99.44	0	XM_010320297.1	mRNA	Solanum lycopersicum uncharacterized LOC101260707 (LOC101260707), transcript variant X3, mRNA
XLOC_010602	XLOC010602NAT	SL2.50ch03[-]2326835-2328425	100	0	XM_004234161.2	mRNA	Solanum lycopersicum probable membrane-associated kinase regulator 6 (LOC101261587), mRNA
XLOC_010889	XLOC010889NAT	SL2.50ch03[-]11932927-11937168	100	0	XM_010319518.1	mRNA	Solanum lycopersicum uncharacterized LOC101257444 (LOC101257444), mRNA
XLOC_011064	XLOC011064	SL2.50ch03[-]33139158-33140541	55.2	9e-47	KGN47269.1	mRNA	hypothetical protein Csa_6G239680 [Cucumis sativus]
XLOC_012218	XLOC012218	SL2.50ch03[.]30078787-30084631	48.32	0	EOY00082.1	mRNA	DNA/RNA polymerases superfamily protein [Theobroma cacao]
XLOC_012226	XLOC012226NAT	SL2.50ch03[.]51520165-51522636	100	0	XM_010319822.1	mRNA	Solanum lycopersicum uncharacterized LOC101261594 (LOC101261594), mRNA
XLOC_012294	XLOC012294	SL2.50ch03[.]68374898-68375719	61.82	5e-10	XP_002887516.1	mRNA	hypothetical protein ARALYDRAFT_476536 [Arabidopsis lyrata subsp. lyrata]
XLOC_012300	XLOC012300	SL2.50ch03[.]70199252-70199839	100	0	XM_010320169.1	mRNA	Solanum lycopersicum uncharacterized LOC104646524 (LOC104646524), mRNA
XLOC_012477	XLOC012477	SL2.50ch04[+]2885681-2888737	38.42	2e-71	CAN82456.1	mRNA	hypothetical protein VITISV_010028 [Vitis vinifera]
XLOC_012677	XLOC012677a	SL2.50ch04[+]6936273-6941709	100	8e-57	XM_010320871.1	mRNA	Solanum lycopersicum glycine-rich RNA-binding protein 4, mitochondrial-like (LOC101263896), transcript variant X2, mRNA
XLOC_012677	XLOC012677bIR	SL2.50ch04[+]6936273-6941709	99.04	0	XM_010320872.1	mRNA	Solanum lycopersicum glycine-rich RNA-binding protein 4, mitochondrial-like (LOC101263896), transcript variant X3, mRNA
XLOC_012801	XLOC012801	SL2.50ch04[+]18894499-18898878	100	0	XM_010321292.1	mRNA	Solanum lycopersicum uncharacterized LOC104646839 (LOC104646839), mRNA
XLOC_012803	XLOC012803	SL2.50ch04[+]18912173-18913555	42.16	4e-16	XP_008361413.1	mRNA	uncharacterized protein LOC103425118 [Malus domestica]
XLOC_012804	XLOC012804	SL2.50ch04[+]18913703-18915520	29.81	8e-24	XP_009772944.1	mRNA	uncharacterized protein LOC104223244 [Nicotiana sylvestris]
XLOC_013055	XLOC013055	SL2.50ch04[+]51763209-51768401	100	0	XR_741121.1	mRNA	Solanum lycopersicum uncharacterized LOC101249630 (LOC101249630), transcript variant X2, misc_RNA
XLOC_013131	XLOC013131	SL2.50ch04[+]54406545-54412127	46.22	3e-30	XP_008807850.1	mRNA	uncharacterized protein LOC103720090 [Phoenix dactylifera]
XLOC_013154	XLOC013154	SL2.50ch04[+]55126498-55127500	89.47	1e-11	AAB58750.1	mRNA	cytoplasmic ribosomal protein S15a [Arabidopsis thaliana]
XLOC_013171	XLOC013171IR	SL2.50ch04[+]55392639-55394336	54.19	6e-104	CDM81270.1	mRNA	unnamed protein product [Triticum aestivum]
XLOC_013530	XLOC013530	SL2.50ch04[+]63660678-63661157	41.11	6e-12	KGN62511.1	mRNA	hypothetical protein Csa_2G357340 [Cucumis sativus]
XLOC_014069	XLOC014069	SL2.50ch04[-]7081371-7085310	99.8	0	XM_010320865.1	mRNA	Solanum lycopersicum uncharacterized LOC101261217 (LOC101261217), transcript variant X2, mRNA
XLOC_014498	XLOC014498	SL2.50ch04[-]53907954-53911020	57.06	0	ADB85337.1	mRNA	putative retrotransposon protein [Phyllostachys edulis]
XLOC_014803	XLOC014803MICROEXON	SL2.50ch04[-]62492213-62494067	100	0	XR_741285.1	mRNA	Solanum lycopersicum uncharacterized LOC104647172 (LOC104647172), transcript variant X2, misc_RNA
XLOC_015020	XLOC015020nat	SL2.50ch04[-]65929456-65930152	100	0	XM_004238359.2	mRNA	Solanum lycopersicum uncharacterized LOC101252388 (LOC101252388), mRNA
XLOC_015061	XLOC015061	SL2.50ch04[-]66372002-66376132	100	0	XM_004238587.2	mRNA	Solanum lycopersicum protein FAR1-RELATED SEQUENCE 5-like (LOC101254298), mRNA
XLOC_015112	XLOC015112	SL2.50ch04[.]5445639-5446199	63.89	8e-34	XP_010317362.1	mRNA	uncharacterized protein LOC101257042 [Solanum lycopersicum]
XLOC_015143	XLOC015143	SL2.50ch04[.]26493387-26501556	100	0	XM_010321272.1	mRNA	Solanum lycopersicum uncharacterized LOC104646814 (LOC104646814), mRNA
XLOC_015182	XLOC015182	SL2.50ch04[.]55143732-55144897	89.47	2e-11	AAB58750.1	mRNA	cytoplasmic ribosomal protein S15a [Arabidopsis thaliana]
XLOC_015536	XLOC015536	SL2.50ch05[+]5774819-5775727	100	0	XM_010322577.1	mRNA	Solanum lycopersicum CLAVATA3/ESR (CLE)-related protein 10-like (LOC104647323), mRNA
XLOC_016085	XLOC016085	SL2.50ch05[+]59965651-59969631	69.71	8e-122	XP_006353601.1	mRNA	uncharacterized protein LOC102586067 [Solanum tuberosum]
XLOC_016158	XLOC016158	SL2.50ch05[+]61830605-61831189	100	4e-110	XM_004239976.2	mRNA	Solanum lycopersicum uncharacterized LOC101257471 (LOC101257471), mRNA
XLOC_016283	XLOC016283	SL2.50ch05[+]63868550-63881580	99.83	0	XM_010323103.1	mRNA	Solanum lycopersicum probable UDP-N-acetylglucosamine--peptide N-acetylglucosaminyltransferase SEC (LOC101255198), transcript variant X3, mRNA
XLOC_016470	XLOC016470	SL2.50ch05[-]878350-882230	100	0	XM_004238667.2	mRNA	Solanum lycopersicum uncharacterized protein At4g28440-like (LOC101266120), transcript variant X2, mRNA
XLOC_016966	XLOC016966NAT	SL2.50ch05[-]18491257-18495776	78.51	0	XP_009586987.1	mRNA	uncharacterized protein LOC104084743 [Nicotiana tomentosiformis]
XLOC_017083	XLOC017083NATir	SL2.50ch05[-]30168331-30181073	100	0	XR_741550.1	mRNA	Solanum lycopersicum cysteine-rich and transmembrane domain-containing protein A (LOC101253783), transcript variant X9, misc_RNA
XLOC_017278	XLOC017278NAT	SL2.50ch05[-]58339514-58345158	40	3e-43	XP_009779778.1	mRNA	uncharacterized protein LOC104228921 [Nicotiana sylvestris]
XLOC_017455	XLOC017455a	SL2.50ch05[-]62915607-62921845	99.96	0	XM_004239882.2	mRNA	Solanum lycopersicum uncharacterized protein DDB_G0274915 (LOC101254388), mRNA
XLOC_017455	XLOC017455bIR	SL2.50ch05[-]62915607-62921845	100	0	XM_004239882.2	mRNA	Solanum lycopersicum uncharacterized protein DDB_G0274915 (LOC101254388), mRNA
XLOC_017710	XLOC017710NAT	SL2.50ch05[.]22817225-22818308	60.84	4e-93	CAN74381.1	mRNA	hypothetical protein VITISV_007944 [Vitis vinifera]
XLOC_017747	XLOC017747NAT	SL2.50ch05[.]58394830-58395414	67.65	3e-11	XP_009757599.1	mRNA	vegetative cell wall protein gp1-like [Nicotiana sylvestris]
XLOC_018813	XLOC018813	SL2.50ch06[+]44472667-44478548	100	0	XM_004241435.2	mRNA	Solanum lycopersicum uncharacterized LOC101249650 (LOC101249650), mRNA
XLOC_018870	XLOC018870NAT	SL2.50ch06[+]45080924-45082467	100	0	XM_004241371.2	mRNA	Solanum lycopersicum BURP domain-containing protein 16-like (LOC101255108), mRNA
XLOC_018896	XLOC018896	SL2.50ch06[+]45371167-45372422	100	1e-179	XM_010324662.1	mRNA	Solanum lycopersicum rhodanese-like domain-containing protein 19, mitochondrial (LOC101266732), partial mRNA
XLOC_018950	XLOC018950	SL2.50ch06[+]46293505-46297712	100	1e-172	XM_010324116.1	mRNA	Solanum lycopersicum cyclin-dependent protein kinase inhibitor SMR2-like (LOC101244381), mRNA
XLOC_019136	XLOC019136	SL2.50ch06[+]48819910-48821078	100	4e-111	XR_742143.1	mRNA	Solanum lycopersicum uncharacterized LOC101248689 (LOC101248689), misc_RNA
XLOC_019395	XLOC019395NAT	SL2.50ch06[-]4837055-4837223	88.46	6e-36	EPS74490.1	mRNA	hypothetical protein M569_00256 [Genlisea aurea]
XLOC_019708	XLOC019708	SL2.50ch06[-]34815451-34832023	100	0	XR_741969.1	mRNA	Solanum lycopersicum uncharacterized LOC101251590 (LOC101251590), transcript variant X2, misc_RNA
XLOC_020025	XLOC020025	SL2.50ch06[-]41258293-41261163	100	0	XM_010324425.1	mRNA	Solanum lycopersicum uncharacterized LOC101267126 (LOC101267126), transcript variant X2, mRNA
XLOC_020168	XLOC020168	SL2.50ch06[-]43319957-43323368	100	0	XM_004242134.2	mRNA	Solanum lycopersicum uncharacterized LOC101261242 (LOC101261242), mRNA
XLOC_020177	XLOC020177	SL2.50ch06[-]43427546-43431863	100	0	XM_004242125.2	mRNA	Solanum lycopersicum thioredoxin-like 1-2, chloroplastic (LOC101258565), mRNA
XLOC_020203	XLOC020203nat	SL2.50ch06[-]43982287-43983290	100	0	XM_010324249.1	mRNA	Solanum lycopersicum uncharacterized LOC104648036 (LOC104648036), mRNA
XLOC_020286	XLOC020286NAT	SL2.50ch06[-]45135432-45136356	100	0	XM_004241365.2	mRNA	Solanum lycopersicum calmodulin-like protein 3 (LOC101253386), mRNA
XLOC_020493	XLOC020493	SL2.50ch06[-]48323721-48333076	99.36	0	XM_004242429.2	mRNA	Solanum lycopersicum trans-cinnamate 4-monooxygenase-like (LOC101244196), mRNA
XLOC_020540	XLOC020540	SL2.50ch06[-]48847155-48849078	100	0	XM_004242355.2	mRNA	Solanum lycopersicum caffeic acid 3-O-methyltransferase-like (LOC101247834), mRNA
XLOC_020559	XLOC020559NAT	SL2.50ch06[-]49018367-49018869	100	0	XM_010324770.1	mRNA	Solanum lycopersicum uncharacterized LOC101266133 (LOC101266133), transcript variant X3, mRNA
XLOC_020611	XLOC020611nat	SL2.50ch06[.]2057120-2059504	100	0	XM_010323511.1	mRNA	Solanum lycopersicum pentatricopeptide repeat-containing protein At1g09900 (LOC101264430), mRNA
XLOC_020636	XLOC020636NAT	SL2.50ch06[.]24433517-24435455	32.14	4e-11	XP_010424587.1	mRNA	receptor-like protein 12 [Camelina sativa]
XLOC_020637	XLOC020637	SL2.50ch06[.]25042831-25045546	34.57	1e-13	XP_010430636.1	mRNA	uncharacterized protein LOC104714861 [Camelina sativa]
XLOC_020642	XLOC020642nat	SL2.50ch06[.]27139299-27140076	100	0	XM_004240656.2	mRNA	Solanum lycopersicum periaxin (LOC100147717), mRNA
XLOC_020658	XLOC020658	SL2.50ch06[.]35993331-35998755	28.34	7e-18	XP_004243916.1	mRNA	uncharacterized protein LOC101258388 [Solanum lycopersicum]
XLOC_020709	XLOC020709	SL2.50ch06[.]48549155-48550543	100	1e-62	XM_010324804.1	mRNA	Solanum lycopersicum probably inactive leucine-rich repeat receptor-like protein kinase At5g48380 (LOC101261424), transcript variant X2, mRNA
XLOC_020751	XLOC020751	SL2.50ch07[+]724741-725384	100	0	XM_010324897.1	mRNA	Solanum lycopersicum uncharacterized LOC104648141 (LOC104648141), mRNA
XLOC_020808	XLOC020808	SL2.50ch07[+]1726117-1729358	100	1e-102	XM_004242640.2	mRNA	Solanum lycopersicum CASP-like protein 2C1 (LOC101246262), mRNA
XLOC_021045	XLOC021045	SL2.50ch07[+]13545609-13548050	33.8	2e-32	XP_010430636.1	mRNA	uncharacterized protein LOC104714861 [Camelina sativa]
XLOC_021133	XLOC021133	SL2.50ch07[+]32898792-32903829	37.34	4e-91	XP_009103824.1	mRNA	uncharacterized protein LOC103829890 [Brassica rapa]
XLOC_021285	XLOC021285	SL2.50ch07[+]55473539-55486651	99.83	0	XM_004243641.2	mRNA	Solanum lycopersicum 3-oxoacyl-[acyl-carrier-protein] synthase II, chloroplastic-like (LOC101245377), mRNA
XLOC_021855	XLOC021855IR	SL2.50ch07[+]66688590-66693013	100	0	XM_010326012.1	mRNA	Solanum lycopersicum pentatricopeptide repeat-containing protein At4g28010 (LOC101247237), transcript variant X2, mRNA
XLOC_021909	XLOC021909	SL2.50ch07[+]67401974-67406399	100	1e-147	XM_010325938.1	mRNA	Solanum lycopersicum uncharacterized LOC101262230 (LOC101262230), mRNA
XLOC_022130	XLOC022130NAT	SL2.50ch07[-]3279070-3279511	100	0	XM_010325017.1	mRNA	Solanum lycopersicum uncharacterized LOC104648162 (LOC104648162), mRNA
XLOC_022266	XLOC022266	SL2.50ch07[-]9090851-9091427	37.17	1e-10	BAB10717.1	mRNA	unnamed protein product [Arabidopsis thaliana]
XLOC_022505	XLOC022505	SL2.50ch07[-]49651914-49655771	100	0	XR_742489.1	mRNA	Solanum lycopersicum uncharacterized LOC104648455 (LOC104648455), transcript variant X5, misc_RNA
XLOC_022808	XLOC022808	SL2.50ch07[-]61947896-61953450	99.46	0	XM_004243345.2	mRNA	Solanum lycopersicum uncharacterized LOC543591 (LOC543591), transcript variant X1, mRNA
XLOC_022939	XLOC022939	SL2.50ch07[-]63624579-63626461	100	0	XM_004243200.2	mRNA	Solanum lycopersicum G-type lectin S-receptor-like serine/threonine-protein kinase SD2-5 (LOC101260740), mRNA
XLOC_023139	XLOC023139IR	SL2.50ch07[-]67026429-67027789	100	0	XM_010325991.1	mRNA	Solanum lycopersicum uncharacterized LOC104648549 (LOC104648549), mRNA
XLOC_023762	XLOC023762	SL2.50ch08[+]32479275-32480517	54.42	4e-45	XP_010555983.1	mRNA	uncharacterized protein LOC104825359 [Tarenaya hassleriana]
XLOC_023766	XLOC023766	SL2.50ch08[+]33107803-33109675	69.14	3e-16	XP_004236972.1	mRNA	chaperone protein dnaJ 15 [Solanum lycopersicum]
XLOC_023832	XLOC023832IR	SL2.50ch08[+]44790977-44794897	100	0	XM_004244973.2	mRNA	Solanum lycopersicum uncharacterized LOC101256994 (LOC101256994), transcript variant X1, mRNA
XLOC_024042	XLOC024042	SL2.50ch08[+]55698227-55699864	100	0	XM_010326800.1	mRNA	Solanum lycopersicum myosin heavy chain kinase B-like (LOC101258882), mRNA
XLOC_024134	XLOC024134	SL2.50ch08[+]57781161-57784500	100	0	XM_010326876.1	mRNA	Solanum lycopersicum uncharacterized LOC104648863 (LOC104648863), mRNA
XLOC_024302	XLOC024302	SL2.50ch08[+]61265353-61267947	100	0	XM_004246129.2	mRNA	Solanum lycopersicum uncharacterized mitochondrial protein ymf11 (LOC101258685), mRNA
XLOC_024483	XLOC024483	SL2.50ch08[+]63949910-63952027	100	0	XM_010327115.1	mRNA	Solanum lycopersicum uncharacterized LOC101263237 (LOC101263237), mRNA
XLOC_024530	XLOC024530	SL2.50ch08[+]64724234-64724411	86.84	4e-18	KFK40656.1	mRNA	hypothetical protein AALP_AA2G024800 [Arabis alpina]
XLOC_024765	XLOC024765a	SL2.50ch08[-]2565549-2572219	100	0	XM_010326331.1	mRNA	Solanum lycopersicum uncharacterized LOC101254714 (LOC101254714), transcript variant X3, mRNA
XLOC_024765	XLOC024765b	SL2.50ch08[-]2565549-2572219	100	0	XM_010326331.1	mRNA	Solanum lycopersicum uncharacterized LOC101254714 (LOC101254714), transcript variant X3, mRNA
XLOC_024765	XLOC024765c	SL2.50ch08[-]2565549-2572219	99.79	0	XM_010326330.1	mRNA	Solanum lycopersicum uncharacterized LOC101254714 (LOC101254714), transcript variant X2, mRNA
XLOC_024908	XLOC024908	SL2.50ch08[-]10635611-10639719	57.14	3e-14	XP_010315581.1	mRNA	uncharacterized protein LOC104645518 [Solanum lycopersicum]
XLOC_024974	XLOC024974	SL2.50ch08[-]21515896-21528516	100	0	XM_010326584.1	mRNA	Solanum lycopersicum uncharacterized LOC101267429 (LOC101267429), transcript variant X2, mRNA
XLOC_025154	XLOC025154IR	SL2.50ch08[-]50433206-50435296	45.57	3e-69	XP_008807850.1	mRNA	uncharacterized protein LOC103720090 [Phoenix dactylifera]
XLOC_025730	XLOC025730	SL2.50ch08[-]64545717-64552023	100	0	XM_004245521.2	mRNA	Solanum lycopersicum uncharacterized LOC101247243 (LOC101247243), mRNA
XLOC_025817	XLOC025817	SL2.50ch08[.]2758953-2759478	100	9e-117	XM_010326343.1	mRNA	Solanum lycopersicum uncharacterized LOC104648617 (LOC104648617), mRNA
XLOC_025834	XLOC025834	SL2.50ch08[.]8006831-8009137	100	0	XM_010326450.1	mRNA	Solanum lycopersicum uncharacterized LOC104648659 (LOC104648659), transcript variant X1, mRNA
XLOC_025851	XLOC025851	SL2.50ch08[.]44752200-44754610	33.33	3e-40	XP_004240625.1	mRNA	uncharacterized protein LOC101261123 [Solanum lycopersicum]
XLOC_025877	XLOC025877	SL2.50ch08[.]56024352-56025467	58.12	2e-63	CAN61272.1	mRNA	hypothetical protein VITISV_039063 [Vitis vinifera]
XLOC_025882	XLOC025882	SL2.50ch08[.]56660602-56661750	50.62	7e-82	XP_006465748.1	mRNA	uncharacterized protein LOC102628178 [Citrus sinensis]
XLOC_025934	XLOC025934b	SL2.50ch09[+]201923-205982	100	4e-150	XR_743092.1	mRNA	Solanum lycopersicum putative disease resistance protein RGA3 (LOC101252624), transcript variant X5, misc_RNA
XLOC_026136	XLOC026136	SL2.50ch09[+]3668732-3672675	100	0	XM_004246430.2	mRNA	Solanum lycopersicum uncharacterized LOC101244110 (LOC101244110), mRNA
XLOC_026138	XLOC026138	SL2.50ch09[+]3689712-3693378	100	7e-57	XM_010327590.1	mRNA	Solanum lycopersicum F-box/kelch-repeat protein At3g23880-like (LOC104649068), transcript variant X2, mRNA
XLOC_026169	XLOC026169	SL2.50ch09[+]4209534-4209974	31.66	2e-152	ADB85424.1	mRNA	putative retrotransposon protein [Phyllostachys edulis]
XLOC_026171	XLOC026171a	SL2.50ch09[+]4230797-4250926	32.04	4e-14	AAK72882.1	mRNA	AC091123_1 putative gag-pol protein [Oryza sativa Japonica Group]
XLOC_026360	XLOC026363NAT	SL2.50ch09[+]15052552-15063284	37.85	2e-41	KGN51736.1	mRNA	hypothetical protein Csa_5G595970 [Cucumis sativus]
XLOC_026465	XLOC026465	SL2.50ch09[+]30509245-30521764	31.35	2e-45	AAR01682.1	mRNA	putative gag and pol protein [Oryza sativa Japonica Group]
XLOC_026512	XLOC026512IR	SL2.50ch09[+]44031365-44037174	89.33	8e-32	AAV87531.1	mRNA	Tm-2 ToMV resistant protein [Solanum lycopersicum]
XLOC_026529	XLOC026529IR	SL2.50ch09[+]47281183-47282339	41.84	4e-63	KGN50173.1	mRNA	hypothetical protein Csa_5G157320 [Cucumis sativus]
XLOC_026548	XLOC026548IR	SL2.50ch09[+]49934587-49939326	25.55	2e-26	XP_006595271.1	mRNA	uncharacterized protein LOC100781932 [Glycine max]
XLOC_027115	XLOC027115	SL2.50ch09[+]71365028-71365575	100	0	XM_010328556.1	mRNA	Solanum lycopersicum protein RALF-like 32 (LOC104649416), mRNA
XLOC_028487	XLOC028487NAT	SL2.50ch09[.]1626765-1627538	100	0	XM_004246583.2	mRNA	Solanum lycopersicum auxin-induced protein X10A-like (LOC101263450), mRNA
XLOC_028950	XLOC028950	SL2.50ch10[+]13717819-13725792	100	0	XR_183164.2	mRNA	Solanum lycopersicum phospholipase D delta-like (LOC101264680), transcript variant X3, misc_RNA
XLOC_029203	XLOC029203IR	SL2.50ch10[+]46519692-46524449	33.24	4e-81	EOY12702.1	mRNA	Uncharacterized protein TCM_031224 [Theobroma cacao]
XLOC_029246	XLOC029246	SL2.50ch10[+]49927074-49927816	36.61	3e-143	EOY17513.1	mRNA	Uncharacterized protein TCM_036737 [Theobroma cacao]
XLOC_029252	XLOC029252	SL2.50ch10[+]50452663-50460725	99.92	0	XM_010329153.1	mRNA	Solanum lycopersicum sodium channel modifier 1 (LOC101248526), transcript variant X1, mRNA
XLOC_029415	XLOC029415	SL2.50ch10[+]58404702-58410267	100	0	XM_004248971.2	mRNA	Solanum lycopersicum uncharacterized LOC101257120 (LOC101257120), transcript variant X1, mRNA
XLOC_029588	XLOC029588IR	SL2.50ch10[+]61674815-61678045	31.42	6e-74	XP_010468785.1	mRNA	zinc finger BED domain-containing protein RICESLEEPER 2-like [Camelina sativa]
XLOC_029716	XLOC029716	SL2.50ch10[+]63715731-63717119	100	0	XR_738257.1	mRNA	Solanum lycopersicum uncharacterized LOC101246196 (LOC101246196), transcript variant X4, misc_RNA
XLOC_030261	XLOC030261NAT	SL2.50ch10[-]19459922-19464398	100	0	XM_010328980.1	mRNA	Solanum lycopersicum uncharacterized LOC101258413 (LOC101258413), transcript variant X2, mRNA
XLOC_030301	XLOC030301NAT	SL2.50ch10[-]24144659-24145871	82.69	8e-74	CAC88194.1	mRNA	hypothetical protein, partial [Nicotiana tabacum]
XLOC_030343	XLOC030343IR	SL2.50ch10[-]29129286-29139502	100	0	XR_743615.1	mRNA	Solanum lycopersicum MADS-box transcription factor 23-like (LOC101246774), transcript variant X2, misc_RNA
XLOC_030480	XLOC030480nat	SL2.50ch10[-]47031529-47033557	70.67	2e-83	XP_010319089.1	mRNA	uncharacterized protein LOC104646638 [Solanum lycopersicum]
XLOC_031149	XLOC031149	SL2.50ch10[-]65029178-65032778	100	1e-106	XM_004249642.2	mRNA	Solanum lycopersicum DNA-binding protein S1FA-like (LOC101256730), transcript variant X1, mRNA
XLOC_031212	XLOC031212	SL2.50ch10[.]7238851-7240413	27.17	5e-12	EOY02239.1	mRNA	Uncharacterized protein TCM_016763 [Theobroma cacao]
XLOC_031282	XLOC031282nat	SL2.50ch10[.]61268205-61269417	100	0	XM_004249199.2	mRNA	Solanum lycopersicum probable calcium-binding protein CML36 (LOC101249692), mRNA
XLOC_031357	XLOC031357IR	SL2.50ch11[+]996806-1000061	100	0	XM_010314196.1	mRNA	Solanum lycopersicum uncharacterized LOC101253851 (LOC101253851), transcript variant X7, mRNA
XLOC_031491	XLOC031491	SL2.50ch11[+]3111174-3112098	100	0	XR_738353.1	mRNA	Solanum lycopersicum probable LRR receptor-like serine/threonine-protein kinase At5g10290 (LOC101256935), transcript variant X2, misc_RNA
XLOC_031574	XLOC031574a	SL2.50ch11[+]4614760-4618345	100	0	XM_010314409.1	mRNA	Solanum lycopersicum F-box/FBD/LRR-repeat protein At1g13570-like (LOC101265601), mRNA
XLOC_031574	XLOC031574b	SL2.50ch11[+]4614760-4618345	100	0	XM_010314409.1	mRNA	Solanum lycopersicum F-box/FBD/LRR-repeat protein At1g13570-like (LOC101265601), mRNA
XLOC_031575	XLOC031575	SL2.50ch11[+]4620148-4623158	100	0	XM_010314410.1	mRNA	Solanum lycopersicum uncharacterized LOC101244546 (LOC101244546), transcript variant X1, mRNA
XLOC_031591	XLOC031591	SL2.50ch11[+]4817510-4819576	100	1e-77	XM_004250186.2	mRNA	Solanum lycopersicum putative receptor-like protein kinase At4g00960 (LOC101247387), mRNA
XLOC_031710	XLOC031710IR	SL2.50ch11[+]7617616-7618627	44.51	2e-62	XP_008646585.1	mRNA	uncharacterized protein LOC103628087 [Zea mays]
XLOC_031978	XLOC031978IR	SL2.50ch11[+]31460917-31461871	100	0	XM_010314802.1	mRNA	Solanum lycopersicum uncharacterized LOC101257729 (LOC101257729), transcript variant X3, mRNA
XLOC_032017	XLOC032017	SL2.50ch11[+]33456591-33459476	33.96	3e-35	KFK22491.1	mRNA	hypothetical protein AALP_AAs58843U000100 [Arabis alpina]
XLOC_032119	XLOC032119IR	SL2.50ch11[+]47316155-47323278	44.81	4e-88	AAP12935.1	mRNA	retrotransposon protein, putative, unclassified [Oryza sativa Japonica Group]
XLOC_032337	XLOC032337	SL2.50ch11[+]53399528-53400574	100	0	XM_010315075.1	mRNA	Solanum lycopersicum uncharacterized LOC104644774 (LOC104644774), mRNA
XLOC_032997	XLOC032997	SL2.50ch11[-]13658598-13664510	100	0	XM_004250379.2	mRNA	Solanum lycopersicum uncharacterized LOC101256243 (LOC101256243), transcript variant X1, mRNA
XLOC_033006	XLOC033006NAT	SL2.50ch11[-]14685035-14687678	32.41	8e-11	XP_006341888.1	mRNA	uncharacterized protein LOC102596385 [Solanum tuberosum]
XLOC_033050	XLOC033050NAT	SL2.50ch11[-]18598223-18737837	87.18	4e-12	KGN53990.1	mRNA	hypothetical protein Csa_4G243140 [Cucumis sativus]
XLOC_033056	XLOC033056nat	SL2.50ch11[-]18652253-18652462	86.36	4e-13	KEH16991.1	mRNA	senescence-associated protein [Medicago truncatula]
XLOC_033229	XLOC033229IR	SL2.50ch11[-]34303956-34305491	23.15	7e-10	XP_008347644.1	mRNA	F-box/kelch-repeat protein At3g23880-like [Malus domestica]
XLOC_033254	XLOC033254aIR	SL2.50ch11[-]38360627-38376894	99.68	0	XM_010314749.1	mRNA	Solanum lycopersicum cytochrome P450 97B2, chloroplastic-like (LOC101251247), mRNA
XLOC_033254	XLOC033254bIRnat	SL2.50ch11[-]38360627-38376894	99.77	0	XM_010314749.1	mRNA	Solanum lycopersicum cytochrome P450 97B2, chloroplastic-like (LOC101251247), mRNA
XLOC_033380	XLOC033380NAT	SL2.50ch11[-]50476169-50479593	100	4e-160	XM_010315279.1	mRNA	Solanum lycopersicum uncharacterized LOC101256062 (LOC101256062), mRNA
XLOC_033693	XLOC033693nat	SL2.50ch11[.]2007403-2007712	85.71	7e-11	KEH16991.1	mRNA	senescence-associated protein [Medicago truncatula]
XLOC_033748	XLOC033748NAT	SL2.50ch11[.]18738101-18738190	96.55	2e-10	KEH16991.1	mRNA	senescence-associated protein [Medicago truncatula]
XLOC_033760	XLOC033760	SL2.50ch11[.]34295150-34299299	26.59	5e-81	XP_009103824.1	mRNA	uncharacterized protein LOC103829890 [Brassica rapa]
XLOC_033766	XLOC033766	SL2.50ch11[.]38364416-38366333	52.26	5e-118	XP_008350549.1	mRNA	uncharacterized protein LOC103413885 [Malus domestica]
XLOC_033799	XLOC033799	SL2.50ch11[.]56181019-56181979	100	0	XM_010315247.1	mRNA	Solanum lycopersicum zinc finger protein ZAT11-like (LOC101261885), mRNA
XLOC_034364	XLOC034364NAT	SL2.50ch12[+]36324056-36326199	52.38	3e-23	XP_006361065.1	mRNA	putative NPIP-like protein LOC613037-like [Solanum tuberosum]
XLOC_034745	XLOC034745	SL2.50ch12[+]63076164-63083989	100	0	XM_010316160.1	mRNA	Solanum lycopersicum agamous-like MADS-box protein AGL80 (LOC104645127), transcript variant X2, mRNA
XLOC_035149	XLOC035149nat	SL2.50ch12[-]1281394-1281849	83.72	7e-13	CCQ71604.1	mRNA	photosystem II protein I (chloroplast) [Salvia miltiorrhiza]
XLOC_035518	XLOC035518NAT	SL2.50ch12[-]17829809-17832573	100	0	XR_739044.1	mRNA	Solanum lycopersicum uncharacterized LOC104645183 (LOC104645183), transcript variant X2, misc_RNA
XLOC_035616	XLOC035616NAT	SL2.50ch12[-]36525729-36572892	46.78	1e-45	ERN15308.1	mRNA	hypothetical protein AMTR_s00036p00071330 [Amborella trichopoda]
XLOC_035680	XLOC035680	SL2.50ch12[-]38734158-38735914	100	0	XM_004252297.2	mRNA	Solanum lycopersicum hydroxyphenylpyruvate reductase-like (LOC101244164), mRNA
XLOC_035805	XLOC035805	SL2.50ch12[-]47770628-47778646	100	0	XM_004252198.2	mRNA	Solanum lycopersicum myosin-2 heavy chain (LOC101262998), mRNA
XLOC_036326	XLOC036326	SL2.50ch12[.]31950197-31955043	53.44	0	AAR01682.1	mRNA	putative gag and pol protein [Oryza sativa Japonica Group]
XLOC_036352	XLOC036352	SL2.50ch12[.]44130098-44132461	100	0	XM_010316112.1	mRNA	Solanum lycopersicum uncharacterized LOC104645093 (LOC104645093), mRNA
XLOC_036353	XLOC036353	SL2.50ch12[.]44132499-44137761	41.56	0	KFK28310.1	mRNA	hypothetical protein AALP_AA8G499800 [Arabis alpina]
XLOC_001757	Solyc01g066340NAT	SL2.50ch01[+]74138553-74142021	100	0	XR_182347.2	ncRNA	Solanum lycopersicum uncharacterized LOC101261741 (LOC101261741), ncRNA
XLOC_011806	Solyc03g115880NAT	SL2.50ch03[-]65478476-65479852	100	0	XR_740698.1	ncRNA	Solanum lycopersicum uncharacterized LOC104646583 (LOC104646583), ncRNA
XLOC_012845	Solyc04g025290AS	SL2.50ch04[+]24331915-24334362	100	0	XR_740998.1	ncRNA	Solanum lycopersicum uncharacterized LOC104646822 (LOC104646822), transcript variant X1, ncRNA
XLOC_021968	Solyc07g005250nat	SL2.50ch07[-]220268-224228	100	0	XR_742175.1	ncRNA	Solanum lycopersicum uncharacterized LOC104648137 (LOC104648137), ncRNA
XLOC_022529	Solyc07g041250	SL2.50ch07[-]52170347-52172237	100	0	XR_742479.1	ncRNA	Solanum lycopersicum uncharacterized LOC104648446 (LOC104648446), ncRNA
XLOC_028569	Solyc09g072710i	SL2.50ch09[.]65327137-65328899	100	0	XR_743310.1	ncRNA	Solanum lycopersicum uncharacterized LOC104649362 (LOC104649362), ncRNA
XLOC_034304	Solyc12g068060NAT	SL2.50ch12[+]28978844-28980049	100	0	XR_739033.1	ncRNA	Solanum lycopersicum uncharacterized LOC104645176 (LOC104645176), transcript variant X1, ncRNA
XLOC_000191	TCONS_00000979	SL2.50ch00[+]12537262-12538322	100	7e-150	XR_183399.2	ncRNA	Solanum lycopersicum uncharacterized LOC101248470 (LOC101248470), ncRNA
XLOC_000472	TCONS_00000984	SL2.50ch00[-]6579082-6588052	100	0	XR_183397.2	ncRNA	Solanum lycopersicum uncharacterized LOC101251868 (LOC101251868), ncRNA
XLOC_000938	TCONS_00001002	SL2.50ch00[.]4263122-4265980	100	0	XR_183393.2	ncRNA	Solanum lycopersicum uncharacterized LOC101246038 (LOC101246038), ncRNA
XLOC_000380	TCONS_00001227	SL2.50ch00[+]19039914-19040770	100	4e-115	XR_739150.1	ncRNA	Solanum lycopersicum uncharacterized LOC104645357 (LOC104645357), ncRNA
XLOC_001262	TCONS_00001649	SL2.50ch01[+]7651525-7654472	100	0	XR_741602.1	ncRNA	Solanum lycopersicum uncharacterized LOC101268784 (LOC101268784), ncRNA
XLOC_001648	TCONS_00002051	SL2.50ch01[+]63453248-63457598	100	0	XR_740892.1	ncRNA	Solanum lycopersicum uncharacterized LOC101268025 (LOC101268025), ncRNA
XLOC_003369	TCONS_00004499	SL2.50ch01[-]6484143-6487110	100	0	XR_182293.2	ncRNA	Solanum lycopersicum uncharacterized LOC101246555 (LOC101246555), ncRNA
XLOC_003525	TCONS_00004667	SL2.50ch01[-]21922222-21925000	100	0	XR_740225.1	ncRNA	Solanum lycopersicum uncharacterized LOC104646068 (LOC104646068), ncRNA
XLOC_003738	TCONS_00004900	SL2.50ch01[-]60922580-60925353	100	0	XR_740918.1	ncRNA	Solanum lycopersicum uncharacterized LOC104646727 (LOC104646727), transcript variant X1, ncRNA
XLOC_003762	TCONS_00004918	SL2.50ch01[-]63921812-63922842	100	0	XR_740876.1	ncRNA	Solanum lycopersicum uncharacterized LOC104646704 (LOC104646704), ncRNA
XLOC_003766	TCONS_00004924	SL2.50ch01[-]64093500-64095405	100	2e-176	XR_740870.1	ncRNA	Solanum lycopersicum uncharacterized LOC104646697 (LOC104646697), ncRNA
XLOC_003786	TCONS_00004943	SL2.50ch01[-]65569590-65575448	100	9e-165	XR_740834.1	ncRNA	Solanum lycopersicum uncharacterized LOC104646670 (LOC104646670), ncRNA
XLOC_005294	TCONS_00006951	SL2.50ch01[.]75312928-75313891	100	0	XR_741615.1	ncRNA	Solanum lycopersicum uncharacterized LOC101250921 (LOC101250921), transcript variant X4, ncRNA
XLOC_005329	TCONS_00006964	SL2.50ch01[.]86320783-86321763	100	0	XR_743295.1	ncRNA	Solanum lycopersicum uncharacterized LOC104649341 (LOC104649341), ncRNA
XLOC_001185	TCONS_00007048	SL2.50ch01[+]3747873-3749791	100	0	XR_182296.2	ncRNA	Solanum lycopersicum uncharacterized LOC101245977 (LOC101245977), ncRNA
XLOC_001358	TCONS_00007067	SL2.50ch01[+]18235799-18238110	100	0	XR_740501.1	ncRNA	Solanum lycopersicum uncharacterized LOC104646384 (LOC104646384), ncRNA
XLOC_001630	TCONS_00007091	SL2.50ch01[+]61033992-61037801	100	0	XR_182334.2	ncRNA	Solanum lycopersicum uncharacterized LOC101250727 (LOC101250727), transcript variant X1, ncRNA
XLOC_001632	TCONS_00007092	SL2.50ch01[+]61062990-61063933	100	2e-106	XR_740911.1	ncRNA	Solanum lycopersicum uncharacterized LOC101250542 (LOC101250542), transcript variant X1, ncRNA
XLOC_001782	TCONS_00007119	SL2.50ch01[+]75252105-75254849	100	0	XR_741626.1	ncRNA	Solanum lycopersicum uncharacterized LOC104647553 (LOC104647553), ncRNA
XLOC_003565	TCONS_00007611	SL2.50ch01[-]24092674-24095099	100	0	XR_740223.1	ncRNA	Solanum lycopersicum uncharacterized LOC104645985 (LOC104645985), ncRNA
XLOC_003997	TCONS_00007674	SL2.50ch01[-]77119136-77119897	100	0	XR_182343.2	ncRNA	Solanum lycopersicum uncharacterized LOC101261152 (LOC101261152), ncRNA
XLOC_005249	TCONS_00008093	SL2.50ch01[.]36496921-36497825	100	0	XR_740593.1	ncRNA	Solanum lycopersicum uncharacterized LOC104646474 (LOC104646474), ncRNA
XLOC_005263	TCONS_00008099	SL2.50ch01[.]53635273-53648924	100	0	XR_741055.1	ncRNA	Solanum lycopersicum uncharacterized LOC104646904 (LOC104646904), ncRNA
XLOC_005286	TCONS_00008111	SL2.50ch01[.]70404373-70405316	100	0	XR_740710.1	ncRNA	Solanum lycopersicum uncharacterized LOC104646590 (LOC104646590), transcript variant X2, ncRNA
XLOC_005362	TCONS_00008140	SL2.50ch01[.]93962666-93964465	100	0	XR_739179.1	ncRNA	Solanum lycopersicum uncharacterized LOC101246676 (LOC101246676), ncRNA
XLOC_001442	TCONS_00008228	SL2.50ch01[+]25841744-25842810	100	0	XR_740024.1	ncRNA	Solanum lycopersicum uncharacterized LOC104645810 (LOC104645810), ncRNA
XLOC_001443	TCONS_00008229	SL2.50ch01[+]25857744-25862247	100	0	XR_740020.1	ncRNA	Solanum lycopersicum uncharacterized LOC104645803 (LOC104645803), ncRNA
XLOC_001531	TCONS_00008241	SL2.50ch01[+]43309702-43313806	100	0	XR_740606.1	ncRNA	Solanum lycopersicum uncharacterized LOC104646497 (LOC104646497), transcript variant X3, ncRNA
XLOC_001643	TCONS_00008249	SL2.50ch01[+]63042913-63043756	100	0	XR_740901.1	ncRNA	Solanum lycopersicum uncharacterized LOC101249202 (LOC101249202), ncRNA
XLOC_001648	TCONS_00008250	SL2.50ch01[+]63453248-63457598	100	0	XR_740892.1	ncRNA	Solanum lycopersicum uncharacterized LOC101268025 (LOC101268025), ncRNA
XLOC_001655	TCONS_00008253	SL2.50ch01[+]64094573-64096867	99.9	0	XR_740870.1	ncRNA	Solanum lycopersicum uncharacterized LOC104646697 (LOC104646697), ncRNA
XLOC_001736	TCONS_00008266	SL2.50ch01[+]72340171-72343225	100	2e-51	XR_741688.1	ncRNA	Solanum lycopersicum uncharacterized LOC104647598 (LOC104647598), transcript variant X1, ncRNA
XLOC_001736	TCONS_00008267	SL2.50ch01[+]72340171-72343225	100	0	XR_741689.1	ncRNA	Solanum lycopersicum uncharacterized LOC104647598 (LOC104647598), transcript variant X2, ncRNA
XLOC_001786	TCONS_00008277	SL2.50ch01[+]75488415-75493986	100	0	XR_741603.1	ncRNA	Solanum lycopersicum uncharacterized LOC104647519 (LOC104647519), ncRNA
XLOC_001786	TCONS_00008278	SL2.50ch01[+]75488415-75493986	100	0	XR_741603.1	ncRNA	Solanum lycopersicum uncharacterized LOC104647519 (LOC104647519), ncRNA
XLOC_002204	TCONS_00008397	SL2.50ch01[+]85301379-85303063	100	0	XR_743064.1	ncRNA	Solanum lycopersicum uncharacterized LOC101257907 (LOC101257907), ncRNA
XLOC_003463	TCONS_00008711	SL2.50ch01[-]14416781-14420942	100	0	XR_740865.1	ncRNA	Solanum lycopersicum uncharacterized LOC104646686 (LOC104646686), ncRNA
XLOC_003750	TCONS_00008738	SL2.50ch01[-]63069652-63123794	100	0	XR_740899.1	ncRNA	Solanum lycopersicum uncharacterized LOC104646713 (LOC104646713), transcript variant X4, ncRNA
XLOC_005289	TCONS_00009152	SL2.50ch01[.]72818071-72818927	100	0	XR_741672.1	ncRNA	Solanum lycopersicum uncharacterized LOC104647587 (LOC104647587), ncRNA
XLOC_005292	TCONS_00009154	SL2.50ch01[.]74365948-74367625	100	0	XR_741655.1	ncRNA	Solanum lycopersicum uncharacterized LOC104647574 (LOC104647574), ncRNA
XLOC_005312	TCONS_00009159	SL2.50ch01[.]81843674-81845941	100	0	XR_742531.1	ncRNA	Solanum lycopersicum uncharacterized LOC104648560 (LOC104648560), ncRNA
XLOC_001268	TCONS_00011233	SL2.50ch01[+]8506928-8507371	100	3e-121	XR_741432.1	ncRNA	Solanum lycopersicum uncharacterized LOC104647349 (LOC104647349), ncRNA
XLOC_001492	TCONS_00011236	SL2.50ch01[+]32233696-32234748	100	0	XR_739290.1	ncRNA	Solanum lycopersicum uncharacterized LOC104645433 (LOC104645433), ncRNA
XLOC_001269	TCONS_00011937	SL2.50ch01[+]8608730-8609278	100	0	XR_741397.1	ncRNA	Solanum lycopersicum uncharacterized LOC104647337 (LOC104647337), ncRNA
XLOC_003392	TCONS_00012384	SL2.50ch01[-]8702886-8704559	100	5e-56	XR_741377.1	ncRNA	Solanum lycopersicum uncharacterized LOC104647319 (LOC104647319), ncRNA
XLOC_005535	TCONS_00012697	SL2.50ch02[+]22426929-22428174	100	0	XR_182430.2	ncRNA	Solanum lycopersicum uncharacterized LOC101257517 (LOC101257517), ncRNA
XLOC_007236	TCONS_00015110	SL2.50ch02[-]28363574-28365177	100	2e-59	XR_739432.1	ncRNA	Solanum lycopersicum uncharacterized LOC101254743 (LOC101254743), ncRNA
XLOC_008767	TCONS_00017156	SL2.50ch02[.]46130095-46131240	100	0	XR_739979.1	ncRNA	Solanum lycopersicum uncharacterized LOC101245725 (LOC101245725), transcript variant X9, ncRNA
XLOC_006978	TCONS_00017706	SL2.50ch02[+]54888907-54891988	100	0	XR_739489.1	ncRNA	Solanum lycopersicum uncharacterized LOC104645664 (LOC104645664), ncRNA
XLOC_007365	TCONS_00017781	SL2.50ch02[-]33823610-33824998	100	0	XR_740214.1	ncRNA	Solanum lycopersicum uncharacterized LOC104645980 (LOC104645980), ncRNA
XLOC_007604	TCONS_00017859	SL2.50ch02[-]38731827-38734104	100	0	XR_182488.2	ncRNA	Solanum lycopersicum uncharacterized LOC101257233 (LOC101257233), transcript variant X1, ncRNA
XLOC_008697	TCONS_00018217	SL2.50ch02[.]22174862-22176006	100	0	XR_739382.1	ncRNA	Solanum lycopersicum uncharacterized LOC101256727 (LOC101256727), transcript variant X2, ncRNA
XLOC_008710	TCONS_00018221	SL2.50ch02[.]28359353-28360926	100	0	XR_739432.1	ncRNA	Solanum lycopersicum uncharacterized LOC101254743 (LOC101254743), ncRNA
XLOC_008743	TCONS_00018232	SL2.50ch02[.]38713612-38714852	100	0	XR_740125.1	ncRNA	Solanum lycopersicum uncharacterized LOC104645918 (LOC104645918), transcript variant X2, ncRNA
XLOC_008793	TCONS_00018255	SL2.50ch02[.]50871775-50872939	100	0	XR_182452.2	ncRNA	Solanum lycopersicum uncharacterized LOC101258322 (LOC101258322), transcript variant X10, ncRNA
XLOC_005437	TCONS_00018283	SL2.50ch02[+]7402591-7410541	100	0	XR_739320.1	ncRNA	Solanum lycopersicum uncharacterized LOC101248626 (LOC101248626), ncRNA
XLOC_005509	TCONS_00018297	SL2.50ch02[+]20247054-20248099	100	1e-71	XR_739357.1	ncRNA	Solanum lycopersicum uncharacterized LOC104645520 (LOC104645520), transcript variant X4, ncRNA
XLOC_005547	TCONS_00018303	SL2.50ch02[+]22940904-22944338	100	0	XR_182431.2	ncRNA	Solanum lycopersicum uncharacterized LOC101260777 (LOC101260777), ncRNA
XLOC_007446	TCONS_00018798	SL2.50ch02[-]35941606-35944477	100	0	XR_740191.1	ncRNA	Solanum lycopersicum uncharacterized LOC101265403 (LOC101265403), ncRNA
XLOC_008698	TCONS_00019130	SL2.50ch02[.]23132220-23132942	100	1e-144	XR_739388.1	ncRNA	Solanum lycopersicum uncharacterized LOC104645524 (LOC104645524), transcript variant X1, ncRNA
XLOC_008720	TCONS_00019139	SL2.50ch02[.]33594160-33596008	100	1e-121	XR_740216.1	ncRNA	Solanum lycopersicum uncharacterized LOC104645982 (LOC104645982), ncRNA
XLOC_006786	TCONS_00019885	SL2.50ch02[+]52075970-52085438	100	0	XR_182444.2	ncRNA	Solanum lycopersicum uncharacterized LOC101248064 (LOC101248064), ncRNA
XLOC_005396	TCONS_00020017	SL2.50ch02[+]2164942-2166480	100	0	XR_739478.1	ncRNA	Solanum lycopersicum uncharacterized LOC104645654 (LOC104645654), ncRNA
XLOC_005570	TCONS_00020040	SL2.50ch02[+]24771109-24772309	100	0	XR_739408.1	ncRNA	Solanum lycopersicum uncharacterized LOC104645531 (LOC104645531), ncRNA
XLOC_006992	TCONS_00020325	SL2.50ch02[-]339960-341616	100	0	XR_739465.1	ncRNA	Solanum lycopersicum uncharacterized LOC104645634 (LOC104645634), ncRNA
XLOC_007234	TCONS_00020359	SL2.50ch02[-]28360953-28362081	100	0	XR_739432.1	ncRNA	Solanum lycopersicum uncharacterized LOC101254743 (LOC101254743), ncRNA
XLOC_008056	TCONS_00021274	SL2.50ch02[-]45763679-45764168	100	2e-178	XR_740001.1	ncRNA	Solanum lycopersicum uncharacterized LOC104645782 (LOC104645782), ncRNA
XLOC_009732	TCONS_00023366	SL2.50ch03[+]58432405-58435035	100	0	XR_740572.1	ncRNA	Solanum lycopersicum uncharacterized LOC104646465 (LOC104646465), ncRNA
XLOC_010961	TCONS_00027408	SL2.50ch03[-]22098935-22102497	100	0	XR_182534.2	ncRNA	Solanum lycopersicum uncharacterized LOC101266310 (LOC101266310), ncRNA
XLOC_010961	TCONS_00027409	SL2.50ch03[-]22098935-22102497	100	1e-84	XR_182534.2	ncRNA	Solanum lycopersicum uncharacterized LOC101266310 (LOC101266310), ncRNA
XLOC_010978	TCONS_00027411	SL2.50ch03[-]24494595-24496140	100	0	XR_182535.2	ncRNA	Solanum lycopersicum uncharacterized LOC101250777 (LOC101250777), ncRNA
XLOC_010994	TCONS_00027415	SL2.50ch03[-]26014564-26017315	100	0	XR_182537.2	ncRNA	Solanum lycopersicum uncharacterized LOC101251657 (LOC101251657), ncRNA
XLOC_011554	TCONS_00027540	SL2.50ch03[-]61424145-61425501	100	0	XR_740286.1	ncRNA	Solanum lycopersicum uncharacterized LOC104646129 (LOC104646129), ncRNA
XLOC_011833	TCONS_00027623	SL2.50ch03[-]65743212-65744988	100	4e-108	XR_740692.1	ncRNA	Solanum lycopersicum uncharacterized LOC104646579 (LOC104646579), transcript variant X3, ncRNA
XLOC_012223	TCONS_00027755	SL2.50ch03[.]46326429-46328103	100	0	XR_740276.1	ncRNA	Solanum lycopersicum uncharacterized LOC104646117 (LOC104646117), transcript variant X2, ncRNA
XLOC_009752	TCONS_00028032	SL2.50ch03[+]59012215-59015730	100	0	XR_740576.1	ncRNA	Solanum lycopersicum uncharacterized LOC104646469 (LOC104646469), transcript variant X1, ncRNA
XLOC_009752	TCONS_00028033	SL2.50ch03[+]59012215-59015730	100	0	XR_740576.1	ncRNA	Solanum lycopersicum uncharacterized LOC104646469 (LOC104646469), transcript variant X1, ncRNA
XLOC_010918	TCONS_00028386	SL2.50ch03[-]18174930-18176287	100	0	XR_740469.1	ncRNA	Solanum lycopersicum uncharacterized LOC104646357 (LOC104646357), ncRNA
XLOC_012181	TCONS_00028686	SL2.50ch03[.]4434882-4437144	100	0	XR_740307.1	ncRNA	Solanum lycopersicum uncharacterized LOC104646164 (LOC104646164), ncRNA
XLOC_012282	TCONS_00028733	SL2.50ch03[.]65739261-65740290	100	0	XR_740694.1	ncRNA	Solanum lycopersicum uncharacterized LOC104646579 (LOC104646579), transcript variant X5, ncRNA
XLOC_011554	TCONS_00029902	SL2.50ch03[-]61424145-61425501	100	1e-114	XR_740286.1	ncRNA	Solanum lycopersicum uncharacterized LOC104646129 (LOC104646129), ncRNA
XLOC_009405	TCONS_00030374	SL2.50ch03[+]39088932-39089463	100	2e-178	XR_740459.1	ncRNA	Solanum lycopersicum uncharacterized LOC104646311 (LOC104646311), ncRNA
XLOC_012524	TCONS_00031756	SL2.50ch04[+]3877152-3880842	100	9e-173	XR_740872.1	ncRNA	Solanum lycopersicum uncharacterized LOC104646700 (LOC104646700), ncRNA
XLOC_012530	TCONS_00031762	SL2.50ch04[+]3930158-3935477	100	0	XR_182625.2	ncRNA	Solanum lycopersicum uncharacterized LOC101261218 (LOC101261218), ncRNA
XLOC_012870	TCONS_00032181	SL2.50ch04[+]29312582-29322095	100	0	XR_182634.2	ncRNA	Solanum lycopersicum uncharacterized LOC101253682 (LOC101253682), ncRNA
XLOC_012907	TCONS_00032221	SL2.50ch04[+]34049828-34052056	100	0	XR_741213.1	ncRNA	Solanum lycopersicum uncharacterized LOC104647012 (LOC104647012), ncRNA
XLOC_013246	TCONS_00032686	SL2.50ch04[+]58671999-58672658	100	0	XR_182679.2	ncRNA	Solanum lycopersicum uncharacterized LOC101248967 (LOC101248967), ncRNA
XLOC_013731	TCONS_00033360	SL2.50ch04[-]110993-113917	100	0	XR_740963.1	ncRNA	Solanum lycopersicum uncharacterized LOC104646751 (LOC104646751), ncRNA
XLOC_014262	TCONS_00034061	SL2.50ch04[-]35253234-35255786	100	0	XR_741209.1	ncRNA	Solanum lycopersicum uncharacterized LOC101244481 (LOC101244481), ncRNA
XLOC_014344	TCONS_00034169	SL2.50ch04[-]46281098-46288393	100	0	XR_741163.1	ncRNA	Solanum lycopersicum uncharacterized LOC101248291 (LOC101248291), transcript variant X7, ncRNA
XLOC_014447	TCONS_00034290	SL2.50ch04[-]51729699-51732415	100	7e-178	XR_182660.2	ncRNA	Solanum lycopersicum uncharacterized LOC101250685 (LOC101250685), ncRNA
XLOC_014607	TCONS_00034500	SL2.50ch04[-]58433810-58434458	100	0	XR_182678.2	ncRNA	Solanum lycopersicum uncharacterized LOC101268388 (LOC101268388), ncRNA
XLOC_013037	TCONS_00035370	SL2.50ch04[+]51058716-51061296	100	0	XR_182661.2	ncRNA	Solanum lycopersicum uncharacterized LOC101256966 (LOC101256966), ncRNA
XLOC_013451	TCONS_00035500	SL2.50ch04[+]62663668-62664338	100	0	XR_741287.1	ncRNA	Solanum lycopersicum uncharacterized LOC101257165 (LOC101257165), ncRNA
XLOC_014160	TCONS_00035727	SL2.50ch04[-]18870766-18872911	100	0	XR_741023.1	ncRNA	Solanum lycopersicum uncharacterized LOC101246917 (LOC101246917), ncRNA
XLOC_015139	TCONS_00036007	SL2.50ch04[.]24268520-24269876	100	0	XR_741000.1	ncRNA	Solanum lycopersicum uncharacterized LOC104646823 (LOC104646823), ncRNA
XLOC_015140	TCONS_00036008	SL2.50ch04[.]24270680-24272342	100	0	XR_741000.1	ncRNA	Solanum lycopersicum uncharacterized LOC104646823 (LOC104646823), ncRNA
XLOC_015147	TCONS_00036014	SL2.50ch04[.]33266868-33268259	100	0	XR_741217.1	ncRNA	Solanum lycopersicum uncharacterized LOC104647015 (LOC104647015), ncRNA
XLOC_015167	TCONS_00036022	SL2.50ch04[.]50170295-50171053	100	9e-53	XR_741135.1	ncRNA	Solanum lycopersicum uncharacterized LOC104646974 (LOC104646974), ncRNA
XLOC_012742	TCONS_00036137	SL2.50ch04[+]11588566-11593118	100	0	XR_740792.1	ncRNA	Solanum lycopersicum uncharacterized LOC101261014 (LOC101261014), ncRNA
XLOC_013298	TCONS_00036257	SL2.50ch04[+]59561496-59577814	100	0	XR_741239.1	ncRNA	Solanum lycopersicum uncharacterized LOC104647142 (LOC104647142), ncRNA
XLOC_014108	TCONS_00036475	SL2.50ch04[-]9778922-9780490	100	2e-113	XR_740799.1	ncRNA	Solanum lycopersicum uncharacterized LOC101263104 (LOC101263104), transcript variant X5, ncRNA
XLOC_014182	TCONS_00036485	SL2.50ch04[-]21265058-21284969	100	0	XR_182641.2	ncRNA	Solanum lycopersicum uncharacterized LOC101261510 (LOC101261510), transcript variant X1, ncRNA
XLOC_014252	TCONS_00036496	SL2.50ch04[-]32428362-32431607	100	8e-98	XR_741219.1	ncRNA	Solanum lycopersicum uncharacterized LOC104647017 (LOC104647017), ncRNA
XLOC_015128	TCONS_00036702	SL2.50ch04[.]9787250-9787526	100	7e-156	XR_740802.1	ncRNA	Solanum lycopersicum uncharacterized LOC101263104 (LOC101263104), transcript variant X8, ncRNA
XLOC_015136	TCONS_00036708	SL2.50ch04[.]21992435-21994104	100	0	XR_741011.1	ncRNA	Solanum lycopersicum uncharacterized LOC104646830 (LOC104646830), ncRNA
XLOC_015142	TCONS_00036711	SL2.50ch04[.]25335030-25336396	100	0	XR_740991.1	ncRNA	Solanum lycopersicum uncharacterized LOC104646819 (LOC104646819), transcript variant X1, ncRNA
XLOC_015173	TCONS_00036727	SL2.50ch04[.]52730220-52731105	100	0	XR_741113.1	ncRNA	Solanum lycopersicum uncharacterized LOC104646951 (LOC104646951), ncRNA
XLOC_015196	TCONS_00036736	SL2.50ch04[.]60767877-60768550	100	0	XR_741246.1	ncRNA	Solanum lycopersicum uncharacterized LOC104647150 (LOC104647150), ncRNA
XLOC_013290	TCONS_00037570	SL2.50ch04[+]59482048-59482325	99.79	0	XR_741240.1	ncRNA	Solanum lycopersicum uncharacterized LOC104647143 (LOC104647143), transcript variant X1, ncRNA
XLOC_012350	TCONS_00038121	SL2.50ch04[+]697260-697854	100	0	XR_740883.1	ncRNA	Solanum lycopersicum uncharacterized LOC104646708 (LOC104646708), ncRNA
XLOC_012743	TCONS_00038155	SL2.50ch04[+]11890157-11890817	100	0	XR_741148.1	ncRNA	Solanum lycopersicum uncharacterized LOC104646982 (LOC104646982), ncRNA
XLOC_013636	TCONS_00038312	SL2.50ch04[+]65284990-65285519	100	1e-132	XR_741150.1	ncRNA	Solanum lycopersicum uncharacterized LOC104646983 (LOC104646983), ncRNA
XLOC_012386	TCONS_00038543	SL2.50ch04[+]1417842-1418864	100	0	XR_740927.1	ncRNA	Solanum lycopersicum uncharacterized LOC104646732 (LOC104646732), ncRNA
XLOC_013483	TCONS_00038677	SL2.50ch04[+]63128711-63129202	100	6e-138	XR_741238.1	ncRNA	Solanum lycopersicum uncharacterized LOC104647141 (LOC104647141), ncRNA
XLOC_015430	TCONS_00039240	SL2.50ch05[+]3579877-3580399	100	0	XR_741354.1	ncRNA	Solanum lycopersicum uncharacterized LOC104647290 (LOC104647290), ncRNA
XLOC_015681	TCONS_00039743	SL2.50ch05[+]11663276-11664033	100	0	XR_741571.1	ncRNA	Solanum lycopersicum uncharacterized LOC104647423 (LOC104647423), ncRNA
XLOC_016177	TCONS_00040287	SL2.50ch05[+]62183347-62183841	100	0	XM_010323108.1	ncRNA	Solanum lycopersicum uncharacterized LOC104647566 (LOC104647566), mRNA
XLOC_017703	TCONS_00042143	SL2.50ch05[.]19983649-19984169	100	8e-150	XR_741470.1	ncRNA	Solanum lycopersicum uncharacterized LOC104647376 (LOC104647376), ncRNA
XLOC_015694	TCONS_00042336	SL2.50ch05[+]12610481-12612304	100	0	XR_741513.1	ncRNA	Solanum lycopersicum uncharacterized LOC104647403 (LOC104647403), transcript variant X6, ncRNA
XLOC_015784	TCONS_00042337	SL2.50ch05[+]26874433-26883348	100	8e-168	XR_741512.1	ncRNA	Solanum lycopersicum uncharacterized LOC104647403 (LOC104647403), transcript variant X5, ncRNA
XLOC_015784	TCONS_00042338	SL2.50ch05[+]26874433-26883348	100	0	XR_741512.1	ncRNA	Solanum lycopersicum uncharacterized LOC104647403 (LOC104647403), transcript variant X5, ncRNA
XLOC_015729	TCONS_00042973	SL2.50ch05[+]19063678-19066425	100	0	XR_741459.1	ncRNA	Solanum lycopersicum uncharacterized LOC104647369 (LOC104647369), ncRNA
XLOC_015729	TCONS_00042974	SL2.50ch05[+]19063678-19066425	100	0	XR_741459.1	ncRNA	Solanum lycopersicum uncharacterized LOC104647369 (LOC104647369), ncRNA
XLOC_015837	TCONS_00042999	SL2.50ch05[+]33080836-33082656	100	0	XR_741571.1	ncRNA	Solanum lycopersicum uncharacterized LOC104647423 (LOC104647423), ncRNA
XLOC_016923	TCONS_00043242	SL2.50ch05[-]14558608-14563354	100	0	XR_182728.2	ncRNA	Solanum lycopersicum uncharacterized LOC101255397 (LOC101255397), ncRNA
XLOC_017157	TCONS_00043277	SL2.50ch05[-]42007401-42012736	100	0	XR_741597.1	ncRNA	Solanum lycopersicum uncharacterized LOC104647438 (LOC104647438), transcript variant X2, ncRNA
XLOC_017702	TCONS_00043396	SL2.50ch05[.]19648421-19649282	100	0	XR_741466.1	ncRNA	Solanum lycopersicum uncharacterized LOC104647372 (LOC104647372), ncRNA
XLOC_015786	TCONS_00044088	SL2.50ch05[+]26986730-26987875	100	0	XR_741517.1	ncRNA	Solanum lycopersicum uncharacterized LOC104647406 (LOC104647406), transcript variant X3, ncRNA
XLOC_015862	TCONS_00044096	SL2.50ch05[+]39383653-39388269	100	0	XR_741588.1	ncRNA	Solanum lycopersicum uncharacterized LOC104647433 (LOC104647433), ncRNA
XLOC_015888	TCONS_00044101	SL2.50ch05[+]41213784-41215396	100	5e-111	XR_741595.1	ncRNA	Solanum lycopersicum uncharacterized LOC104647437 (LOC104647437), ncRNA
XLOC_016866	TCONS_00044256	SL2.50ch05[-]9427897-9443105	100	0	XR_741398.1	ncRNA	Solanum lycopersicum uncharacterized LOC104647340 (LOC104647340), ncRNA
XLOC_015862	TCONS_00044411	SL2.50ch05[+]39383653-39388269	100	9e-170	XR_741588.1	ncRNA	Solanum lycopersicum uncharacterized LOC104647433 (LOC104647433), ncRNA
XLOC_016505	TCONS_00044464	SL2.50ch05[-]1441646-1442121	100	3e-158	XR_741333.1	ncRNA	Solanum lycopersicum uncharacterized LOC104647267 (LOC104647267), ncRNA
XLOC_015484	TCONS_00044572	SL2.50ch05[+]4718396-4719004	100	0	XR_741363.1	ncRNA	Solanum lycopersicum uncharacterized LOC104647304 (LOC104647304), ncRNA
XLOC_015488	TCONS_00044574	SL2.50ch05[+]4805353-4806843	100	2e-144	XR_741368.1	ncRNA	Solanum lycopersicum uncharacterized LOC104647311 (LOC104647311), ncRNA
XLOC_015489	TCONS_00044575	SL2.50ch05[+]4818009-4823867	100	6e-148	XR_741370.1	ncRNA	Solanum lycopersicum uncharacterized LOC104647313 (LOC104647313), ncRNA
XLOC_016504	TCONS_00044673	SL2.50ch05[-]1428576-1437060	99.65	6e-160	XR_741328.1	ncRNA	Solanum lycopersicum uncharacterized LOC104647262 (LOC104647262), ncRNA
XLOC_016504	TCONS_00044674	SL2.50ch05[-]1428576-1437060	100	3e-180	XR_741329.1	ncRNA	Solanum lycopersicum uncharacterized LOC104647263 (LOC104647263), ncRNA
XLOC_016504	TCONS_00044675	SL2.50ch05[-]1428576-1437060	100	8e-128	XR_741330.1	ncRNA	Solanum lycopersicum uncharacterized LOC104647264 (LOC104647264), ncRNA
XLOC_016688	TCONS_00044696	SL2.50ch05[-]4766439-4766967	100	2e-147	XR_741366.1	ncRNA	Solanum lycopersicum uncharacterized LOC104647309 (LOC104647309), ncRNA
XLOC_016690	TCONS_00044697	SL2.50ch05[-]4813614-4814200	100	0	XR_741369.1	ncRNA	Solanum lycopersicum uncharacterized LOC104647312 (LOC104647312), ncRNA
XLOC_017652	TCONS_00044782	SL2.50ch05[-]65749790-65750577	100	0	XR_741625.1	ncRNA	Solanum lycopersicum uncharacterized LOC101267709 (LOC101267709), ncRNA
XLOC_015278	TCONS_00044786	SL2.50ch05[+]1083331-1084675	100	7e-107	XR_741324.1	ncRNA	Solanum lycopersicum uncharacterized LOC104647259 (LOC104647259), ncRNA
XLOC_017816	TCONS_00045307	SL2.50ch06[+]818313-818805	100	0	XR_741784.1	ncRNA	Solanum lycopersicum uncharacterized LOC101259249 (LOC101259249), ncRNA
XLOC_018204	TCONS_00045794	SL2.50ch06[+]31839259-31842016	100	0	XR_741938.1	ncRNA	Solanum lycopersicum uncharacterized LOC104647940 (LOC104647940), ncRNA
XLOC_018204	TCONS_00045795	SL2.50ch06[+]31839259-31842016	100	0	XR_741938.1	ncRNA	Solanum lycopersicum uncharacterized LOC104647940 (LOC104647940), ncRNA
XLOC_019199	TCONS_00047222	SL2.50ch06[-]220072-232696	100	3e-111	XR_182796.2	ncRNA	Solanum lycopersicum uncharacterized LOC101247722 (LOC101247722), ncRNA
XLOC_019823	TCONS_00048028	SL2.50ch06[-]37659512-37668897	100	0	XR_742122.1	ncRNA	Solanum lycopersicum uncharacterized LOC104648095 (LOC104648095), ncRNA
XLOC_020265	TCONS_00048644	SL2.50ch06[-]44879759-44884408	100	0	XR_182865.2	ncRNA	Solanum lycopersicum uncharacterized LOC101262525 (LOC101262525), ncRNA
XLOC_020650	TCONS_00049138	SL2.50ch06[.]32728876-32729769	100	0	XR_741946.1	ncRNA	Solanum lycopersicum uncharacterized LOC101258759 (LOC101258759), transcript variant X2, ncRNA
XLOC_019199	TCONS_00049600	SL2.50ch06[-]220072-232696	100	0	XR_182796.2	ncRNA	Solanum lycopersicum uncharacterized LOC101247722 (LOC101247722), ncRNA
XLOC_019224	TCONS_00049614	SL2.50ch06[-]702085-705058	100	0	XR_741781.1	ncRNA	Solanum lycopersicum uncharacterized LOC104647754 (LOC104647754), transcript variant X4, ncRNA
XLOC_020372	TCONS_00049910	SL2.50ch06[-]46485895-46486656	100	0	XR_742020.1	ncRNA	Solanum lycopersicum uncharacterized LOC104648011 (LOC104648011), ncRNA
XLOC_020467	TCONS_00049924	SL2.50ch06[-]48019940-48023583	100	1e-95	XR_742159.1	ncRNA	Solanum lycopersicum uncharacterized LOC104648135 (LOC104648135), ncRNA
XLOC_018192	TCONS_00050090	SL2.50ch06[+]31422058-31423296	100	1e-97	XR_741931.1	ncRNA	Solanum lycopersicum uncharacterized LOC101249275 (LOC101249275), transcript variant X11, ncRNA
XLOC_018192	TCONS_00050091	SL2.50ch06[+]31422058-31423296	100	0	XR_741925.1	ncRNA	Solanum lycopersicum uncharacterized LOC101249275 (LOC101249275), transcript variant X5, ncRNA
XLOC_018204	TCONS_00050094	SL2.50ch06[+]31839259-31842016	100	0	XR_741938.1	ncRNA	Solanum lycopersicum uncharacterized LOC104647940 (LOC104647940), ncRNA
XLOC_019224	TCONS_00050391	SL2.50ch06[-]702085-705058	100	0	XR_741780.1	ncRNA	Solanum lycopersicum uncharacterized LOC104647754 (LOC104647754), transcript variant X3, ncRNA
XLOC_020633	TCONS_00050708	SL2.50ch06[.]23769007-23769997	100	0	XR_741892.1	ncRNA	Solanum lycopersicum uncharacterized LOC104647868 (LOC104647868), ncRNA
XLOC_020644	TCONS_00050715	SL2.50ch06[.]27864145-27865231	100	7e-76	XR_741863.1	ncRNA	Solanum lycopersicum uncharacterized LOC104647845 (LOC104647845), transcript variant X1, ncRNA
XLOC_020646	TCONS_00050717	SL2.50ch06[.]31427020-31428613	100	0	XR_741923.1	ncRNA	Solanum lycopersicum uncharacterized LOC101249275 (LOC101249275), transcript variant X3, ncRNA
XLOC_020680	TCONS_00050732	SL2.50ch06[.]42045804-42046593	100	1e-73	XR_742082.1	ncRNA	Solanum lycopersicum uncharacterized LOC104648053 (LOC104648053), ncRNA
XLOC_019582	TCONS_00050916	SL2.50ch06[-]27842916-27844364	100	1e-139	XR_741862.1	ncRNA	Solanum lycopersicum uncharacterized LOC101254803 (LOC101254803), ncRNA
XLOC_017881	TCONS_00051411	SL2.50ch06[+]2342706-2343272	100	0	XR_741808.1	ncRNA	Solanum lycopersicum uncharacterized LOC104647780 (LOC104647780), transcript variant X2, ncRNA
XLOC_018312	TCONS_00051468	SL2.50ch06[+]35985878-35988855	100	2e-87	XR_741978.1	ncRNA	Solanum lycopersicum uncharacterized LOC101248206 (LOC101248206), ncRNA
XLOC_019475	TCONS_00051648	SL2.50ch06[-]19138386-19143460	100	0	XR_741908.1	ncRNA	Solanum lycopersicum uncharacterized LOC104647879 (LOC104647879), transcript variant X2, ncRNA
XLOC_019803	TCONS_00051700	SL2.50ch06[-]37128009-37130519	100	0	XR_741998.1	ncRNA	Solanum lycopersicum uncharacterized LOC104647983 (LOC104647983), transcript variant X6, ncRNA
XLOC_019803	TCONS_00051701	SL2.50ch06[-]37128009-37130519	100	0	XR_741998.1	ncRNA	Solanum lycopersicum uncharacterized LOC104647983 (LOC104647983), transcript variant X6, ncRNA
XLOC_020302	TCONS_00051791	SL2.50ch06[-]45409498-45411012	100	0	XR_742031.1	ncRNA	Solanum lycopersicum uncharacterized LOC104648023 (LOC104648023), ncRNA
XLOC_019802	TCONS_00052293	SL2.50ch06[-]37124325-37132103	100	0	XR_742001.1	ncRNA	Solanum lycopersicum uncharacterized LOC104647983 (LOC104647983), transcript variant X9, ncRNA
XLOC_018828	TCONS_00052610	SL2.50ch06[+]44689218-44689415	100	1e-107	XR_742039.1	ncRNA	Solanum lycopersicum uncharacterized LOC104648030 (LOC104648030), ncRNA
XLOC_019199	TCONS_00052644	SL2.50ch06[-]220072-232696	100	0	XR_182796.2	ncRNA	Solanum lycopersicum uncharacterized LOC101247722 (LOC101247722), ncRNA
XLOC_021040	TCONS_00053405	SL2.50ch07[+]13340514-13342573	100	0	XR_182907.2	ncRNA	Solanum lycopersicum uncharacterized LOC101249378 (LOC101249378), ncRNA
XLOC_021723	TCONS_00054290	SL2.50ch07[+]64798887-64799227	100	0	XR_742547.1	ncRNA	Solanum lycopersicum uncharacterized LOC104648572 (LOC104648572), ncRNA
XLOC_022000	TCONS_00054688	SL2.50ch07[-]630242-631666	100	9e-179	XR_742184.1	ncRNA	Solanum lycopersicum uncharacterized LOC101247730 (LOC101247730), ncRNA
XLOC_022000	TCONS_00054689	SL2.50ch07[-]630242-631666	100	0	XR_742184.1	ncRNA	Solanum lycopersicum uncharacterized LOC101247730 (LOC101247730), ncRNA
XLOC_022018	TCONS_00054719	SL2.50ch07[-]920373-926885	100	0	XR_182894.2	ncRNA	Solanum lycopersicum uncharacterized LOC101254217 (LOC101254217), ncRNA
XLOC_022018	TCONS_00054720	SL2.50ch07[-]920373-926885	100	2e-154	XR_182894.2	ncRNA	Solanum lycopersicum uncharacterized LOC101254217 (LOC101254217), ncRNA
XLOC_022861	TCONS_00055796	SL2.50ch07[-]62664936-62670635	100	0	XR_182939.2	ncRNA	Solanum lycopersicum uncharacterized LOC101262325 (LOC101262325), ncRNA
XLOC_023270	TCONS_00056294	SL2.50ch07[.]30164408-30165427	100	0	XR_742334.1	ncRNA	Solanum lycopersicum uncharacterized LOC104648234 (LOC104648234), ncRNA
XLOC_023274	TCONS_00056296	SL2.50ch07[.]40930646-40931742	100	0	XR_742363.1	ncRNA	Solanum lycopersicum uncharacterized LOC104648350 (LOC104648350), ncRNA
XLOC_021040	TCONS_00056418	SL2.50ch07[+]13340514-13342573	100	4e-85	XR_182907.2	ncRNA	Solanum lycopersicum uncharacterized LOC101249378 (LOC101249378), ncRNA
XLOC_021157	TCONS_00056444	SL2.50ch07[+]39258726-39311865	100	0	XR_182932.2	ncRNA	Solanum lycopersicum uncharacterized LOC101267823 (LOC101267823), ncRNA
XLOC_022861	TCONS_00056918	SL2.50ch07[-]62664936-62670635	100	2e-158	XR_182939.2	ncRNA	Solanum lycopersicum uncharacterized LOC101262325 (LOC101262325), ncRNA
XLOC_023249	TCONS_00057035	SL2.50ch07[.]8864873-8865483	100	0	XR_742272.1	ncRNA	Solanum lycopersicum uncharacterized LOC104648200 (LOC104648200), ncRNA
XLOC_023254	TCONS_00057038	SL2.50ch07[.]10507172-10508771	100	0	XR_742282.1	ncRNA	Solanum lycopersicum uncharacterized LOC104648206 (LOC104648206), ncRNA
XLOC_021157	TCONS_00057174	SL2.50ch07[+]39258726-39311865	100	0	XR_182932.2	ncRNA	Solanum lycopersicum uncharacterized LOC101267823 (LOC101267823), ncRNA
XLOC_021397	TCONS_00057221	SL2.50ch07[+]58199126-58200729	100	0	XR_742427.1	ncRNA	Solanum lycopersicum uncharacterized LOC104648421 (LOC104648421), ncRNA
XLOC_021519	TCONS_00057263	SL2.50ch07[+]61045642-61046594	100	0	XR_742399.1	ncRNA	Solanum lycopersicum uncharacterized LOC104648398 (LOC104648398), ncRNA
XLOC_022232	TCONS_00057485	SL2.50ch07[-]6731906-6733864	100	0	XR_742257.1	ncRNA	Solanum lycopersicum uncharacterized LOC104648183 (LOC104648183), ncRNA
XLOC_022334	TCONS_00057503	SL2.50ch07[-]17037617-17041815	100	2e-171	XR_182914.2	ncRNA	Solanum lycopersicum uncharacterized LOC101253203 (LOC101253203), ncRNA
XLOC_023255	TCONS_00057727	SL2.50ch07[.]10525300-10527643	100	0	XR_742283.1	ncRNA	Solanum lycopersicum uncharacterized LOC101246153 (LOC101246153), transcript variant X1, ncRNA
XLOC_023261	TCONS_00057728	SL2.50ch07[.]19295979-19296575	100	0	XR_742305.1	ncRNA	Solanum lycopersicum uncharacterized LOC104648221 (LOC104648221), ncRNA
XLOC_021135	TCONS_00058355	SL2.50ch07[+]33891885-33902246	100	0	XR_742349.1	ncRNA	Solanum lycopersicum uncharacterized LOC104648341 (LOC104648341), ncRNA
XLOC_021465	TCONS_00058410	SL2.50ch07[+]59877010-59877938	100	1e-73	XR_742413.1	ncRNA	Solanum lycopersicum uncharacterized LOC104648407 (LOC104648407), ncRNA
XLOC_022091	TCONS_00058514	SL2.50ch07[-]2378650-2380320	100	0	XR_742198.1	ncRNA	Solanum lycopersicum uncharacterized LOC101263528 (LOC101263528), ncRNA
XLOC_020750	TCONS_00058905	SL2.50ch07[+]697023-697896	100	3e-133	XR_742187.1	ncRNA	Solanum lycopersicum uncharacterized LOC104648140 (LOC104648140), ncRNA
XLOC_021452	TCONS_00058986	SL2.50ch07[+]59604673-59605287	100	2e-147	XR_742417.1	ncRNA	Solanum lycopersicum uncharacterized LOC104648411 (LOC104648411), ncRNA
XLOC_021994	TCONS_00059043	SL2.50ch07[-]543294-543969	100	0	XR_742181.1	ncRNA	Solanum lycopersicum uncharacterized LOC104648139 (LOC104648139), ncRNA
XLOC_021296	TCONS_00059378	SL2.50ch07[+]55667800-55668493	100	0	XR_742444.1	ncRNA	Solanum lycopersicum uncharacterized LOC104648436 (LOC104648436), ncRNA
XLOC_021706	TCONS_00059590	SL2.50ch07[+]64661055-64661903	100	7e-174	XR_742548.1	ncRNA	Solanum lycopersicum uncharacterized LOC104648575 (LOC104648575), ncRNA
XLOC_023780	TCONS_00060276	SL2.50ch08[+]34425099-34427232	100	0	XR_182990.2	ncRNA	Solanum lycopersicum uncharacterized LOC101263534 (LOC101263534), ncRNA
XLOC_023985	TCONS_00060513	SL2.50ch08[+]53948791-53957785	100	0	XR_742819.1	ncRNA	Solanum lycopersicum uncharacterized LOC104648841 (LOC104648841), ncRNA
XLOC_024950	TCONS_00061852	SL2.50ch08[-]16164088-16165527	100	2e-98	XR_183008.2	ncRNA	Solanum lycopersicum uncharacterized LOC101245186 (LOC101245186), ncRNA
XLOC_025146	TCONS_00062090	SL2.50ch08[-]50110717-50126020	100	0	XR_183016.2	ncRNA	Solanum lycopersicum uncharacterized LOC101245479 (LOC101245479), ncRNA
XLOC_025855	TCONS_00063031	SL2.50ch08[.]47187706-47188962	100	0	XR_742760.1	ncRNA	Solanum lycopersicum uncharacterized LOC104648804 (LOC104648804), transcript variant X1, ncRNA
XLOC_023652	TCONS_00063165	SL2.50ch08[+]14715989-14716894	100	0	XR_742718.1	ncRNA	Solanum lycopersicum uncharacterized LOC104648748 (LOC104648748), ncRNA
XLOC_025092	TCONS_00063540	SL2.50ch08[-]45771313-45774104	100	0	XR_742746.1	ncRNA	Solanum lycopersicum uncharacterized LOC104648793 (LOC104648793), transcript variant X1, ncRNA
XLOC_025909	TCONS_00063759	SL2.50ch08[.]62988537-62989029	99.76	0	XR_742894.1	ncRNA	Solanum lycopersicum uncharacterized LOC104648955 (LOC104648955), ncRNA
XLOC_025916	TCONS_00063763	SL2.50ch08[.]64782880-64783893	100	0	XR_742876.1	ncRNA	Solanum lycopersicum uncharacterized LOC104648942 (LOC104648942), ncRNA
XLOC_023712	TCONS_00063853	SL2.50ch08[+]24265711-24267654	100	1e-171	XR_742688.1	ncRNA	Solanum lycopersicum uncharacterized LOC104648731 (LOC104648731), ncRNA
XLOC_023733	TCONS_00063856	SL2.50ch08[+]26808139-26811399	100	3e-111	XR_182996.2	ncRNA	Solanum lycopersicum uncharacterized LOC101245273 (LOC101245273), ncRNA
XLOC_023786	TCONS_00063867	SL2.50ch08[+]35106276-35108576	100	0	XR_742654.1	ncRNA	Solanum lycopersicum uncharacterized LOC104648677 (LOC104648677), ncRNA
XLOC_024914	TCONS_00064151	SL2.50ch08[-]11286440-11287347	100	0	XR_742682.1	ncRNA	Solanum lycopersicum uncharacterized LOC101254408 (LOC101254408), transcript variant X1, ncRNA
XLOC_025141	TCONS_00064195	SL2.50ch08[-]49626125-49627656	100	0	XR_742776.1	ncRNA	Solanum lycopersicum uncharacterized LOC104648814 (LOC104648814), transcript variant X2, ncRNA
XLOC_025837	TCONS_00064368	SL2.50ch08[.]13007352-13008639	100	0	XR_742721.1	ncRNA	Solanum lycopersicum uncharacterized LOC104648750 (LOC104648750), transcript variant X2, ncRNA
XLOC_023354	TCONS_00064963	SL2.50ch08[+]393019-394209	100	0	XR_742554.1	ncRNA	Solanum lycopersicum uncharacterized LOC104648595 (LOC104648595), transcript variant X4, ncRNA
XLOC_023985	TCONS_00065039	SL2.50ch08[+]53948791-53957785	100	0	XR_742819.1	ncRNA	Solanum lycopersicum uncharacterized LOC104648841 (LOC104648841), ncRNA
XLOC_023985	TCONS_00065040	SL2.50ch08[+]53948791-53957785	100	0	XR_742819.1	ncRNA	Solanum lycopersicum uncharacterized LOC104648841 (LOC104648841), ncRNA
XLOC_024279	TCONS_00065092	SL2.50ch08[+]60814267-60816549	100	0	XR_742922.1	ncRNA	Solanum lycopersicum uncharacterized LOC104648973 (LOC104648973), ncRNA
XLOC_025146	TCONS_00065482	SL2.50ch08[-]50110717-50126020	100	0	XR_183016.2	ncRNA	Solanum lycopersicum uncharacterized LOC101245479 (LOC101245479), ncRNA
XLOC_025024	TCONS_00065707	SL2.50ch08[-]28711577-28713257	100	2e-175	XR_742662.1	ncRNA	Solanum lycopersicum uncharacterized LOC104648685 (LOC104648685), ncRNA
XLOC_025038	TCONS_00065708	SL2.50ch08[-]33594686-33595624	100	0	XR_742656.1	ncRNA	Solanum lycopersicum uncharacterized LOC104648680 (LOC104648680), ncRNA
XLOC_025440	TCONS_00065760	SL2.50ch08[-]59496132-59496647	100	1e-176	XR_742928.1	ncRNA	Solanum lycopersicum uncharacterized LOC104648982 (LOC104648982), ncRNA
XLOC_025146	TCONS_00065904	SL2.50ch08[-]50110717-50126020	100	0	XR_183016.2	ncRNA	Solanum lycopersicum uncharacterized LOC101245479 (LOC101245479), ncRNA
XLOC_023846	TCONS_00065989	SL2.50ch08[+]46037787-46038532	100	0	XR_742748.1	ncRNA	Solanum lycopersicum uncharacterized LOC104648794 (LOC104648794), ncRNA
XLOC_026019	TCONS_00066467	SL2.50ch09[+]1408672-1409935	100	0	XR_743081.1	ncRNA	Solanum lycopersicum uncharacterized LOC104649086 (LOC104649086), ncRNA
XLOC_026489	TCONS_00067084	SL2.50ch09[+]38706574-38714104	100	6e-98	XR_743141.1	ncRNA	Solanum lycopersicum uncharacterized LOC104649200 (LOC104649200), ncRNA
XLOC_027183	TCONS_00068025	SL2.50ch09[+]72217446-72218315	100	0	XR_743350.1	ncRNA	Solanum lycopersicum uncharacterized LOC101257113 (LOC101257113), ncRNA
XLOC_027745	TCONS_00068746	SL2.50ch09[-]38706763-38714100	100	2e-98	XR_743141.1	ncRNA	Solanum lycopersicum uncharacterized LOC104649200 (LOC104649200), ncRNA
XLOC_028547	TCONS_00069728	SL2.50ch09[.]52099511-52100649	100	0	XR_743195.1	ncRNA	Solanum lycopersicum uncharacterized LOC101252025 (LOC101252025), ncRNA
XLOC_028550	TCONS_00069729	SL2.50ch09[.]54029415-54030673	100	0	XR_743206.1	ncRNA	Solanum lycopersicum uncharacterized LOC101247853 (LOC101247853), transcript variant X1, ncRNA
XLOC_026474	TCONS_00069895	SL2.50ch09[+]31908800-31914483	100	0	XR_183086.2	ncRNA	Solanum lycopersicum uncharacterized LOC101262849 (LOC101262849), ncRNA
XLOC_027400	TCONS_00070175	SL2.50ch09[-]3484525-3487900	100	0	XR_743057.1	ncRNA	Solanum lycopersicum uncharacterized LOC104649071 (LOC104649071), ncRNA
XLOC_028529	TCONS_00070447	SL2.50ch09[.]30662996-30664129	100	0	XR_183089.2	ncRNA	Solanum lycopersicum uncharacterized LOC101264250 (LOC101264250), ncRNA
XLOC_028532	TCONS_00070449	SL2.50ch09[.]31609897-31610654	100	0	XR_743101.1	ncRNA	Solanum lycopersicum uncharacterized LOC104649143 (LOC104649143), ncRNA
XLOC_028537	TCONS_00070450	SL2.50ch09[.]42048949-42049728	100	0	XR_743145.1	ncRNA	Solanum lycopersicum uncharacterized LOC101251717 (LOC101251717), transcript variant X1, ncRNA
XLOC_028498	TCONS_00070469	SL2.50ch09[.]3933196-3934347	100	5e-176	XR_743337.1	ncRNA	Solanum lycopersicum uncharacterized LOC104649399 (LOC104649399), ncRNA
XLOC_026368	TCONS_00070583	SL2.50ch09[+]16513182-16515479	100	0	XR_742976.1	ncRNA	Solanum lycopersicum uncharacterized LOC101264249 (LOC101264249), ncRNA
XLOC_026522	TCONS_00070617	SL2.50ch09[+]46556147-46558647	100	0	XR_743165.1	ncRNA	Solanum lycopersicum uncharacterized LOC104649208 (LOC104649208), ncRNA
XLOC_026553	TCONS_00070623	SL2.50ch09[+]50462630-50464705	100	0	XR_183104.2	ncRNA	Solanum lycopersicum uncharacterized LOC101265577 (LOC101265577), ncRNA
XLOC_027706	TCONS_00070900	SL2.50ch09[-]30694991-30697531	100	0	XR_183087.2	ncRNA	Solanum lycopersicum uncharacterized LOC101263935 (LOC101263935), ncRNA
XLOC_027706	TCONS_00070901	SL2.50ch09[-]30694991-30697531	100	0	XR_183087.2	ncRNA	Solanum lycopersicum uncharacterized LOC101263935 (LOC101263935), ncRNA
XLOC_027790	TCONS_00070917	SL2.50ch09[-]47048434-47050276	100	0	XR_743169.1	ncRNA	Solanum lycopersicum uncharacterized LOC104649209 (LOC104649209), ncRNA
XLOC_028089	TCONS_00070984	SL2.50ch09[-]65181847-65184489	100	5e-157	XR_743313.1	ncRNA	Solanum lycopersicum uncharacterized LOC101266974 (LOC101266974), ncRNA
XLOC_028522	TCONS_00071095	SL2.50ch09[.]14249110-14253238	100	0	XR_742983.1	ncRNA	Solanum lycopersicum uncharacterized LOC104649020 (LOC104649020), ncRNA
XLOC_028549	TCONS_00071107	SL2.50ch09[.]54028495-54029409	100	0	XR_743206.1	ncRNA	Solanum lycopersicum uncharacterized LOC101247853 (LOC101247853), transcript variant X1, ncRNA
XLOC_028572	TCONS_00071112	SL2.50ch09[.]66269181-66270385	100	1e-62	XR_743304.1	ncRNA	Solanum lycopersicum uncharacterized LOC104649349 (LOC104649349), ncRNA
XLOC_028575	TCONS_00071114	SL2.50ch09[.]66850373-66851275	100	0	XR_743293.1	ncRNA	Solanum lycopersicum uncharacterized LOC104649342 (LOC104649342), ncRNA
XLOC_027056	TCONS_00072339	SL2.50ch09[+]70678783-70679584	100	0	XR_743232.1	ncRNA	Solanum lycopersicum uncharacterized LOC104649243 (LOC104649243), ncRNA
XLOC_027108	TCONS_00072399	SL2.50ch09[+]71338607-71339186	100	1e-148	XR_743348.1	ncRNA	Solanum lycopersicum uncharacterized LOC104649411 (LOC104649411), ncRNA
XLOC_028267	TCONS_00072743	SL2.50ch09[-]68531669-68532250	100	0	XR_743188.1	ncRNA	Solanum lycopersicum uncharacterized LOC104649218 (LOC104649218), transcript variant X2, ncRNA
XLOC_027053	TCONS_00072860	SL2.50ch09[+]70598134-70598550	100	0	XR_743347.1	ncRNA	Solanum lycopersicum uncharacterized LOC104649410 (LOC104649410), ncRNA
XLOC_028770	TCONS_00073058	SL2.50ch10[+]2747335-2747904	100	4e-139	XR_743329.1	ncRNA	Solanum lycopersicum uncharacterized LOC104649386 (LOC104649386), ncRNA
XLOC_028935	TCONS_00073502	SL2.50ch10[+]12315881-12318044	100	0	XR_183168.2	ncRNA	Solanum lycopersicum uncharacterized LOC101266768 (LOC101266768), ncRNA
XLOC_029075	TCONS_00073616	SL2.50ch10[+]33199877-33204304	100	0	XR_743635.1	ncRNA	Solanum lycopersicum uncharacterized LOC104649806 (LOC104649806), ncRNA
XLOC_029075	TCONS_00073691	SL2.50ch10[+]33199877-33204304	100	0	XR_743604.1	ncRNA	Solanum lycopersicum uncharacterized LOC104649695 (LOC104649695), ncRNA
XLOC_029122	TCONS_00073692	SL2.50ch10[+]40374737-40375827	100	0	XR_743604.1	ncRNA	Solanum lycopersicum uncharacterized LOC104649695 (LOC104649695), ncRNA
XLOC_030720	TCONS_00074977	SL2.50ch10[-]58410875-58429010	100	3e-116	XR_183153.2	ncRNA	Solanum lycopersicum uncharacterized LOC101261367 (LOC101261367), ncRNA
XLOC_031064	TCONS_00075781	SL2.50ch10[-]63881895-63883674	100	3e-114	XR_743647.1	ncRNA	Solanum lycopersicum uncharacterized LOC101257616 (LOC101257616), transcript variant X1, ncRNA
XLOC_028934	TCONS_00076583	SL2.50ch10[+]12315229-12318548	100	4e-123	XR_743478.1	ncRNA	Solanum lycopersicum uncharacterized LOC104649555 (LOC104649555), ncRNA
XLOC_028988	TCONS_00076588	SL2.50ch10[+]19137056-19140180	100	0	XR_743452.1	ncRNA	Solanum lycopersicum uncharacterized LOC101268809 (LOC101268809), ncRNA
XLOC_029043	TCONS_00076596	SL2.50ch10[+]27807565-27811268	100	0	XR_183160.2	ncRNA	Solanum lycopersicum uncharacterized LOC101258794 (LOC101258794), ncRNA
XLOC_029043	TCONS_00076613	SL2.50ch10[+]27807565-27811268	100	1e-180	XR_183187.2	ncRNA	Solanum lycopersicum uncharacterized LOC101259789 (LOC101259789), ncRNA
XLOC_029217	TCONS_00076614	SL2.50ch10[+]47143631-47144773	100	0	XR_183187.2	ncRNA	Solanum lycopersicum uncharacterized LOC101259789 (LOC101259789), ncRNA
XLOC_031200	TCONS_00076941	SL2.50ch10[.]2004217-2004831	100	0	XR_183159.2	ncRNA	Solanum lycopersicum uncharacterized LOC101255636 (LOC101255636), ncRNA
XLOC_031233	TCONS_00077236	SL2.50ch10[.]26478341-26479471	100	8e-160	XR_743419.1	ncRNA	Solanum lycopersicum uncharacterized LOC104649514 (LOC104649514), ncRNA
XLOC_030365	TCONS_00077653	SL2.50ch10[-]33969093-33972795	100	0	XR_743599.1	ncRNA	Solanum lycopersicum uncharacterized LOC104649692 (LOC104649692), transcript variant X1, ncRNA
XLOC_030365	TCONS_00077654	SL2.50ch10[-]33969093-33972795	100	0	XR_743599.1	ncRNA	Solanum lycopersicum uncharacterized LOC104649692 (LOC104649692), transcript variant X1, ncRNA
XLOC_029151	TCONS_00078579	SL2.50ch10[+]42829735-42836489	100	0	XR_743574.1	ncRNA	Solanum lycopersicum uncharacterized LOC104649675 (LOC104649675), transcript variant X3, ncRNA
XLOC_030332	TCONS_00078761	SL2.50ch10[-]27646368-27651069	100	1e-180	XR_743618.1	ncRNA	Solanum lycopersicum uncharacterized LOC104649705 (LOC104649705), ncRNA
XLOC_030029	TCONS_00079049	SL2.50ch10[-]2723751-2724541	100	7e-126	XR_743378.1	ncRNA	Solanum lycopersicum uncharacterized LOC104649463 (LOC104649463), ncRNA
XLOC_029079	TCONS_00079197	SL2.50ch10[+]33449129-33451187	100	0	XR_743603.1	ncRNA	Solanum lycopersicum uncharacterized LOC104649694 (LOC104649694), transcript variant X2, ncRNA
XLOC_029265	TCONS_00079205	SL2.50ch10[+]51364071-51366405	100	0	XR_743515.1	ncRNA	Solanum lycopersicum uncharacterized LOC104649636 (LOC104649636), ncRNA
XLOC_029266	TCONS_00079206	SL2.50ch10[+]51368120-51370357	100	0	XR_743514.1	ncRNA	Solanum lycopersicum uncharacterized LOC104649635 (LOC104649635), ncRNA
XLOC_029809	TCONS_00079278	SL2.50ch10[+]64841827-64842320	100	2e-166	XR_738271.1	ncRNA	Solanum lycopersicum uncharacterized LOC104644394 (LOC104644394), ncRNA
XLOC_029810	TCONS_00079279	SL2.50ch10[+]64867325-64867904	100	0	XR_738272.1	ncRNA	Solanum lycopersicum uncharacterized LOC104644395 (LOC104644395), ncRNA
XLOC_030681	TCONS_00079353	SL2.50ch10[-]56880320-56880839	100	4e-176	XR_743487.1	ncRNA	Solanum lycopersicum uncharacterized LOC104649611 (LOC104649611), ncRNA
XLOC_030708	TCONS_00079705	SL2.50ch10[-]57990400-57990981	100	7e-178	XR_743643.1	ncRNA	Solanum lycopersicum uncharacterized LOC104649822 (LOC104649822), ncRNA
XLOC_031957	TCONS_00080860	SL2.50ch11[+]28662087-28664383	100	0	XR_738576.1	ncRNA	Solanum lycopersicum uncharacterized LOC101262776 (LOC101262776), transcript variant X1, ncRNA
XLOC_031989	TCONS_00080917	SL2.50ch11[+]32030812-32032715	100	0	XR_183263.2	ncRNA	Solanum lycopersicum uncharacterized LOC101254966 (LOC101254966), ncRNA
XLOC_033490	TCONS_00082986	SL2.50ch11[-]53215492-53216284	100	0	XR_183280.2	ncRNA	Solanum lycopersicum uncharacterized LOC101261882 (LOC101261882), ncRNA
XLOC_031988	TCONS_00083536	SL2.50ch11[+]32022360-32027959	100	2e-82	XR_738563.1	ncRNA	Solanum lycopersicum uncharacterized LOC101245321 (LOC101245321), transcript variant X2, ncRNA
XLOC_031989	TCONS_00083537	SL2.50ch11[+]32030812-32032715	100	0	XR_183263.2	ncRNA	Solanum lycopersicum uncharacterized LOC101254966 (LOC101254966), ncRNA
XLOC_032196	TCONS_00083574	SL2.50ch11[+]50275870-50277598	100	0	XR_738601.1	ncRNA	Solanum lycopersicum uncharacterized LOC101254870 (LOC101254870), transcript variant X1, ncRNA
XLOC_033726	TCONS_00084142	SL2.50ch11[.]12951692-12953255	100	0	XR_738434.1	ncRNA	Solanum lycopersicum uncharacterized LOC104644521 (LOC104644521), ncRNA
XLOC_033771	TCONS_00084162	SL2.50ch11[.]42814209-42820850	100	0	XR_738514.1	ncRNA	Solanum lycopersicum uncharacterized LOC104644640 (LOC104644640), ncRNA
XLOC_031957	TCONS_00084346	SL2.50ch11[+]28662087-28664383	100	0	XR_738576.1	ncRNA	Solanum lycopersicum uncharacterized LOC101262776 (LOC101262776), transcript variant X1, ncRNA
XLOC_032196	TCONS_00084402	SL2.50ch11[+]50275870-50277598	100	7e-169	XR_738603.1	ncRNA	Solanum lycopersicum uncharacterized LOC101254870 (LOC101254870), transcript variant X3, ncRNA
XLOC_033413	TCONS_00084782	SL2.50ch11[-]51476152-51480764	100	7e-161	XR_738618.1	ncRNA	Solanum lycopersicum uncharacterized LOC104644758 (LOC104644758), ncRNA
XLOC_033717	TCONS_00084884	SL2.50ch11[.]8693799-8694162	100	2e-104	XR_738402.1	ncRNA	Solanum lycopersicum uncharacterized LOC104644507 (LOC104644507), ncRNA
XLOC_033734	TCONS_00084888	SL2.50ch11[.]16116080-16116528	100	2e-132	XR_738581.1	ncRNA	Solanum lycopersicum uncharacterized LOC104644716 (LOC104644716), transcript variant X1, ncRNA
XLOC_031988	TCONS_00085715	SL2.50ch11[+]32022360-32027959	100	0	XR_738563.1	ncRNA	Solanum lycopersicum uncharacterized LOC101245321 (LOC101245321), transcript variant X2, ncRNA
XLOC_032868	TCONS_00085900	SL2.50ch11[-]6192265-6192546	98.51	1e-65	XR_739180.1	ncRNA	Solanum lycopersicum uncharacterized LOC104645391 (LOC104645391), ncRNA
XLOC_033837	TCONS_00087255	SL2.50ch12[+]537910-539122	100	0	XR_738671.1	ncRNA	Solanum lycopersicum uncharacterized LOC104644822 (LOC104644822), ncRNA
XLOC_034508	TCONS_00088192	SL2.50ch12[+]43026367-43028221	100	0	XR_738891.1	ncRNA	Solanum lycopersicum uncharacterized LOC101246512 (LOC101246512), transcript variant X3, ncRNA
XLOC_034962	TCONS_00088767	SL2.50ch12[+]66180433-66184409	100	0	XR_739061.1	ncRNA	Solanum lycopersicum uncharacterized LOC104645206 (LOC104645206), ncRNA
XLOC_036205	TCONS_00090473	SL2.50ch12[-]66159811-66160420	100	0	XR_739064.1	ncRNA	Solanum lycopersicum uncharacterized LOC104645209 (LOC104645209), ncRNA
XLOC_034026	TCONS_00090717	SL2.50ch12[+]3356074-3358711	100	0	XR_738705.1	ncRNA	Solanum lycopersicum uncharacterized LOC104644842 (LOC104644842), transcript variant X9, ncRNA
XLOC_036299	TCONS_00091414	SL2.50ch12[.]6878104-6880260	100	0	XR_738749.1	ncRNA	Solanum lycopersicum uncharacterized LOC104644867 (LOC104644867), ncRNA
XLOC_036371	TCONS_00091443	SL2.50ch12[.]55749610-55752009	100	0	XR_738820.1	ncRNA	Solanum lycopersicum uncharacterized LOC104644972 (LOC104644972), ncRNA
XLOC_034240	TCONS_00091619	SL2.50ch12[+]12087657-12102703	100	0	XR_738764.1	ncRNA	Solanum lycopersicum uncharacterized LOC104644879 (LOC104644879), ncRNA
XLOC_035580	TCONS_00091989	SL2.50ch12[-]32157067-32159323	98.85	4e-137	XR_739021.1	ncRNA	Solanum lycopersicum uncharacterized LOC104645152 (LOC104645152), ncRNA
XLOC_036356	TCONS_00092246	SL2.50ch12[.]47298838-47300426	100	0	XR_183346.2	ncRNA	Solanum lycopersicum uncharacterized LOC101264900 (LOC101264900), transcript variant X1, ncRNA
XLOC_035315	TCONS_00093258	SL2.50ch12[-]4423453-4423883	100	1e-121	XR_738716.1	ncRNA	Solanum lycopersicum uncharacterized LOC104644848 (LOC104644848), ncRNA
XLOC_035983	TCONS_00093391	SL2.50ch12[-]62607146-62607896	100	0	XR_739003.1	ncRNA	Solanum lycopersicum uncharacterized LOC104645132 (LOC104645132), transcript variant X2, ncRNA
XLOC_035214	TCONS_00094172	SL2.50ch12[-]2533266-2533817	100	2e-133	XR_738690.1	ncRNA	Solanum lycopersicum uncharacterized LOC104644832 (LOC104644832), ncRNA
XLOC_000440	XLOC000440IR	SL2.50ch00[-]1146256-1147359	100	0	XR_739085.1	ncRNA	Solanum lycopersicum uncharacterized LOC101253070 (LOC101253070), ncRNA
XLOC_000806	XLOC000806	SL2.50ch00[-]16394630-16397953	100	0	XR_739139.1	ncRNA	Solanum lycopersicum uncharacterized LOC101267303 (LOC101267303), transcript variant X1, ncRNA
XLOC_001250	XLOC001250IR	SL2.50ch01[+]6545991-6548373	100	0	XR_741681.1	ncRNA	Solanum lycopersicum uncharacterized LOC104647592 (LOC104647592), ncRNA
XLOC_001266	XLOC001266	SL2.50ch01[+]8272843-8273394	98.63	0	XR_741496.1	ncRNA	Solanum lycopersicum uncharacterized LOC104647382 (LOC104647382), ncRNA
XLOC_001484	XLOC001484	SL2.50ch01[+]31045944-31054281	100	3e-60	XR_739446.1	ncRNA	Solanum lycopersicum uncharacterized LOC104645571 (LOC104645571), transcript variant X1, ncRNA
XLOC_001531	XLOC001531IR	SL2.50ch01[+]43309702-43313806	100	0	XR_740606.1	ncRNA	Solanum lycopersicum uncharacterized LOC104646497 (LOC104646497), transcript variant X3, ncRNA
XLOC_001655	XLOC001655NAT	SL2.50ch01[+]64094573-64096867	100	0	XR_740870.1	ncRNA	Solanum lycopersicum uncharacterized LOC104646697 (LOC104646697), ncRNA
XLOC_001755	XLOC001755	SL2.50ch01[+]74078242-74143071	100	0	XR_182347.2	ncRNA	Solanum lycopersicum uncharacterized LOC101261741 (LOC101261741), ncRNA
XLOC_001782	XLOC001782	SL2.50ch01[+]75252105-75254849	99.81	0	XR_741626.1	ncRNA	Solanum lycopersicum uncharacterized LOC104647553 (LOC104647553), ncRNA
XLOC_003531	XLOC003531NAT	SL2.50ch01[-]22456149-22457670	98.2	9e-175	XR_743190.1	ncRNA	Solanum lycopersicum uncharacterized LOC104649221 (LOC104649221), ncRNA
XLOC_003565	XLOC003565NAT	SL2.50ch01[-]24092674-24095099	100	0	XR_740223.1	ncRNA	Solanum lycopersicum uncharacterized LOC104645985 (LOC104645985), ncRNA
XLOC_003626	XLOC003626NAT	SL2.50ch01[-]35916710-35918549	100	0	XR_740569.1	ncRNA	Solanum lycopersicum uncharacterized LOC104646463 (LOC104646463), ncRNA
XLOC_003750	XLOC003750NAT	SL2.50ch01[-]63069652-63123794	100	0	XR_740896.1	ncRNA	Solanum lycopersicum uncharacterized LOC104646713 (LOC104646713), transcript variant X1, ncRNA
XLOC_003886	XLOC003886NAT	SL2.50ch01[-]72819013-72821955	100	0	XR_741672.1	ncRNA	Solanum lycopersicum uncharacterized LOC104647587 (LOC104647587), ncRNA
XLOC_004825	XLOC004825	SL2.50ch01[-]92822825-92851765	100	0	XR_739102.1	ncRNA	Solanum lycopersicum uncharacterized LOC101260973 (LOC101260973), ncRNA
XLOC_004825	XLOC004825IR	SL2.50ch01[-]92822825-92851765	100	0	XR_739102.1	ncRNA	Solanum lycopersicum uncharacterized LOC101260973 (LOC101260973), ncRNA
XLOC_004910	XLOC004910	SL2.50ch01[-]94118589-94131026	100	0	XR_739183.1	ncRNA	Solanum lycopersicum uncharacterized LOC104645392 (LOC104645392), transcript variant X2, ncRNA
XLOC_005234	XLOC005234	SL2.50ch01[.]14418987-14420899	100	0	XR_740865.1	ncRNA	Solanum lycopersicum uncharacterized LOC104646686 (LOC104646686), ncRNA
XLOC_005765	XLOC005765IR	SL2.50ch02[+]35310282-35312655	100	0	XR_740195.1	ncRNA	Solanum lycopersicum uncharacterized LOC101255557 (LOC101255557), transcript variant X2, ncRNA
XLOC_005809	XLOC005809	SL2.50ch02[+]36290699-36294309	100	0	XR_740187.1	ncRNA	Solanum lycopersicum uncharacterized LOC104645954 (LOC104645954), transcript variant X1, ncRNA
XLOC_005861	XLOC005861IR	SL2.50ch02[+]37339379-37341449	100	0	XR_740174.1	ncRNA	Solanum lycopersicum uncharacterized LOC104645939 (LOC104645939), transcript variant X1, ncRNA
XLOC_005981	XLOC005981	SL2.50ch02[+]39774088-39796235	100	0	XR_182485.2	ncRNA	Solanum lycopersicum uncharacterized LOC101258220 (LOC101258220), transcript variant X2, ncRNA
XLOC_006038	XLOC006038aIR	SL2.50ch02[+]40781458-40785218	100	0	XR_740086.1	ncRNA	Solanum lycopersicum uncharacterized LOC104645880 (LOC104645880), ncRNA
XLOC_006038	XLOC006038bIR	SL2.50ch02[+]40781458-40785218	100	0	XR_740086.1	ncRNA	Solanum lycopersicum uncharacterized LOC104645880 (LOC104645880), ncRNA
XLOC_006055	XLOC006055	SL2.50ch02[+]41032381-41040029	100	0	XR_740082.1	ncRNA	Solanum lycopersicum uncharacterized LOC104645877 (LOC104645877), transcript variant X1, ncRNA
XLOC_006786	XLOC006786IR	SL2.50ch02[+]52075970-52085438	100	0	XR_182444.2	ncRNA	Solanum lycopersicum uncharacterized LOC101248064 (LOC101248064), ncRNA
XLOC_007173	XLOC007173	SL2.50ch02[-]24781801-24782625	100	0	XR_739409.1	ncRNA	Solanum lycopersicum uncharacterized LOC104645532 (LOC104645532), ncRNA
XLOC_007312	XLOC007312NAT	SL2.50ch02[-]31329596-31332595	100	0	XR_739453.1	ncRNA	Solanum lycopersicum uncharacterized LOC101259097 (LOC101259097), ncRNA
XLOC_007446	XLOC007446IR	SL2.50ch02[-]35941606-35944477	100	0	XR_740191.1	ncRNA	Solanum lycopersicum uncharacterized LOC101265403 (LOC101265403), ncRNA
XLOC_007605	XLOC007605IR	SL2.50ch02[-]38734275-38736785	99.45	2e-96	XR_740132.1	ncRNA	Solanum lycopersicum uncharacterized LOC101257233 (LOC101257233), transcript variant X2, ncRNA
XLOC_008162	XLOC008162NAT	SL2.50ch02[-]47524663-47525278	100	0	XR_739843.1	ncRNA	Solanum lycopersicum uncharacterized LOC104645748 (LOC104645748), ncRNA
XLOC_008505	XLOC008505	SL2.50ch02[-]52580727-52582046	100	0	XR_739580.1	ncRNA	Solanum lycopersicum uncharacterized LOC101263264 (LOC101263264), ncRNA
XLOC_008544	XLOC008544	SL2.50ch02[-]53282617-53284183	100	0	XR_739548.1	ncRNA	Solanum lycopersicum uncharacterized LOC104645679 (LOC104645679), ncRNA
XLOC_008711	XLOC008711NAT	SL2.50ch02[.]28362620-28363497	100	0	XR_739432.1	ncRNA	Solanum lycopersicum uncharacterized LOC101254743 (LOC101254743), ncRNA
XLOC_009163	XLOC009163	SL2.50ch03[+]8294270-8296525	100	0	XR_740364.1	ncRNA	Solanum lycopersicum uncharacterized LOC104646211 (LOC104646211), transcript variant X2, ncRNA
XLOC_009199	XLOC009199MICROEXON	SL2.50ch03[+]10552485-10557881	100	0	XR_740374.1	ncRNA	Solanum lycopersicum uncharacterized LOC104646223 (LOC104646223), ncRNA
XLOC_009352	XLOC009352	SL2.50ch03[+]31773361-31778417	100	0	XR_740433.1	ncRNA	Solanum lycopersicum uncharacterized LOC101261894 (LOC101261894), transcript variant X1, ncRNA
XLOC_009413	XLOC009413	SL2.50ch03[+]40430247-40433544	99.84	0	XR_740462.1	ncRNA	Solanum lycopersicum uncharacterized LOC101251861 (LOC101251861), transcript variant X1, ncRNA
XLOC_009669	XLOC009669IR	SL2.50ch03[+]55988219-55990524	100	0	XR_182570.2	ncRNA	Solanum lycopersicum uncharacterized LOC101247798 (LOC101247798), ncRNA
XLOC_010259	XLOC010259	SL2.50ch03[+]67732762-67733812	100	6e-178	XR_740661.1	ncRNA	Solanum lycopersicum uncharacterized LOC101264197 (LOC101264197), transcript variant X2, ncRNA
XLOC_010796	XLOC010796IR	SL2.50ch03[-]6295490-6296493	100	0	XR_740336.1	ncRNA	Solanum lycopersicum uncharacterized LOC104646180 (LOC104646180), transcript variant X1, ncRNA
XLOC_010965	XLOC010965	SL2.50ch03[-]23064208-23068480	100	0	XR_740414.1	ncRNA	Solanum lycopersicum uncharacterized LOC104646276 (LOC104646276), ncRNA
XLOC_010999	XLOC010999	SL2.50ch03[-]26876834-26878873	100	1e-152	XR_740419.1	ncRNA	Solanum lycopersicum uncharacterized LOC104646281 (LOC104646281), ncRNA
XLOC_011122	XLOC011122IR	SL2.50ch03[-]40884468-40887567	100	0	XR_740464.1	ncRNA	Solanum lycopersicum uncharacterized LOC104646315 (LOC104646315), transcript variant X1, ncRNA
XLOC_011184	XLOC011184MICROEXON	SL2.50ch03[-]51043142-51046673	100	0	XR_182567.2	ncRNA	Solanum lycopersicum uncharacterized LOC101263089 (LOC101263089), transcript variant X1, ncRNA
XLOC_012280	XLOC012280_02g091060	SL2.50ch03[.]65685866-65686853	100	0	XR_740695.1	ncRNA	Solanum lycopersicum uncharacterized LOC104646580 (LOC104646580), ncRNA
XLOC_012790	XLOC012790	SL2.50ch04[+]16255814-16258058	100	0	XR_741037.1	ncRNA	Solanum lycopersicum uncharacterized LOC104646842 (LOC104646842), ncRNA
XLOC_012892	XLOC012892	SL2.50ch04[+]32083922-32086059	100	0	XR_182669.2	ncRNA	Solanum lycopersicum uncharacterized LOC101268385 (LOC101268385), ncRNA
XLOC_012934	XLOC012934	SL2.50ch04[+]41014359-41023597	100	0	XR_741189.1	ncRNA	Solanum lycopersicum uncharacterized LOC101260224 (LOC101260224), transcript variant X4, ncRNA
XLOC_013093	XLOC013093	SL2.50ch04[+]53413634-53418478	100	0	XR_182654.2	ncRNA	Solanum lycopersicum uncharacterized LOC101263996 (LOC101263996), ncRNA
XLOC_013109	XLOC013109IR	SL2.50ch04[+]53857991-53860959	100	0	XR_741096.1	ncRNA	Solanum lycopersicum uncharacterized LOC101250884 (LOC101250884), transcript variant X1, ncRNA
XLOC_013466	XLOC013466	SL2.50ch04[+]62920695-62921751	100	0	XR_741292.1	ncRNA	Solanum lycopersicum uncharacterized LOC101255586 (LOC101255586), ncRNA
XLOC_014207	XLOC014207nat	SL2.50ch04[-]25241742-25243757	100	0	XR_182636.2	ncRNA	Solanum lycopersicum uncharacterized LOC101255682 (LOC101255682), ncRNA
XLOC_014344	XLOC014344	SL2.50ch04[-]46281098-46288393	99.29	0	XR_741157.1	ncRNA	Solanum lycopersicum uncharacterized LOC101248291 (LOC101248291), transcript variant X1, ncRNA
XLOC_014462	XLOC014462IR	SL2.50ch04[-]52501963-52503677	99.81	0	XR_183235.2	ncRNA	Solanum lycopersicum uncharacterized LOC101249515 (LOC101249515), transcript variant X1, ncRNA
XLOC_015138	XLOC015138	SL2.50ch04[.]23413709-23415683	100	5e-143	XR_741002.1	ncRNA	Solanum lycopersicum uncharacterized LOC104646825 (LOC104646825), ncRNA
XLOC_015489	XLOC015489	SL2.50ch05[+]4818009-4823867	100	1e-132	XR_741371.1	ncRNA	Solanum lycopersicum uncharacterized LOC104647314 (LOC104647314), ncRNA
XLOC_015626	XLOC015626IR	SL2.50ch05[+]8069588-8074639	100	0	XR_741393.1	ncRNA	Solanum lycopersicum uncharacterized LOC101255992 (LOC101255992), ncRNA
XLOC_015659	XLOC015659	SL2.50ch05[+]9819983-9822365	100	0	XR_741401.1	ncRNA	Solanum lycopersicum uncharacterized LOC104647343 (LOC104647343), ncRNA
XLOC_015702	XLOC015702	SL2.50ch05[+]13935406-13957589	100	0	XR_182727.2	ncRNA	Solanum lycopersicum uncharacterized LOC101254794 (LOC101254794), ncRNA
XLOC_015732	XLOC015732a	SL2.50ch05[+]19312463-19316868	100	0	XR_741460.1	ncRNA	Solanum lycopersicum uncharacterized LOC104647370 (LOC104647370), transcript variant X1, ncRNA
XLOC_015732	XLOC015732b	SL2.50ch05[+]19312463-19316868	100	4e-104	XR_741462.1	ncRNA	Solanum lycopersicum uncharacterized LOC104647370 (LOC104647370), transcript variant X3, ncRNA
XLOC_015742	XLOC015742	SL2.50ch05[+]19916545-19918561	100	0	XR_741467.1	ncRNA	Solanum lycopersicum uncharacterized LOC104647374 (LOC104647374), ncRNA
XLOC_015753	XLOC015753	SL2.50ch05[+]20706464-20708810	100	5e-168	XR_182732.2	ncRNA	Solanum lycopersicum uncharacterized LOC101268395 (LOC101268395), ncRNA
XLOC_015755	XLOC015755IR	SL2.50ch05[+]20710095-20713426	100	0	XR_741476.1	ncRNA	Solanum lycopersicum uncharacterized LOC104647383 (LOC104647383), ncRNA
XLOC_015764	XLOC015764	SL2.50ch05[+]23497635-23513675	98.99	0	XR_741488.1	ncRNA	Solanum lycopersicum uncharacterized LOC101247823 (LOC101247823), transcript variant X3, ncRNA
XLOC_016506	XLOC016506	SL2.50ch05[-]1444226-1445747	100	0	XR_741332.1	ncRNA	Solanum lycopersicum uncharacterized LOC104647266 (LOC104647266), ncRNA
XLOC_016891	XLOC016891	SL2.50ch05[-]10685308-10687792	100	0	XR_741414.1	ncRNA	Solanum lycopersicum uncharacterized LOC104647348 (LOC104647348), ncRNA
XLOC_017145	XLOC017145a	SL2.50ch05[-]40170733-40176632	100	0	XR_741592.1	ncRNA	Solanum lycopersicum uncharacterized LOC101265543 (LOC101265543), transcript variant X3, ncRNA
XLOC_017145	XLOC017145b	SL2.50ch05[-]40170733-40176632	100	0	XR_741591.1	ncRNA	Solanum lycopersicum uncharacterized LOC101265543 (LOC101265543), transcript variant X2, ncRNA
XLOC_017167	XLOC017167NAT	SL2.50ch05[-]45935320-45939080	100	0	XR_741611.1	ncRNA	Solanum lycopersicum uncharacterized LOC104647544 (LOC104647544), ncRNA
XLOC_017250	XLOC017250	SL2.50ch05[-]56989009-56991566	100	0	XR_741706.1	ncRNA	Solanum lycopersicum uncharacterized LOC101248879 (LOC101248879), transcript variant X2, ncRNA
XLOC_017721	XLOC017721IR	SL2.50ch05[.]28878287-28880317	100	0	XR_182743.2	ncRNA	Solanum lycopersicum uncharacterized LOC101252393 (LOC101252393), ncRNA
XLOC_017740	XLOC017740	SL2.50ch05[.]54643710-54644186	100	0	XR_741734.1	ncRNA	Solanum lycopersicum uncharacterized LOC101252397 (LOC101252397), transcript variant X2, ncRNA
XLOC_018312	XLOC018312	SL2.50ch06[+]35985878-35988855	100	3e-87	XR_741978.1	ncRNA	Solanum lycopersicum uncharacterized LOC101248206 (LOC101248206), ncRNA
XLOC_019394	XLOC019394	SL2.50ch06[-]4553660-4558214	100	0	XR_182812.2	ncRNA	Solanum lycopersicum uncharacterized LOC101244670 (LOC101244670), transcript variant X1, ncRNA
XLOC_019458	XLOC019458NAT	SL2.50ch06[-]13773499-13776162	100	0	XR_182821.2	ncRNA	Solanum lycopersicum uncharacterized LOC101266338 (LOC101266338), ncRNA
XLOC_019566	XLOC019566	SL2.50ch06[-]26092685-26097507	100	0	XR_182825.2	ncRNA	Solanum lycopersicum uncharacterized LOC101257568 (LOC101257568), transcript variant X1, ncRNA
XLOC_019802	XLOC019802IR	SL2.50ch06[-]37124325-37132103	100	0	XR_742001.1	ncRNA	Solanum lycopersicum uncharacterized LOC104647983 (LOC104647983), transcript variant X9, ncRNA
XLOC_020133	XLOC020133NAT	SL2.50ch06[-]42640453-42641374	100	0	XR_742076.1	ncRNA	Solanum lycopersicum uncharacterized LOC104648046 (LOC104648046), ncRNA
XLOC_020234	XLOC020234IR	SL2.50ch06[-]44454850-44457876	100	0	XR_742042.1	ncRNA	Solanum lycopersicum uncharacterized LOC101250225 (LOC101250225), transcript variant X1, ncRNA
XLOC_020349	XLOC020349NAT	SL2.50ch06[-]46043563-46044696	100	0	XR_742027.1	ncRNA	Solanum lycopersicum uncharacterized LOC104648017 (LOC104648017), ncRNA
XLOC_020467	XLOC020467NAT	SL2.50ch06[-]48019940-48023583	100	0	XR_742159.1	ncRNA	Solanum lycopersicum uncharacterized LOC104648135 (LOC104648135), ncRNA
XLOC_020701	XLOC020701	SL2.50ch06[.]46369803-46371329	100	0	XR_742025.1	ncRNA	Solanum lycopersicum uncharacterized LOC104648014 (LOC104648014), ncRNA
XLOC_020887	XLOC020887	SL2.50ch07[+]3151708-3152277	100	0	XR_742214.1	ncRNA	Solanum lycopersicum uncharacterized LOC104648159 (LOC104648159), ncRNA
XLOC_020971	XLOC020971IR	SL2.50ch07[+]6729198-6733864	100	0	XR_742257.1	ncRNA	Solanum lycopersicum uncharacterized LOC104648183 (LOC104648183), ncRNA
XLOC_020971	XLOC020971NAT	SL2.50ch07[+]6729198-6733864	100	0	XR_742257.1	ncRNA	Solanum lycopersicum uncharacterized LOC104648183 (LOC104648183), ncRNA
XLOC_021136	XLOC021136MULT	SL2.50ch07[+]34255222-34261954	100	0	XR_742350.1	ncRNA	Solanum lycopersicum uncharacterized LOC104648342 (LOC104648342), transcript variant X1, ncRNA
XLOC_021201	XLOC021201	SL2.50ch07[+]47779835-47785027	99.89	0	XR_182956.2	ncRNA	Solanum lycopersicum uncharacterized LOC101267138 (LOC101267138), ncRNA
XLOC_021240	XLOC021240	SL2.50ch07[+]52310171-52313373	100	0	XR_742478.1	ncRNA	Solanum lycopersicum uncharacterized LOC104648445 (LOC104648445), ncRNA
XLOC_021279	XLOC021279a	SL2.50ch07[+]55268568-55271308	100	4e-165	XR_182951.2	ncRNA	Solanum lycopersicum uncharacterized LOC101247140 (LOC101247140), ncRNA
XLOC_021279	XLOC021279b	SL2.50ch07[+]55268568-55271308	100	4e-165	XR_182951.2	ncRNA	Solanum lycopersicum uncharacterized LOC101247140 (LOC101247140), ncRNA
XLOC_021991	XLOC021991	SL2.50ch07[-]526005-530952	100	3e-180	XR_742180.1	ncRNA	Solanum lycopersicum uncharacterized LOC101244497 (LOC101244497), ncRNA
XLOC_022184	XLOC022184	SL2.50ch07[-]4585954-4590427	100	5e-141	XR_742243.1	ncRNA	Solanum lycopersicum uncharacterized LOC101248021 (LOC101248021), ncRNA
XLOC_022284	XLOC022284IR	SL2.50ch07[-]11187267-11189067	100	0	XR_742288.1	ncRNA	Solanum lycopersicum uncharacterized LOC104648209 (LOC104648209), ncRNA
XLOC_022381	XLOC022381	SL2.50ch07[-]27031250-27037174	100	0	XR_742317.1	ncRNA	Solanum lycopersicum uncharacterized LOC104648231 (LOC104648231), transcript variant X1, ncRNA
XLOC_022381	XLOC022381IR	SL2.50ch07[-]27031250-27037174	100	0	XR_742317.1	ncRNA	Solanum lycopersicum uncharacterized LOC104648231 (LOC104648231), transcript variant X1, ncRNA
XLOC_022881	XLOC022881NAT	SL2.50ch07[-]62973591-62977202	100	0	XR_742385.1	ncRNA	Solanum lycopersicum uncharacterized LOC104648383 (LOC104648383), ncRNA
XLOC_022930	XLOC022930	SL2.50ch07[-]63540581-63544196	100	0	XR_182937.2	ncRNA	Solanum lycopersicum uncharacterized LOC101262827 (LOC101262827), ncRNA
XLOC_023639	XLOC023639IR	SL2.50ch08[+]12907969-12911826	100	0	XR_183009.2	ncRNA	Solanum lycopersicum uncharacterized LOC101247642 (LOC101247642), ncRNA
XLOC_023733	XLOC023733	SL2.50ch08[+]26808139-26811399	100	4e-78	XR_182996.2	ncRNA	Solanum lycopersicum uncharacterized LOC101245273 (LOC101245273), ncRNA
XLOC_023780	XLOC023780	SL2.50ch08[+]34425099-34427232	99.89	0	XR_182990.2	ncRNA	Solanum lycopersicum uncharacterized LOC101263534 (LOC101263534), ncRNA
XLOC_023802	XLOC023802	SL2.50ch08[+]38230425-38232371	100	0	XR_182998.2	ncRNA	Solanum lycopersicum uncharacterized LOC101265847 (LOC101265847), ncRNA
XLOC_023907	XLOC023907IR	SL2.50ch08[+]50570178-50572472	100	0	XR_183017.2	ncRNA	Solanum lycopersicum uncharacterized LOC101245973 (LOC101245973), ncRNA
XLOC_024189	XLOC024189	SL2.50ch08[+]59003705-59005755	100	0	XR_742949.1	ncRNA	Solanum lycopersicum uncharacterized LOC104648987 (LOC104648987), transcript variant X2, ncRNA
XLOC_024895	XLOC024895IRnat	SL2.50ch08[-]7825977-7830835	100	0	XR_742647.1	ncRNA	Solanum lycopersicum uncharacterized LOC104648656 (LOC104648656), ncRNA
XLOC_025097	XLOC025097	SL2.50ch08[-]46189666-46330965	99.53	0	XR_183012.2	ncRNA	Solanum lycopersicum uncharacterized LOC101259560 (LOC101259560), ncRNA
XLOC_025146	XLOC025146	SL2.50ch08[-]50110717-50126020	100	0	XR_183016.2	ncRNA	Solanum lycopersicum uncharacterized LOC101245479 (LOC101245479), ncRNA
XLOC_025218	XLOC025218	SL2.50ch08[-]53516422-53525560	99.45	0	XR_742814.1	ncRNA	Solanum lycopersicum uncharacterized LOC104648837 (LOC104648837), ncRNA
XLOC_025839	XLOC025839	SL2.50ch08[.]16913494-16914780	100	0	XR_742712.1	ncRNA	Solanum lycopersicum uncharacterized LOC101244397 (LOC101244397), transcript variant X1, ncRNA
XLOC_025856	XLOC025856nat	SL2.50ch08[.]48358669-48362322	100	0	XR_742767.1	ncRNA	Solanum lycopersicum uncharacterized LOC104648807 (LOC104648807), ncRNA
XLOC_026171	XLOC026171b	SL2.50ch09[+]4230797-4250926	100	0	XR_743039.1	ncRNA	Solanum lycopersicum uncharacterized LOC101254829 (LOC101254829), ncRNA
XLOC_026174	XLOC026174	SL2.50ch09[+]4251097-4257537	99.97	0	XR_743037.1	ncRNA	Solanum lycopersicum uncharacterized LOC101262948 (LOC101262948), transcript variant X11, ncRNA
XLOC_026307	XLOC026307	SL2.50ch09[+]8780387-8782960	100	0	XR_743005.1	ncRNA	Solanum lycopersicum uncharacterized LOC104649031 (LOC104649031), ncRNA
XLOC_026463	XLOC026463MICROEXON	SL2.50ch09[+]30502762-30503734	100	0	XR_183090.2	ncRNA	Solanum lycopersicum uncharacterized LOC101264755 (LOC101264755), ncRNA
XLOC_026514	XLOC026514	SL2.50ch09[+]44727029-44728818	100	0	XR_183099.2	ncRNA	Solanum lycopersicum uncharacterized LOC101254026 (LOC101254026), transcript variant X2, ncRNA
XLOC_026585	XLOC026585NAT	SL2.50ch09[+]54696989-54700008	99.5	0	XR_183112.2	ncRNA	Solanum lycopersicum uncharacterized LOC101250922 (LOC101250922), ncRNA
XLOC_026586	XLOC026586	SL2.50ch09[+]54721023-54722798	100	0	XR_183113.2	ncRNA	Solanum lycopersicum uncharacterized LOC101251124 (LOC101251124), ncRNA
XLOC_027209	XLOC027209	SL2.50ch09[-]25083-28195	100	0	XR_183082.2	ncRNA	Solanum lycopersicum uncharacterized LOC101257799 (LOC101257799), ncRNA
XLOC_027400	XLOC027400nat	SL2.50ch09[-]3484525-3487900	99.43	0	XR_743056.1	ncRNA	Solanum lycopersicum uncharacterized LOC104649070 (LOC104649070), ncRNA
XLOC_027607	XLOC027616	SL2.50ch09[-]13905525-13905943	100	2e-108	XR_183058.2	ncRNA	Solanum lycopersicum uncharacterized LOC101252318 (LOC101252318), ncRNA
XLOC_027705	XLOC027705NAT	SL2.50ch09[-]30662919-30665142	100	0	XR_183089.2	ncRNA	Solanum lycopersicum uncharacterized LOC101264250 (LOC101264250), ncRNA
XLOC_027711	XLOC027711NAT	SL2.50ch09[-]31633891-31635916	100	0	XR_743100.1	ncRNA	Solanum lycopersicum uncharacterized LOC104649142 (LOC104649142), transcript variant X2, ncRNA
XLOC_027745	XLOC027745NAT	SL2.50ch09[-]38706763-38714100	100	2e-97	XR_743141.1	ncRNA	Solanum lycopersicum uncharacterized LOC104649200 (LOC104649200), ncRNA
XLOC_027808	XLOC027808	SL2.50ch09[-]47890076-47897330	100	0	XR_743176.1	ncRNA	Solanum lycopersicum uncharacterized LOC101258593 (LOC101258593), transcript variant X1, ncRNA
XLOC_028556	XLOC028556NAT	SL2.50ch09[.]58295083-58296199	100	0	XR_183116.2	ncRNA	Solanum lycopersicum uncharacterized LOC101255917 (LOC101255917), ncRNA
XLOC_029063	XLOC029063IR	SL2.50ch10[+]31740782-31744687	100	0	XR_743607.1	ncRNA	Solanum lycopersicum uncharacterized LOC104649697 (LOC104649697), transcript variant X1, ncRNA
XLOC_029146	XLOC029146	SL2.50ch10[+]41659441-41661371	100	0	XR_743581.1	ncRNA	Solanum lycopersicum uncharacterized LOC104649680 (LOC104649680), ncRNA
XLOC_029151	XLOC029151IR	SL2.50ch10[+]42829735-42836489	100	0	XR_743572.1	ncRNA	Solanum lycopersicum uncharacterized LOC104649675 (LOC104649675), transcript variant X1, ncRNA
XLOC_029957	XLOC029957NAT	SL2.50ch10[-]1503713-1504566	100	0	XR_743399.1	ncRNA	Solanum lycopersicum uncharacterized LOC101265173 (LOC101265173), ncRNA
XLOC_030163	XLOC030163NAT	SL2.50ch10[-]7401902-7409738	100	0	XR_743475.1	ncRNA	Solanum lycopersicum uncharacterized LOC104649553 (LOC104649553), transcript variant X1, ncRNA
XLOC_030332	XLOC030332	SL2.50ch10[-]27646368-27651069	100	0	XR_743618.1	ncRNA	Solanum lycopersicum uncharacterized LOC104649705 (LOC104649705), ncRNA
XLOC_030366	XLOC030366aNAT	SL2.50ch10[-]33979654-33984352	100	0	XR_183185.2	ncRNA	Solanum lycopersicum uncharacterized LOC101251826 (LOC101251826), ncRNA
XLOC_030366	XLOC030366bnat	SL2.50ch10[-]33979654-33984352	100	0	XR_183185.2	ncRNA	Solanum lycopersicum uncharacterized LOC101251826 (LOC101251826), ncRNA
XLOC_030375	XLOC030375NAT	SL2.50ch10[-]34889353-34890133	100	0	XR_743597.1	ncRNA	Solanum lycopersicum uncharacterized LOC104649691 (LOC104649691), ncRNA
XLOC_030463	XLOC030463IR	SL2.50ch10[-]46072777-46076156	100	0	XR_743564.1	ncRNA	Solanum lycopersicum uncharacterized LOC104649665 (LOC104649665), transcript variant X2, ncRNA
XLOC_030479	XLOC030479	SL2.50ch10[-]46999500-47002159	100	2e-158	XR_743544.1	ncRNA	Solanum lycopersicum uncharacterized LOC104649656 (LOC104649656), transcript variant X1, ncRNA
XLOC_030638	XLOC030638IR	SL2.50ch10[-]55745539-55746111	100	6e-81	XR_183176.2	ncRNA	Solanum lycopersicum uncharacterized LOC101256228 (LOC101256228), ncRNA
XLOC_031259	XLOC031259	SL2.50ch10[.]51185379-51193835	100	0	XR_743516.1	ncRNA	Solanum lycopersicum uncharacterized LOC104649637 (LOC104649637), ncRNA
XLOC_031271	XLOC031271	SL2.50ch10[.]58410910-58411691	100	1e-57	XR_743648.1	ncRNA	Solanum lycopersicum uncharacterized LOC101257616 (LOC101257616), transcript variant X2, ncRNA
XLOC_031273	XLOC031273	SL2.50ch10[.]58426080-58429005	100	0	XR_743647.1	ncRNA	Solanum lycopersicum uncharacterized LOC101257616 (LOC101257616), transcript variant X1, ncRNA
XLOC_031740	XLOC031740	SL2.50ch11[+]8786731-8787101	98.57	2e-107	XR_738404.1	ncRNA	Solanum lycopersicum uncharacterized LOC104644508 (LOC104644508), ncRNA
XLOC_031908	XLOC031908	SL2.50ch11[+]21113542-21115138	100	0	XR_738473.1	ncRNA	Solanum lycopersicum uncharacterized LOC104644596 (LOC104644596), transcript variant X2, ncRNA
XLOC_031957	XLOC031957IR	SL2.50ch11[+]28662087-28664383	100	0	XR_738576.1	ncRNA	Solanum lycopersicum uncharacterized LOC101262776 (LOC101262776), transcript variant X1, ncRNA
XLOC_031988	XLOC031988IR	SL2.50ch11[+]32022360-32027959	100	0	XR_738563.1	ncRNA	Solanum lycopersicum uncharacterized LOC101245321 (LOC101245321), transcript variant X2, ncRNA
XLOC_032088	XLOC032088	SL2.50ch11[+]43591914-43592736	100	0	XR_738508.1	ncRNA	Solanum lycopersicum uncharacterized LOC104644637 (LOC104644637), ncRNA
XLOC_032334	XLOC032334IR	SL2.50ch11[+]53376363-53380861	100	0	XR_738632.1	ncRNA	Solanum lycopersicum uncharacterized LOC104644773 (LOC104644773), transcript variant X1, ncRNA
XLOC_033195	XLOC033195	SL2.50ch11[-]32585131-32589395	100	0	XR_738558.1	ncRNA	Solanum lycopersicum uncharacterized LOC101250655 (LOC101250655), ncRNA
XLOC_033263	XLOC033263IR	SL2.50ch11[-]39933520-39936712	100	0	XR_738517.1	ncRNA	Solanum lycopersicum uncharacterized LOC101259702 (LOC101259702), transcript variant X2, ncRNA
XLOC_034284	XLOC034284IR	SL2.50ch12[+]23415459-23418368	100	0	XR_738797.1	ncRNA	Solanum lycopersicum uncharacterized LOC101258339 (LOC101258339), ncRNA
XLOC_034312	XLOC034312	SL2.50ch12[+]29768961-29773658	100	2e-74	XR_183374.2	ncRNA	Solanum lycopersicum uncharacterized LOC101259723 (LOC101259723), ncRNA
XLOC_034491	XLOC034491	SL2.50ch12[+]42009686-42010400	100	1e-165	XR_738893.1	ncRNA	Solanum lycopersicum uncharacterized LOC104645011 (LOC104645011), ncRNA
XLOC_035166	XLOC035166IR	SL2.50ch12[-]1565877-1568635	100	0	XR_738684.1	ncRNA	Solanum lycopersicum uncharacterized LOC101250573 (LOC101250573), transcript variant X1, ncRNA
XLOC_035600	XLOC035600nat	SL2.50ch12[-]35346412-35348504	100	0	XR_739012.1	ncRNA	Solanum lycopersicum uncharacterized LOC104645145 (LOC104645145), ncRNA
XLOC_035667	XLOC035667IR	SL2.50ch12[-]38353351-38354388	100	2e-174	XR_738947.1	ncRNA	Solanum lycopersicum uncharacterized LOC104645023 (LOC104645023), ncRNA
XLOC_035774	XLOC035774NAT	SL2.50ch12[-]45424521-45427166	100	0	XR_738884.1	ncRNA	Solanum lycopersicum uncharacterized LOC104645003 (LOC104645003), ncRNA
XLOC_035798	XLOC035798	SL2.50ch12[-]47406588-47409204	98.26	0	XR_738858.1	ncRNA	Solanum lycopersicum uncharacterized LOC104644990 (LOC104644990), transcript variant X2, ncRNA
XLOC_035802	XLOC035802nat	SL2.50ch12[-]47597513-47600592	100	0	XR_738851.1	ncRNA	Solanum lycopersicum uncharacterized LOC101263584 (LOC101263584), transcript variant X1, ncRNA
XLOC_035875	XLOC035875NAT	SL2.50ch12[-]53580994-53583662	100	0	XR_738827.1	ncRNA	Solanum lycopersicum uncharacterized LOC104644976 (LOC104644976), ncRNA
XLOC_022365	Fruit_2DR2_CUFF.5820.1	SL2.50ch07[-]23584581-23586927
XLOC_033700	LA1589Seedling_CUFF.12811.1	SL2.50ch11[.]4557922-4558584
XLOC_021519	LA1589Seedling_CUFF.8999.1	SL2.50ch07[+]61045642-61046594
XLOC_023626	LA1589Seedling_CUFF.9711.1	SL2.50ch08[+]11140606-11141042
XLOC_006410	LA2397_flower_CUFF.3050.1	SL2.50ch02[+]46289461-46291101
XLOC_000481	Solyc00g007150NAT	SL2.50ch00[-]6750950-6752556
XLOC_005267	Solyc01g057090iNAT	SL2.50ch01[.]58354924-58355860
XLOC_002092	Solyc01g088240i	SL2.50ch01[+]83056985-83059079
XLOC_002159	Solyc01g090720i	SL2.50ch01[+]84355568-84357013
XLOC_002256	Solyc01g094680i	SL2.50ch01[+]86127172-86128396
XLOC_006090	Solyc02g072300i	SL2.50ch02[+]41591969-41592516
XLOC_008774	Solyc02g083320i	SL2.50ch02[.]46772355-46772617
XLOC_008368	Solyc02g088560i	SL2.50ch02[-]50609792-50610033
XLOC_008502	Solyc02g091120iNAT	SL2.50ch02[-]52529418-52531059
XLOC_008809	Solyc02g094430i	SL2.50ch02[.]54958964-54959796
XLOC_012192	Solyc03g034270i	SL2.50ch03[.]6009848-6011078
XLOC_012195	Solyc03g043660iNAT	SL2.50ch03[.]7154055-7154572
XLOC_011051	Solyc03g062830iNAT	SL2.50ch03[-]32323614-32324842
XLOC_010917	Solyc03g071540nat	SL2.50ch03[-]17969099-17970389
XLOC_012240	Solyc03g096740iNAT	SL2.50ch03[.]59089607-59090977
XLOC_012262	Solyc03g113000i	SL2.50ch03[.]63307416-63308833
XLOC_012263	Solyc03g113420i	SL2.50ch03[.]63566061-63566619
XLOC_009991	Solyc03g113500i	SL2.50ch03[+]63630478-63631857
XLOC_011772	Solyc03g115190iNAT	SL2.50ch03[-]64989102-64990286
XLOC_011826	Solyc03g116180nat	SL2.50ch03[-]65681344-65683406
XLOC_010198	Solyc03g117670i	SL2.50ch03[+]66749081-66749649
XLOC_012002	Solyc03g119780iNAT	SL2.50ch03[-]68347579-68348543
XLOC_015078	Solyc04g007220i	SL2.50ch04[.]915174-915606
XLOC_014016	Solyc04g015190iNAT	SL2.50ch04[-]5373442-5374520
XLOC_014156	Solyc04g026280iNAT	SL2.50ch04[-]17606794-17607577
XLOC_015150	Solyc04g048950i	SL2.50ch04[.]38692170-38692993
XLOC_015179	Solyc04g057990i	SL2.50ch04[.]55104026-55105218
XLOC_013685	Solyc04g082160i	SL2.50ch04[+]65940492-65941614
XLOC_016542	Solyc05g007510i	SL2.50ch05[-]2066624-2068347
XLOC_015504	Solyc05g011920i	SL2.50ch05[+]5153677-5154329
XLOC_015576	Solyc05g013240iCoding	SL2.50ch05[+]6330879-6331265
XLOC_017399	Solyc05g051590iNAT	SL2.50ch05[-]61959579-61961217
XLOC_019313	Solyc06g008160iNAT	SL2.50ch06[-]2049898-2050589
XLOC_020698	Solyc06g074260i	SL2.50ch06[.]45909559-45911286
XLOC_019122	Solyc06g083150i	SL2.50ch06[+]48689550-48691079
XLOC_022044	Solyc07g006690iNAT	SL2.50ch07[-]1549972-1550983
XLOC_021146	Solyc07g032260i	SL2.50ch07[+]36556808-36558242
XLOC_021236	Solyc07g041280i	SL2.50ch07[+]52187997-52190146
XLOC_022549	Solyc07g041660iNAT	SL2.50ch07[-]53843215-53843583
XLOC_022623	Solyc07g043360Pnat	SL2.50ch07[-]57045484-57046336
XLOC_022704	Solyc07g049210iNAT	SL2.50ch07[-]59498885-59500399
XLOC_021448	Solyc07g049220i	SL2.50ch07[+]59511170-59513657
XLOC_022849	Solyc07g054140iNAT	SL2.50ch07[-]62513534-62513918
XLOC_025309	Solyc08g067440iNAT	SL2.50ch08[-]56483783-56485199
XLOC_025342	Solyc08g068230iNAT	SL2.50ch08[-]57333631-57334799
XLOC_025910	Solyc08g079670i	SL2.50ch08[.]63154396-63155446
XLOC_028496	Solyc09g010320i	SL2.50ch09[.]3702768-3703721
XLOC_027575	Solyc09g0157000nat	SL2.50ch09[-]10767605-10769856
XLOC_028561	Solyc09g063020i	SL2.50ch09[.]60947914-60949061
XLOC_029994	Solyc10g007770i	SL2.50ch10[-]2002453-2002982
XLOC_031205	Solyc10g009490i	SL2.50ch10[.]3631075-3631792
XLOC_030409	Solyc10g047260NAT	SL2.50ch10[-]40287777-40288656
XLOC_033687	Solyc11g006000i	SL2.50ch11[.]813318-815195
XLOC_033762	Solyc11g042620i	SL2.50ch11[.]35646959-35648601
XLOC_033775	Solyc11g062410i	SL2.50ch11[.]49440796-49441126
XLOC_032296	Solyc11g066980i	SL2.50ch11[+]52763043-52764190
XLOC_033785	Solyc11g069010i	SL2.50ch11[.]53577117-53578594
XLOC_033790	Solyc11g069810i	SL2.50ch11[.]54440124-54442620
XLOC_036001	Solyc12g056900AiNAT	SL2.50ch12[-]62965437-62966246
XLOC_036000	Solyc12g056900BiNAT	SL2.50ch12[-]62964388-62965072
XLOC_034322	Solyc12g062250i	SL2.50ch12[+]31524643-31525283
XLOC_000300	TCONS_00000320	SL2.50ch00[+]16014779-16015556
XLOC_000398	TCONS_00000419	SL2.50ch00[+]19990413-19991595
XLOC_000937	TCONS_00000948	SL2.50ch00[.]4198168-4198269
XLOC_000956	TCONS_00000957	SL2.50ch00[.]12014504-12014984
XLOC_000972	TCONS_00000962	SL2.50ch00[.]18417073-18418323
XLOC_000981	TCONS_00000963	SL2.50ch00[.]21668810-21669593
XLOC_000102	TCONS_00000975	SL2.50ch00[+]10882340-10883761
XLOC_000109	TCONS_00000976	SL2.50ch00[+]11069797-11071235
XLOC_000469	TCONS_00000982	SL2.50ch00[-]6386729-6405478
XLOC_000967	TCONS_00001011	SL2.50ch00[.]16024193-16026088
XLOC_000968	TCONS_00001012	SL2.50ch00[.]16026148-16026327
XLOC_000974	TCONS_00001016	SL2.50ch00[.]18469073-18469873
XLOC_000977	TCONS_00001019	SL2.50ch00[.]20034917-20035239
XLOC_000980	TCONS_00001021	SL2.50ch00[.]20538296-20540507
XLOC_000024	TCONS_00001024	SL2.50ch00[+]4311132-4312266
XLOC_000936	TCONS_00001064	SL2.50ch00[.]1150471-1151298
XLOC_000945	TCONS_00001067	SL2.50ch00[.]8814986-8815622
XLOC_000946	TCONS_00001068	SL2.50ch00[.]8815676-8817017
XLOC_000947	TCONS_00001069	SL2.50ch00[.]8817227-8817595
XLOC_000561	TCONS_00001071	SL2.50ch00[-]10343056-10343829
XLOC_000952	TCONS_00001072	SL2.50ch00[.]10352944-10354132
XLOC_000961	TCONS_00001076	SL2.50ch00[.]13369963-13370756
XLOC_000963	TCONS_00001077	SL2.50ch00[.]14083909-14085493
XLOC_000966	TCONS_00001078	SL2.50ch00[.]15926373-15927110
XLOC_000978	TCONS_00001081	SL2.50ch00[.]20173501-20174210
XLOC_000982	TCONS_00001082	SL2.50ch00[.]21687882-21688981
XLOC_000345	TCONS_00001098	SL2.50ch00[+]17182908-17183391
XLOC_000708	TCONS_00001162	SL2.50ch00[-]13707978-13708385
XLOC_000575	TCONS_00001181	SL2.50ch00[-]10675586-10676418
XLOC_000340	TCONS_00001199	SL2.50ch00[+]16881039-16881296
XLOC_000353	TCONS_00001200	SL2.50ch00[+]17734371-17735152
XLOC_000951	TCONS_00001202	SL2.50ch00[.]10346953-10347303
XLOC_000404	TCONS_00001242	SL2.50ch00[+]20323661-20324187
XLOC_000613	TCONS_00001246	SL2.50ch00[-]11802168-11803143
XLOC_000698	TCONS_00001248	SL2.50ch00[-]13375087-13375660
XLOC_001289	TCONS_00001674	SL2.50ch01[+]10289619-10292306
XLOC_002024	TCONS_00002531	SL2.50ch01[+]81734572-81735334
XLOC_002374	TCONS_00003035	SL2.50ch01[+]88046384-88047693
XLOC_005174	TCONS_00004062	SL2.50ch01[-]98159760-98162882
XLOC_003458	TCONS_00004594	SL2.50ch01[-]14340496-14351811
XLOC_005205	TCONS_00006928	SL2.50ch01[.]355994-356407
XLOC_005219	TCONS_00006930	SL2.50ch01[.]3057831-3058170
XLOC_005258	TCONS_00006939	SL2.50ch01[.]46752253-46752868
XLOC_005264	TCONS_00006940	SL2.50ch01[.]54394976-54395636
XLOC_005266	TCONS_00006941	SL2.50ch01[.]57828572-57829304
XLOC_005278	TCONS_00006946	SL2.50ch01[.]63918913-63920335
XLOC_005281	TCONS_00006948	SL2.50ch01[.]66329491-66329750
XLOC_005297	TCONS_00006952	SL2.50ch01[.]76654079-76654304
XLOC_005299	TCONS_00006953	SL2.50ch01[.]77386073-77386741
XLOC_005304	TCONS_00006956	SL2.50ch01[.]79374884-79375463
XLOC_005306	TCONS_00006957	SL2.50ch01[.]79465873-79466190
XLOC_005324	TCONS_00006963	SL2.50ch01[.]85787435-85788214
XLOC_005330	TCONS_00006965	SL2.50ch01[.]86423889-86424892
XLOC_005331	TCONS_00006966	SL2.50ch01[.]87048645-87048868
XLOC_005348	TCONS_00006970	SL2.50ch01[.]91357841-91358004
XLOC_005359	TCONS_00006971	SL2.50ch01[.]93205610-93206439
XLOC_005364	TCONS_00006975	SL2.50ch01[.]94835222-94835631
XLOC_005370	TCONS_00006977	SL2.50ch01[.]96273248-96274486
XLOC_001339	TCONS_00007063	SL2.50ch01[+]15561272-15562456
XLOC_003587	TCONS_00007614	SL2.50ch01[-]27559514-27563313
XLOC_005216	TCONS_00008076	SL2.50ch01[.]2160049-2160873
XLOC_003332	TCONS_00008080	SL2.50ch01[-]5136168-5136798
XLOC_005225	TCONS_00008082	SL2.50ch01[.]5877975-5879913
XLOC_005227	TCONS_00008083	SL2.50ch01[.]6338546-6340528
XLOC_005228	TCONS_00008084	SL2.50ch01[.]6653260-6654256
XLOC_005230	TCONS_00008085	SL2.50ch01[.]9705569-9706443
XLOC_005231	TCONS_00008086	SL2.50ch01[.]9706591-9707442
XLOC_005244	TCONS_00008090	SL2.50ch01[.]29989624-29990068
XLOC_005251	TCONS_00008094	SL2.50ch01[.]43205794-43207776
XLOC_005252	TCONS_00008095	SL2.50ch01[.]43207920-43209846
XLOC_005253	TCONS_00008096	SL2.50ch01[.]43210106-43212021
XLOC_005254	TCONS_00008097	SL2.50ch01[.]43212418-43213791
XLOC_005259	TCONS_00008098	SL2.50ch01[.]47368633-47369511
XLOC_003714	TCONS_00008101	SL2.50ch01[-]58355808-58357142
XLOC_005269	TCONS_00008103	SL2.50ch01[.]60512028-60513276
XLOC_005271	TCONS_00008105	SL2.50ch01[.]60518178-60518801
XLOC_005272	TCONS_00008106	SL2.50ch01[.]60519151-60519524
XLOC_005274	TCONS_00008107	SL2.50ch01[.]61820387-61821148
XLOC_005298	TCONS_00008114	SL2.50ch01[.]76910812-76911902
XLOC_005305	TCONS_00008115	SL2.50ch01[.]79409758-79410117
XLOC_005309	TCONS_00008117	SL2.50ch01[.]80329487-80330177
XLOC_005321	TCONS_00008122	SL2.50ch01[.]84342415-84343512
XLOC_005325	TCONS_00008124	SL2.50ch01[.]86002110-86002996
XLOC_005332	TCONS_00008127	SL2.50ch01[.]87202150-87202567
XLOC_005338	TCONS_00008129	SL2.50ch01[.]88556854-88557033
XLOC_005341	TCONS_00008130	SL2.50ch01[.]89130820-89131807
XLOC_004647	TCONS_00008131	SL2.50ch01[-]89955227-89955627
XLOC_005350	TCONS_00008136	SL2.50ch01[.]92711733-92712833
XLOC_005367	TCONS_00008141	SL2.50ch01[.]95814226-95814652
XLOC_005374	TCONS_00008144	SL2.50ch01[.]96799388-96799974
XLOC_005378	TCONS_00008147	SL2.50ch01[.]97989250-97989673
XLOC_002109	TCONS_00008376	SL2.50ch01[+]83401202-83401929
XLOC_002708	TCONS_00008542	SL2.50ch01[+]93132391-93133580
XLOC_004149	TCONS_00008826	SL2.50ch01[-]80788501-80789299
XLOC_005203	TCONS_00009115	SL2.50ch01[.]94796-95240
XLOC_005208	TCONS_00009117	SL2.50ch01[.]681208-681603
XLOC_005209	TCONS_00009118	SL2.50ch01[.]800806-801265
XLOC_005212	TCONS_00009120	SL2.50ch01[.]1366085-1366668
XLOC_005218	TCONS_00009122	SL2.50ch01[.]2748687-2749170
XLOC_005220	TCONS_00009123	SL2.50ch01[.]3677797-3678128
XLOC_005229	TCONS_00009125	SL2.50ch01[.]9037753-9039885
XLOC_005232	TCONS_00009126	SL2.50ch01[.]11404844-11405791
XLOC_005238	TCONS_00009129	SL2.50ch01[.]20470661-20471252
XLOC_005239	TCONS_00009130	SL2.50ch01[.]20505304-20507250
XLOC_005242	TCONS_00009131	SL2.50ch01[.]26308956-26309305
XLOC_005248	TCONS_00009134	SL2.50ch01[.]36253393-36253825
XLOC_005250	TCONS_00009135	SL2.50ch01[.]41112397-41112747
XLOC_005255	TCONS_00009136	SL2.50ch01[.]44545336-44545648
XLOC_005260	TCONS_00009139	SL2.50ch01[.]47507351-47508640
XLOC_005262	TCONS_00009141	SL2.50ch01[.]53634089-53634999
XLOC_005276	TCONS_00009144	SL2.50ch01[.]63117852-63119174
XLOC_005279	TCONS_00009145	SL2.50ch01[.]64530831-64531406
XLOC_005284	TCONS_00009148	SL2.50ch01[.]69701725-69702328
XLOC_005285	TCONS_00009149	SL2.50ch01[.]69704073-69704726
XLOC_005287	TCONS_00009150	SL2.50ch01[.]71918066-71918555
XLOC_005288	TCONS_00009151	SL2.50ch01[.]72326248-72327306
XLOC_005291	TCONS_00009153	SL2.50ch01[.]73852600-73853315
XLOC_005295	TCONS_00009155	SL2.50ch01[.]75342284-75342864
XLOC_005307	TCONS_00009158	SL2.50ch01[.]79760389-79760687
XLOC_005313	TCONS_00009160	SL2.50ch01[.]81881977-81883272
XLOC_005314	TCONS_00009161	SL2.50ch01[.]81924917-81925430
XLOC_005333	TCONS_00009164	SL2.50ch01[.]87275890-87276580
XLOC_005334	TCONS_00009165	SL2.50ch01[.]87728643-87729122
XLOC_005335	TCONS_00009166	SL2.50ch01[.]87845218-87846447
XLOC_005339	TCONS_00009168	SL2.50ch01[.]88842259-88843344
XLOC_005349	TCONS_00009170	SL2.50ch01[.]91800347-91800931
XLOC_005353	TCONS_00009172	SL2.50ch01[.]92798110-92799525
XLOC_005355	TCONS_00009173	SL2.50ch01[.]92861873-92862898
XLOC_005356	TCONS_00009174	SL2.50ch01[.]92866188-92867177
XLOC_005357	TCONS_00009175	SL2.50ch01[.]92868727-92870386
XLOC_005366	TCONS_00009178	SL2.50ch01[.]94986078-94986802
XLOC_005368	TCONS_00009179	SL2.50ch01[.]95842269-95843068
XLOC_001259	TCONS_00009205	SL2.50ch01[+]7029934-7030209
XLOC_001694	TCONS_00009218	SL2.50ch01[+]68282312-68284642
XLOC_003614	TCONS_00009429	SL2.50ch01[-]32673871-32676213
XLOC_003458	TCONS_00010072	SL2.50ch01[-]14340496-14351811
XLOC_001510	TCONS_00010228	SL2.50ch01[+]36554125-36554726
XLOC_001520	TCONS_00010229	SL2.50ch01[+]40843783-40844591
XLOC_001523	TCONS_00010231	SL2.50ch01[+]41263781-41264953
XLOC_001820	TCONS_00010266	SL2.50ch01[+]76683658-76683896
XLOC_001839	TCONS_00010267	SL2.50ch01[+]77052174-77053046
XLOC_002034	TCONS_00010310	SL2.50ch01[+]81877243-81878217
XLOC_002314	TCONS_00010359	SL2.50ch01[+]86924182-86924888
XLOC_002577	TCONS_00010428	SL2.50ch01[+]90851247-90851589
XLOC_002867	TCONS_00010496	SL2.50ch01[+]95366038-95366808
XLOC_002915	TCONS_00010510	SL2.50ch01[+]95983181-95983843
XLOC_003074	TCONS_00010531	SL2.50ch01[+]98334932-98335586
XLOC_004044	TCONS_00010635	SL2.50ch01[-]78505760-78506508
XLOC_004169	TCONS_00010651	SL2.50ch01[-]81196877-81197458
XLOC_004556	TCONS_00010718	SL2.50ch01[-]88327729-88328267
XLOC_005342	TCONS_00010739	SL2.50ch01[.]89949380-89951190
XLOC_004847	TCONS_00010789	SL2.50ch01[-]93173383-93174049
XLOC_004946	TCONS_00010807	SL2.50ch01[-]94659509-94660365
XLOC_005056	TCONS_00010823	SL2.50ch01[-]96266130-96267119
XLOC_005165	TCONS_00010835	SL2.50ch01[-]98059339-98059938
XLOC_005223	TCONS_00011055	SL2.50ch01[.]5137548-5138075
XLOC_004824	TCONS_00011178	SL2.50ch01[-]92814888-92816280
XLOC_001256	TCONS_00011231	SL2.50ch01[+]6897566-6897811
XLOC_003216	TCONS_00011464	SL2.50ch01[-]2096547-2097008
XLOC_003443	TCONS_00011479	SL2.50ch01[-]11759903-11760375
XLOC_004612	TCONS_00011595	SL2.50ch01[-]89270977-89271581
XLOC_003936	TCONS_00012094	SL2.50ch01[-]74897971-74898526
XLOC_001711	TCONS_00012227	SL2.50ch01[+]69629942-69630493
XLOC_003391	TCONS_00012383	SL2.50ch01[-]8701715-8702642
XLOC_005886	TCONS_00013150	SL2.50ch02[+]37786252-37788578
XLOC_006016	TCONS_00013333	SL2.50ch02[+]40377644-40378096
XLOC_006218	TCONS_00013635	SL2.50ch02[+]43518935-43519716
XLOC_006710	TCONS_00014393	SL2.50ch02[+]50915312-50917132
XLOC_008679	TCONS_00017122	SL2.50ch02[.]43753-44239
XLOC_008706	TCONS_00017131	SL2.50ch02[.]26924589-26925755
XLOC_008712	TCONS_00017134	SL2.50ch02[.]28895317-28895837
XLOC_008728	TCONS_00017140	SL2.50ch02[.]37343966-37344462
XLOC_008739	TCONS_00017145	SL2.50ch02[.]38236562-38237113
XLOC_008756	TCONS_00017151	SL2.50ch02[.]42138189-42138332
XLOC_008757	TCONS_00017152	SL2.50ch02[.]42697186-42697894
XLOC_008758	TCONS_00017153	SL2.50ch02[.]42744017-42744516
XLOC_008765	TCONS_00017154	SL2.50ch02[.]45376146-45376350
XLOC_008813	TCONS_00017171	SL2.50ch02[.]55141844-55142614
XLOC_005513	TCONS_00017208	SL2.50ch02[+]20341103-20341900
XLOC_005886	TCONS_00017292	SL2.50ch02[+]37786252-37788578
XLOC_005886	TCONS_00017293	SL2.50ch02[+]37786252-37788578
XLOC_006535	TCONS_00017542	SL2.50ch02[+]48342917-48344508
XLOC_006596	TCONS_00017574	SL2.50ch02[+]49380270-49380842
XLOC_006716	TCONS_00017615	SL2.50ch02[+]50987749-50988292
XLOC_008684	TCONS_00018214	SL2.50ch02[.]4359859-4360449
XLOC_008685	TCONS_00018215	SL2.50ch02[.]5083191-5084045
XLOC_008687	TCONS_00018216	SL2.50ch02[.]5424511-5425425
XLOC_008699	TCONS_00018218	SL2.50ch02[.]24347589-24348101
XLOC_008700	TCONS_00018219	SL2.50ch02[.]24348363-24349340
XLOC_008708	TCONS_00018220	SL2.50ch02[.]27310739-27312598
XLOC_008729	TCONS_00018228	SL2.50ch02[.]37356256-37357458
XLOC_008735	TCONS_00018229	SL2.50ch02[.]38085562-38087669
XLOC_008750	TCONS_00018235	SL2.50ch02[.]39677304-39677919
XLOC_008761	TCONS_00018239	SL2.50ch02[.]43006199-43006677
XLOC_008762	TCONS_00018240	SL2.50ch02[.]43123427-43123746
XLOC_008771	TCONS_00018243	SL2.50ch02[.]46725716-46726313
XLOC_008773	TCONS_00018244	SL2.50ch02[.]46770168-46770609
XLOC_008775	TCONS_00018246	SL2.50ch02[.]46898742-46899280
XLOC_008784	TCONS_00018253	SL2.50ch02[.]48215467-48216366
XLOC_008798	TCONS_00018257	SL2.50ch02[.]51869591-51872309
XLOC_008802	TCONS_00018260	SL2.50ch02[.]52719100-52720571
XLOC_005685	TCONS_00018333	SL2.50ch02[+]31099847-31100542
XLOC_006535	TCONS_00018561	SL2.50ch02[+]48342917-48344508
XLOC_006969	TCONS_00018716	SL2.50ch02[+]54821563-54822956
XLOC_007090	TCONS_00018735	SL2.50ch02[-]15305725-15307938
XLOC_007446	TCONS_00018795	SL2.50ch02[-]35941606-35944477
XLOC_008686	TCONS_00019123	SL2.50ch02[.]5239686-5240371
XLOC_008688	TCONS_00019124	SL2.50ch02[.]6086059-6088102
XLOC_008690	TCONS_00019126	SL2.50ch02[.]7405978-7406576
XLOC_008694	TCONS_00019128	SL2.50ch02[.]13415083-13415880
XLOC_008704	TCONS_00019132	SL2.50ch02[.]25218443-25219476
XLOC_008718	TCONS_00019137	SL2.50ch02[.]32930274-32931000
XLOC_008719	TCONS_00019138	SL2.50ch02[.]33469814-33470307
XLOC_008721	TCONS_00019140	SL2.50ch02[.]33843373-33844523
XLOC_008723	TCONS_00019141	SL2.50ch02[.]34051362-34052408
XLOC_008730	TCONS_00019143	SL2.50ch02[.]37360720-37361197
XLOC_008733	TCONS_00019144	SL2.50ch02[.]37888953-37890265
XLOC_008737	TCONS_00019148	SL2.50ch02[.]38127300-38127508
XLOC_008741	TCONS_00019149	SL2.50ch02[.]38384191-38384399
XLOC_008751	TCONS_00019152	SL2.50ch02[.]39678900-39679455
XLOC_008753	TCONS_00019153	SL2.50ch02[.]40754986-40755699
XLOC_008763	TCONS_00019155	SL2.50ch02[.]43476620-43477137
XLOC_008768	TCONS_00019156	SL2.50ch02[.]46292127-46293396
XLOC_008789	TCONS_00019162	SL2.50ch02[.]50043749-50044392
XLOC_008795	TCONS_00019163	SL2.50ch02[.]51508862-51510014
XLOC_008804	TCONS_00019165	SL2.50ch02[.]53167741-53169181
XLOC_008806	TCONS_00019166	SL2.50ch02[.]54372186-54372532
XLOC_008807	TCONS_00019167	SL2.50ch02[.]54718410-54718855
XLOC_008660	TCONS_00019170	SL2.50ch02[-]55021002-55021376
XLOC_008646	TCONS_00019518	SL2.50ch02[-]54827744-54828744
XLOC_005527	TCONS_00020034	SL2.50ch02[+]21791579-21792645
XLOC_005536	TCONS_00020035	SL2.50ch02[+]22428217-22429026
XLOC_005584	TCONS_00020043	SL2.50ch02[+]25626544-25627718
XLOC_006578	TCONS_00020211	SL2.50ch02[+]49038633-49039194
XLOC_007033	TCONS_00020336	SL2.50ch02[-]7843650-7845661
XLOC_007298	TCONS_00020367	SL2.50ch02[-]30778438-30779511
XLOC_007387	TCONS_00020379	SL2.50ch02[-]34360583-34361152
XLOC_007398	TCONS_00020382	SL2.50ch02[-]34580990-34581321
XLOC_008409	TCONS_00020571	SL2.50ch02[-]51253451-51254780
XLOC_008810	TCONS_00020620	SL2.50ch02[.]55021667-55022039
XLOC_006597	TCONS_00021107	SL2.50ch02[+]49381497-49381807
XLOC_006879	TCONS_00021156	SL2.50ch02[+]53523418-53524103
XLOC_008473	TCONS_00021336	SL2.50ch02[-]52203018-52203904
XLOC_007388	TCONS_00021504	SL2.50ch02[-]34361187-34362316
XLOC_009368	TCONS_00022879	SL2.50ch03[+]33136529-33136883
XLOC_009524	TCONS_00023082	SL2.50ch03[+]51996377-51997270
XLOC_010212	TCONS_00024079	SL2.50ch03[+]67060344-67061000
XLOC_010236	TCONS_00024113	SL2.50ch03[+]67436343-67436957
XLOC_012164	TCONS_00026706	SL2.50ch03[.]61860-62576
XLOC_012171	TCONS_00026708	SL2.50ch03[.]2916117-2916480
XLOC_012186	TCONS_00026712	SL2.50ch03[.]5110094-5110541
XLOC_012213	TCONS_00026722	SL2.50ch03[.]21696213-21697220
XLOC_012227	TCONS_00026726	SL2.50ch03[.]51897824-51898258
XLOC_012233	TCONS_00026727	SL2.50ch03[.]53095150-53096090
XLOC_012241	TCONS_00026731	SL2.50ch03[.]59312490-59313381
XLOC_012284	TCONS_00026745	SL2.50ch03[.]66536266-66536800
XLOC_012286	TCONS_00026746	SL2.50ch03[.]67142165-67142669
XLOC_012299	TCONS_00026751	SL2.50ch03[.]70145176-70145437
XLOC_009111	TCONS_00026871	SL2.50ch03[+]5916884-5918988
XLOC_009463	TCONS_00026950	SL2.50ch03[+]48981251-48984055
XLOC_012168	TCONS_00027725	SL2.50ch03[.]2476856-2477345
XLOC_012177	TCONS_00027730	SL2.50ch03[.]4088477-4089580
XLOC_012178	TCONS_00027731	SL2.50ch03[.]4130431-4131055
XLOC_012184	TCONS_00027734	SL2.50ch03[.]5029861-5030481
XLOC_012187	TCONS_00027735	SL2.50ch03[.]5110676-5110969
XLOC_012188	TCONS_00027736	SL2.50ch03[.]5677209-5677499
XLOC_010806	TCONS_00027737	SL2.50ch03[-]7158428-7159592
XLOC_012197	TCONS_00027739	SL2.50ch03[.]7404190-7404690
XLOC_012202	TCONS_00027742	SL2.50ch03[.]10473563-10475768
XLOC_012203	TCONS_00027743	SL2.50ch03[.]10559027-10560348
XLOC_012208	TCONS_00027744	SL2.50ch03[.]12098900-12100926
XLOC_012216	TCONS_00027748	SL2.50ch03[.]26023707-26024315
XLOC_012237	TCONS_00027758	SL2.50ch03[.]55968248-55970491
XLOC_012242	TCONS_00027761	SL2.50ch03[.]59411249-59411781
XLOC_012248	TCONS_00027763	SL2.50ch03[.]60054629-60055091
XLOC_012249	TCONS_00027764	SL2.50ch03[.]60055279-60056348
XLOC_012250	TCONS_00027765	SL2.50ch03[.]60057074-60058003
XLOC_012252	TCONS_00027766	SL2.50ch03[.]60976138-60977476
XLOC_012271	TCONS_00027772	SL2.50ch03[.]64457911-64458423
XLOC_012288	TCONS_00027779	SL2.50ch03[.]67845968-67846375
XLOC_012291	TCONS_00027781	SL2.50ch03[.]68182154-68182793
XLOC_012292	TCONS_00027782	SL2.50ch03[.]68183415-68184195
XLOC_012296	TCONS_00027784	SL2.50ch03[.]69659615-69660186
XLOC_012301	TCONS_00027786	SL2.50ch03[.]70405722-70406443
XLOC_012303	TCONS_00027788	SL2.50ch03[.]70634437-70635183
XLOC_009507	TCONS_00027969	SL2.50ch03[+]51457578-51460314
XLOC_009797	TCONS_00028051	SL2.50ch03[+]60099115-60101366
XLOC_010233	TCONS_00028197	SL2.50ch03[+]67377658-67381014
XLOC_010324	TCONS_00028233	SL2.50ch03[+]68680436-68681553
XLOC_010364	TCONS_00028246	SL2.50ch03[+]69237978-69239277
XLOC_011482	TCONS_00028491	SL2.50ch03[-]60060934-60063116
XLOC_012170	TCONS_00028681	SL2.50ch03[.]2756026-2756886
XLOC_012172	TCONS_00028682	SL2.50ch03[.]3337924-3338482
XLOC_012175	TCONS_00028683	SL2.50ch03[.]3829852-3830738
XLOC_012180	TCONS_00028685	SL2.50ch03[.]4351902-4352195
XLOC_012183	TCONS_00028687	SL2.50ch03[.]4872793-4873413
XLOC_012185	TCONS_00028688	SL2.50ch03[.]5041158-5042030
XLOC_012209	TCONS_00028696	SL2.50ch03[.]12787290-12787939
XLOC_012224	TCONS_00028702	SL2.50ch03[.]51505410-51506072
XLOC_012228	TCONS_00028705	SL2.50ch03[.]52107225-52108606
XLOC_009576	TCONS_00028706	SL2.50ch03[+]52983587-52984549
XLOC_012230	TCONS_00028707	SL2.50ch03[.]52978285-52979341
XLOC_012243	TCONS_00028710	SL2.50ch03[.]59472306-59472889
XLOC_012244	TCONS_00028711	SL2.50ch03[.]59556438-59557105
XLOC_012245	TCONS_00028712	SL2.50ch03[.]59563203-59563932
XLOC_012246	TCONS_00028713	SL2.50ch03[.]60005260-60006020
XLOC_012253	TCONS_00028716	SL2.50ch03[.]61445129-61445850
XLOC_012257	TCONS_00028718	SL2.50ch03[.]62212306-62212916
XLOC_012258	TCONS_00028719	SL2.50ch03[.]62227972-62229081
XLOC_012261	TCONS_00028720	SL2.50ch03[.]62909015-62910010
XLOC_012263	TCONS_00028722	SL2.50ch03[.]63566061-63566619
XLOC_012268	TCONS_00028726	SL2.50ch03[.]64350045-64350359
XLOC_012270	TCONS_00028728	SL2.50ch03[.]64440715-64441735
XLOC_012295	TCONS_00028736	SL2.50ch03[.]69560173-69560556
XLOC_009084	TCONS_00028760	SL2.50ch03[+]5358643-5359166
XLOC_009654	TCONS_00028800	SL2.50ch03[+]55044555-55045104
XLOC_011112	TCONS_00028949	SL2.50ch03[-]38902127-38902573
XLOC_011169	TCONS_00028953	SL2.50ch03[-]49384165-49386993
XLOC_011943	TCONS_00029024	SL2.50ch03[-]67395514-67397259
XLOC_009219	TCONS_00029551	SL2.50ch03[+]12152263-12153785
XLOC_009494	TCONS_00029584	SL2.50ch03[+]51064267-51064848
XLOC_009947	TCONS_00029652	SL2.50ch03[+]63043673-63044548
XLOC_010510	TCONS_00029761	SL2.50ch03[-]544225-544990
XLOC_010706	TCONS_00029799	SL2.50ch03[-]4292951-4293956
XLOC_011703	TCONS_00029937	SL2.50ch03[-]63828678-63829254
XLOC_012089	TCONS_00030017	SL2.50ch03[-]69576188-69577076
XLOC_012157	TCONS_00030031	SL2.50ch03[-]70633180-70634175
XLOC_009461	TCONS_00030077	SL2.50ch03[+]48843292-48843831
XLOC_010076	TCONS_00030141	SL2.50ch03[+]65063963-65065546
XLOC_008862	TCONS_00030326	SL2.50ch03[+]708279-708676
XLOC_009319	TCONS_00030366	SL2.50ch03[+]26717705-26718226
XLOC_010835	TCONS_00030821	SL2.50ch03[-]8130466-8130978
XLOC_011671	TCONS_00030864	SL2.50ch03[-]63418899-63419413
XLOC_012656	TCONS_00031925	SL2.50ch04[+]6108896-6111603
XLOC_013231	TCONS_00032667	SL2.50ch04[+]58439829-58440576
XLOC_013302	TCONS_00032754	SL2.50ch04[+]59585745-59586822
XLOC_013410	TCONS_00032928	SL2.50ch04[+]61984765-61985299
XLOC_013522	TCONS_00033067	SL2.50ch04[+]63578986-63579142
XLOC_013660	TCONS_00033256	SL2.50ch04[+]65659523-65660635
XLOC_015074	TCONS_00035149	SL2.50ch04[.]668625-669839
XLOC_015076	TCONS_00035151	SL2.50ch04[.]815984-816849
XLOC_015093	TCONS_00035157	SL2.50ch04[.]3173781-3173990
XLOC_015148	TCONS_00035165	SL2.50ch04[.]34268070-34268991
XLOC_015149	TCONS_00035166	SL2.50ch04[.]37836443-37836548
XLOC_015152	TCONS_00035167	SL2.50ch04[.]39554591-39554891
XLOC_015157	TCONS_00035169	SL2.50ch04[.]43056220-43056981
XLOC_015159	TCONS_00035170	SL2.50ch04[.]43641658-43642194
XLOC_015194	TCONS_00035180	SL2.50ch04[.]59579609-59580193
XLOC_015207	TCONS_00035183	SL2.50ch04[.]65359638-65360368
XLOC_012478	TCONS_00035242	SL2.50ch04[+]2888799-2890710
XLOC_013304	TCONS_00035446	SL2.50ch04[+]59607630-59608342
XLOC_015083	TCONS_00035981	SL2.50ch04[.]1791804-1793594
XLOC_015084	TCONS_00035982	SL2.50ch04[.]1923586-1924006
XLOC_015088	TCONS_00035984	SL2.50ch04[.]2591449-2591936
XLOC_015091	TCONS_00035986	SL2.50ch04[.]3066949-3067481
XLOC_015094	TCONS_00035987	SL2.50ch04[.]3178543-3179081
XLOC_015098	TCONS_00035988	SL2.50ch04[.]3858471-3860228
XLOC_015102	TCONS_00035991	SL2.50ch04[.]4649277-4649877
XLOC_015103	TCONS_00035992	SL2.50ch04[.]4734235-4737451
XLOC_015108	TCONS_00035995	SL2.50ch04[.]5190639-5191742
XLOC_015111	TCONS_00035996	SL2.50ch04[.]5417514-5418087
XLOC_015117	TCONS_00035999	SL2.50ch04[.]7021848-7022400
XLOC_015118	TCONS_00036000	SL2.50ch04[.]7258342-7258950
XLOC_015144	TCONS_00036013	SL2.50ch04[.]27343695-27344465
XLOC_015162	TCONS_00036018	SL2.50ch04[.]46218474-46218872
XLOC_015164	TCONS_00036019	SL2.50ch04[.]47275263-47275724
XLOC_015165	TCONS_00036020	SL2.50ch04[.]48035672-48036849
XLOC_015166	TCONS_00036021	SL2.50ch04[.]48037327-48037899
XLOC_015172	TCONS_00036023	SL2.50ch04[.]52325438-52326056
XLOC_015187	TCONS_00036026	SL2.50ch04[.]55828086-55829684
XLOC_015192	TCONS_00036030	SL2.50ch04[.]59014449-59014786
XLOC_015193	TCONS_00036031	SL2.50ch04[.]59225932-59226502
XLOC_015197	TCONS_00036032	SL2.50ch04[.]61256370-61256778
XLOC_015201	TCONS_00036034	SL2.50ch04[.]62483728-62484226
XLOC_015204	TCONS_00036035	SL2.50ch04[.]63772779-63773534
XLOC_012842	TCONS_00036144	SL2.50ch04[+]24284457-24286577
XLOC_013148	TCONS_00036202	SL2.50ch04[+]55030019-55030420
XLOC_013538	TCONS_00036310	SL2.50ch04[+]63817127-63817912
XLOC_014370	TCONS_00036518	SL2.50ch04[-]47559125-47560435
XLOC_015077	TCONS_00036681	SL2.50ch04[.]824209-825043
XLOC_015079	TCONS_00036683	SL2.50ch04[.]1351593-1352174
XLOC_015082	TCONS_00036684	SL2.50ch04[.]1596178-1597812
XLOC_015092	TCONS_00036686	SL2.50ch04[.]3150122-3150559
XLOC_015097	TCONS_00036688	SL2.50ch04[.]3665235-3665812
XLOC_015104	TCONS_00036690	SL2.50ch04[.]4787326-4792210
XLOC_015106	TCONS_00036691	SL2.50ch04[.]5123883-5124052
XLOC_015109	TCONS_00036692	SL2.50ch04[.]5294274-5294983
XLOC_015113	TCONS_00036694	SL2.50ch04[.]5925582-5926261
XLOC_015115	TCONS_00036695	SL2.50ch04[.]6716969-6717276
XLOC_015130	TCONS_00036703	SL2.50ch04[.]16279036-16280416
XLOC_015134	TCONS_00036706	SL2.50ch04[.]21834261-21835246
XLOC_015145	TCONS_00036713	SL2.50ch04[.]29413484-29414278
XLOC_015146	TCONS_00036714	SL2.50ch04[.]32335474-32336265
XLOC_015151	TCONS_00036715	SL2.50ch04[.]38697558-38699078
XLOC_015156	TCONS_00036719	SL2.50ch04[.]42541047-42542199
XLOC_015158	TCONS_00036720	SL2.50ch04[.]43057694-43058605
XLOC_015160	TCONS_00036721	SL2.50ch04[.]45497656-45498730
XLOC_015163	TCONS_00036723	SL2.50ch04[.]46310595-46311244
XLOC_015169	TCONS_00036725	SL2.50ch04[.]51764268-51764997
XLOC_015170	TCONS_00036726	SL2.50ch04[.]51766560-51767336
XLOC_015180	TCONS_00036729	SL2.50ch04[.]55105285-55106396
XLOC_015183	TCONS_00036733	SL2.50ch04[.]55151543-55152297
XLOC_015195	TCONS_00036735	SL2.50ch04[.]59778470-59779174
XLOC_015206	TCONS_00036741	SL2.50ch04[.]64498352-64498661
XLOC_015209	TCONS_00036743	SL2.50ch04[.]65875278-65876224
XLOC_015210	TCONS_00036744	SL2.50ch04[.]65939769-65940424
XLOC_015211	TCONS_00036745	SL2.50ch04[.]66326055-66326579
XLOC_013610	TCONS_00037340	SL2.50ch04[+]64844738-64845306
XLOC_012330	TCONS_00037458	SL2.50ch04[+]423117-427421
XLOC_012568	TCONS_00037498	SL2.50ch04[+]4431933-4433556
XLOC_012979	TCONS_00037506	SL2.50ch04[+]47193746-47195441
XLOC_012991	TCONS_00037507	SL2.50ch04[+]48579665-48579930
XLOC_013130	TCONS_00037527	SL2.50ch04[+]54402559-54403970
XLOC_013132	TCONS_00037536	SL2.50ch04[+]54412200-54413645
XLOC_013167	TCONS_00037537	SL2.50ch04[+]55335909-55336265
XLOC_013168	TCONS_00037569	SL2.50ch04[+]55340593-55340977
XLOC_013298	TCONS_00037596	SL2.50ch04[+]59561496-59577814
XLOC_013412	TCONS_00037604	SL2.50ch04[+]62015524-62016778
XLOC_013455	TCONS_00037697	SL2.50ch04[+]62686097-62687019
XLOC_013940	TCONS_00037703	SL2.50ch04[-]4093672-4094022
XLOC_014291	TCONS_00037743	SL2.50ch04[-]39825566-39827287
XLOC_014427	TCONS_00037764	SL2.50ch04[-]51083017-51083406
XLOC_012498	TCONS_00038129	SL2.50ch04[+]3220262-3221348
XLOC_012984	TCONS_00038181	SL2.50ch04[+]48192158-48193397
XLOC_013594	TCONS_00038234	SL2.50ch04[+]64613974-64614583
XLOC_012390	TCONS_00038612	SL2.50ch04[+]1455333-1456043
XLOC_014654	TCONS_00038695	SL2.50ch04[-]59513807-59514405
XLOC_013202	TCONS_00038827	SL2.50ch04[+]57941718-57942772
XLOC_013805	TCONS_00038829	SL2.50ch04[-]1329207-1330381
XLOC_015403	TCONS_00039225	SL2.50ch05[+]3109114-3110126
XLOC_015448	TCONS_00039398	SL2.50ch05[+]4049576-4050109
XLOC_015597	TCONS_00039548	SL2.50ch05[+]6773601-6773918
XLOC_017578	TCONS_00042129	SL2.50ch05[-]64937059-64938741
XLOC_017661	TCONS_00042130	SL2.50ch05[.]627685-627888
XLOC_017665	TCONS_00042131	SL2.50ch05[.]2281742-2282309
XLOC_017668	TCONS_00042132	SL2.50ch05[.]2544398-2544826
XLOC_017669	TCONS_00042133	SL2.50ch05[.]2732080-2732414
XLOC_017670	TCONS_00042135	SL2.50ch05[.]2796410-2797338
XLOC_017707	TCONS_00042148	SL2.50ch05[.]20149896-20150207
XLOC_017728	TCONS_00042157	SL2.50ch05[.]38763960-38764765
XLOC_017754	TCONS_00042159	SL2.50ch05[.]62186432-62187136
XLOC_017756	TCONS_00042160	SL2.50ch05[.]62204277-62204848
XLOC_017757	TCONS_00042163	SL2.50ch05[.]62297135-62297907
XLOC_017769	TCONS_00042188	SL2.50ch05[.]65082102-65082743
XLOC_015280	TCONS_00042242	SL2.50ch05[+]1108670-1111735
XLOC_015496	TCONS_00042286	SL2.50ch05[+]4974848-4977357
XLOC_017660	TCONS_00042786	SL2.50ch05[.]438513-439003
XLOC_017664	TCONS_00042788	SL2.50ch05[.]1562310-1562685
XLOC_017666	TCONS_00042789	SL2.50ch05[.]2484355-2484692
XLOC_017671	TCONS_00042790	SL2.50ch05[.]2898245-2899120
XLOC_017676	TCONS_00042791	SL2.50ch05[.]3907179-3907520
XLOC_017683	TCONS_00042795	SL2.50ch05[.]5319484-5319854
XLOC_017687	TCONS_00042797	SL2.50ch05[.]6303131-6303870
XLOC_017691	TCONS_00042798	SL2.50ch05[.]9178871-9179315
XLOC_017696	TCONS_00042801	SL2.50ch05[.]12132465-12132823
XLOC_017697	TCONS_00042802	SL2.50ch05[.]12361526-12362600
XLOC_017709	TCONS_00042805	SL2.50ch05[.]20518346-20519261
XLOC_017716	TCONS_00042807	SL2.50ch05[.]26459993-26461374
XLOC_017717	TCONS_00042808	SL2.50ch05[.]26461402-26462357
XLOC_017718	TCONS_00042809	SL2.50ch05[.]26878009-26879638
XLOC_017719	TCONS_00042810	SL2.50ch05[.]28566365-28569073
XLOC_017725	TCONS_00042813	SL2.50ch05[.]34162066-34163088
XLOC_017745	TCONS_00042821	SL2.50ch05[.]58136446-58137033
XLOC_017748	TCONS_00042822	SL2.50ch05[.]58620537-58623574
XLOC_017761	TCONS_00042827	SL2.50ch05[.]62573065-62573349
XLOC_017762	TCONS_00042828	SL2.50ch05[.]62702981-62703542
XLOC_017766	TCONS_00042829	SL2.50ch05[.]64130994-64131622
XLOC_017767	TCONS_00042830	SL2.50ch05[.]64298623-64299255
XLOC_017772	TCONS_00042833	SL2.50ch05[.]65425046-65425307
XLOC_017774	TCONS_00042834	SL2.50ch05[.]65613253-65613703
XLOC_015898	TCONS_00043011	SL2.50ch05[+]43128553-43138847
XLOC_016048	TCONS_00043037	SL2.50ch05[+]58647119-58649329
XLOC_016084	TCONS_00043045	SL2.50ch05[+]59963927-59964719
XLOC_017658	TCONS_00043374	SL2.50ch05[.]181096-181636
XLOC_017659	TCONS_00043375	SL2.50ch05[.]181786-182242
XLOC_017663	TCONS_00043377	SL2.50ch05[.]1539220-1539879
XLOC_017667	TCONS_00043378	SL2.50ch05[.]2542100-2543235
XLOC_017672	TCONS_00043379	SL2.50ch05[.]3144455-3145191
XLOC_017675	TCONS_00043382	SL2.50ch05[.]3503052-3503395
XLOC_017677	TCONS_00043383	SL2.50ch05[.]3908216-3909372
XLOC_017686	TCONS_00043387	SL2.50ch05[.]5849134-5850681
XLOC_017688	TCONS_00043388	SL2.50ch05[.]7117741-7118150
XLOC_017693	TCONS_00043390	SL2.50ch05[.]11309142-11310096
XLOC_017694	TCONS_00043391	SL2.50ch05[.]11383984-11384533
XLOC_017706	TCONS_00043399	SL2.50ch05[.]20138473-20140099
XLOC_017712	TCONS_00043403	SL2.50ch05[.]23510631-23511492
XLOC_017714	TCONS_00043404	SL2.50ch05[.]25875838-25877118
XLOC_017726	TCONS_00043407	SL2.50ch05[.]36644445-36644921
XLOC_017730	TCONS_00043408	SL2.50ch05[.]40347759-40348456
XLOC_017732	TCONS_00043409	SL2.50ch05[.]49266312-49269419
XLOC_017734	TCONS_00043411	SL2.50ch05[.]52847099-52847776
XLOC_017736	TCONS_00043413	SL2.50ch05[.]54630862-54632101
XLOC_017738	TCONS_00043415	SL2.50ch05[.]54636804-54638512
XLOC_017742	TCONS_00043417	SL2.50ch05[.]55835042-55836436
XLOC_017765	TCONS_00043422	SL2.50ch05[.]63758691-63760553
XLOC_017770	TCONS_00043423	SL2.50ch05[.]65248493-65249259
XLOC_015275	TCONS_00044006	SL2.50ch05[+]1022908-1023529
XLOC_015274	TCONS_00044007	SL2.50ch05[+]1019936-1025661
XLOC_015862	TCONS_00044097	SL2.50ch05[+]39383653-39388269
XLOC_016096	TCONS_00044119	SL2.50ch05[+]60293843-60294634
XLOC_016410	TCONS_00044165	SL2.50ch05[-]28810-30083
XLOC_017021	TCONS_00044271	SL2.50ch05[-]23546929-23548328
XLOC_017235	TCONS_00044287	SL2.50ch05[-]56295713-56299623
XLOC_017243	TCONS_00044288	SL2.50ch05[-]56626333-56626890
XLOC_017626	TCONS_00044328	SL2.50ch05[-]65433146-65434737
XLOC_015516	TCONS_00044579	SL2.50ch05[+]5374078-5374410
XLOC_015517	TCONS_00044580	SL2.50ch05[+]5383552-5384166
XLOC_015518	TCONS_00044581	SL2.50ch05[+]5388752-5389293
XLOC_016095	TCONS_00044631	SL2.50ch05[+]60291395-60291904
XLOC_016493	TCONS_00044669	SL2.50ch05[-]1200553-1200806
XLOC_016976	TCONS_00044725	SL2.50ch05[-]19938519-19939369
XLOC_015486	TCONS_00044801	SL2.50ch05[+]4781396-4781834
XLOC_015489	TCONS_00044803	SL2.50ch05[+]4818009-4823867
XLOC_015519	TCONS_00044807	SL2.50ch05[+]5393336-5394172
XLOC_017841	TCONS_00045339	SL2.50ch06[+]1318855-1319167
XLOC_017874	TCONS_00045389	SL2.50ch06[+]2086523-2087017
XLOC_018011	TCONS_00045551	SL2.50ch06[+]11555883-11555984
XLOC_018059	TCONS_00045604	SL2.50ch06[+]20325173-20326367
XLOC_018208	TCONS_00045801	SL2.50ch06[+]31969721-31970325
XLOC_018432	TCONS_00046140	SL2.50ch06[+]38703316-38705518
XLOC_018618	TCONS_00046409	SL2.50ch06[+]41789066-41791163
XLOC_018674	TCONS_00046490	SL2.50ch06[+]42593621-42594037
XLOC_018980	TCONS_00046899	SL2.50ch06[+]46663760-46664261
XLOC_020612	TCONS_00049125	SL2.50ch06[.]2454930-2455427
XLOC_020615	TCONS_00049126	SL2.50ch06[.]2805733-2805980
XLOC_020616	TCONS_00049127	SL2.50ch06[.]3056513-3056953
XLOC_020624	TCONS_00049131	SL2.50ch06[.]11566464-11566556
XLOC_020632	TCONS_00049135	SL2.50ch06[.]23630615-23631938
XLOC_020649	TCONS_00049137	SL2.50ch06[.]32530902-32531483
XLOC_020664	TCONS_00049141	SL2.50ch06[.]37130696-37131641
XLOC_020674	TCONS_00049144	SL2.50ch06[.]39962334-39963544
XLOC_020677	TCONS_00049145	SL2.50ch06[.]40874655-40875363
XLOC_020679	TCONS_00049147	SL2.50ch06[.]41938152-41938775
XLOC_020704	TCONS_00049156	SL2.50ch06[.]47499195-47499724
XLOC_020708	TCONS_00049158	SL2.50ch06[.]48281057-48281290
XLOC_020710	TCONS_00049160	SL2.50ch06[.]48613060-48613866
XLOC_020712	TCONS_00049161	SL2.50ch06[.]49014393-49015052
XLOC_018432	TCONS_00049346	SL2.50ch06[+]38703316-38705518
XLOC_019058	TCONS_00049541	SL2.50ch06[+]47699235-47699966
XLOC_020613	TCONS_00049964	SL2.50ch06[.]2603470-2604594
XLOC_020618	TCONS_00049966	SL2.50ch06[.]3516796-3517086
XLOC_020630	TCONS_00049971	SL2.50ch06[.]18069523-18070766
XLOC_020631	TCONS_00049972	SL2.50ch06[.]20127575-20127750
XLOC_020635	TCONS_00049973	SL2.50ch06[.]24327858-24329604
XLOC_020641	TCONS_00049976	SL2.50ch06[.]26473958-26474720
XLOC_020662	TCONS_00049982	SL2.50ch06[.]36736664-36738283
XLOC_020666	TCONS_00049984	SL2.50ch06[.]37778326-37778755
XLOC_020669	TCONS_00049985	SL2.50ch06[.]38719931-38720599
XLOC_020682	TCONS_00049988	SL2.50ch06[.]42219277-42220136
XLOC_020684	TCONS_00049989	SL2.50ch06[.]42449137-42450136
XLOC_020685	TCONS_00049990	SL2.50ch06[.]42450236-42451084
XLOC_020691	TCONS_00049992	SL2.50ch06[.]44057514-44058340
XLOC_020694	TCONS_00049995	SL2.50ch06[.]44847818-44848212
XLOC_020697	TCONS_00049996	SL2.50ch06[.]45759043-45760356
XLOC_019084	TCONS_00050001	SL2.50ch06[+]48059946-48060381
XLOC_018312	TCONS_00050116	SL2.50ch06[+]35985878-35988855
XLOC_018404	TCONS_00050135	SL2.50ch06[+]37975844-37977517
XLOC_018869	TCONS_00050287	SL2.50ch06[+]45077885-45078598
XLOC_020046	TCONS_00050571	SL2.50ch06[-]41522505-41523764
XLOC_020047	TCONS_00050572	SL2.50ch06[-]41526261-41528677
XLOC_020608	TCONS_00050702	SL2.50ch06[.]1332986-1333689
XLOC_020619	TCONS_00050705	SL2.50ch06[.]5579051-5579793
XLOC_020628	TCONS_00050706	SL2.50ch06[.]14352395-14352848
XLOC_020634	TCONS_00050709	SL2.50ch06[.]23784704-23785195
XLOC_020639	TCONS_00050712	SL2.50ch06[.]26468808-26470604
XLOC_020643	TCONS_00050714	SL2.50ch06[.]27861202-27863806
XLOC_020647	TCONS_00050718	SL2.50ch06[.]31903617-31905407
XLOC_020651	TCONS_00050719	SL2.50ch06[.]32732237-32733432
XLOC_020652	TCONS_00050720	SL2.50ch06[.]32945775-32946293
XLOC_020657	TCONS_00050723	SL2.50ch06[.]35989140-35989886
XLOC_020663	TCONS_00050726	SL2.50ch06[.]36962922-36963710
XLOC_020668	TCONS_00050727	SL2.50ch06[.]38623940-38624807
XLOC_020672	TCONS_00050729	SL2.50ch06[.]39510711-39511792
XLOC_020676	TCONS_00050731	SL2.50ch06[.]40165425-40167376
XLOC_020696	TCONS_00050736	SL2.50ch06[.]45251112-45251999
XLOC_020711	TCONS_00050739	SL2.50ch06[.]48791820-48792618
XLOC_018179	TCONS_00050768	SL2.50ch06[+]30705179-30705804
XLOC_020374	TCONS_00050997	SL2.50ch06[-]46513908-46514593
XLOC_017970	TCONS_00051028	SL2.50ch06[+]4541814-4543058
XLOC_019425	TCONS_00051138	SL2.50ch06[-]8158388-8160702
XLOC_019437	TCONS_00051139	SL2.50ch06[-]11227422-11227525
XLOC_019441	TCONS_00051140	SL2.50ch06[-]11534501-11534707
XLOC_018617	TCONS_00051271	SL2.50ch06[+]41784885-41787108
XLOC_019435	TCONS_00051333	SL2.50ch06[-]11195380-11234129
XLOC_017789	TCONS_00051388	SL2.50ch06[+]269665-270732
XLOC_017809	TCONS_00051395	SL2.50ch06[+]741768-742891
XLOC_017883	TCONS_00051412	SL2.50ch06[+]2343536-2343977
XLOC_017894	TCONS_00051415	SL2.50ch06[+]2488948-2489233
XLOC_017983	TCONS_00051424	SL2.50ch06[+]5162426-5163726
XLOC_017984	TCONS_00051425	SL2.50ch06[+]5163895-5164761
XLOC_018225	TCONS_00051449	SL2.50ch06[+]32685044-32686001
XLOC_018291	TCONS_00051459	SL2.50ch06[+]35446590-35449211
XLOC_018292	TCONS_00051461	SL2.50ch06[+]35450453-35451387
XLOC_018757	TCONS_00051536	SL2.50ch06[+]43793282-43794200
XLOC_020706	TCONS_00051580	SL2.50ch06[.]48063140-48064372
XLOC_019188	TCONS_00051607	SL2.50ch06[+]49646603-49647576
XLOC_019640	TCONS_00051672	SL2.50ch06[-]32487418-32487988
XLOC_019641	TCONS_00051673	SL2.50ch06[-]32488403-32488830
XLOC_019697	TCONS_00051679	SL2.50ch06[-]34365703-34367155
XLOC_019814	TCONS_00051704	SL2.50ch06[-]37348946-37349725
XLOC_019815	TCONS_00051705	SL2.50ch06[-]37350145-37350906
XLOC_017798	TCONS_00052099	SL2.50ch06[+]460205-460754
XLOC_018446	TCONS_00052154	SL2.50ch06[+]39049943-39050356
XLOC_018491	TCONS_00052159	SL2.50ch06[+]39710886-39713374
XLOC_018491	TCONS_00052160	SL2.50ch06[+]39710886-39713374
XLOC_019209	TCONS_00052236	SL2.50ch06[-]396593-397005
XLOC_020466	TCONS_00052351	SL2.50ch06[-]48018294-48019132
XLOC_020214	TCONS_00052702	SL2.50ch06[-]44190908-44191108
XLOC_018680	TCONS_00052801	SL2.50ch06[+]42662974-42663375
XLOC_020818	TCONS_00053090	SL2.50ch07[+]1806971-1807372
XLOC_021861	TCONS_00054490	SL2.50ch07[+]66731216-66731934
XLOC_022299	TCONS_00055074	SL2.50ch07[-]12490627-12497452
XLOC_023226	TCONS_00056283	SL2.50ch07[.]237441-238216
XLOC_023233	TCONS_00056286	SL2.50ch07[.]1628055-1628996
XLOC_023240	TCONS_00056289	SL2.50ch07[.]3362401-3363337
XLOC_023247	TCONS_00056291	SL2.50ch07[.]5108770-5109014
XLOC_023271	TCONS_00056295	SL2.50ch07[.]36545133-36545664
XLOC_023283	TCONS_00056297	SL2.50ch07[.]52116423-52117328
XLOC_023301	TCONS_00056305	SL2.50ch07[.]59805101-59805573
XLOC_023310	TCONS_00056307	SL2.50ch07[.]62315541-62315955
XLOC_023312	TCONS_00056309	SL2.50ch07[.]62609671-62609888
XLOC_023322	TCONS_00056313	SL2.50ch07[.]65395284-65395718
XLOC_023324	TCONS_00056314	SL2.50ch07[.]66832830-66833791
XLOC_023326	TCONS_00056315	SL2.50ch07[.]67025288-67025477
XLOC_021043	TCONS_00056419	SL2.50ch07[+]13482201-13482841
XLOC_021445	TCONS_00056523	SL2.50ch07[+]59479421-59480047
XLOC_023222	TCONS_00057028	SL2.50ch07[.]55828-56705
XLOC_023223	TCONS_00057029	SL2.50ch07[.]57298-59666
XLOC_023234	TCONS_00057032	SL2.50ch07[.]2286811-2287390
XLOC_023241	TCONS_00057033	SL2.50ch07[.]3378198-3378631
XLOC_023252	TCONS_00057036	SL2.50ch07[.]9825619-9828104
XLOC_023256	TCONS_00057039	SL2.50ch07[.]11122781-11123674
XLOC_023260	TCONS_00057041	SL2.50ch07[.]14248090-14249906
XLOC_023272	TCONS_00057048	SL2.50ch07[.]38306629-38308133
XLOC_023275	TCONS_00057050	SL2.50ch07[.]40995606-40996886
[truncated: 652 more rows]
