# Supplementary material for: Identification of alternative splicing events by RNA sequencing in early growth tomato fruits
Source: BMC Genomics. 2015 Nov 16;16:948. doi: 10.1186/s12864-015-2128-6 (PMC4647595; doi:10.1186/s12864-015-2128-6)
Supplement: Additional file 6: — Novel protein sequences. Protein sequences of unique NTR transcripts. Deduced protein sequences of the 137 putative protein coding sequences from NTRs that share no homology with any protein sequences in NCBI database. (TXT 20 kb) [file 12864_2015_2128_MOESM6_ESM.txt]

>XLOC_000109  156aa
SNVCYNSGNRGVYSTHSNVSRTANVSVRNRMRTSNSSAHSNNTRNSKNRRKGGNNVNRANCNTHNSRSKCSSNVNNNANNSRNRSCNCAVMNRMNHHRN
DRSSSRSNNVHSNYNSDTNGRTRWNGSSNSNCNADHSAGNSHSRNRNTAARGCSCRN
>XLOC_005284  111aa
NNNNCNNVCSNVKTYRTNSSNCHNSKRMNSNMNKRHSSKNNMHNKNNNCNSNHCNNMNKNHKSKHNHYNNNDDVNCNSNNNNKTNNGTKNNNANKHSTN
NYNMNSNHGKRN
>XLOC_009524  141aa
SVCNSNMDWACKDSNANVGNNGNTNHDNNYCYRKKNNYYKNSNNCNNVNVDYMNSKHNNNNNVAKNMNNSYNHMRNNSCCNCSNSSVTTCWNNNANNNK
DNNNNNSNNNNNNNTTRNTNNNNNGCANGKTNNNCNSSNTTN
>XLOC_010917  118aa
NNSHDNSNNNNDNHWNNKYNYAKSNSNNNNNKNNNNNYSVTNNNCDANNNSNSSNNTRNNNNNKNHTNTNKGNTNNNNSNNNSSNKGKGNSMAWNNNNC
NWHRRVSNSNHNGNNRVNN
>XLOC_012245  116aa
HNNNNNNYNNDSNSYNNNKKMNASNNYNNNTGNMYSSANRVCYNNNKHNNNNGGNSNMNNNNNYSNNNVDTNNKDRKKANTSNHYKNRNNNNKKTNSTC
TTNNNSSKNNTARKYNN
>XLOC_013304  204aa
SNSSSNHNSNHNWNNRNVNSNMSTHNNMNSSGKNTDNNRDNNNNKNNVNVNNNKTHVRANNNNNSNNNTNNNAKGKKNSVRVVSHNGNNTGNDVNNNDN
NTNKRGVVAKGNNNTNNNNNSRTSNKRTNCNNNGTTGGKKVKMNNNVNNGKNNNTNNADWNSAMNNYNDNYDNSDDRRVRNAKMKNTTNAKNVVKSTSK
SSNVNN
>XLOC_015159  123aa
SGRWSNSKNNWNMRNNRRHGNRNVVNTNSWNNNYNNNNNSGNYNNVYNNNNSTNNYNCRKRSYSTWTSNSSHSNSNNASNSYCSNNNNNVNNNSNWYRR
NYHKNVNSVGHSHNKNKGRNVHNN
>XLOC_015207  123aa
VDNNVNVNNSWNRYNTNRNGKNNNAVRWNMGNNSKGKNCCWVTCVNNMRCNVDCMTSNNRVNCTKNHTHVNCGNSVNNANRNSTNHVNNTNNNNDTNNS
HNRNTNSKRNNNNDNNNNRNNNTN
>XLOC_017661  116aa
ANRNNNSKWSNNNDNNNNVHANRKMKWWNHMVWTNNNKVNTNSNNVSHNANNNGVNNSNYNNNGCCNSRRNNKNHNNNNNVSNNVSNVNNNNDNNNKNG
KTWKSMRNKVTNNNTNN
>XLOC_017691  112aa
SSVYNNMSSNSNNTCGNDYNNNWMNNARGNSNYSGSGNTNTNDNYNNWCHNKMGNGSNSNNKVSSRGNDCNRSNKNTTTHNNYNCNTNNTNSTNGAKTG
HNNNGNHNMGNYN
>XLOC_018225  102aa
RASTYNGTNNGAVVGSVNDGRSNVSNMANSSTCSNNSGNSSNNRSNNVDSVVNNNGNGNDSNNNCNSVNDVNHNHRNVHTHNYRHNSNSNNCTTMRSNK
GMN
>XLOC_020662  105aa
SNDANCAYNTNNNNMTCNNHCKVANMNHVNNTNNTHNGHAKNTGRGNCVNNSNNSRNVHNNDNNNGSTNYNVVNMDRGTKDVNMANHNNSNNNSNMNDY
SNWNGN
>XLOC_022832  116aa
VANSNNSANHKNNMWRRMVNWKAVGNNSCHNNGRMNNHKCCRNVCNMNNMNYNRNNNSYNNNCNSTKRCNCNNNNVCNHRDANNNRNTTNNNNRNYHNN
NNRWNNCNHSNTTSWSN
>XLOC_024048  106aa
CKNDRMSNRMNKYVRNTNNNNNNGRNHNNSKNSGKNKRRSANNCNNNKKRKKSDNNSVGNNNMNHNSNNNSNNTTSNNSDSVHTNNNSSTNCVYCNTAD
GTGYRKYAN
>XLOC_025900  157aa
WKCNNRTNSHNKNNSNSNNVNNNNSNSNNNVVNNHRKNRVVTNDDRNCRYNSNSNSNNVNNTNNNNYNTNTNNMSNTNSNSHGSNSNDSKKSNNNNNNC
NNSNNNNSNNSSNSNVNNNSSYNSSNNNNTNVNNSNDKMNRNCTNNSHSNNSNASCSN
>XLOC_025920_Frame1  126aa
ANSNNYSVSRNGKNNHNNVNHDNNKKRRRGTYVNSRNHKKSSNSYKNNNNMNSTDNANNNNNWSYNNSKNCKKAHNKRNTTYGKKNNDVKHNKNNNNNK
NRSNKNNKNKKNNRNNKNNNRSDNNNN
>XLOC_032852  108aa
NVNNHSNNSANRANSNATKNYSGNNNKNKNNNNNNKNNRMNNNVNMNHNCRNHNKYTTSGGSKMHNNTNNKSNSNNANKSNKNVNMYVWNANNWRNNN
NNYRNNNNNN
>XLOC_000345  127aa
SNNNNYRRMNRGNGSSRGANRNNNSGVNCNRNNNRRNNRNNSKNNNKSRKNNNRTNCKTRNNNRKGTNNGGRSSNNKGSNYNWKNTWTTYNRTMGNNAA
CNNKGNCKRNNDKTNNWSNKNNKKGNTG
>XLOC_004119  158aa
TYNSNTYNKNRNNTYRNNTMSNSSTSNSNVVNNNNNSSNSNSNSSSNKNVHSNNANNVKCRDNNRHMKSCNNWTMSGYKNSKVNNKACCNNNNKNNTMGKDSNANVANCNCNKGGNNDNHNNAKAANSNTWGCNVNNSNNTTNKVNCSNNTANNTKNN
>XLOC_005228  184aa
NNTNNWRNNNNNNNNSNNNNNTVNNNNNSSYSSNNHCNNSSNNSNHNNNSNRNNNNNSHNNNSSSSSSSVSSNNNNNSSRNSRGNAAARRGNRNASSTTTTRNCHNNRKNNCRASDTGNNNNNNSSNTATDRRSNNRNNHVNNNNNSNSVNNNNNNNASNRRNTCSSTGRNAASMRNNNVGRNN
>XLOC_005238  128aa
RGNNNHNKGSKYTYNHHKNKNNVHNNNRGNSTVKNDMNNHNNNNNNSNYSSSNNMTNRANNNSNNNNMYNSNYYYNNKNNNNKSNVVNNNVVNNNNVNCNGNNGKRRNDNKDVVNVVVATATGGNNNN
>XLOC_005258  107aa
RVNNNNMNNNRCNCRNSMNNNDNCNANNVTNASRRTAGVNNNVAGRNCWRRNRKRKNKTNRSSANSMKNNVGVAVNGCCCYVVSNGCCCCRANNNANNNHRSNNNNN
>XLOC_005262  133aa
TRTNNAGNNSKRDWVDGTRDGSNWSRRNSWTNSSHTCANSSTANNNTSTASMMDRHRHDDNSRVSNNNTSTNGNWVNDYNSNNHDNNARRTVNDTTDRHGNRNNTNCNTSNSSNSNCTTNNNTDRHKHDGNSN
>XLOC_005290NAT  117aa
NNTYMNNYNGNYNTYNNNTNNNYNNNKNNKNTNKNANNNYNKNNSNSNGNNNKTYNSNKNDSNMNNDNSSWNTNNRKWNHNNNRKNNNSNHNNKKSKSNYTYNSYNNNWCHNRTTNN
>XLOC_005353  221aa
GSTVNSVHHGVSTNYSANNTSNSRANNSSMYNHNDNNRRNNNCNNKNNNNSNNNNSNNRSTVNNNTTGNNNRSNNGTSKGNSWSSYNGATRNCKNVSRSNHNSHNNNSVRVNKKWKTNNNNHTNNCNSNTNTNTHTKNDNNNCNSTYCNMCTNVHHNNGNADKDNNNRRKNSKNRHGNNSNANNNRTNDNYNNGNDNNNNSDNDNNVTNNYARNKYNNNNN
>XLOC_005886  109aa
NKHNNGGDYHHHNSNYSNNNNNNNTNNKNKSNHHVNNNNTTKTNNNSNNSSNNNNNKNNNNNNNTNNTNYSSSNKTWSSNNCNSSRNNNNNNNNRRRRNNNGNSNNNNN
>XLOC_006578  134aa
KNYNMDNVNHNNNGGSNKRSNRKYGNGRKNNKVNKNGGKSNKRSNNWRNKTNNKNKNKNNSNNNNWNKNKNAYMNMMNHNAGNVNNNNYMNGRKRNNKARNNNNAYTNTNNNNRNNYNNYKSMVNSMNNYNNNN
>XLOC_006716  108aa
TKSNNNNNSMNRKCYKKMNNNVNVVTNNKVNNVTNANDDVDNNNMNSNTSTMNNAGNARDNHNSNDATGSKGNNCKNNNKGNCNDNNNNNANHCTYGSRCKHDVNSSN
>XLOC_008521IR  123aa
RNNNRNTNNAARAAATNGNARASNNNNGAMNNSNSNNNSNNNRNSNNSRRANNSNANSNNNNNNSSSKKNKNNNTNVKKTTARSADNNNNTAGNSSGNGKNNMDNNRSNNGNKNNVNVNDNNN
>XLOC_008684  158aa
NGSCNNNNNSNSNRNNNSGNTNNNSVNNNNNSNNNSSANNSNSNSSNRSSSNRNNNNNTNTTSSNNAARNNATASNADDNNNNAATNNNNTTTNYNNSTNNSNNSSNNNNNNNNNSNNNNAGTSNSCRRNNHRNAAARTRTTGNNNGNKNNRRSNKDN
>XLOC_008704  150aa
DDNATNKNNNRNNMMNSNASSSNGNDTHHNNNGNTSSYRRNNNSNNNNVDNHYNHNTNGSSNSNNMDHNRYNNNGSSSNNYNWNNNNTVNMNNHNHNHYNTNKNNNSYNWNYNYNNNGSNSSSYNWNNNNKNNMDNRHNNDGASSSNSYN
>XLOC_008706  121aa
VNAARKNNHNDYNNRRKNNSNNNNNNNNNNRNKNNRKSCSNKMATNKNKKNNNNRNKNRNNNGNNNGNNRNSNNNYNTNANNNNNKNDSCTNNGNTNNNSNNNNSNKGKRDRWNDNSHRSN
>XLOC_008712  108aa
NCSNKNKNKNKNNYHNNVTNRCNWKTNRKYNNNGHNSNSTSNYKNNNNNDNRNSNSNYGNKNKCVSNRSRNNGNNKNNGKAYCNNNNKVMWNVTSNNNVSNNNGSANN
>XLOC_008716  136aa
NNNKNNYNNHNNNHMNNNSNSSKKNSWNNNNRNNAKNKKNNSNAATGKVNGSNVSNNNNMANVNWNNYSNNNNNNNNYKNGNKTSRNWYVWRNKNNNVNVNNTYKNNNCNSYNGNNRNYNNKNSNTRRKNSTRNNN
>XLOC_008723  112aa
NASSHSSANNNNMVDNNNNNNYNSNNANTNKVATSTCSNRYCMNNTNNNDNNNRSNHNTTWNNNKKNNNRADNNNNNNNNVNNYNNNKNNDNNSCKNDGNHDNYNSRSNKNN
>XLOC_009084  126aa
NYCNSMKTKNTNDSNNTNNTNATVNAKTNDDNRNNNSNNKNNNSNKNNKVNNNNDNNYNAVNNYNSNKNNVTNNHNKKVRDYYDGHKNKWNWNNSNVKSNNNYYRNDDYDYVNHTYNNHNRNNANN
>XLOC_010708NAT  100aa
WNNGNVNMVGNRNNNYWTANSKRGVGNCDNGNGNGNMDSRVNGTASGWNHRATNTSRSNNWKDYGNVNNKNNKCNMDNSKNDHRNNNNNVNRTCVARNNN
>XLOC_012182  144aa
KKTKKNNNNVKYNNNMSHMGYKRVNNGRKKCYGVRGNKNNSRKNSVNRNNVKNNNNNKNNRKSNCGNNNNNNKKNNSGRKNRDNKNNVKKKVDYGMYGNSNDYKNKSNTNSNSNYANANADCNDNNKRNSNSNNNNHNTSMNKN
>XLOC_012203  105aa
KNNNYMNVNWSKNVNNNHNVNMACWSMRGSGMCNNVNMWGSNYANVDKDNVTWSNYYYTVVTCNHSCNGNNRMNNSNHDCCNNNNYNNNNNNSTRHNNAADTRNN
>XLOC_012568  148aa
NNVNVNNTVCNCWSCNNYNHVNSGKNYNCNTNNKANKVNDHSSNMNNSSNNNNNNNNNNVNKNNTNNNCNNNNNNKNSVSNNGMAKTKNSKDNCNHGNNKVNKMNNCNRNSNMHNNNANTASYSNGSNMCHNRNYNNHNRVNCKMCRN
>XLOC_012601  159aa
NNNSHSNNNKKKMSNKNNSNNVTNNVVNATVNNHVSNVNGGRKNVNNGDDWVDNSNNNDNNNVKNGKNANRNNNKKAKATNVNNKVNSGNSNNNSNNNNNMNSANDHDSNHYYKVVVSDKNNGKSMKNNSNVNCTKNDNYNYMCSDNVDKDTKSDNSNN
>XLOC_013148  122aa
CSYNNNTNNSRVKNNKNNMGNSASNMKNGNRNVNNNMMNNATKGNTDNNRCNRACKAKCGNDKNCYSKCVDRCVVNMNVNNNNHYCKNGCNSVKCSKNDVNDKNRNTCNNDCSNKVCSNKNN
>XLOC_013410  104aa
RKNKKTNNNVNSVNVSRNYNYNCCWNWANVNVNNKMGNSGNKNNYGVTGNVRRKKKRMMMCNGNSANNNMKKNVNNNRNNMSNHRNKVVVMVNMNNDNVGVSMN
>XLOC_013483  110aa
TNNKNNNNSKNMKNHNNNNVNNNVNNNSSNNSVNVNGSRKNKNRHHYRNNASNKVNVDNNNNNNNVSNSKWNTNNNNKSNSSSSSSSSSNDNAMTNNAYSGNSHSGSGHN
>XLOC_013538  111aa
NNYKNTTNATNWNSNRKNMANNKNMYTCANNNANNNNSYGNNNSNGRVNNKKNKNNNTNNSHHNNNSHTKVVKNNYNNNNDHNNMHDNNNNSNNGGNGHSNGVGHGGGNNN
>XLOC_013560  135aa
TNNNKTSSNSTTNSNNTHNHNNNMSSNSNVNKKHNSNRNKKNSTNDHNNDDNNNNNNNNNNNNRCVSSNNYNKSTGNNMNKDVANRRNRHRKNNNKNKSNNANNNNKTSSKNDSSNNCTNSNNNRWVDDANAANN
>XLOC_013660  260aa
TKVNSNNMNSNSKNHGRGNKKSNNRTNSSSNCNNVANNNYNNGNNNTNNNNYNSNNNNNVHNKNNNNNNNNNSKSNVHNHYNNYVNTNSNNRANSNNNTNKKNNKSKKSSNKVVNNGGNDKNKTNNKKSNTVSSTNNNGNDNKDNSKDVTMVNNGNKNHSNVANSSNDVNNNNKSDANKSVNHMTHNKNNYACSGNANKNNKNDANSSMVNNTTNSNNNSSNNNNTNSNRNKNNSCNANAATGVDTGATDNNRRNNRNRN
>XLOC_015079  102aa
ANNNNNKNKKTNNDYNKKNKRAKGSKMYKNDNRGNNNNNVNNNTSNNNVSSNRDNNNKNYNNNNNNNRGNSNNSGNSNCHNKNDNNNKNKNSNHNDYVNCNN
>XLOC_015108  279aa
SSSSCSSNCVKSNRHSNNHNHDNNTNDNTSNANDNNASSKNNSHNNNSWDACMNNRNNNASNSRDNSSKSRRNVVVHDSNMSYNVNDVSSNHNANSYNNNCNSVNTNYCNNCNSVGMSVNNNNNNNKKNNSNDGNMTDKNRDRGASNSNYNDNRSGDNHNTSKVNNGKNNDNNANVASDNKKKNWANGNNNNTKNDRNSNKNDNCNDWNNKNNNRSVNYVSNGTTTSNSDRNNKNNAMGNNNSKNRNNWVNRDADRGDNNTNNARRVNNNNGNNNRVKG
>XLOC_015117  184aa
VGNNCCNHCRNNVAVVRNRNNGCNWNANVTSVSNAAAVSRGNAVNNKGNNKGRWRRGNKNGGNNKRNRRNRGNRRRGNKNGNNGRRNRGNGRRGNKNGNNGRRDRGNNGNRKRMNRNKRNGVAGGCNAGKKKNTRGNRDNGGGGGCNGNGGRRVNGWRNNGNRRGGRNVNKRNRNRKRVGGGWR
>XLOC_015125NAT  109aa
HNMTNNKNNTTNKGNNNHNYSSMKNRGTRNRNNNRDMSNHNNNNNNNNYSSSNNMTNRANNNSSNNNRRNHNDHNTNYNSKNYHMSNDNNNNNRSNDNDRNNDNNCVNN
>XLOC_015160  101aa
NGKSNNVKNNSACTNNSNNMSYGSMGNNNNNCGTDRGSDDCYNNSNNDNNNSGNTCYNRRRNNNNRRNAKCSWRCVNNHNNNNNSVNRNSVHNNTKNSNTN
>XLOC_015194  109aa
NNNNNNTNSNNNVSYNYNANKNNNNNCCNTNNNYNKHVRNNNSCNDNCHKNANNGNDNDNNNGRSYNTRNYNNNSNNKVVNNNWWNVHNDVNKSTSRYNSNNKNCYKNV
>XLOC_015201  165aa
NNNMSTNNNNSWNKKNGVSKVNTNSNNSNKVNNNNNCNVNNKSKVANNHHNNVNNNNCTNHANNNSRSNSRRNNKKHDGDNNYMANKNCTKSSRKGNNNNGGNNNSKDDNGNGMNKKKKNNTKSNNSCKNSCSVMNDNNSNNKVSHNNNNNNSRSNRSNKGTTNN
>XLOC_015209  122aa
YKWNNNNNNGRRRNNNSSGSGNNCGNNNMNCSVVMTNVSNNNVMNVNANTNNNNVMVNKMCYNNNNHNHKNKKRNNNNHKNNNKNNNSNMNSNNNNNRRNSTDNMKNYVNSNMKDVVNSSAN
>XLOC_015430  118aa
GGNNNNNNYCNNMMTKNNNNNNANNNHNSSADNNNNSTTNYRTRNNMCNNNASASNGSMSNTNNNNGTWNNNSMRNNTSMKNGSNNGNSGNGDRKKWNNNKNNTRYNTNNNMWKNNNV
>XLOC_016084  196aa
KKRKGNNMYGWVSKNNTNTRGDGNRNNMKVSNTNVCNVNNKGNWNMNANNKNNMKMNTGNKKWSNKKTTRSNKNNSNKVNMNNRKMNSKNNKNTTKMNNSKRNNNRVRNNMNNNNNKMRSSGRHKNNTNKNNGASSTNNSMNSTNTNTNGNNNNNAAGSRNRNNKSYMWTHNNKKVNNTVNSNKSKSNNNNHHNNN
>XLOC_016095  127aa
NRKCNNSNSSNNNMTNSNSNKNVSNSKNANNNNNMYANNNVNNYNSGRNTNNRVWTNNNMVDNSNADRANNNRKVKNNNNMNSRTNAKNDNRKRNNNSNNDVDNSNDNHARATSTSNGGGSNGHDNN
>XLOC_017662  130aa
NTNNNNNNNNSNHSNNNNNNNNRKKNKNNVNHNYYNNNNNNRWNKNNTYNTMSNNSNNNSKTNNNNNNADNKRNGGKNKNSRRVSNKNNVGMNKTKNAASAGMKKVKHGASVSANWNKVKCNKNKNSNKN
>XLOC_017687  159aa
NSNGRRNSNGNASNNNSNNSNNNNNSNSRDNSSNNNNCSNNNSRNNCCNNTNNNNVRSSSNRRNNNRNASSCNNNDHNAARNRNNNGKNNDNRNNNNHAAAAWRGDNRNNNNHAAAADNNGNNNHNNNRTARNNKNNNNKNGNRRNSNTNSSRNVNNNN
>XLOC_017704  185aa
NTMCNSKKNNANTNRNSSNNSAKTNKNNTATTSNNATNKNSNNRRNYNNGNANNSDNNNTNKSHNNNYSKNDNNNVNNNNNNNANNHNKNNVNSNNNNNNNNAGNSTSSNSHNDNNTTATSNSGNSNSSNYGKNNVSSSDNKSARNSWNHNRNHNNKNTNNNGNANDNNNSNNNSRSNKKNTNNN
>XLOC_017716  152aa
MSNVAAANHNAYGANNSNNNRRRSSNNAGGNRNSNNNNNSNARNAANRKHNNNNHAASSNNVSRHNNSANNSNSNNRNNNNNNNNNNNSNNNNNSVNNNNNSSSSSNNHHNNNNNSNNVRTNNNADNNNYYNHWNRRGNNTTKANANSNSNN
>XLOC_017725  151aa
NSTNNNYNKNVNDNDKNKNSMTNNNSNNYNKKKGNNNNNNNNNNTNNYVNVTTKTNNNKHNNTSNKGANNYVNNRNHNTHTNSYNNTSNSDTNRVKNNNNNKNWKTHNDNMNNNSNGNNKNNKYDKNNKGSHNNNSNKDTNNNSKGYNNNN
>XLOC_017766  128aa
NHNSNNANNDNNNYYKNNGNKHYNNSNGSNVNYNNVTRKVNTNAKNNNDNARNRANKNYVDANNSSNNNVNNNNNNKHGNSNNNNNVNNSNNSNNMARYNNAKNCNNYSNANNTNNNTNRCNYNSTSN
>XLOC_017767  123aa
AKYKTSHTNNSNSKSKNTMANNKKNNSNNGNNANGNNDNNNNYATKGKNRSRANNSNSVVAVKTTNNNYNYYNNYNNNKSHVVNNKNTNNRVMNSYNAMNNHGGVNNCDYNSKRKNKANGYYN
>XLOC_017798  181aa
NYSNVNTNNNSNNNVNNNTNSTSNNNANVCNNSKNNRNCNNVNANNTYDSNYNNTNNANNNTNANATNTTKKNNNNNDNTNDNHNKDNYNYCNDNYNNVNDYNRSTGNRNNKNKNCNDVNDAGMTANVNAYRCNKNNNRKWGYNYDSTNTKNNKKNSNNGSNVVSATNVNYNSTNKKTNTN
>XLOC_018432  113aa
MGNHNNNNNKNNNRASSNSNNTNNVNSNNCNNNNRNAACSNKNNHNNHYNNVHSNRNNNNNMSNNTNNSNNNANTRWNRAVRNVYNRNTRTRHTNNRNMDNNSNRANSMNANN
>XLOC_019058  127aa
NHSKNCNNNNNNDDHVDNKRNKNKKSKNSNKNNYAKRVNNNNNNNNRNNRDNNNNTNWRNDSCYCKDDVSKKNRNSNNNNNANNNSSNNNNNNSNSNGHNRNYNNHNNNNVTNANNNNCNNNNNCVV
>XLOC_021301  106aa
YNNNNHNNNNSNCNYCCSSNSKYNSRSCSYNNNKYNNNNNKSNRDNSNNHNNKNNNNHANSSYRAKSWNNNNHANSSYRAKSWYNSRNSKYNKYNRNTKTNGNKNN
>XLOC_021302  102aa
NNVTSNNTSSNNYNNNNNSNNTNNNKNYNSKNKNNNNNNNKSKRNNDNSNSNKNNNNCAKNNNGNNNNNNNNCAKNNNGNNNVNNNNNKNNNNYSNHNNSRN
>XLOC_021304  107aa
NNNSYNMNNNNNNVSNVVNNNNNTSVNVVANKNNNNSTKSNKVKNNNRSNMKNKTNNSMRKVNTGNNNGTNKSMRKVNTGNNSGTNNYSNNTNNNNTTRKNKATMSN
>XLOC_021720  184aa
NNTNSNANNNSSNNNNSNKANNNNKNNSNNNNNNYNNNNMSMATYCNNNNNANSNNNNDVNMSNNNNNNNNASDNNNNRSVNNSNNVNNNVNSVNTNDSNNNNNMKVNNSTNNSCDDNGNNNYCWNDSDMDSSTNSDDDDMNNWNKDCYYDNNGVNDNTNNVGACRNNSWNNSCNSMNYANDVN
>XLOC_021861  107aa
MDNNGNNRNNHSVHNNCHTNYNYNRNTNNNNNKANRNNNRRKKRRNTTNSNNMANNNNWGCNSNSSNSSRNVCNGDVCVNRDHNKVNDNKKKKKNSNRNNNSNRKSN
>XLOC_021992  103aa
SNNNSKNTRMANSNNSYNNNNHNNVSNGMGDSNNTHNNMARGNNTNNDYNYRCSGNNGTCNTDYCDNDCCNKTCNNYYSNNNNNNNCTNNNGNYNYKNCNCWH
>XLOC_023264_Frame1   153aa
KAYNHNTRSYNNNNYKNNNYNNSTNRSNTAKDSHTDNNTNKNNGYNKNMANNGTNANNVKTYYSYGNNNTVYTNTGDNNSTNNNNYKDNMNYKRNTKGTNNYNKNYSANANNNNNNNKNSNNVNKNGNTRDMMNNNDNGTNNNNNRNNNNNNN
>XLOC_023264_Frame3  149aa
KYYYRNNNKKNNKNSNKKNNWKKNNKVNATNSTKVDSMDKNNNKMKNNSNNHDYKNANNCRSNNNKNSNVNGDVGKNHKTNDNVCNNAATTSTSTTKGVSRNRYTNSNMNKNNNKNNNNKNNKDNNNNNNNTTTYSNSNNNDKKNTTTN
>XLOC_023287  151aa
GNNNNVHANTNYNRVTNVKMYHSYAYTSNNTNVNGHNNNDNVNNTNCVKYKNCNSNVGNCNWRNVVYNHHNANGSKNVNTNDHNNNNYSNRNNNNGNNNNVNRGNRTNNSSNDDDNDRGWMNRNVVVTTKDNNNKTNNSNNNTWSYSCKNN
>XLOC_023291  112aa
NSNAASNSNSNSNNASNNAGNVSNSNNNRNSNNNNNVNNNSSNSASNHNNSNNNNNNNNNNSGNAANHWSNNNVDDHNSNNNNNNSSNNNNNNSSSDNNHARKTSSSRNRNK
>XLOC_023295  126aa
RSMGRNNNNNDNNVGAGNSNANNNNRNRNNNRARNNRNDKTNKNNNNANVVKNSNKNYVTSNNGNNRDNRVNNTHNKDNNNSNGNSNNNYNNNTSNRVMKTNKNWSSNSNKHKNGNSDVDTSNHNN
>XLOC_023749  127aa
VNYNVNDVNVNNGVVDSSKNYNRNHDNNNNKNCNCMNSNVNSHMDYTCSNNHNNNGKGGNNNNYNNNNNNNNNNVNGVDNHVNGANNSAGYANYTTNYNSRYAVYCNNNDNNNNNNSANVNCNYWAN
>XLOC_025144  115aa
RKNNTNRKHNNRNVNNNKVVKCVDRYVNTNHNNNTTSNDNRNATNNHTNNKNNKDNNYNNNYYNNNNRNKRRSMYNNVNNNNSNNNSHNNHNNRWNNNNNYNNAKRATNNNSKNN
>XLOC_025166  126aa
YKHNDCYDNNNNNNSNNANVKNMVTANNNANNMSCVNNYNNNVVRNNNNHRRSNDNNNGCYCNSSNNNCVHVNTNRVHHGNNSCNNNSCGSSNSNNHNCNRKMNANTGVNKVRKNAVHNSNHWCTN
>XLOC_025207  122aa
SNCYNSNCNGNSGNNNNNRGYVRNGCNHNDNSVNCNNNSNCNNMNSNNSRCNSSRGNNNYNMRYDNRYGNNNVNNNNSNNNSTARNSSNVCNNCNNVGNNNVRRNNACNNWNCNCNNNHDYN
>XLOC_025330A  116aa
NNNYYNNRRCWDVVNNNVWNNNNNYGNNCNKNNKWRMKNYNNNMSMVVGNDVTNNVNNNKKNVMMNKNNNANTNVNTNANNNVNNNNNNHHNNNNMGVYAKVVVSNNNASHNANVS
>XLOC_025330B  146aa
KSRNHNNYMKKMNGCGRNNCMVMNNNNWNNMSKNVKMNDNVVNTRDVYGCWGGCYNNCNNNNKNSDDDKTYNCYYNCNNNCTNNSTNTSSTTSSNNNYGSNCNGGCNNMNCNNNSNGGANNGNCNANCGNNCKNNNTNTNMKNKDN
>XLOC_025771  153aa
NSNNVNYNNNKNMGNGRSNVKGNHNGNKNKSRKTKNVNSSNNTTTTTYVCRDNNDKKKNKNKKRVRNDNNNNNNNNNKNSTNNKNTNNNNNKTKVNNGANNSNDDGVNKVKNNMKKNDAARNNNKYRNGGNNNNMDNANNNVNVNSSSVKVNN
>XLOC_025845  125aa
SNNKNMNVKMYKNNYKCNRSCKNAGNNTYNKNKMTNNNNNNNHKYNKNHNNRNNNNTNVRKKNRMKNTKNANRNRCNDNKYNNNNTNKSRNDTKNNSNNKHNKARKGVKMRNVNNNRRGNRYSNSN
>XLOC_025888  110aa
NMVNNNNNNNNANNYGSNNSCVNNNAVNNNNNCNNNANANVNNSNVNNDSYNVVANVSWYNNNNNANNNNANVNNNCTSNNNGNKYYTSVSKNSMNSMNTKNNAKMKNVN
>XLOC_026031  110aa
VNNNYNNNKKKKNSKKNKKKNNSNNSKMNTNATNNKNNVKVNSNTSNNNVNNKGSDKVNNNNKNVKKAWGSDYMNNRHNSVNMKVDNSNSKYDVKDGSNNRVNVNANANN
>XLOC_026438  217aa
NNVKKNNSNKNRNNKMVNMSSSNNNKSNRNKHNDGDDNDKNKNNSKNNSKNNSNACGSNNSNRVYYNDVNSSNNNTWNNNNGTNKHTNNNTSNNNNTNNNSYYSNTNNNNNKKNTKKNSRSKNNHANNMKNNHKKSNNNSSNSYSSSSTNSWSSSSHYSSNSANTTNNNRRHNCSNRSSNDDNNTNNSKNCHGNNKSNGNSVNMNKKSNNNHSWWTN
>XLOC_026550  152aa
TGAKNNNTNNNNTNNDNNYNNCRNSVSNTTMSKNNSCRNSVSNTTMRKNNSNNSNNNKTNSNTNTYNTSSVNKKNRNNTNRCSNNSKKHNCNNNYNNNNNNVNNMVCNNTVYYSSCVNNNNNNNNCNDYNNSNCNNNNYANNNNCCNNVNNN
>XLOC_026660  109aa
MANKNCNVNNCNANVVVHATASRDMNSDNGNYDNKNVNVGAGGNGGNGSNGNNNGGVVSGVGGNVGGNGAGNGGGAGNGGGMGGGGNGGNGGNGGDVGGGGAGSNNNNN
>XLOC_027104  102aa
KNSAMNKNNASNRCSNSNNAYNNGNNNMTNVNSTNANTVCNYNVNDNACSDANNNHCNSNCHVVNGDNNVTSNCVNNNTGNVNCTCNYKYDKNTCNTNNVKN
>XLOC_027108  163aa
HNNKKKKNHNMSSTSNYHNVNCNNNNSNSSNNNSNKYNVVKMKNDTNNKVNASCSNDGNNNSTYNNNNNKKGYYNYDANNVNNNNNTNSCNMKSGNKHGNNMNNDSNDKKNCHTNDNDCNWSNGNDGNCMNVNDKCSVMNKWDTTNNNNNKNNRNNMNHNTRN
>XLOC_027111  168aa
NNTMSSSSNYYHNNNCNNNVNNSSNNNSNNNDNAVVVGNDASNTVDMNNTNNGVNAGVNSNDNTNVYKNMANYDSNGNNTNSCNMKNDKKHGVNTNNNSNNTKNCHDKDGDCNWRNRNDGNCMMVASKCVVMNKWDTSTTNYSNRKNTSNNNKYNARNVMRYVSNNNN
>XLOC_027112  169aa
NKNTNTNCHHNNNTYNNANSYNVNHHNSNHKKNNNNNNWVMMNNRNNNNNVNNKNYNVGSNRNNNKKVNNSNRNMNNAKNNNNNVRNNNAKNMNNSRYNSRNTRKYVTNRMNNVSGNYVKMDCACWNNTNVNNCSNGNNVNNVTHNNKNNVNNNNMMHVTRCAMYNNNN
>XLOC_027113  151aa
MSSSSNYHNVNCNNNNSNSSNVNSDDYNNNNVTNNTKYTVYTSCSVDGKNKYDTNMNNGNSYNMANRYDNKGNNTVSCNMKNRDKHGVNMNNDSNDDKTCHTTNNACNWSNRNDGNCMNNNDNCVNNKWDTNTHYSNRNNASNNVKYGNKN
>XLOC_027135  237aa
MNNNNNVANNNNNNNNNNKAKKCDKKNNVNNGNKGNNNNGNNHNNDSNTNHNYNNKNSNKYGKNNSNKNGSNNNVVVSSAKNAKNVNKTNDNNNCSRNSHNGNKKNSYNGRDNVNHRYNDYWRNMRKNSVNHNNSHKKVKNNSNNRNDNVSRNNNKNSNNASASHNTNNSNNMNSNSTTNNCRVANGNRNDNNARNKRRNDNNNNNSATMNTSNYNSDNNSYNGWNDKNTNNTNRNN
>XLOC_027278  185aa
MNNTNRHNSNNVNNNRNACNHNYNHHNNNNNWNWSNYNYSCCNVNSNNYNYNRSNHSTSNNSDTNAANKHDNKNNSNNNHTNNACANNKNHNDNVRNNANSNCNNRNTNNTNTTNNHNHANNCDASRNSNSNNANCNDNANNNKSNWKYNCHNRNMSASTTSNNSSSNNMHNTCNSGNHNNGNVN
>XLOC_027938IR  240aa
NAYNNVYGVVNCSNRRSKRVANGNNNNNNNGNNHNNGDKNHNSNTNNANKYGNNMNNKNGNNNTVVNSSSVNAKNVMNKNDNSNSSRSVSDANYACNNSDNSVVWNNVNSNWRTNRKNMNSHNNSRHNNDVGKHNRSNKVNNNNDYCHKSGNNCNAVNNGRAANRTTNNNNSNTNNSKDNTDNNSDSAKNNKDNVWNNMVNAGNNNNVDYNNNNRKNDNNGHVCSRNRYDNKYNGVGNGN
>XLOC_027938IR_FRAME1  193aa
TNSNNSGKNNHKDMNVAGSDTTSNTNNWAMANNNKNNHTNNKANNNNADVNGRGKNNHNNVNNNNNRKTVNDVNNCGYNNNKDSNVNVNNWANGNDSSNWNDNNDNKNNRNWNSDNDVRGRDNNNNNNGAGRRNCNGNNNANKMVNVTNGSNNNTNNWKNHGGNANKDNDMNNKNGNTNAKANNNNANNVNNN
>XLOC_027938IR_FRAME3  240aa
NAYNNVYGVVNCSNRRSKRVANGNNNNNNNGNNHNNGDKNHNSNTNNANKYGNNMNNKNGNNNTVVNSSSVNAKNVMNKNDNSNSSRSVSDANYACNNSDNSVVWNNVNSNWRTNRKNMNSHNNSRHNNDVGKHNRSNKVNNNNDYCHKSGNNCNAVNNGRAANRTTNNNNSNTNNSKDNTDNNSDSAKNNKDNVWNNMVNAGNNNNVDYNNNNRKNDNNGHVCSRNRYDNKYNGVGNGN
>XLOC_028263  137aa
MTTSYSSHHHNVNCNNNVSNNCVNSNNSYVVNNRNNSNNNVATDNCYVNDNNDNANKVVNNNGMSDHNTTTNNNGNNNTNSCNNNNNNKHANNNTNNDSNDTSNCHNNSNNCNWKMNNDGNCMCSNGKCNNNHWYYN
>XLOC_028265  186aa
VNNKNNSNNYNNHHNNNNSNASSYNVNYVNNHKANMNWSNNMKVNNMWNKNDVMNMMNWNNNNRRSCNNNNCNNTNRNNNNNNKNTHNNVNCTNGNNYRNNSRCNNNMNNVNVNVNMKNVYGKYRKMDYACSNKVNVNCSNGNNNNYRNDTNNVDNNNNNNVNNNKVNTSNGKKTNNNNMMKNNYH
>XLOC_028266  181aa
KKNNNNCHTHHNNTNSNASSNNVNYVNNHKANHNNNNNSYKMKNNVWNNNNVWHMNNNNNKMNNNNNNNGNNTSSNKNYNNKTTHNNVTWDNRNSTVNSSCNNNMTNNNVTNNVKNVYGKYNKVDYACSNKVNVNCSNGNNNNYRNDNNNNNNNVNNNNNNVNKNNNNNVMNNDNWRRNNN
>XLOC_028267  165aa
AKKKNTMNNSSHHHNVNCNNNNNNSSVNSNSNNGGYVVNNNNNTNNVVTGRCYMNGNNSNDSDNSNNNGWSDNNARDNVSGKNNTNSCDNKNGNKHNNNKNNDNNDTSNCHNSSNNCRWKNNKDGNCMNSNGVCKMNKWDTNNSTRHNASNNMKYNVSDKNNSNN
>XLOC_028268  163aa
NKKKSNNNNHHNNNKDNSNASSYNVNYHNNHKANNNNSYNNKNKNNVNNNNDVTYMGYNAVSNNNNNNRNNNSNKANNNNNNTHNNVNNDNKNNTDNSSYNTNMTNVCVTNNNNYNNVNGKYVKKDYAYCNKVNVNCSNGNNNNYHKNNNNKVMNTNNGSKNN
>XLOC_028288  171aa
YNNTNWKNMKKATNNNKVNNVSNNVNNNGNRNKGVTWCNDSDNCNKNNKCNNGHNVCYYNSNMCYCRNNHDTKNNRCNTTADCARNNNCVHGRNSCNANTKNCYCKNNNSKNNNNNKMCKNDNDCTVNNKCNDNGDANTCYNKTHKCYCKNYSHNNTGSNRNNARNNRNNN
>XLOC_028386  124aa
NNNYNTSWSNNSYNNSSTYNMNNNNSCNVTNNNNNMNNNNNWNHNVNNNNVMNVTNHNNNMNNTNNNNNNNNKNNNMYNVNNNNGNKKNNNSNNNTNNNNNNVNWNHNNVNGMYKKMDYVNGNN
>XLOC_028520  117aa
CNNNTRNRNNNSYMNYNNNHNNNNTNNNRRNNTKSDTTVVNNNNNNSNCSNYSCVNKYTNTVSNNHSSSGAKDSSMNKNSNSSSSNNNSDKHNSNNMNNNYVTKSNYNNNYAYVKNN
>XLOC_028521  108aa
YRNNMHNKRSNTNKNNVRNNNNNGNTNHNNSYCMYCSTNKNTSNSNKNSCRTHNRNVNNRKNRNNHSNVKNNKNNNNKNTNKSTTNNNRNVDNNTVRSNDNASVNKNN
>XLOC_029398  104aa
NANHTRNNSSKNMNKSKYTDNSNYRNNHANNSSKHNKATNTSVAANNDVNSANNKNTRNNNNNNWNSNRARYNSNNNNYCCNNKNRNDSVGNCNNVANNNNYKN
>XLOC_029706  130aa
KKKMANKNNSNNNTMNNNNVNNSTNNHNSNAKNNNKNNNNSNNVDNKDNKANNNGKNANNNYNKKKNHNCNNKNNANVTTSNSGDGVNYDNNNNGNNWDTNYTHNANVNVRSNNVMNVNTNDGSNNSNNN
>XLOC_029757  159aa
TNHNNNTSKKNYHNKNTMNNNNDNKSNNDNVVNNNRDRNNNNNNNRGDNVNNNDNYDDDDDNKKKNGHNNYAKCTNKNDDYNDDDYGNNTNNSNDHKNAKNTKCNRANVKNTRNNNSTKRKSANSRTNNNNNANNNTNCNTRNNKDNHNNNKKSRKNDN
>XLOC_029987  119aa
NNNHANNNCNNNSSNHVNSNSVNDYNNSNNNNVAKHTVDNDCTNRGNDNGNHNNDYNYVYTVDVNNNVKGDNTNTCNVKNNDDNTHGTNNNNNYDRDNADCDDGNSNGWKVCNWNNNDN
>XLOC_03120  149aa
ARSNNNMTSNTNNNNKAYSMNNNRNRNRNNVNSGNRVNNGNMMARRGNSHHRNNRNWNNNCDHYKNKGHTKNVCYRNVGYNNRYKGKKKDNNSNANNAKKNSTHRYNGNATACNAKTNNNHNNVCAGNKTNCSTGRGDNNRANYNTNKN
>XLOC_031238  126aa
SNDTNKNNNNNNVNNNRMSYNNNNNNDVVVTNNNNNNSNDNNNGVNNNNANSSNNVRTCNNNNKNTNNMNNRANVKNSTNNSSKNAKYNNGGNVYVKNSNNKNSSSNYNNVVNCCNSSSSTHKRVN
>XLOC_031243  116aa
NTANNNNNNRNTNNNNVNNNKTNVYANVRKTRNNSCNKNTMNGDNNNRSDNNRGTKNKSNSVNNNSWNNNCVVVVGNNNNRRNVVCWNNAGSSSNNNRRKHNNNGRKNVKGKGRGT
>XLOC_031248  104aa
WNVVNNTVRMWNRSAVANGRWGSNTKNGNKKNVTVHRGYDGNSCRNVVKNRNVNNVNRNNNNKCNRTKNNDGNNCNWRSVNNVVNGNNNSRRRNCTSNGRRSNN
>XLOC_031270  149aa
ARSNNNMTSNTNNNNKAYSMNNNRNRNRNNVNSGNRVNNGNMMARRGNSHHRNNRNWNNNCDHYKNKGHTKNVCYRNVGYNNRYKGKKKDNNSNANNAKKNSTHRYNGNATACNAKTNNNHNNVCAGNKTNCSTGRGDNNRANYNTNKN
>XLOC_031292   105aa
NHKYSKYTTMGNCNVNNNNDKKKVNNYKANMKVHNVSSNNNNNNKTKHVKKKVKNADNVMNMNSSSKNCSSSNVVRNKVVNTKNNNNSNNSSNGNNKVNNDGNMV
>XLOC_031433  138aa
NWHKMDMNNDMVDSNTRNNNNSNGYNNHSNNNNMKVNNDNSNNNNVNVKNANKRKRKRKRNVNNWCNNNGNNKNNNNNNKKDNNNNNKCNNSNNNCVNNSRVVGNNNNSNHVHNGNNDDNDNNKDNNRNWACNSNDCN
>XLOC_031614  134aa
NNNNNKKKWNNDNNNNNNRYNNNSNSNMNNNNNTMNKSYNNHNNMMNGNNYHNKNNTNNNNWTNNNNNNNNNNWKNNTNNWNNRVYNKNNNKNNNMANNMTCNNSNWNNMNNMNMKNNNNRNNRTMNNNNNNNN
>XLOC_032808  109aa
NNNNNSKNDSSNNNNHNNSCNGNVNCNNNKCNNNNNNNHNRNNSNKSRSNYNNRNNNCNSTNNRRSDNNYAKNRNNYNRNTTCKNNTNNNNNASCSNNANSSTTSKRRV
>XLOC_033688  103aa
MSNKNKNNMKVKYNSSNNNVNVKNNSNNRAVVNNNTGKSNNKSSNNYNHNHGKNVNYNNGNVGANKGSNGSSNNVNHSVGNNNRDDNWKNDSNTNSNNRNNYN
>XLOC_034717  174aa
MTSSNSNCSSNNNCVNNVNNANNSTSNNNADVCAKTKDNAYCNTVNKDCSHNNNYNNTNSVNHVAGAKANATNAKNDNNNNNKNDRDNNNNYNNCSNYYNNANTNNGNANNYNVSGNYNKNNNVANNNNNDGNNCNKANNNNSGNSSNNNKNNDDNNKNSNNVVAAANNCNNSN
>XLOC_036292  173aa
SNVWDSRNDVNTRTDNHGNNSNNKMDNMGVHSNNNAKKSTVSDNDNASNVNTVAGKDNSNNNMAVTNNKSNKDNGSSNRRRNNNSNNKTNRNKNKKNNKNKDNNSNNTNTANKNNKNKHNKDKHNNNSNRNDSVSSNNNSDNNSDSMNNANDNNDDDSGMSNDSNANHNNDTN
>XLOC_036303  255aa
MYTTTSSKNNGGYTSVATNNTDNNNTNNNTNNKNCNHTTTTNNMDNDVGGNNRGNDNNMNANNVNMNGSCMVYANADSNMHRNDNNNNHDNMVDKNNVNCSNNNVSNMNNNGNWKNTMMVNNRSYKSKNTKDNYYNNSVNNNNYNNNNNSATTNNGNYNGNNNTKNVDATNASVGNNTDNYVHGANSRSWNSKNNMNVNVKNNGWVKYNNGNGWSNKCRMTNSCWDVKNNNNNTTKDAANNSGRGSNKCNVNNYN
>XLOC_036329  149aa
MSCNNVCSNNNNWVYCHGNNTWNWNNTVNNNNVCCCGKNNSNNNYAKVWCNSNSNNHNNNRRNVNSNNNCNNYSNNCNHCNDNGGVNSNYNNSNCSMNSSSDYSNNVNHNNGNNNNMNSHNSSNGTNNKAVNGNNSNSNSYANKCHNDN
