# Supplementary material for: Identification of alternative splicing events by RNA sequencing in early growth tomato fruits
Source: BMC Genomics. 2015 Nov 16;16:948. doi: 10.1186/s12864-015-2128-6 (PMC4647595; doi:10.1186/s12864-015-2128-6)
Supplement: Additional file 7: — AS landscape. The output from ASTALAVISTA analysis. All the AS events identified in this study. The data includes information on AS types and chromosomal coordinates. The file is tab-separated with one AS event per line, each one has following fields: <the exon-intron structure of the AS event > <Chromosome > <TranscriptID1 > <Genomic coordinates (variable splice sites #1, variable splice site #2) > <TranscriptID2>. TranscriptID1 and 2 are the two transcripts involved in a given AS event. For the exon-intron structure of the AS event, exon skipping (ES) is indicated by 1-2^,0, alternative donor (AD) by 1^,2^, alternative acceptor (AA) by 1-,2- and intron retention (IR) by 1^2-,0. More detailed description on the AS code (the exon-intron structure) can be found on the ASTALAVISTA webpage (http://genome.crg.es/astalavista/FAQ.html). (TXT 3580 kb) [file 12864_2015_2128_MOESM7_ESM.txt]

The exon-intron structure of the AS event	Chromosome	TranscriptID1	Genomic coordinates (var splice sites #1, var splice site #2)	TranscriptID2
1^2- , 0	SL2.50ch10	TCONS_00077404	55711327,55711429	TCONS_00073997
1^2- , 0	SL2.50ch10	TCONS_00077011	55745927,55745988	TCONS_00077898
1^2- , 0	SL2.50ch02	TCONS_00016115	44392839,44392930	TCONS_00016114
1^2- , 0	SL2.50ch02	TCONS_00017968	44451163,44451868	TCONS_00020482
1^2- , 0	SL2.50ch02	TCONS_00013724	44507079,44507158	TCONS_00017438
1^2- , 0	SL2.50ch02	TCONS_00018944	44545052,44547057	TCONS_00022038
1^2- , 0	SL2.50ch02	TCONS_00020484	44545052,44546767	TCONS_00022038
1^2- , 0	SL2.50ch02	TCONS_00013727	44535245,44535344	TCONS_00020145
1^2- , 0	SL2.50ch02	TCONS_00013727	44536261,44536473	TCONS_00021054
1^2- , 0	SL2.50ch02	TCONS_00020146	44536253,44536473	TCONS_00021054
1^2- , 0	SL2.50ch02	TCONS_00016182	45319351,45319457	TCONS_00016183
1^2- , 0	SL2.50ch02	TCONS_00016182	45317213,45317302	TCONS_00018954
1^2- , 0	SL2.50ch02	TCONS_00016182	45315996,45316105	TCONS_00018954
1^2- , 0	SL2.50ch02	TCONS_00021062	45313810,45313985	TCONS_00013808
1^2- , 0	SL2.50ch09	TCONS_00073024	42260568,42260641	TCONS_00068767
1^2- , 0	SL2.50ch09	TCONS_00071764	42200646,42200898	TCONS_00071765
1^2- , 0	SL2.50ch09	TCONS_00071765	42210008,42210968	TCONS_00071764
1^2- , 0	SL2.50ch09	TCONS_00067100	42213044,42213132	TCONS_00071764
1^2- , 0	SL2.50ch09	TCONS_00072566	42215988,42216058	TCONS_00071764
1^2- , 0	SL2.50ch09	TCONS_00071764	42211042,42211950	TCONS_00070611
1^2- , 0	SL2.50ch09	TCONS_00070611	42215984,42216058	TCONS_00071764
1^2- , 0	SL2.50ch09	TCONS_00070611	42200744,42200911	TCONS_00071765
1^2- , 0	SL2.50ch09	TCONS_00070241	42050831,42051245	TCONS_00070242
1^2- , 0	SL2.50ch02	TCONS_00018502	45278970,45279078	TCONS_00017454
1^2- , 0	SL2.50ch02	TCONS_00018503	45281827,45281935	TCONS_00018502
1^2- , 0	SL2.50ch02	TCONS_00013804	45292549,45292655	TCONS_00021060
1^2- , 0	SL2.50ch02	TCONS_00013805	45292542,45292667	TCONS_00021060
1^2- , 0	SL2.50ch02	TCONS_00021417	45292537,45292655	TCONS_00021060
1^2- , 0	SL2.50ch02	TCONS_00019838	45292542,45292655	TCONS_00021060
1^2- , 0	SL2.50ch02	TCONS_00013806	45307658,45307701	TCONS_00017460
1^2- , 0	SL2.50ch02	TCONS_00013807	45307625,45307701	TCONS_00017460
1^2- , 0	SL2.50ch02	TCONS_00021895	45307625,45307708	TCONS_00017460
1^2- , 0	SL2.50ch02	TCONS_00020883	45256726,45256863	TCONS_00016179
1^2- , 0	SL2.50ch02	TCONS_00018500	45189113,45189754	TCONS_00013794
1^2- , 0	SL2.50ch02	TCONS_00019837	45142775,45142865	TCONS_00020151
1^2- , 0	SL2.50ch02	TCONS_00019837	45143955,45144034	TCONS_00021661
1^2- , 0	SL2.50ch02	TCONS_00019837	45144099,45144195	TCONS_00020151
1^2- , 0	SL2.50ch02	TCONS_00019837	45144668,45144821	TCONS_00013788
1^2- , 0	SL2.50ch02	TCONS_00019837	45146966,45147375	TCONS_00017451
1^2- , 0	SL2.50ch02	TCONS_00020150	45146966,45147239	TCONS_00017451
1^2- , 0	SL2.50ch02	TCONS_00017453	45157022,45157158	TCONS_00017452
1^2- , 0	SL2.50ch02	TCONS_00013790	45157022,45157144	TCONS_00017452
1^2- , 0	SL2.50ch09	TCONS_00071501	44426059,44426137	TCONS_00068774
1^2- , 0	SL2.50ch09	TCONS_00071501	44428732,44428824	TCONS_00068775
1^2- , 0	SL2.50ch09	TCONS_00070613	44033244,44033681	TCONS_00070614
1^2- , 0	SL2.50ch02	TCONS_00016171	45096145,45096292	TCONS_00019956
1^2- , 0	SL2.50ch02	TCONS_00016172	45106272,45106482	TCONS_00017980
1^2- , 0	SL2.50ch02	TCONS_00017449	45070307,45070407	TCONS_00017448
1^2- , 0	SL2.50ch02	TCONS_00013785	45070150,45070249	TCONS_00017449
1^2- , 0	SL2.50ch02	TCONS_00013785	45070895,45070976	TCONS_00017449
1^2- , 0	SL2.50ch02	TCONS_00019266	45070307,45070843	TCONS_00013786
1^2- , 0	SL2.50ch02	TCONS_00018950	45055652,45055835	TCONS_00017977
1^2- , 0	SL2.50ch02	TCONS_00016159	45043843,45043929	TCONS_00016160
1^2- , 0	SL2.50ch02	TCONS_00016161	45043818,45043938	TCONS_00016160
1^2- , 0	SL2.50ch02	TCONS_00013778	45009620,45009720	TCONS_00021058
1^2- , 0	SL2.50ch09	TCONS_00067109	43994318,43994440	TCONS_00071766
1^2- , 0	SL2.50ch02	TCONS_00016155	44992152,44992239	TCONS_00018949
1^2- , 0	SL2.50ch09	TCONS_00069902	46064865,46064955	TCONS_00070616
1^2- , 0	SL2.50ch09	TCONS_00067118	46063499,46063648	TCONS_00069902
1^2- , 0	SL2.50ch09	TCONS_00069902	46064160,46064245	TCONS_00071768
1^2- , 0	SL2.50ch09	TCONS_00071768	46063781,46063874	TCONS_00070616
1^2- , 0	SL2.50ch04	TCONS_00038020	12236474,12236627	TCONS_00033888
1^2- , 0	SL2.50ch09	TCONS_00067124	46262753,46262816	TCONS_00067123
1^2- , 0	SL2.50ch04	TCONS_00035321	12314061,12314106	TCONS_00032050
1^2- , 0	SL2.50ch04	TCONS_00036803	12313268,12313379	TCONS_00035321
1^2- , 0	SL2.50ch04	TCONS_00036803	12315179,12315230	TCONS_00035321
1^2- , 0	SL2.50ch04	TCONS_00035320	12313571,12313623	TCONS_00032050
1^2- , 0	SL2.50ch04	TCONS_00032054	12362778,12363211	TCONS_00037258
1^2- , 0	SL2.50ch04	TCONS_00032054	12350556,12350633	TCONS_00037065
1^2- , 0	SL2.50ch04	TCONS_00032054	12352080,12352163	TCONS_00038146
1^2- , 0	SL2.50ch04	TCONS_00032056	12365559,12365641	TCONS_00032054
1^2- , 0	SL2.50ch04	TCONS_00032053	12350556,12350626	TCONS_00037065
1^2- , 0	SL2.50ch04	TCONS_00037479	12366447,12366529	TCONS_00032054
1^2- , 0	SL2.50ch09	TCONS_00068792	46247885,46248319	TCONS_00068793
1^2- , 0	SL2.50ch09	TCONS_00072821	46176460,46176527	TCONS_00070914
1^2- , 0	SL2.50ch09	TCONS_00070914	46175694,46175786	TCONS_00068789
1^2- , 0	SL2.50ch09	TCONS_00072821	46175694,46175844	TCONS_00068789
1^2- , 0	SL2.50ch09	TCONS_00070248	46193427,46193528	TCONS_00072822
1^2- , 0	SL2.50ch09	TCONS_00072822	46193667,46194041	TCONS_00070915
1^2- , 0	SL2.50ch09	TCONS_00068791	46193667,46193925	TCONS_00070915
1^2- , 0	SL2.50ch02	TCONS_00016144	44819801,44819857	TCONS_00017974
1^2- , 0	SL2.50ch09	TCONS_00072820	46063664,46063837	TCONS_00071297
1^2- , 0	SL2.50ch09	TCONS_00068787	46071546,46071681	TCONS_00070912
1^2- , 0	SL2.50ch09	TCONS_00071661	46071607,46071681	TCONS_00070912
1^2- , 0	SL2.50ch02	TCONS_00013757	44834260,44834928	TCONS_00013758
1^2- , 0	SL2.50ch02	TCONS_00013760	44837799,44838136	TCONS_00013759
1^2- , 0	SL2.50ch02	TCONS_00013761	44848906,44849030	TCONS_00019263
1^2- , 0	SL2.50ch02	TCONS_00013752	44808532,44808597	TCONS_00017446
1^2- , 0	SL2.50ch09	TCONS_00071662	47142300,47142892	TCONS_00070251
1^2- , 0	SL2.50ch09	TCONS_00071662	47139817,47141761	TCONS_00070250
1^2- , 0	SL2.50ch09	TCONS_00071949	47142300,47142902	TCONS_00070251
1^2- , 0	SL2.50ch09	TCONS_00071503	47139817,47140697	TCONS_00070250
1^2- , 0	SL2.50ch09	TCONS_00067134	47217655,47217742	TCONS_00067133
1^2- , 0	SL2.50ch04	TCONS_00037716	12729769,12730113	TCONS_00036479
1^2- , 0	SL2.50ch04	TCONS_00036479	12729592,12729668	TCONS_00036933
1^2- , 0	SL2.50ch04	TCONS_00038657	12729566,12729668	TCONS_00036933
1^2- , 0	SL2.50ch04	TCONS_00033898	12728996,12729086	TCONS_00036479
1^2- , 0	SL2.50ch04	TCONS_00033900	12729000,12729086	TCONS_00036479
1^2- , 0	SL2.50ch04	TCONS_00036479	12728506,12728748	TCONS_00038846
1^2- , 0	SL2.50ch10	TCONS_00074051	57109524,57109602	TCONS_00074050
1^2- , 0	SL2.50ch02	TCONS_00017444	44747904,44748594	TCONS_00013747
1^2- , 0	SL2.50ch02	TCONS_00020149	44747710,44747880	TCONS_00013747
1^2- , 0	SL2.50ch02	TCONS_00013746	44748121,44748248	TCONS_00013747
1^2- , 0	SL2.50ch02	TCONS_00019833	44685122,44685234	TCONS_00013745
1^2- , 0	SL2.50ch10	TCONS_00076659	57059484,57060619	TCONS_00074047
1^2- , 0	SL2.50ch10	TCONS_00078960	57094105,57094798	TCONS_00074049
1^2- , 0	SL2.50ch10	TCONS_00077414	57094105,57094713	TCONS_00074049
1^2- , 0	SL2.50ch10	TCONS_00078228	57094105,57094879	TCONS_00074049
1^2- , 0	SL2.50ch04	TCONS_00033904	13352872,13353123	TCONS_00033905
1^2- , 0	SL2.50ch12	TCONS_00092133	64893579,64893673	TCONS_00090336
1^2- , 0	SL2.50ch12	TCONS_00092133	64893446,64893535	TCONS_00094042
1^2- , 0	SL2.50ch09	TCONS_00072333	48530932,48531038	TCONS_00069906
1^2- , 0	SL2.50ch09	TCONS_00070620	48531748,48532304	TCONS_00072333
1^2- , 0	SL2.50ch09	TCONS_00067137	48530933,48531038	TCONS_00069906
1^2- , 0	SL2.50ch09	TCONS_00071772	48532831,48533341	TCONS_00067138
1^2- , 0	SL2.50ch09	TCONS_00069906	48531122,48531515	TCONS_00069907
1^2- , 0	SL2.50ch12	TCONS_00088617	64856642,64856727	TCONS_00093550
1^2- , 0	SL2.50ch02	TCONS_00017442	44630502,44630662	TCONS_00017441
1^2- , 0	SL2.50ch02	TCONS_00020705	44636796,44636938	TCONS_00017442
1^2- , 0	SL2.50ch02	TCONS_00017442	44632271,44632355	TCONS_00021056
1^2- , 0	SL2.50ch02	TCONS_00021057	44632271,44632326	TCONS_00021056
1^2- , 0	SL2.50ch10	TCONS_00075727	56821021,56821104	TCONS_00077704
1^2- , 0	SL2.50ch02	TCONS_00016128	44653127,44653204	TCONS_00016130
1^2- , 0	SL2.50ch02	TCONS_00016129	44653135,44653204	TCONS_00016130
1^2- , 0	SL2.50ch02	TCONS_00016132	44687151,44687277	TCONS_00017972
1^2- , 0	SL2.50ch10	TCONS_00077412	56897593,56898357	TCONS_00077411
1^2- , 0	SL2.50ch10	TCONS_00077413	56897518,56898357	TCONS_00077411
1^2- , 0	SL2.50ch10	TCONS_00074038	56897471,56897565	TCONS_00077412
1^2- , 0	SL2.50ch12	TCONS_00088612	64812029,64812132	TCONS_00094552
1^2- , 0	SL2.50ch12	TCONS_00088612	64814002,64814186	TCONS_00093857
1^2- , 0	SL2.50ch12	TCONS_00088612	64814235,64814324	TCONS_00092658
1^2- , 0	SL2.50ch09	TCONS_00068814	47535981,47536065	TCONS_00068813
1^2- , 0	SL2.50ch12	TCONS_00088607	64781605,64781930	TCONS_00091749
1^2- , 0	SL2.50ch09	TCONS_00070618	47281680,47281768	TCONS_00070619
1^2- , 0	SL2.50ch02	TCONS_00020147	44563073,44563144	TCONS_00019597
1^2- , 0	SL2.50ch02	TCONS_00013735	44593090,44593202	TCONS_00013734
1^2- , 0	SL2.50ch02	TCONS_00013735	44594250,44594321	TCONS_00018489
1^2- , 0	SL2.50ch02	TCONS_00013735	44598288,44598366	TCONS_00018489
1^2- , 0	SL2.50ch02	TCONS_00013735	44593355,44593447	TCONS_00021055
1^2- , 0	SL2.50ch02	TCONS_00016125	44571257,44571402	TCONS_00018945
1^2- , 0	SL2.50ch02	TCONS_00016125	44571530,44571897	TCONS_00019718
1^2- , 0	SL2.50ch02	TCONS_00018946	44568037,44568836	TCONS_00016125
1^2- , 0	SL2.50ch02	TCONS_00021541	44568008,44568836	TCONS_00016125
1^2- , 0	SL2.50ch02	TCONS_00020485	44568720,44568836	TCONS_00016125
1^2- , 0	SL2.50ch04	TCONS_00035318	11973760,11973855	TCONS_00032035
1^2- , 0	SL2.50ch04	TCONS_00032036	11973749,11973841	TCONS_00032035
1^2- , 0	SL2.50ch12	TCONS_00093413	64771364,64771463	TCONS_00090329
1^2- , 0	SL2.50ch12	TCONS_00092775	64771364,64771484	TCONS_00090329
1^2- , 0	SL2.50ch12	TCONS_00092128	64736554,64736675	TCONS_00091341
1^2- , 0	SL2.50ch12	TCONS_00091340	64736554,64736726	TCONS_00091341
1^2- , 0	SL2.50ch12	TCONS_00092396	64728971,64729127	TCONS_00091748
1^2- , 0	SL2.50ch12	TCONS_00093155	64730445,64730522	TCONS_00091748
1^2- , 0	SL2.50ch12	TCONS_00093155	64730176,64730281	TCONS_00093548
1^2- , 0	SL2.50ch04	TCONS_00033883	12079253,12079337	TCONS_00036477
1^2- , 0	SL2.50ch04	TCONS_00033883	12070871,12070940	TCONS_00036477
1^2- , 0	SL2.50ch04	TCONS_00036477	12061398,12061487	TCONS_00033884
1^2- , 0	SL2.50ch04	TCONS_00033883	12070999,12071084	TCONS_00038294
1^2- , 0	SL2.50ch12	TCONS_00092130	64762120,64762547	TCONS_00090326
1^2- , 0	SL2.50ch12	TCONS_00092129	64762159,64762547	TCONS_00090326
1^2- , 0	SL2.50ch12	TCONS_00090327	64762120,64762564	TCONS_00090326
1^2- , 0	SL2.50ch12	TCONS_00090325	64762159,64762564	TCONS_00090326
1^2- , 0	SL2.50ch12	TCONS_00092130	64760695,64760974	TCONS_00092129
1^2- , 0	SL2.50ch10	TCONS_00076658	56507274,56507486	TCONS_00074028
1^2- , 0	SL2.50ch10	TCONS_00074029	56507274,56507354	TCONS_00074028
1^2- , 0	SL2.50ch12	TCONS_00090317	64671105,64671178	TCONS_00090316
1^2- , 0	SL2.50ch12	TCONS_00093154	64711145,64711209	TCONS_00092395
1^2- , 0	SL2.50ch12	TCONS_00091747	64711362,64711444	TCONS_00092395
1^2- , 0	SL2.50ch12	TCONS_00093546	64711141,64711263	TCONS_00092395
1^2- , 0	SL2.50ch12	TCONS_00093154	64709462,64709542	TCONS_00094334
1^2- , 0	SL2.50ch12	TCONS_00093856	64709462,64709581	TCONS_00094334
1^2- , 0	SL2.50ch09	TCONS_00068827	49103588,49103670	TCONS_00068828
1^2- , 0	SL2.50ch12	TCONS_00088597	64633992,64634071	TCONS_00088595
1^2- , 0	SL2.50ch12	TCONS_00088596	64635576,64635659	TCONS_00088595
1^2- , 0	SL2.50ch12	TCONS_00088598	64638315,64638486	TCONS_00093153
1^2- , 0	SL2.50ch12	TCONS_00088599	64638609,64638945	TCONS_00091745
1^2- , 0	SL2.50ch12	TCONS_00093715	64599519,64599597	TCONS_00092124
1^2- , 0	SL2.50ch12	TCONS_00092124	64598745,64598843	TCONS_00093715
1^2- , 0	SL2.50ch09	TCONS_00068824	48789744,48789823	TCONS_00072826
1^2- , 0	SL2.50ch12	TCONS_00093411	64669019,64669112	TCONS_00092126
1^2- , 0	SL2.50ch04	TCONS_00032049	12309778,12310066	TCONS_00037062
1^2- , 0	SL2.50ch12	TCONS_00091746	64642228,64642335	TCONS_00088600
1^2- , 0	SL2.50ch10	TCONS_00079352	56032203,56032309	TCONS_00075698
1^2- , 0	SL2.50ch04	TCONS_00035312	9492238,9492735	TCONS_00035310
1^2- , 0	SL2.50ch04	TCONS_00035310	9493104,9494371	TCONS_00035311
1^2- , 0	SL2.50ch04	TCONS_00036134	9493104,9494167	TCONS_00035311
1^2- , 0	SL2.50ch10	TCONS_00074011	56124379,56124483	TCONS_00076654
1^2- , 0	SL2.50ch10	TCONS_00074011	56128027,56128112	TCONS_00076656
1^2- , 0	SL2.50ch10	TCONS_00079912	55997648,55997738	TCONS_00077014
1^2- , 0	SL2.50ch10	TCONS_00075696	55997648,55997745	TCONS_00077014
1^2- , 0	SL2.50ch10	TCONS_00078604	56016932,56017348	TCONS_00078958
1^2- , 0	SL2.50ch10	TCONS_00078958	56025081,56025280	TCONS_00074003
1^2- , 0	SL2.50ch10	TCONS_00074003	56026222,56026332	TCONS_00078958
1^2- , 0	SL2.50ch10	TCONS_00075685	55808887,55808996	TCONS_00077698
1^2- , 0	SL2.50ch12	TCONS_00094137	65237520,65237630	TCONS_00093556
1^2- , 0	SL2.50ch12	TCONS_00094137	65241159,65241242	TCONS_00092875
1^2- , 0	SL2.50ch12	TCONS_00088649	65228045,65230361	TCONS_00090955
1^2- , 0	SL2.50ch12	TCONS_00088648	65214139,65214216	TCONS_00090954
1^2- , 0	SL2.50ch12	TCONS_00094050	65281501,65281598	TCONS_00094439
1^2- , 0	SL2.50ch12	TCONS_00092149	65281501,65281599	TCONS_00094439
1^2- , 0	SL2.50ch12	TCONS_00093862	65303658,65303828	TCONS_00091763
1^2- , 0	SL2.50ch12	TCONS_00093163	65303658,65303830	TCONS_00091763
1^2- , 0	SL2.50ch12	TCONS_00090959	65301903,65302503	TCONS_00093862
1^2- , 0	SL2.50ch12	TCONS_00088659	65302647,65303553	TCONS_00093862
1^2- , 0	SL2.50ch12	TCONS_00093862	65306497,65306596	TCONS_00092876
1^2- , 0	SL2.50ch12	TCONS_00094338	65302006,65302526	TCONS_00088659
1^2- , 0	SL2.50ch12	TCONS_00088658	65296744,65296835	TCONS_00090957
1^2- , 0	SL2.50ch12	TCONS_00092147	65269974,65270173	TCONS_00090377
1^2- , 0	SL2.50ch12	TCONS_00090381	65298461,65298918	TCONS_00091355
1^2- , 0	SL2.50ch12	TCONS_00090381	65299298,65299366	TCONS_00093424
1^2- , 0	SL2.50ch12	TCONS_00093424	65299432,65300001	TCONS_00092150
1^2- , 0	SL2.50ch12	TCONS_00092150	65300143,65300248	TCONS_00092151
1^2- , 0	SL2.50ch12	TCONS_00090941	64902991,64903077	TCONS_00091754
1^2- , 0	SL2.50ch12	TCONS_00091754	64901444,64901565	TCONS_00094335
1^2- , 0	SL2.50ch12	TCONS_00090941	64901444,64901570	TCONS_00094335
1^2- , 0	SL2.50ch12	TCONS_00093551	64901444,64901522	TCONS_00094335
1^2- , 0	SL2.50ch12	TCONS_00094553	64901444,64901549	TCONS_00094335
1^2- , 0	SL2.50ch12	TCONS_00093859	64969212,64969288	TCONS_00094135
1^2- , 0	SL2.50ch12	TCONS_00088626	64969190,64969288	TCONS_00094135
1^2- , 0	SL2.50ch12	TCONS_00088625	64948021,64948126	TCONS_00090943
1^2- , 0	SL2.50ch12	TCONS_00090943	64950638,64950742	TCONS_00091756
1^2- , 0	SL2.50ch12	TCONS_00092134	64920798,64920882	TCONS_00094687
1^2- , 0	SL2.50ch12	TCONS_00093158	64943081,64943143	TCONS_00090942
1^2- , 0	SL2.50ch12	TCONS_00088629	64984963,64985047	TCONS_00090944
1^2- , 0	SL2.50ch12	TCONS_00094043	64987298,64987372	TCONS_00091347
1^2- , 0	SL2.50ch12	TCONS_00092137	64986862,64987144	TCONS_00092546
1^2- , 0	SL2.50ch12	TCONS_00091758	64996313,64996487	TCONS_00090946
1^2- , 0	SL2.50ch12	TCONS_00090946	65000697,65000766	TCONS_00091758
1^2- , 0	SL2.50ch12	TCONS_00091758	65000252,65000584	TCONS_00090945
1^2- , 0	SL2.50ch12	TCONS_00088630	65000697,65000786	TCONS_00091758
1^2- , 0	SL2.50ch12	TCONS_00090347	65060474,65062912	TCONS_00090346
1^2- , 0	SL2.50ch12	TCONS_00093718	65060474,65060663	TCONS_00090346
1^2- , 0	SL2.50ch12	TCONS_00091348	65059745,65059833	TCONS_00090346
1^2- , 0	SL2.50ch12	TCONS_00090348	65060474,65062917	TCONS_00090346
1^2- , 0	SL2.50ch12	TCONS_00090949	65027966,65028037	TCONS_00093160
1^2- , 0	SL2.50ch12	TCONS_00088633	65018459,65018560	TCONS_00088634
1^2- , 0	SL2.50ch12	TCONS_00090352	65091647,65091822	TCONS_00090353
1^2- , 0	SL2.50ch12	TCONS_00093421	65129626,65129727	TCONS_00094046
1^2- , 0	SL2.50ch12	TCONS_00093421	65125246,65125336	TCONS_00090360
1^2- , 0	SL2.50ch12	TCONS_00093421	65127994,65128136	TCONS_00091349
1^2- , 0	SL2.50ch12	TCONS_00092141	65100985,65101774	TCONS_00090355
1^2- , 0	SL2.50ch12	TCONS_00090356	65100985,65101254	TCONS_00090355
1^2- , 0	SL2.50ch12	TCONS_00090950	65145727,65145879	TCONS_00090951
1^2- , 0	SL2.50ch12	TCONS_00090951	65148840,65149000	TCONS_00090950
1^2- , 0	SL2.50ch12	TCONS_00090365	65173859,65173937	TCONS_00092145
1^2- , 0	SL2.50ch12	TCONS_00088644	65176622,65177206	TCONS_00088643
1^2- , 0	SL2.50ch02	TCONS_00021665	46000660,46000757	TCONS_00021423
1^2- , 0	SL2.50ch02	TCONS_00021068	45998332,45998568	TCONS_00020163
1^2- , 0	SL2.50ch02	TCONS_00017479	45986272,45986355	TCONS_00021066
1^2- , 0	SL2.50ch02	TCONS_00021066	45990023,45990110	TCONS_00017479
1^2- , 0	SL2.50ch02	TCONS_00017478	45976968,45977073	TCONS_00019278
1^2- , 0	SL2.50ch02	TCONS_00013891	45976968,45977067	TCONS_00019278
1^2- , 0	SL2.50ch02	TCONS_00020161	45976968,45977060	TCONS_00019278
1^2- , 0	SL2.50ch02	TCONS_00020162	45976968,45977059	TCONS_00019278
1^2- , 0	SL2.50ch02	TCONS_00019278	45977158,45977290	TCONS_00013892
1^2- , 0	SL2.50ch09	TCONS_00067052	30503344,30503418	TCONS_00071755
1^2- , 0	SL2.50ch09	TCONS_00068696	29724099,29724195	TCONS_00072211
1^2- , 0	SL2.50ch09	TCONS_00072211	29723947,29724035	TCONS_00073021
1^2- , 0	SL2.50ch09	TCONS_00071658	29723947,29724030	TCONS_00073021
1^2- , 0	SL2.50ch09	TCONS_00070235	29720707,29720780	TCONS_00072211
1^2- , 0	SL2.50ch02	TCONS_00017995	45903529,45903620	TCONS_00021546
1^2- , 0	SL2.50ch02	TCONS_00013883	45894500,45894572	TCONS_00020159
1^2- , 0	SL2.50ch02	TCONS_00017476	45886675,45886760	TCONS_00019276
1^2- , 0	SL2.50ch02	TCONS_00013881	45886675,45886771	TCONS_00019276
1^2- , 0	SL2.50ch02	TCONS_00013881	45887277,45887372	TCONS_00019275
1^2- , 0	SL2.50ch02	TCONS_00013880	45887277,45887388	TCONS_00019275
1^2- , 0	SL2.50ch02	TCONS_00017476	45888489,45888578	TCONS_00020712
1^2- , 0	SL2.50ch10	TCONS_00073987	55362154,55362274	TCONS_00073986
1^2- , 0	SL2.50ch10	TCONS_00078600	55362164,55362274	TCONS_00073986
1^2- , 0	SL2.50ch02	TCONS_00020493	45679212,45679298	TCONS_00022044
1^2- , 0	SL2.50ch02	TCONS_00016223	45672794,45672911	TCONS_00020493
1^2- , 0	SL2.50ch02	TCONS_00017991	45685255,45685349	TCONS_00018961
1^2- , 0	SL2.50ch02	TCONS_00016225	45685252,45685349	TCONS_00018961
1^2- , 0	SL2.50ch02	TCONS_00018961	45688806,45688897	TCONS_00016226
1^2- , 0	SL2.50ch02	TCONS_00017991	45688816,45688897	TCONS_00016226
1^2- , 0	SL2.50ch02	TCONS_00013859	45668411,45668571	TCONS_00013858
1^2- , 0	SL2.50ch02	TCONS_00013856	45640446,45640790	TCONS_00013855
1^2- , 0	SL2.50ch02	TCONS_00020492	45645078,45645948	TCONS_00021272
1^2- , 0	SL2.50ch02	TCONS_00013860	45706799,45706879	TCONS_00019272
1^2- , 0	SL2.50ch09	TCONS_00068725	35301341,35301390	TCONS_00071500
1^2- , 0	SL2.50ch04	TCONS_00036470	7770167,7770727	TCONS_00033855
1^2- , 0	SL2.50ch04	TCONS_00036469	7772637,7772739	TCONS_00033857
1^2- , 0	SL2.50ch04	TCONS_00036470	7772641,7772735	TCONS_00033857
1^2- , 0	SL2.50ch04	TCONS_00033858	7772641,7772739	TCONS_00033857
1^2- , 0	SL2.50ch04	TCONS_00033857	7770840,7771322	TCONS_00036932
1^2- , 0	SL2.50ch09	TCONS_00067071	34480421,34480537	TCONS_00069897
1^2- , 0	SL2.50ch09	TCONS_00067070	34482308,34482438	TCONS_00070604
1^2- , 0	SL2.50ch09	TCONS_00071759	34482316,34482438	TCONS_00070604
1^2- , 0	SL2.50ch02	TCONS_00021764	45578159,45578256	TCONS_00016214
1^2- , 0	SL2.50ch10	TCONS_00077008	55236890,55236967	TCONS_00077695
1^2- , 0	SL2.50ch02	TCONS_00013852	45618974,45619090	TCONS_00013851
1^2- , 0	SL2.50ch02	TCONS_00018514	45635933,45636256	TCONS_00018513
1^2- , 0	SL2.50ch02	TCONS_00017469	45634101,45634159	TCONS_00018513
1^2- , 0	SL2.50ch02	TCONS_00018515	45635895,45636256	TCONS_00018513
1^2- , 0	SL2.50ch09	TCONS_00069896	33689713,33689793	TCONS_00070603
1^2- , 0	SL2.50ch09	TCONS_00067066	33689713,33689825	TCONS_00070603
1^2- , 0	SL2.50ch09	TCONS_00069896	33694866,33695130	TCONS_00072565
1^2- , 0	SL2.50ch09	TCONS_00070238	32209152,32210270	TCONS_00068712
1^2- , 0	SL2.50ch09	TCONS_00068711	32201364,32206610	TCONS_00070906
1^2- , 0	SL2.50ch09	TCONS_00068710	32209161,32210270	TCONS_00070906
1^2- , 0	SL2.50ch09	TCONS_00070906	32206673,32209035	TCONS_00068712
1^2- , 0	SL2.50ch09	TCONS_00072819	32209152,32210317	TCONS_00068712
1^2- , 0	SL2.50ch09	TCONS_00068713	32209152,32210285	TCONS_00068712
1^2- , 0	SL2.50ch09	TCONS_00070905	32209152,32209603	TCONS_00070906
1^2- , 0	SL2.50ch09	TCONS_00071945	32209639,32210270	TCONS_00070905
1^2- , 0	SL2.50ch09	TCONS_00072818	32209639,32210266	TCONS_00070905
1^2- , 0	SL2.50ch04	TCONS_00035718	7966051,7966228	TCONS_00033861
1^2- , 0	SL2.50ch04	TCONS_00033862	7965336,7965796	TCONS_00035718
1^2- , 0	SL2.50ch04	TCONS_00033863	7964706,7966048	TCONS_00035718
1^2- , 0	SL2.50ch04	TCONS_00033860	7965336,7966228	TCONS_00033861
1^2- , 0	SL2.50ch04	TCONS_00035717	7965320,7966228	TCONS_00033861
1^2- , 0	SL2.50ch04	TCONS_00035718	7961960,7962251	TCONS_00038845
1^2- , 0	SL2.50ch04	TCONS_00038019	7961953,7962251	TCONS_00038845
1^2- , 0	SL2.50ch02	TCONS_00017993	45805020,45805166	TCONS_00016236
1^2- , 0	SL2.50ch02	TCONS_00017474	45825756,45825854	TCONS_00017475
1^2- , 0	SL2.50ch02	TCONS_00016238	45829738,45830901	TCONS_00016239
1^2- , 0	SL2.50ch09	TCONS_00070236	31896198,31896266	TCONS_00071499
1^2- , 0	SL2.50ch09	TCONS_00070236	31893454,31893586	TCONS_00073023
1^2- , 0	SL2.50ch09	TCONS_00072462	31890357,31890628	TCONS_00070236
1^2- , 0	SL2.50ch09	TCONS_00072212	31890693,31890855	TCONS_00072462
1^2- , 0	SL2.50ch09	TCONS_00073023	31890154,31890289	TCONS_00071944
1^2- , 0	SL2.50ch04	TCONS_00036130	7303422,7303839	TCONS_00037478
1^2- , 0	SL2.50ch04	TCONS_00033841	7363345,7363456	TCONS_00037713
1^2- , 0	SL2.50ch04	TCONS_00033841	7360980,7361082	TCONS_00037713
1^2- , 0	SL2.50ch04	TCONS_00036463	7365284,7365953	TCONS_00033844
1^2- , 0	SL2.50ch04	TCONS_00038485	7365284,7365924	TCONS_00033844
1^2- , 0	SL2.50ch04	TCONS_00038290	7365285,7366533	TCONS_00033844
1^2- , 0	SL2.50ch04	TCONS_00033843	7365284,7366533	TCONS_00033844
1^2- , 0	SL2.50ch02	TCONS_00013874	45793487,45793586	TCONS_00013873
1^2- , 0	SL2.50ch02	TCONS_00016231	45732405,45732546	TCONS_00016232
1^2- , 0	SL2.50ch02	TCONS_00016231	45731174,45731254	TCONS_00017992
1^2- , 0	SL2.50ch02	TCONS_00017472	45717178,45717345	TCONS_00017473
1^2- , 0	SL2.50ch02	TCONS_00017471	45717689,45717823	TCONS_00017473
1^2- , 0	SL2.50ch02	TCONS_00019274	45717178,45717765	TCONS_00017473
1^2- , 0	SL2.50ch02	TCONS_00021064	45717419,45717765	TCONS_00017472
1^2- , 0	SL2.50ch09	TCONS_00067058	31389866,31389990	TCONS_00069894
1^2- , 0	SL2.50ch04	TCONS_00031972	7337396,7337487	TCONS_00038143
1^2- , 0	SL2.50ch04	TCONS_00035711	7378021,7378175	TCONS_00035712
1^2- , 0	SL2.50ch04	TCONS_00035710	7378021,7378123	TCONS_00035712
1^2- , 0	SL2.50ch04	TCONS_00036132	7570798,7570871	TCONS_00036131
1^2- , 0	SL2.50ch04	TCONS_00036799	7571009,7574779	TCONS_00036131
1^2- , 0	SL2.50ch04	TCONS_00036132	7578127,7579675	TCONS_00036131
1^2- , 0	SL2.50ch02	TCONS_00016229	45695016,45695099	TCONS_00016228
1^2- , 0	SL2.50ch12	TCONS_00090408	65513761,65513839	TCONS_00090407
1^2- , 0	SL2.50ch09	TCONS_00069900	40045761,40045956	TCONS_00071762
1^2- , 0	SL2.50ch09	TCONS_00069900	40066226,40066322	TCONS_00071762
1^2- , 0	SL2.50ch12	TCONS_00088681	65486020,65486099	TCONS_00091772
1^2- , 0	SL2.50ch12	TCONS_00091773	65486152,65486248	TCONS_00088681
1^2- , 0	SL2.50ch12	TCONS_00092157	65504729,65505177	TCONS_00090404
1^2- , 0	SL2.50ch12	TCONS_00092157	65504356,65504442	TCONS_00092783
1^2- , 0	SL2.50ch12	TCONS_00092783	65502929,65503828	TCONS_00091360
1^2- , 0	SL2.50ch04	TCONS_00035708	7134620,7135405	TCONS_00038016
1^2- , 0	SL2.50ch12	TCONS_00094442	65516469,65516752	TCONS_00090409
1^2- , 0	SL2.50ch04	TCONS_00035304	7076759,7076862	TCONS_00031962
1^2- , 0	SL2.50ch12	TCONS_00088685	65523181,65523225	TCONS_00093167
1^2- , 0	SL2.50ch12	TCONS_00088684	65520601,65521684	TCONS_00093168
1^2- , 0	SL2.50ch04	TCONS_00031959	7066292,7066493	TCONS_00031960
1^2- , 0	SL2.50ch10	TCONS_00073969	54536965,54537185	TCONS_00077401
1^2- , 0	SL2.50ch02	TCONS_00018507	45438830,45438926	TCONS_00013821
1^2- , 0	SL2.50ch10	TCONS_00077006	54564861,54564947	TCONS_00079085
1^2- , 0	SL2.50ch10	TCONS_00077692	54564842,54564947	TCONS_00079085
1^2- , 0	SL2.50ch10	TCONS_00077006	54560666,54560751	TCONS_00075639
1^2- , 0	SL2.50ch10	TCONS_00077006	54557741,54557822	TCONS_00079348
1^2- , 0	SL2.50ch02	TCONS_00017988	45398205,45398285	TCONS_00020884
1^2- , 0	SL2.50ch09	TCONS_00068744	38376089,38376159	TCONS_00070910
1^2- , 0	SL2.50ch12	TCONS_00091767	65424963,65425067	TCONS_00088671
1^2- , 0	SL2.50ch12	TCONS_00093559	65424963,65425057	TCONS_00088671
1^2- , 0	SL2.50ch12	TCONS_00091767	65427115,65427324	TCONS_00093865
1^2- , 0	SL2.50ch12	TCONS_00093864	65427115,65427350	TCONS_00093865
1^2- , 0	SL2.50ch04	TCONS_00033827	7186648,7186724	TCONS_00033828
1^2- , 0	SL2.50ch09	TCONS_00070608	37751759,37751946	TCONS_00067079
1^2- , 0	SL2.50ch12	TCONS_00091768	65451339,65452010	TCONS_00092662
1^2- , 0	SL2.50ch04	TCONS_00033830	7200946,7201064	TCONS_00033831
1^2- , 0	SL2.50ch04	TCONS_00037711	7181195,7181284	TCONS_00038842
1^2- , 0	SL2.50ch04	TCONS_00037711	7180829,7180995	TCONS_00038483
1^2- , 0	SL2.50ch04	TCONS_00038842	7172391,7172472	TCONS_00037711
1^2- , 0	SL2.50ch02	TCONS_00017987	45385521,45385650	TCONS_00016192
1^2- , 0	SL2.50ch02	TCONS_00018504	45393357,45393444	TCONS_00017462
1^2- , 0	SL2.50ch02	TCONS_00016189	45373077,45373172	TCONS_00022042
1^2- , 0	SL2.50ch02	TCONS_00016188	45343815,45344562	TCONS_00017986
1^2- , 0	SL2.50ch10	TCONS_00079347	54295142,54295230	TCONS_00075632
1^2- , 0	SL2.50ch02	TCONS_00016190	45376474,45376573	TCONS_00019958
1^2- , 0	SL2.50ch02	TCONS_00020490	45329721,45330033	TCONS_00020488
1^2- , 0	SL2.50ch02	TCONS_00020490	45329066,45329299	TCONS_00017984
1^2- , 0	SL2.50ch02	TCONS_00016185	45329439,45329562	TCONS_00020490
1^2- , 0	SL2.50ch02	TCONS_00016187	45329439,45329590	TCONS_00020490
1^2- , 0	SL2.50ch02	TCONS_00020490	45330183,45330274	TCONS_00018956
1^2- , 0	SL2.50ch02	TCONS_00018957	45329439,45329685	TCONS_00020490
1^2- , 0	SL2.50ch02	TCONS_00018957	45329205,45329299	TCONS_00020489
1^2- , 0	SL2.50ch02	TCONS_00017461	45341411,45341709	TCONS_00020709
1^2- , 0	SL2.50ch02	TCONS_00013813	45341410,45341709	TCONS_00020709
1^2- , 0	SL2.50ch04	TCONS_00035298	6788092,6788183	TCONS_00031949
1^2- , 0	SL2.50ch04	TCONS_00037901	6788115,6788221	TCONS_00031949
1^2- , 0	SL2.50ch04	TCONS_00038748	6791365,6791477	TCONS_00037901
1^2- , 0	SL2.50ch04	TCONS_00037162	6857376,6857534	TCONS_00036455
1^2- , 0	SL2.50ch04	TCONS_00038841	6858455,6858546	TCONS_00033808
1^2- , 0	SL2.50ch09	TCONS_00067075	36914681,36914783	TCONS_00072906
1^2- , 0	SL2.50ch09	TCONS_00067075	36918805,36918925	TCONS_00071760
1^2- , 0	SL2.50ch10	TCONS_00079703	55195821,55195950	TCONS_00079911
1^2- , 0	SL2.50ch02	TCONS_00016209	45549910,45550007	TCONS_00020491
1^2- , 0	SL2.50ch02	TCONS_00016209	45546585,45546681	TCONS_00017990
1^2- , 0	SL2.50ch02	TCONS_00016209	45545592,45545679	TCONS_00016210
1^2- , 0	SL2.50ch02	TCONS_00018959	45544899,45544988	TCONS_00016209
1^2- , 0	SL2.50ch02	TCONS_00013839	45527960,45528128	TCONS_00017467
1^2- , 0	SL2.50ch02	TCONS_00017467	45524203,45525070	TCONS_00013837
1^2- , 0	SL2.50ch02	TCONS_00013839	45524203,45525143	TCONS_00013837
1^2- , 0	SL2.50ch02	TCONS_00020158	45524203,45524609	TCONS_00013837
1^2- , 0	SL2.50ch12	TCONS_00088700	65635007,65635105	TCONS_00090968
1^2- , 0	SL2.50ch02	TCONS_00017465	45515098,45515197	TCONS_00017464
1^2- , 0	SL2.50ch02	TCONS_00017464	45514596,45514672	TCONS_00013833
1^2- , 0	SL2.50ch02	TCONS_00019841	45515077,45515197	TCONS_00017464
1^2- , 0	SL2.50ch02	TCONS_00017464	45515664,45515780	TCONS_00021662
1^2- , 0	SL2.50ch02	TCONS_00013834	45518869,45519176	TCONS_00017465
1^2- , 0	SL2.50ch02	TCONS_00013833	45518869,45519173	TCONS_00017465
1^2- , 0	SL2.50ch02	TCONS_00017465	45515254,45515338	TCONS_00019270
1^2- , 0	SL2.50ch02	TCONS_00017465	45517529,45518268	TCONS_00021898
1^2- , 0	SL2.50ch02	TCONS_00013834	45515254,45515333	TCONS_00019270
1^2- , 0	SL2.50ch02	TCONS_00017466	45517529,45518061	TCONS_00021898
1^2- , 0	SL2.50ch02	TCONS_00021418	45517529,45518271	TCONS_00021898
1^2- , 0	SL2.50ch12	TCONS_00088695	65588818,65589415	TCONS_00092407
1^2- , 0	SL2.50ch04	TCONS_00033817	7014083,7014427	TCONS_00036458
1^2- , 0	SL2.50ch12	TCONS_00090410	65528354,65528444	TCONS_00092159
1^2- , 0	SL2.50ch04	TCONS_00033815	6975414,6975503	TCONS_00035706
1^2- , 0	SL2.50ch04	TCONS_00033813	6915735,6915820	TCONS_00036457
1^2- , 0	SL2.50ch02	TCONS_00013828	45485603,45485687	TCONS_00019269
1^2- , 0	SL2.50ch02	TCONS_00013831	45510742,45511442	TCONS_00018510
1^2- , 0	SL2.50ch02	TCONS_00018509	45464669,45464762	TCONS_00017463
1^2- , 0	SL2.50ch02	TCONS_00017463	45465716,45465894	TCONS_00018509
1^2- , 0	SL2.50ch02	TCONS_00017463	45466134,45466234	TCONS_00013826
1^2- , 0	SL2.50ch10	TCONS_00079346	53214783,53214882	TCONS_00077001
1^2- , 0	SL2.50ch10	TCONS_00077000	53214782,53214882	TCONS_00077001
1^2- , 0	SL2.50ch10	TCONS_00079909	53214785,53214879	TCONS_00077001
1^2- , 0	SL2.50ch10	TCONS_00079534	53214962,53215038	TCONS_00077683
1^2- , 0	SL2.50ch10	TCONS_00075614	53214956,53215038	TCONS_00077683
1^2- , 0	SL2.50ch10	TCONS_00075614	53214785,53214882	TCONS_00077001
1^2- , 0	SL2.50ch10	TCONS_00073951	53211843,53211953	TCONS_00073950
1^2- , 0	SL2.50ch10	TCONS_00078597	53211843,53211933	TCONS_00073950
1^2- , 0	SL2.50ch10	TCONS_00078596	53211713,53211953	TCONS_00073950
1^2- , 0	SL2.50ch10	TCONS_00073963	54214463,54214553	TCONS_00076652
1^2- , 0	SL2.50ch10	TCONS_00073961	54090934,54091807	TCONS_00073962
1^2- , 0	SL2.50ch12	TCONS_00091359	65420088,65420186	TCONS_00094053
1^2- , 0	SL2.50ch12	TCONS_00092983	65420057,65420186	TCONS_00094053
1^2- , 0	SL2.50ch12	TCONS_00094440	65416297,65416370	TCONS_00093719
1^2- , 0	SL2.50ch12	TCONS_00090395	65410470,65410623	TCONS_00090394
1^2- , 0	SL2.50ch12	TCONS_00088669	65396089,65396181	TCONS_00092878
1^2- , 0	SL2.50ch12	TCONS_00088667	65375608,65376629	TCONS_00088666
1^2- , 0	SL2.50ch12	TCONS_00088668	65375604,65376629	TCONS_00088666
1^2- , 0	SL2.50ch12	TCONS_00093558	65376665,65376906	TCONS_00093863
1^2- , 0	SL2.50ch10	TCONS_00075626	54129099,54129211	TCONS_00077004
1^2- , 0	SL2.50ch12	TCONS_00094051	65380633,65380713	TCONS_00091358
1^2- , 0	SL2.50ch12	TCONS_00092981	65378128,65378191	TCONS_00094051
1^2- , 0	SL2.50ch12	TCONS_00090389	65356264,65356449	TCONS_00091357
1^2- , 0	SL2.50ch12	TCONS_00088663	65346534,65346615	TCONS_00091764
1^2- , 0	SL2.50ch12	TCONS_00092152	65331776,65331906	TCONS_00092153
1^2- , 0	SL2.50ch12	TCONS_00090388	65331074,65331415	TCONS_00092153
1^2- , 0	SL2.50ch10	TCONS_00077002	53348466,53348556	TCONS_00077686
1^2- , 0	SL2.50ch10	TCONS_00077685	53348473,53348556	TCONS_00077687
1^2- , 0	SL2.50ch10	TCONS_00077684	53348477,53348556	TCONS_00077686
1^2- , 0	SL2.50ch10	TCONS_00077686	53348273,53348346	TCONS_00077687
1^2- , 0	SL2.50ch01	TCONS_00002142	70967243,70967336	TCONS_00009908
1^2- , 0	SL2.50ch01	TCONS_00010871	70968041,70968123	TCONS_00009908
1^2- , 0	SL2.50ch01	TCONS_00002139	70807061,70807156	TCONS_00011251
1^2- , 0	SL2.50ch01	TCONS_00002139	70809349,70809458	TCONS_00007109
1^2- , 0	SL2.50ch01	TCONS_00011504	71938177,71938274	TCONS_00012092
1^2- , 0	SL2.50ch01	TCONS_00012092	71937690,71937878	TCONS_00011504
1^2- , 0	SL2.50ch01	TCONS_00005040	71934569,71934701	TCONS_00011504
1^2- , 0	SL2.50ch01	TCONS_00002145	71739388,71739486	TCONS_00011252
1^2- , 0	SL2.50ch01	TCONS_00011252	71738630,71739221	TCONS_00007110
1^2- , 0	SL2.50ch01	TCONS_00010247	71738630,71739280	TCONS_00007110
1^2- , 0	SL2.50ch01	TCONS_00002130	69884892,69886727	TCONS_00002129
1^2- , 0	SL2.50ch01	TCONS_00009219	69891724,69891852	TCONS_00008261
1^2- , 0	SL2.50ch01	TCONS_00010246	69891739,69891852	TCONS_00008261
1^2- , 0	SL2.50ch04	TCONS_00033747	5227650,5227809	TCONS_00036920
1^2- , 0	SL2.50ch04	TCONS_00031866	5222145,5222387	TCONS_00035272
1^2- , 0	SL2.50ch04	TCONS_00035272	5222959,5223046	TCONS_00031866
1^2- , 0	SL2.50ch02	TCONS_00013560	42732649,42732805	TCONS_00021406
1^2- , 0	SL2.50ch02	TCONS_00019588	42732737,42732805	TCONS_00021406
1^2- , 0	SL2.50ch02	TCONS_00015948	42627663,42629024	TCONS_00017925
1^2- , 0	SL2.50ch02	TCONS_00015949	42626872,42627497	TCONS_00015948
1^2- , 0	SL2.50ch04	TCONS_00036110	5153195,5153284	TCONS_00031858
1^2- , 0	SL2.50ch09	TCONS_00067206	54722424,54722488	TCONS_00069918
1^2- , 0	SL2.50ch04	TCONS_00033743	5146566,5146674	TCONS_00035689
1^2- , 0	SL2.50ch09	TCONS_00070631	54809615,54809708	TCONS_00071177
1^2- , 0	SL2.50ch09	TCONS_00070928	54599592,54599683	TCONS_00071300
1^2- , 0	SL2.50ch09	TCONS_00068900	54599425,54599683	TCONS_00071300
1^2- , 0	SL2.50ch02	TCONS_00020693	42739851,42739921	TCONS_00013563
1^2- , 0	SL2.50ch02	TCONS_00017391	42739851,42739926	TCONS_00013563
1^2- , 0	SL2.50ch02	TCONS_00013565	42739851,42739939	TCONS_00013563
1^2- , 0	SL2.50ch02	TCONS_00020693	42740019,42740091	TCONS_00013562
1^2- , 0	SL2.50ch02	TCONS_00013564	42740019,42740199	TCONS_00013562
1^2- , 0	SL2.50ch02	TCONS_00015958	42744846,42744927	TCONS_00017928
1^2- , 0	SL2.50ch02	TCONS_00019939	42744044,42744539	TCONS_00018911
1^2- , 0	SL2.50ch02	TCONS_00015958	42743489,42744539	TCONS_00017929
1^2- , 0	SL2.50ch01	TCONS_00004984	67921357,67921462	TCONS_00007647
1^2- , 0	SL2.50ch04	TCONS_00038130	5179045,5180722	TCONS_00031861
1^2- , 0	SL2.50ch04	TCONS_00038130	5178553,5178968	TCONS_00031862
1^2- , 0	SL2.50ch04	TCONS_00031860	5179045,5180054	TCONS_00031861
1^2- , 0	SL2.50ch04	TCONS_00037466	5178283,5178373	TCONS_00031860
1^2- , 0	SL2.50ch04	TCONS_00031860	5178545,5178968	TCONS_00031862
1^2- , 0	SL2.50ch04	TCONS_00031863	5180224,5180722	TCONS_00031860
1^2- , 0	SL2.50ch09	TCONS_00071777	54904930,54905017	TCONS_00071582
1^2- , 0	SL2.50ch09	TCONS_00069920	54904930,54904997	TCONS_00071582
1^2- , 0	SL2.50ch09	TCONS_00072110	54904930,54905007	TCONS_00071582
1^2- , 0	SL2.50ch09	TCONS_00067212	54906891,54906963	TCONS_00071777
1^2- , 0	SL2.50ch09	TCONS_00068911	54943741,54944084	TCONS_00068913
1^2- , 0	SL2.50ch02	TCONS_00013535	42491062,42491129	TCONS_00021882
1^2- , 0	SL2.50ch02	TCONS_00013535	42491836,42491911	TCONS_00018451
1^2- , 0	SL2.50ch02	TCONS_00013537	42554385,42554524	TCONS_00019823
1^2- , 0	SL2.50ch02	TCONS_00013538	42558456,42558527	TCONS_00013537
1^2- , 0	SL2.50ch02	TCONS_00017388	42624874,42625079	TCONS_00018455
1^2- , 0	SL2.50ch02	TCONS_00018453	42569437,42569604	TCONS_00013539
1^2- , 0	SL2.50ch02	TCONS_00018453	42574785,42575128	TCONS_00017386
1^2- , 0	SL2.50ch02	TCONS_00021647	42579642,42579699	TCONS_00018453
1^2- , 0	SL2.50ch02	TCONS_00021648	42572299,42572365	TCONS_00018453
1^2- , 0	SL2.50ch02	TCONS_00013540	42569429,42569604	TCONS_00013539
1^2- , 0	SL2.50ch02	TCONS_00013540	42574842,42575128	TCONS_00017386
1^2- , 0	SL2.50ch02	TCONS_00017386	42584562,42584664	TCONS_00019587
1^2- , 0	SL2.50ch09	TCONS_00070930	55066755,55066830	TCONS_00070931
1^2- , 0	SL2.50ch09	TCONS_00070930	55065385,55065580	TCONS_00072657
1^2- , 0	SL2.50ch09	TCONS_00070931	55065385,55065551	TCONS_00072657
1^2- , 0	SL2.50ch01	TCONS_00005007	69503912,69504046	TCONS_00008747
1^2- , 0	SL2.50ch01	TCONS_00005007	69476213,69476292	TCONS_00005006
1^2- , 0	SL2.50ch01	TCONS_00005007	69458277,69458347	TCONS_00011502
1^2- , 0	SL2.50ch01	TCONS_00012091	69458266,69458347	TCONS_00011502
1^2- , 0	SL2.50ch01	TCONS_00005002	69371065,69371404	TCONS_00011500
1^2- , 0	SL2.50ch01	TCONS_00009631	69313503,69313580	TCONS_00002119
1^2- , 0	SL2.50ch01	TCONS_00008749	69703086,69703187	TCONS_00008750
1^2- , 0	SL2.50ch01	TCONS_00005011	69628811,69628926	TCONS_00005012
1^2- , 0	SL2.50ch01	TCONS_00005015	69623475,69624047	TCONS_00005014
1^2- , 0	SL2.50ch02	TCONS_00022022	42870562,42870728	TCONS_00015974
1^2- , 0	SL2.50ch02	TCONS_00022023	42870562,42870653	TCONS_00015974
1^2- , 0	SL2.50ch01	TCONS_00004994	68860724,68860813	TCONS_00004995
1^2- , 0	SL2.50ch01	TCONS_00008746	68825879,68825998	TCONS_00007648
1^2- , 0	SL2.50ch01	TCONS_00008746	68825729,68825830	TCONS_00010611
1^2- , 0	SL2.50ch01	TCONS_00009446	68830639,68830740	TCONS_00007648
1^2- , 0	SL2.50ch02	TCONS_00015966	42804327,42804512	TCONS_00015964
1^2- , 0	SL2.50ch02	TCONS_00015966	42813079,42813518	TCONS_00015965
1^2- , 0	SL2.50ch02	TCONS_00015966	42802725,42803294	TCONS_00022021
1^2- , 0	SL2.50ch02	TCONS_00015966	42801097,42801633	TCONS_00017931
1^2- , 0	SL2.50ch02	TCONS_00015966	42823865,42824111	TCONS_00019705
1^2- , 0	SL2.50ch02	TCONS_00018458	42943690,42944038	TCONS_00017393
1^2- , 0	SL2.50ch02	TCONS_00013573	42949245,42949294	TCONS_00013571
1^2- , 0	SL2.50ch01	TCONS_00007105	69249822,69249995	TCONS_00007106
1^2- , 0	SL2.50ch01	TCONS_00002111	69249822,69249943	TCONS_00007106
1^2- , 0	SL2.50ch02	TCONS_00013568	42911470,42911555	TCONS_00017392
1^2- , 0	SL2.50ch02	TCONS_00015984	42938121,42938237	TCONS_00015983
1^2- , 0	SL2.50ch02	TCONS_00015981	42919410,42919761	TCONS_00015980
1^2- , 0	SL2.50ch04	TCONS_00033766	5529853,5529937	TCONS_00038482
1^2- , 0	SL2.50ch04	TCONS_00038839	5529684,5529814	TCONS_00033766
1^2- , 0	SL2.50ch04	TCONS_00038011	5565209,5565406	TCONS_00033767
1^2- , 0	SL2.50ch09	TCONS_00067244	58382706,58383032	TCONS_00070632
1^2- , 0	SL2.50ch04	TCONS_00035280	5495660,5496241	TCONS_00038133
1^2- , 0	SL2.50ch04	TCONS_00035280	5496310,5496425	TCONS_00038563
1^2- , 0	SL2.50ch04	TCONS_00038741	5495660,5496232	TCONS_00038133
1^2- , 0	SL2.50ch09	TCONS_00068950	58662606,58662705	TCONS_00068949
1^2- , 0	SL2.50ch02	TCONS_00019942	43090321,43090414	TCONS_00015997
1^2- , 0	SL2.50ch02	TCONS_00015998	43090329,43090414	TCONS_00015997
1^2- , 0	SL2.50ch02	TCONS_00015997	43089314,43089480	TCONS_00022028
1^2- , 0	SL2.50ch02	TCONS_00017937	43090308,43090414	TCONS_00019941
1^2- , 0	SL2.50ch02	TCONS_00019942	43090523,43091189	TCONS_00017937
1^2- , 0	SL2.50ch02	TCONS_00016000	43099098,43099182	TCONS_00018921
1^2- , 0	SL2.50ch02	TCONS_00013583	43017062,43017300	TCONS_00020127
1^2- , 0	SL2.50ch02	TCONS_00013583	43018105,43018316	TCONS_00020128
1^2- , 0	SL2.50ch02	TCONS_00015993	43056647,43057082	TCONS_00017936
1^2- , 0	SL2.50ch02	TCONS_00015995	43074785,43074884	TCONS_00015994
1^2- , 0	SL2.50ch04	TCONS_00038014	5672938,5673064	TCONS_00035702
1^2- , 0	SL2.50ch04	TCONS_00038283	5652456,5652612	TCONS_00038653
1^2- , 0	SL2.50ch04	TCONS_00031895	5668255,5668304	TCONS_00031896
1^2- , 0	SL2.50ch04	TCONS_00031897	5667907,5667973	TCONS_00031895
1^2- , 0	SL2.50ch04	TCONS_00038405	5556403,5556507	TCONS_00036118
1^2- , 0	SL2.50ch04	TCONS_00035282	5556414,5556507	TCONS_00036118
1^2- , 0	SL2.50ch04	TCONS_00036117	5556477,5556555	TCONS_00036118
1^2- , 0	SL2.50ch04	TCONS_00036119	5629666,5629755	TCONS_00031893
1^2- , 0	SL2.50ch04	TCONS_00037469	5629876,5629976	TCONS_00036119
1^2- , 0	SL2.50ch04	TCONS_00037056	5629876,5629968	TCONS_00036119
1^2- , 0	SL2.50ch04	TCONS_00036120	5629671,5629755	TCONS_00031893
1^2- , 0	SL2.50ch04	TCONS_00037469	5629662,5629755	TCONS_00037470
1^2- , 0	SL2.50ch02	TCONS_00013582	43012877,43012991	TCONS_00013581
1^2- , 0	SL2.50ch02	TCONS_00013579	42995542,42995703	TCONS_00013578
1^2- , 0	SL2.50ch02	TCONS_00013580	42995542,42995716	TCONS_00013578
1^2- , 0	SL2.50ch02	TCONS_00018917	42979859,42980694	TCONS_00020466
1^2- , 0	SL2.50ch02	TCONS_00018918	42979859,42980697	TCONS_00020466
1^2- , 0	SL2.50ch02	TCONS_00017933	42979859,42980732	TCONS_00020466
1^2- , 0	SL2.50ch02	TCONS_00019940	42987766,42987974	TCONS_00018917
1^2- , 0	SL2.50ch04	TCONS_00031909	5866833,5867051	TCONS_00031910
1^2- , 0	SL2.50ch04	TCONS_00038135	5704402,5704548	TCONS_00037057
1^2- , 0	SL2.50ch04	TCONS_00035289	5926559,5926642	TCONS_00031916
1^2- , 0	SL2.50ch09	TCONS_00072658	58975020,58975110	TCONS_00070938
1^2- , 0	SL2.50ch09	TCONS_00071968	58975000,58975110	TCONS_00070938
1^2- , 0	SL2.50ch09	TCONS_00071967	58973279,58973419	TCONS_00071663
1^2- , 0	SL2.50ch09	TCONS_00072658	58974756,58974835	TCONS_00068955
1^2- , 0	SL2.50ch09	TCONS_00070278	58974773,58974835	TCONS_00068955
1^2- , 0	SL2.50ch04	TCONS_00031914	5891175,5891325	TCONS_00031912
1^2- , 0	SL2.50ch04	TCONS_00031913	5891175,5891323	TCONS_00031912
1^2- , 0	SL2.50ch04	TCONS_00036789	5986398,5986483	TCONS_00038566
1^2- , 0	SL2.50ch04	TCONS_00038566	5984634,5984745	TCONS_00036790
1^2- , 0	SL2.50ch04	TCONS_00038139	5978418,5978550	TCONS_00038566
1^2- , 0	SL2.50ch02	TCONS_00018927	43356354,43356472	TCONS_00022031
1^2- , 0	SL2.50ch02	TCONS_00019829	43397043,43397122	TCONS_00013616
1^2- , 0	SL2.50ch02	TCONS_00013618	43393750,43393807	TCONS_00019829
1^2- , 0	SL2.50ch02	TCONS_00016020	43394568,43394805	TCONS_00018928
1^2- , 0	SL2.50ch02	TCONS_00017404	43421218,43421409	TCONS_00021887
1^2- , 0	SL2.50ch02	TCONS_00017404	43424188,43424297	TCONS_00021888
1^2- , 0	SL2.50ch02	TCONS_00018466	43424188,43424291	TCONS_00021888
1^2- , 0	SL2.50ch02	TCONS_00017411	43453414,43453500	TCONS_00021049
1^2- , 0	SL2.50ch02	TCONS_00013622	43430978,43431061	TCONS_00018469
1^2- , 0	SL2.50ch02	TCONS_00013622	43430136,43430242	TCONS_00018468
1^2- , 0	SL2.50ch02	TCONS_00017408	43431609,43431718	TCONS_00013622
1^2- , 0	SL2.50ch02	TCONS_00013622	43431352,43431488	TCONS_00021650
1^2- , 0	SL2.50ch02	TCONS_00018469	43434324,43434695	TCONS_00020697
1^2- , 0	SL2.50ch02	TCONS_00017407	43430136,43430225	TCONS_00018468
1^2- , 0	SL2.50ch02	TCONS_00017410	43434588,43434695	TCONS_00020697
1^2- , 0	SL2.50ch04	TCONS_00031924	6029125,6029330	TCONS_00031923
1^2- , 0	SL2.50ch04	TCONS_00033795	6219247,6219289	TCONS_00033794
1^2- , 0	SL2.50ch04	TCONS_00031926	6178927,6179001	TCONS_00038141
1^2- , 0	SL2.50ch04	TCONS_00031926	6180290,6180365	TCONS_00038141
1^2- , 0	SL2.50ch02	TCONS_00021249	43287219,43287299	TCONS_00019944
1^2- , 0	SL2.50ch02	TCONS_00021249	43285639,43285713	TCONS_00019944
1^2- , 0	SL2.50ch02	TCONS_00021752	43284294,43284367	TCONS_00021249
1^2- , 0	SL2.50ch09	TCONS_00070934	57608225,57608318	TCONS_00072222
1^2- , 0	SL2.50ch09	TCONS_00070934	57608444,57608525	TCONS_00072476
1^2- , 0	SL2.50ch09	TCONS_00072222	57607402,57607497	TCONS_00071965
1^2- , 0	SL2.50ch04	TCONS_00031936	6491947,6492020	TCONS_00036124
1^2- , 0	SL2.50ch04	TCONS_00031936	6492125,6492207	TCONS_00035292
1^2- , 0	SL2.50ch09	TCONS_00072569	57519260,57519507	TCONS_00069923
1^2- , 0	SL2.50ch09	TCONS_00072112	57538901,57539018	TCONS_00072569
1^2- , 0	SL2.50ch04	TCONS_00036125	6521299,6521379	TCONS_00036794
1^2- , 0	SL2.50ch04	TCONS_00036794	6537863,6537945	TCONS_00036125
1^2- , 0	SL2.50ch04	TCONS_00036794	6531503,6531612	TCONS_00038409
1^2- , 0	SL2.50ch04	TCONS_00037257	6521299,6521384	TCONS_00036794
1^2- , 0	SL2.50ch04	TCONS_00036125	6521493,6521576	TCONS_00038745
1^2- , 0	SL2.50ch04	TCONS_00038747	6537863,6537922	TCONS_00036125
1^2- , 0	SL2.50ch04	TCONS_00038746	6521493,6521586	TCONS_00038745
1^2- , 0	SL2.50ch09	TCONS_00068933	57570847,57570936	TCONS_00072475
1^2- , 0	SL2.50ch09	TCONS_00068933	57567532,57567628	TCONS_00072475
1^2- , 0	SL2.50ch09	TCONS_00072221	57570847,57570916	TCONS_00072475
1^2- , 0	SL2.50ch09	TCONS_00072221	57567532,57567661	TCONS_00072475
1^2- , 0	SL2.50ch04	TCONS_00037898	6481053,6481129	TCONS_00035291
1^2- , 0	SL2.50ch04	TCONS_00035291	6486193,6486286	TCONS_00037898
1^2- , 0	SL2.50ch02	TCONS_00021751	43209242,43209321	TCONS_00018924
1^2- , 0	SL2.50ch02	TCONS_00021537	43216458,43216548	TCONS_00019708
1^2- , 0	SL2.50ch02	TCONS_00018463	43167829,43169269	TCONS_00017400
1^2- , 0	SL2.50ch04	TCONS_00036924	6723388,6723478	TCONS_00037707
1^2- , 0	SL2.50ch04	TCONS_00033803	6723388,6723899	TCONS_00037707
1^2- , 0	SL2.50ch09	TCONS_00069921	56961817,56961899	TCONS_00071583
1^2- , 0	SL2.50ch09	TCONS_00069921	56962010,56962148	TCONS_00067231
1^2- , 0	SL2.50ch04	TCONS_00031945	6623136,6624507	TCONS_00036127
1^2- , 0	SL2.50ch04	TCONS_00031943	6619584,6619632	TCONS_00036127
1^2- , 0	SL2.50ch02	TCONS_00022029	43122580,43122727	TCONS_00019706
1^2- , 0	SL2.50ch02	TCONS_00016003	43124751,43124853	TCONS_00020870
1^2- , 0	SL2.50ch02	TCONS_00017396	43115363,43115480	TCONS_00021407
1^2- , 0	SL2.50ch02	TCONS_00018460	43115363,43115532	TCONS_00021407
1^2- , 0	SL2.50ch02	TCONS_00013592	43118969,43119066	TCONS_00013591
1^2- , 0	SL2.50ch02	TCONS_00013591	43117694,43118043	TCONS_00021407
1^2- , 0	SL2.50ch02	TCONS_00013594	43117772,43118043	TCONS_00021407
1^2- , 0	SL2.50ch04	TCONS_00031941	6574081,6574211	TCONS_00036126
1^2- , 0	SL2.50ch02	TCONS_00017397	43162889,43162970	TCONS_00013598
1^2- , 0	SL2.50ch04	TCONS_00033749	5270844,5271203	TCONS_00035690
1^2- , 0	SL2.50ch04	TCONS_00033756	5372240,5372311	TCONS_00038651
1^2- , 0	SL2.50ch04	TCONS_00033752	5328267,5328392	TCONS_00033753
1^2- , 0	SL2.50ch04	TCONS_00033754	5328260,5328392	TCONS_00033753
1^2- , 0	SL2.50ch04	TCONS_00033753	5325898,5325988	TCONS_00035691
1^2- , 0	SL2.50ch04	TCONS_00036114	5346555,5346674	TCONS_00035277
1^2- , 0	SL2.50ch04	TCONS_00035698	5406835,5407041	TCONS_00035699
1^2- , 0	SL2.50ch04	TCONS_00033762	5408925,5409129	TCONS_00035698
1^2- , 0	SL2.50ch04	TCONS_00035695	5395755,5396052	TCONS_00036451
1^2- , 0	SL2.50ch04	TCONS_00035696	5395740,5396052	TCONS_00036451
1^2- , 0	SL2.50ch04	TCONS_00036115	5471971,5472220	TCONS_00035279
1^2- , 0	SL2.50ch04	TCONS_00037054	5471971,5472223	TCONS_00035279
1^2- , 0	SL2.50ch01	TCONS_00005100	74485526,74485657	TCONS_00007657
1^2- , 0	SL2.50ch01	TCONS_00005103	74528794,74528936	TCONS_00009788
1^2- , 0	SL2.50ch01	TCONS_00008272	74618072,74618280	TCONS_00002187
1^2- , 0	SL2.50ch02	TCONS_00016024	43523004,43523117	TCONS_00018929
1^2- , 0	SL2.50ch02	TCONS_00018929	43522778,43522899	TCONS_00021753
1^2- , 0	SL2.50ch02	TCONS_00019710	43522734,43523117	TCONS_00021753
1^2- , 0	SL2.50ch02	TCONS_00020467	43522778,43523117	TCONS_00021753
1^2- , 0	SL2.50ch04	TCONS_00036103	4369208,4369311	TCONS_00036104
1^2- , 0	SL2.50ch04	TCONS_00036103	4374263,4374348	TCONS_00037888
1^2- , 0	SL2.50ch04	TCONS_00036103	4375344,4375578	TCONS_00037888
1^2- , 0	SL2.50ch02	TCONS_00020872	43562896,43563052	TCONS_00022032
1^2- , 0	SL2.50ch02	TCONS_00020872	43563144,43563234	TCONS_00021253
1^2- , 0	SL2.50ch02	TCONS_00020872	43562556,43562753	TCONS_00021253
1^2- , 0	SL2.50ch02	TCONS_00019713	43562556,43562739	TCONS_00021253
1^2- , 0	SL2.50ch02	TCONS_00020872	43562189,43562268	TCONS_00017945
1^2- , 0	SL2.50ch02	TCONS_00020872	43561178,43561387	TCONS_00021755
1^2- , 0	SL2.50ch02	TCONS_00021755	43560434,43560675	TCONS_00020872
1^2- , 0	SL2.50ch02	TCONS_00022032	43560471,43560675	TCONS_00020872
1^2- , 0	SL2.50ch02	TCONS_00020872	43559675,43560099	TCONS_00019713
1^2- , 0	SL2.50ch02	TCONS_00017946	43559248,43559315	TCONS_00020872
1^2- , 0	SL2.50ch01	TCONS_00010250	72350920,72351601	TCONS_00002157
1^2- , 0	SL2.50ch01	TCONS_00008752	72321656,72321737	TCONS_00007653
1^2- , 0	SL2.50ch01	TCONS_00008752	72314813,72314889	TCONS_00005051
1^2- , 0	SL2.50ch04	TCONS_00031795	4350422,4350512	TCONS_00035258
1^2- , 0	SL2.50ch02	TCONS_00016025	43532166,43532244	TCONS_00016026
1^2- , 0	SL2.50ch02	TCONS_00016026	43531908,43532003	TCONS_00021251
1^2- , 0	SL2.50ch02	TCONS_00017944	43548264,43548334	TCONS_00021754
1^2- , 0	SL2.50ch02	TCONS_00013654	43720004,43720553	TCONS_00018475
1^2- , 0	SL2.50ch02	TCONS_00013654	43721318,43721396	TCONS_00020700
1^2- , 0	SL2.50ch02	TCONS_00017420	43720004,43720666	TCONS_00018475
1^2- , 0	SL2.50ch04	TCONS_00033686	4286457,4286688	TCONS_00037698
1^2- , 0	SL2.50ch04	TCONS_00038007	4286442,4286688	TCONS_00038275
1^2- , 0	SL2.50ch01	TCONS_00011683	72434640,72435344	TCONS_00008268
1^2- , 0	SL2.50ch01	TCONS_00011255	72433910,72434297	TCONS_00008268
1^2- , 0	SL2.50ch01	TCONS_00008268	72432549,72432849	TCONS_00011256
1^2- , 0	SL2.50ch01	TCONS_00008268	72433372,72433746	TCONS_00010251
1^2- , 0	SL2.50ch01	TCONS_00011682	72432549,72432954	TCONS_00011256
1^2- , 0	SL2.50ch01	TCONS_00011683	72432757,72432849	TCONS_00011256
1^2- , 0	SL2.50ch01	TCONS_00011257	72432549,72432697	TCONS_00011683
1^2- , 0	SL2.50ch02	TCONS_00013646	43636895,43636963	TCONS_00013645
1^2- , 0	SL2.50ch02	TCONS_00018474	43669060,43669659	TCONS_00013647
1^2- , 0	SL2.50ch02	TCONS_00019947	43644969,43645170	TCONS_00019946
1^2- , 0	SL2.50ch02	TCONS_00019946	43638863,43639031	TCONS_00021757
1^2- , 0	SL2.50ch02	TCONS_00021757	43638749,43638840	TCONS_00016040
1^2- , 0	SL2.50ch02	TCONS_00018931	43589930,43590030	TCONS_00021254
1^2- , 0	SL2.50ch02	TCONS_00019945	43589737,43590030	TCONS_00021254
1^2- , 0	SL2.50ch02	TCONS_00016036	43589737,43590042	TCONS_00021254
1^2- , 0	SL2.50ch02	TCONS_00017947	43589930,43590042	TCONS_00021254
1^2- , 0	SL2.50ch02	TCONS_00019714	43591103,43591203	TCONS_00020875
1^2- , 0	SL2.50ch02	TCONS_00021756	43591104,43591203	TCONS_00020873
1^2- , 0	SL2.50ch02	TCONS_00013664	43806743,43806846	TCONS_00013661
1^2- , 0	SL2.50ch02	TCONS_00013663	43802653,43802819	TCONS_00017422
1^2- , 0	SL2.50ch04	TCONS_00036440	4181002,4181117	TCONS_00033675
1^2- , 0	SL2.50ch04	TCONS_00036441	4181186,4181257	TCONS_00036440
1^2- , 0	SL2.50ch02	TCONS_00020136	43728165,43728236	TCONS_00019256
1^2- , 0	SL2.50ch02	TCONS_00021655	43728913,43729015	TCONS_00020136
1^2- , 0	SL2.50ch02	TCONS_00019594	43728165,43728308	TCONS_00019256
1^2- , 0	SL2.50ch02	TCONS_00021655	43728165,43728251	TCONS_00019256
1^2- , 0	SL2.50ch01	TCONS_00007654	72820702,72821366	TCONS_00008753
1^2- , 0	SL2.50ch01	TCONS_00002176	73961485,73961613	TCONS_00002175
1^2- , 0	SL2.50ch01	TCONS_00002175	73961744,73962080	TCONS_00010873
1^2- , 0	SL2.50ch01	TCONS_00010873	73961241,73961345	TCONS_00010252
1^2- , 0	SL2.50ch01	TCONS_00002175	73967925,73968008	TCONS_00010873
1^2- , 0	SL2.50ch01	TCONS_00010254	74138932,74139229	TCONS_00010255
1^2- , 0	SL2.50ch09	TCONS_00070924	54328173,54328729	TCONS_00068893
1^2- , 0	SL2.50ch09	TCONS_00068893	54328836,54329100	TCONS_00071962
1^2- , 0	SL2.50ch09	TCONS_00072568	54169565,54169739	TCONS_00067193
1^2- , 0	SL2.50ch09	TCONS_00072745	54166457,54167129	TCONS_00072568
1^2- , 0	SL2.50ch09	TCONS_00069915	54167266,54167776	TCONS_00072568
1^2- , 0	SL2.50ch09	TCONS_00071174	54167893,54168181	TCONS_00072568
1^2- , 0	SL2.50ch09	TCONS_00067192	54168458,54169739	TCONS_00067193
1^2- , 0	SL2.50ch09	TCONS_00072337	54168458,54169204	TCONS_00067193
1^2- , 0	SL2.50ch09	TCONS_00071175	54167859,54168181	TCONS_00067193
1^2- , 0	SL2.50ch09	TCONS_00067191	54166457,54167707	TCONS_00070628
1^2- , 0	SL2.50ch09	TCONS_00067190	54166457,54167699	TCONS_00070628
1^2- , 0	SL2.50ch09	TCONS_00072746	54166567,54167699	TCONS_00070628
1^2- , 0	SL2.50ch09	TCONS_00070627	54166457,54167479	TCONS_00069913
1^2- , 0	SL2.50ch09	TCONS_00070626	54166427,54166525	TCONS_00072746
1^2- , 0	SL2.50ch09	TCONS_00069913	54167584,54167699	TCONS_00067192
1^2- , 0	SL2.50ch09	TCONS_00071422	54166427,54167699	TCONS_00067192
1^2- , 0	SL2.50ch09	TCONS_00072336	54168458,54169520	TCONS_00067191
1^2- , 0	SL2.50ch09	TCONS_00072655	54028322,54028428	TCONS_00070266
1^2- , 0	SL2.50ch09	TCONS_00070266	54031833,54032816	TCONS_00073028
1^2- , 0	SL2.50ch09	TCONS_00070923	54037502,54037602	TCONS_00072469
1^2- , 0	SL2.50ch09	TCONS_00072470	54038125,54040153	TCONS_00068886
1^2- , 0	SL2.50ch09	TCONS_00072656	54031739,54032816	TCONS_00073028
1^2- , 0	SL2.50ch04	TCONS_00036916	4646459,4647613	TCONS_00038009
1^2- , 0	SL2.50ch04	TCONS_00036916	4645443,4645764	TCONS_00037159
1^2- , 0	SL2.50ch04	TCONS_00036916	4646134,4646304	TCONS_00036445
1^2- , 0	SL2.50ch04	TCONS_00037160	4647510,4647613	TCONS_00037701
1^2- , 0	SL2.50ch04	TCONS_00037701	4646459,4646942	TCONS_00037160
1^2- , 0	SL2.50ch04	TCONS_00037701	4647126,4647319	TCONS_00033716
1^2- , 0	SL2.50ch04	TCONS_00036915	4646459,4647319	TCONS_00038009
1^2- , 0	SL2.50ch04	TCONS_00035683	4646459,4647028	TCONS_00038009
1^2- , 0	SL2.50ch02	TCONS_00022035	43945782,43945930	TCONS_00018939
1^2- , 0	SL2.50ch02	TCONS_00022034	43927189,43927327	TCONS_00016061
1^2- , 0	SL2.50ch02	TCONS_00016070	43988103,43988189	TCONS_00021258
1^2- , 0	SL2.50ch02	TCONS_00021258	43985170,43985246	TCONS_00018940
1^2- , 0	SL2.50ch02	TCONS_00021258	43986099,43986173	TCONS_00021539
1^2- , 0	SL2.50ch02	TCONS_00020879	43985171,43985246	TCONS_00018940
1^2- , 0	SL2.50ch04	TCONS_00037463	4691542,4692393	TCONS_00037462
1^2- , 0	SL2.50ch02	TCONS_00016052	43821826,43821937	TCONS_00016051
1^2- , 0	SL2.50ch02	TCONS_00019949	43913115,43913209	TCONS_00020878
1^2- , 0	SL2.50ch02	TCONS_00020878	43909290,43909379	TCONS_00021538
1^2- , 0	SL2.50ch02	TCONS_00020471	43870633,43870750	TCONS_00020472
1^2- , 0	SL2.50ch02	TCONS_00021891	43859147,43859217	TCONS_00021656
1^2- , 0	SL2.50ch02	TCONS_00013670	43872917,43873397	TCONS_00018479
1^2- , 0	SL2.50ch04	TCONS_00035260	4439331,4439410	TCONS_00037456
1^2- , 0	SL2.50ch04	TCONS_00031806	4439331,4439432	TCONS_00037456
1^2- , 0	SL2.50ch04	TCONS_00037158	4454727,4454836	TCONS_00035678
1^2- , 0	SL2.50ch04	TCONS_00037158	4452200,4452282	TCONS_00037700
1^2- , 0	SL2.50ch04	TCONS_00038477	4460228,4460398	TCONS_00033696
1^2- , 0	SL2.50ch09	TCONS_00068872	53014187,53014352	TCONS_00070263
1^2- , 0	SL2.50ch09	TCONS_00070263	53011785,53012205	TCONS_00070264
1^2- , 0	SL2.50ch04	TCONS_00031808	4448503,4448590	TCONS_00038125
1^2- , 0	SL2.50ch04	TCONS_00031808	4449627,4449720	TCONS_00031807
1^2- , 0	SL2.50ch04	TCONS_00037459	4513470,4513811	TCONS_00035262
1^2- , 0	SL2.50ch04	TCONS_00037460	4516059,4516166	TCONS_00038127
1^2- , 0	SL2.50ch02	TCONS_00013680	44065334,44065424	TCONS_00017423
1^2- , 0	SL2.50ch02	TCONS_00013680	44065531,44065616	TCONS_00018480
1^2- , 0	SL2.50ch02	TCONS_00013684	44096122,44096264	TCONS_00018482
1^2- , 0	SL2.50ch02	TCONS_00013686	44100586,44100703	TCONS_00020141
1^2- , 0	SL2.50ch02	TCONS_00020140	44098460,44099682	TCONS_00020141
1^2- , 0	SL2.50ch02	TCONS_00013687	44120986,44121106	TCONS_00019596
1^2- , 0	SL2.50ch02	TCONS_00013688	44121007,44121106	TCONS_00019596
1^2- , 0	SL2.50ch09	TCONS_00067177	52554690,52554978	TCONS_00067176
1^2- , 0	SL2.50ch09	TCONS_00068862	51564844,51565024	TCONS_00068863
1^2- , 0	SL2.50ch09	TCONS_00068861	51564844,51565028	TCONS_00068863
1^2- , 0	SL2.50ch04	TCONS_00031850	5041605,5041669	TCONS_00037464
1^2- , 0	SL2.50ch09	TCONS_00067164	50495505,50495663	TCONS_00069911
1^2- , 0	SL2.50ch04	TCONS_00036109	4996854,4996950	TCONS_00037891
1^2- , 0	SL2.50ch09	TCONS_00071957	52096769,52097137	TCONS_00071956
1^2- , 0	SL2.50ch02	TCONS_00016089	44260020,44260073	TCONS_00016090
1^2- , 0	SL2.50ch02	TCONS_00016089	44257227,44257315	TCONS_00016090
1^2- , 0	SL2.50ch02	TCONS_00016086	44205618,44205692	TCONS_00016085
1^2- , 0	SL2.50ch02	TCONS_00013705	44243531,44243623	TCONS_00018483
1^2- , 0	SL2.50ch02	TCONS_00013703	44237094,44237312	TCONS_00017432
1^2- , 0	SL2.50ch02	TCONS_00013704	44237094,44237321	TCONS_00017432
1^2- , 0	SL2.50ch04	TCONS_00033739	5056391,5056890	TCONS_00033738
1^2- , 0	SL2.50ch04	TCONS_00038650	5006059,5006160	TCONS_00033736
1^2- , 0	SL2.50ch02	TCONS_00020476	44172271,44172368	TCONS_00020478
1^2- , 0	SL2.50ch02	TCONS_00020476	44171091,44171183	TCONS_00020477
1^2- , 0	SL2.50ch02	TCONS_00020143	44182731,44182836	TCONS_00013695
1^2- , 0	SL2.50ch02	TCONS_00020143	44183342,44183417	TCONS_00017428
1^2- , 0	SL2.50ch02	TCONS_00013695	44183342,44183427	TCONS_00017428
1^2- , 0	SL2.50ch02	TCONS_00021052	44183332,44183417	TCONS_00017428
1^2- , 0	SL2.50ch02	TCONS_00017427	44156388,44156578	TCONS_00021892
1^2- , 0	SL2.50ch02	TCONS_00013692	44157102,44157225	TCONS_00017427
1^2- , 0	SL2.50ch02	TCONS_00021892	44157102,44157260	TCONS_00017427
1^2- , 0	SL2.50ch04	TCONS_00037254	4828049,4828288	TCONS_00038561
1^2- , 0	SL2.50ch04	TCONS_00035266	4831240,4831358	TCONS_00037890
1^2- , 0	SL2.50ch02	TCONS_00016102	44355344,44355439	TCONS_00021261
1^2- , 0	SL2.50ch02	TCONS_00016102	44355588,44355691	TCONS_00020480
1^2- , 0	SL2.50ch04	TCONS_00036106	4782786,4782936	TCONS_00035263
1^2- , 0	SL2.50ch04	TCONS_00036106	4783010,4783096	TCONS_00035264
1^2- , 0	SL2.50ch04	TCONS_00035263	4783593,4783688	TCONS_00036106
1^2- , 0	SL2.50ch09	TCONS_00072654	50230057,50230123	TCONS_00070260
1^2- , 0	SL2.50ch09	TCONS_00072654	50229770,50229842	TCONS_00070922
1^2- , 0	SL2.50ch09	TCONS_00070260	50229346,50229417	TCONS_00068847
1^2- , 0	SL2.50ch09	TCONS_00070260	50228853,50228949	TCONS_00072466
1^2- , 0	SL2.50ch02	TCONS_00016105	44362216,44362553	TCONS_00020481
1^2- , 0	SL2.50ch02	TCONS_00017964	44375850,44375954	TCONS_00018942
1^2- , 0	SL2.50ch02	TCONS_00016109	44375850,44375933	TCONS_00018942
1^2- , 0	SL2.50ch02	TCONS_00016113	44384970,44385407	TCONS_00017967
1^2- , 0	SL2.50ch09	TCONS_00068838	49839093,49839931	TCONS_00070920
1^2- , 0	SL2.50ch09	TCONS_00072217	49839603,49839688	TCONS_00070920
1^2- , 0	SL2.50ch09	TCONS_00071172	50075967,50076121	TCONS_00067158
1^2- , 0	SL2.50ch02	TCONS_00017434	44275378,44275467	TCONS_00020144
1^2- , 0	SL2.50ch02	TCONS_00013708	44275232,44275467	TCONS_00020144
1^2- , 0	SL2.50ch02	TCONS_00016098	44317281,44317418	TCONS_00016099
1^2- , 0	SL2.50ch09	TCONS_00067195	54215805,54215883	TCONS_00071775
1^2- , 0	SL2.50ch09	TCONS_00068896	54383012,54383256	TCONS_00070925
1^2- , 0	SL2.50ch03	TCONS_00027435	35978063,35978301	TCONS_00028410
1^2- , 0	SL2.50ch03	TCONS_00025267	35978063,35978285	TCONS_00028410
1^2- , 0	SL2.50ch01	TCONS_00004860	56993490,56993567	TCONS_00008730
1^2- , 0	SL2.50ch01	TCONS_00011824	56993490,56993599	TCONS_00008730
1^2- , 0	SL2.50ch09	TCONS_00069030	61819006,61819121	TCONS_00070292
1^2- , 0	SL2.50ch09	TCONS_00067321	61806789,61806872	TCONS_00069934
1^2- , 0	SL2.50ch03	TCONS_00027437	36633861,36633967	TCONS_00025272
1^2- , 0	SL2.50ch09	TCONS_00067317	61759395,61759451	TCONS_00067316
1^2- , 0	SL2.50ch09	TCONS_00067317	61758641,61758765	TCONS_00071783
1^2- , 0	SL2.50ch09	TCONS_00070951	61593293,61593399	TCONS_00071509
1^2- , 0	SL2.50ch09	TCONS_00071185	61786308,61786429	TCONS_00071585
1^2- , 0	SL2.50ch09	TCONS_00071185	61788210,61788286	TCONS_00067320
1^2- , 0	SL2.50ch01	TCONS_00004855	56750904,56750987	TCONS_00009436
1^2- , 0	SL2.50ch01	TCONS_00004852	56291684,56291757	TCONS_00004853
1^2- , 0	SL2.50ch03	TCONS_00029091	35735857,35735978	TCONS_00022909
1^2- , 0	SL2.50ch03	TCONS_00029573	35963416,35963582	TCONS_00026938
1^2- , 0	SL2.50ch03	TCONS_00029573	35964838,35964931	TCONS_00030713
1^2- , 0	SL2.50ch09	TCONS_00067339	62177436,62177631	TCONS_00072116
1^2- , 0	SL2.50ch09	TCONS_00071784	61909370,61909466	TCONS_00070640
1^2- , 0	SL2.50ch09	TCONS_00070640	61909749,61909826	TCONS_00071784
1^2- , 0	SL2.50ch09	TCONS_00071430	61907857,61908167	TCONS_00070640
1^2- , 0	SL2.50ch09	TCONS_00072751	61909749,61910013	TCONS_00071784
1^2- , 0	SL2.50ch09	TCONS_00071787	61909730,61910013	TCONS_00071784
1^2- , 0	SL2.50ch09	TCONS_00072230	61926317,61926530	TCONS_00072829
1^2- , 0	SL2.50ch09	TCONS_00072829	61929073,61929118	TCONS_00070295
1^2- , 0	SL2.50ch09	TCONS_00069036	61927509,61927650	TCONS_00072829
1^2- , 0	SL2.50ch09	TCONS_00072830	61929067,61929118	TCONS_00072482
1^2- , 0	SL2.50ch09	TCONS_00072482	61928239,61928315	TCONS_00072230
1^2- , 0	SL2.50ch09	TCONS_00072482	61928668,61928768	TCONS_00070295
1^2- , 0	SL2.50ch09	TCONS_00072663	61928001,61928067	TCONS_00071306
1^2- , 0	SL2.50ch09	TCONS_00069050	62355966,62356103	TCONS_00070299
1^2- , 0	SL2.50ch09	TCONS_00067349	62395372,62395471	TCONS_00071189
1^2- , 0	SL2.50ch09	TCONS_00071791	62396179,62396538	TCONS_00067349
1^2- , 0	SL2.50ch09	TCONS_00067349	62396742,62396963	TCONS_00067347
1^2- , 0	SL2.50ch09	TCONS_00069943	62396019,62396538	TCONS_00067349
1^2- , 0	SL2.50ch09	TCONS_00067347	62393180,62395471	TCONS_00071189
1^2- , 0	SL2.50ch09	TCONS_00072483	62446044,62446138	TCONS_00070955
1^2- , 0	SL2.50ch09	TCONS_00072483	62447605,62447710	TCONS_00070301
1^2- , 0	SL2.50ch09	TCONS_00070955	62445868,62445950	TCONS_00071979
1^2- , 0	SL2.50ch09	TCONS_00070301	62445868,62446138	TCONS_00071979
1^2- , 0	SL2.50ch09	TCONS_00071978	62445868,62445975	TCONS_00071979
1^2- , 0	SL2.50ch03	TCONS_00027118	63819321,63819396	TCONS_00031229
1^2- , 0	SL2.50ch03	TCONS_00026067	63889582,63889653	TCONS_00026066
1^2- , 0	SL2.50ch03	TCONS_00023761	63934169,63934269	TCONS_00027120
1^2- , 0	SL2.50ch03	TCONS_00028114	63939040,63939122	TCONS_00027122
1^2- , 0	SL2.50ch03	TCONS_00027122	63940954,63941091	TCONS_00030445
1^2- , 0	SL2.50ch03	TCONS_00027122	63942774,63942894	TCONS_00028836
1^2- , 0	SL2.50ch03	TCONS_00028114	63939778,63940906	TCONS_00030446
1^2- , 0	SL2.50ch09	TCONS_00070297	62210809,62210894	TCONS_00069043
1^2- , 0	SL2.50ch09	TCONS_00070298	62211025,62211096	TCONS_00069043
1^2- , 0	SL2.50ch03	TCONS_00027943	40338003,40338120	TCONS_00027942
1^2- , 0	SL2.50ch03	TCONS_00022935	40430435,40431668	TCONS_00026939
1^2- , 0	SL2.50ch03	TCONS_00022936	40430435,40431639	TCONS_00026939
1^2- , 0	SL2.50ch09	TCONS_00071510	62349768,62349868	TCONS_00069048
1^2- , 0	SL2.50ch09	TCONS_00069047	62349792,62349868	TCONS_00069048
1^2- , 0	SL2.50ch03	TCONS_00029934	63826679,63826770	TCONS_00029935
1^2- , 0	SL2.50ch03	TCONS_00029935	63826001,63826641	TCONS_00028556
1^2- , 0	SL2.50ch03	TCONS_00029935	63825752,63825834	TCONS_00027582
1^2- , 0	SL2.50ch03	TCONS_00028557	63826001,63826082	TCONS_00027580
1^2- , 0	SL2.50ch03	TCONS_00026057	63825721,63825834	TCONS_00027582
1^2- , 0	SL2.50ch03	TCONS_00029934	63824676,63824832	TCONS_00029935
1^2- , 0	SL2.50ch03	TCONS_00027581	63824676,63824817	TCONS_00029935
1^2- , 0	SL2.50ch03	TCONS_00030280	63823844,63824301	TCONS_00029934
1^2- , 0	SL2.50ch03	TCONS_00029934	63824391,63824458	TCONS_00029455
1^2- , 0	SL2.50ch03	TCONS_00026058	63823636,63823740	TCONS_00030280
1^2- , 0	SL2.50ch03	TCONS_00028557	63824391,63824468	TCONS_00029455
1^2- , 0	SL2.50ch09	TCONS_00069942	62312081,62312186	TCONS_00072118
1^2- , 0	SL2.50ch09	TCONS_00072920	62310115,62310197	TCONS_00069942
1^2- , 0	SL2.50ch09	TCONS_00072752	62310185,62310273	TCONS_00069942
1^2- , 0	SL2.50ch09	TCONS_00067342	62309857,62309942	TCONS_00069942
1^2- , 0	SL2.50ch09	TCONS_00069941	62207652,62207722	TCONS_00070645
1^2- , 0	SL2.50ch09	TCONS_00067340	62206691,62207722	TCONS_00070645
1^2- , 0	SL2.50ch03	TCONS_00026070	64043642,64043723	TCONS_00031377
1^2- , 0	SL2.50ch03	TCONS_00030869	64087102,64087183	TCONS_00026074
1^2- , 0	SL2.50ch03	TCONS_00028839	64106722,64106861	TCONS_00023783
1^2- , 0	SL2.50ch03	TCONS_00023783	64108427,64108538	TCONS_00027136
1^2- , 0	SL2.50ch03	TCONS_00027135	64108427,64109158	TCONS_00027136
1^2- , 0	SL2.50ch03	TCONS_00023785	64108427,64109219	TCONS_00027136
1^2- , 0	SL2.50ch03	TCONS_00028838	64108427,64109162	TCONS_00027136
1^2- , 0	SL2.50ch09	TCONS_00070960	62980480,62980586	TCONS_00070959
1^2- , 0	SL2.50ch09	TCONS_00071513	62984206,62984296	TCONS_00071308
1^2- , 0	SL2.50ch09	TCONS_00069066	62986400,62986950	TCONS_00071308
1^2- , 0	SL2.50ch09	TCONS_00071308	62984629,62986064	TCONS_00070961
1^2- , 0	SL2.50ch09	TCONS_00072233	62989045,62989170	TCONS_00071308
1^2- , 0	SL2.50ch09	TCONS_00069066	62989045,62989732	TCONS_00071513
1^2- , 0	SL2.50ch03	TCONS_00027584	64071182,64071266	TCONS_00026073
1^2- , 0	SL2.50ch03	TCONS_00027584	64070970,64071091	TCONS_00031378
1^2- , 0	SL2.50ch09	TCONS_00072350	63004463,63004627	TCONS_00069947
1^2- , 0	SL2.50ch09	TCONS_00071514	63080574,63080680	TCONS_00071983
1^2- , 0	SL2.50ch09	TCONS_00071983	63071903,63071999	TCONS_00072664
1^2- , 0	SL2.50ch03	TCONS_00026078	64110535,64110660	TCONS_00026077
1^2- , 0	SL2.50ch03	TCONS_00027127	64031119,64031230	TCONS_00027128
1^2- , 0	SL2.50ch03	TCONS_00023774	64031119,64031192	TCONS_00027128
1^2- , 0	SL2.50ch03	TCONS_00030448	64031119,64031235	TCONS_00027128
1^2- , 0	SL2.50ch03	TCONS_00023775	64031119,64031184	TCONS_00027128
1^2- , 0	SL2.50ch03	TCONS_00027128	64032053,64032158	TCONS_00027129
1^2- , 0	SL2.50ch03	TCONS_00029665	64032269,64032400	TCONS_00027128
1^2- , 0	SL2.50ch03	TCONS_00023770	64003848,64003964	TCONS_00028117
1^2- , 0	SL2.50ch03	TCONS_00028118	64014018,64014083	TCONS_00023772
1^2- , 0	SL2.50ch09	TCONS_00067354	62772478,62772580	TCONS_00067355
1^2- , 0	SL2.50ch03	TCONS_00027125	63949152,63949412	TCONS_00027124
1^2- , 0	SL2.50ch03	TCONS_00028116	63949167,63949412	TCONS_00027124
1^2- , 0	SL2.50ch03	TCONS_00023765	63949176,63949412	TCONS_00027124
1^2- , 0	SL2.50ch09	TCONS_00070958	62685763,62685846	TCONS_00070957
1^2- , 0	SL2.50ch03	TCONS_00029662	63970595,63970694	TCONS_00027126
1^2- , 0	SL2.50ch03	TCONS_00027126	63974008,63974128	TCONS_00023766
1^2- , 0	SL2.50ch03	TCONS_00029662	63974008,63974125	TCONS_00023766
1^2- , 0	SL2.50ch03	TCONS_00023766	63973733,63973877	TCONS_00031233
1^2- , 0	SL2.50ch03	TCONS_00023779	64050690,64050789	TCONS_00029667
1^2- , 0	SL2.50ch03	TCONS_00027131	64038826,64039044	TCONS_00027130
1^2- , 0	SL2.50ch03	TCONS_00028119	64038226,64038336	TCONS_00027130
1^2- , 0	SL2.50ch03	TCONS_00023777	64038445,64038543	TCONS_00027132
1^2- , 0	SL2.50ch03	TCONS_00027130	64040331,64040421	TCONS_00027132
1^2- , 0	SL2.50ch01	TCONS_00004886	60510190,60510722	TCONS_00004890
1^2- , 0	SL2.50ch01	TCONS_00004888	60510190,60511062	TCONS_00010596
1^2- , 0	SL2.50ch01	TCONS_00008734	60511166,60511254	TCONS_00010596
1^2- , 0	SL2.50ch01	TCONS_00007639	60510190,60510701	TCONS_00010596
1^2- , 0	SL2.50ch01	TCONS_00004890	60510795,60511062	TCONS_00010596
1^2- , 0	SL2.50ch01	TCONS_00007635	60486690,60486767	TCONS_00011074
1^2- , 0	SL2.50ch01	TCONS_00007635	60475802,60475868	TCONS_00004883
1^2- , 0	SL2.50ch01	TCONS_00007635	60475254,60475348	TCONS_00012393
1^2- , 0	SL2.50ch01	TCONS_00002026	59432783,59433180	TCONS_00008247
1^2- , 0	SL2.50ch01	TCONS_00004878	59705401,59705489	TCONS_00012392
1^2- , 0	SL2.50ch01	TCONS_00002029	60252001,60252093	TCONS_00007087
1^2- , 0	SL2.50ch01	TCONS_00004873	59052675,59052849	TCONS_00007634
1^2- , 0	SL2.50ch01	TCONS_00002012	57868365,57868443	TCONS_00002013
1^2- , 0	SL2.50ch01	TCONS_00004867	57862124,57864939	TCONS_00007633
1^2- , 0	SL2.50ch01	TCONS_00008732	57862124,57862858	TCONS_00007633
1^2- , 0	SL2.50ch01	TCONS_00004868	57862124,57864979	TCONS_00007633
1^2- , 0	SL2.50ch00	TCONS_00001230	6712544,6712665	TCONS_00000492
1^2- , 0	SL2.50ch00	TCONS_00000969	6735237,6735363	TCONS_00001087
1^2- , 0	SL2.50ch00	TCONS_00000049	6738438,6738640	TCONS_00000969
1^2- , 0	SL2.50ch00	TCONS_00000489	6692393,6693542	TCONS_00000490
1^2- , 0	SL2.50ch00	TCONS_00000055	6821109,6821232	TCONS_00001028
1^2- , 0	SL2.50ch00	TCONS_00000478	5828475,5828533	TCONS_00001158
1^2- , 0	SL2.50ch00	TCONS_00000967	5789758,5790024	TCONS_00001224
1^2- , 0	SL2.50ch00	TCONS_00001147	5789758,5789989	TCONS_00001224
1^2- , 0	SL2.50ch00	TCONS_00001046	6566563,6566676	TCONS_00001047
1^2- , 0	SL2.50ch00	TCONS_00000966	4298795,4299002	TCONS_00001023
1^2- , 0	SL2.50ch01	TCONS_00010076	54553096,54553194	TCONS_00011821
1^2- , 0	SL2.50ch01	TCONS_00010076	54537463,54537865	TCONS_00004842
1^2- , 0	SL2.50ch01	TCONS_00012390	55928716,55928819	TCONS_00004850
1^2- , 0	SL2.50ch01	TCONS_00012391	55928716,55929029	TCONS_00004850
1^2- , 0	SL2.50ch01	TCONS_00001983	55028721,55029474	TCONS_00001982
1^2- , 0	SL2.50ch01	TCONS_00010863	55028721,55029468	TCONS_00001982
1^2- , 0	SL2.50ch02	TCONS_00020681	41474874,41474964	TCONS_00020110
1^2- , 0	SL2.50ch02	TCONS_00013435	41474809,41475016	TCONS_00020110
1^2- , 0	SL2.50ch02	TCONS_00020681	41480113,41480198	TCONS_00017361
1^2- , 0	SL2.50ch03	TCONS_00026029	63519063,63519246	TCONS_00026028
1^2- , 0	SL2.50ch03	TCONS_00026029	63518861,63518994	TCONS_00026031
1^2- , 0	SL2.50ch03	TCONS_00023731	63505242,63505346	TCONS_00023730
1^2- , 0	SL2.50ch02	TCONS_00018438	41547444,41547519	TCONS_00018439
1^2- , 0	SL2.50ch02	TCONS_00013443	41552634,41552715	TCONS_00017363
1^2- , 0	SL2.50ch03	TCONS_00031095	63482508,63482619	TCONS_00026025
1^2- , 0	SL2.50ch09	TCONS_00067367	63179407,63179755	TCONS_00072922
1^2- , 0	SL2.50ch03	TCONS_00026022	63473111,63473153	TCONS_00028549
1^2- , 0	SL2.50ch09	TCONS_00069074	63191193,63191270	TCONS_00070963
1^2- , 0	SL2.50ch03	TCONS_00023728	63472948,63473006	TCONS_00023727
1^2- , 0	SL2.50ch09	TCONS_00069949	63339619,63339714	TCONS_00067370
1^2- , 0	SL2.50ch09	TCONS_00072923	63344657,63344731	TCONS_00070649
1^2- , 0	SL2.50ch02	TCONS_00017904	41507177,41507282	TCONS_00015851
1^2- , 0	SL2.50ch02	TCONS_00013449	41588766,41588846	TCONS_00018440
1^2- , 0	SL2.50ch03	TCONS_00028553	63588770,63588845	TCONS_00026037
1^2- , 0	SL2.50ch03	TCONS_00023736	63595445,63595654	TCONS_00027115
1^2- , 0	SL2.50ch03	TCONS_00026036	63576228,63576313	TCONS_00026035
1^2- , 0	SL2.50ch03	TCONS_00026036	63576530,63576604	TCONS_00029001
1^2- , 0	SL2.50ch03	TCONS_00029454	63576228,63576384	TCONS_00026035
1^2- , 0	SL2.50ch09	TCONS_00070650	63353804,63353891	TCONS_00071431
1^2- , 0	SL2.50ch09	TCONS_00069950	63353712,63353891	TCONS_00071431
1^2- , 0	SL2.50ch03	TCONS_00028107	63555877,63555962	TCONS_00030127
1^2- , 0	SL2.50ch03	TCONS_00028107	63561758,63561869	TCONS_00030754
1^2- , 0	SL2.50ch09	TCONS_00067376	63413047,63413159	TCONS_00067377
1^2- , 0	SL2.50ch03	TCONS_00026040	63638030,63638115	TCONS_00030866
1^2- , 0	SL2.50ch03	TCONS_00026040	63636673,63636751	TCONS_00026041
1^2- , 0	SL2.50ch03	TCONS_00026045	63669083,63669357	TCONS_00026044
1^2- , 0	SL2.50ch09	TCONS_00072235	63593914,63593990	TCONS_00070965
1^2- , 0	SL2.50ch09	TCONS_00070310	63590181,63590308	TCONS_00072235
1^2- , 0	SL2.50ch09	TCONS_00072235	63590476,63590643	TCONS_00071311
1^2- , 0	SL2.50ch09	TCONS_00071984	63590721,63590802	TCONS_00071312
1^2- , 0	SL2.50ch09	TCONS_00073041	63590476,63590615	TCONS_00071311
1^2- , 0	SL2.50ch03	TCONS_00023742	63632946,63633023	TCONS_00023741
1^2- , 0	SL2.50ch03	TCONS_00027117	63738171,63738424	TCONS_00027116
1^2- , 0	SL2.50ch03	TCONS_00029003	63723896,63723984	TCONS_00029933
1^2- , 0	SL2.50ch03	TCONS_00029002	63723821,63723984	TCONS_00029933
1^2- , 0	SL2.50ch03	TCONS_00025231	33959327,33959416	TCONS_00025232
1^2- , 0	SL2.50ch03	TCONS_00025230	33959321,33959416	TCONS_00025232
1^2- , 0	SL2.50ch03	TCONS_00025221	33515524,33515605	TCONS_00025222
1^2- , 0	SL2.50ch03	TCONS_00022893	34361941,34362019	TCONS_00027940
1^2- , 0	SL2.50ch03	TCONS_00022893	34370131,34370231	TCONS_00029090
1^2- , 0	SL2.50ch03	TCONS_00028947	34460394,34460540	TCONS_00028406
1^2- , 0	SL2.50ch03	TCONS_00029926	63404760,63404907	TCONS_00029227
1^2- , 0	SL2.50ch03	TCONS_00023720	63421398,63421576	TCONS_00028105
1^2- , 0	SL2.50ch03	TCONS_00022900	35188476,35188616	TCONS_00026936
1^2- , 0	SL2.50ch03	TCONS_00023723	63432477,63432582	TCONS_00028106
1^2- , 0	SL2.50ch03	TCONS_00023725	63457926,63458170	TCONS_00023726
1^2- , 0	SL2.50ch03	TCONS_00029228	63445968,63446104	TCONS_00028548
1^2- , 0	SL2.50ch03	TCONS_00030279	63445981,63446182	TCONS_00028548
1^2- , 0	SL2.50ch03	TCONS_00026020	63450574,63451630	TCONS_00028548
1^2- , 0	SL2.50ch03	TCONS_00025258	34911262,34911369	TCONS_00029846
1^2- , 0	SL2.50ch02	TCONS_00018443	41964435,41964592	TCONS_00021646
1^2- , 0	SL2.50ch02	TCONS_00013487	41991268,41991398	TCONS_00020687
1^2- , 0	SL2.50ch01	TCONS_00011493	63867749,63868317	TCONS_00007640
1^2- , 0	SL2.50ch03	TCONS_00027934	31976898,31977357	TCONS_00026927
1^2- , 0	SL2.50ch03	TCONS_00027426	31966772,31966849	TCONS_00028397
1^2- , 0	SL2.50ch03	TCONS_00025192	31966755,31966849	TCONS_00028397
1^2- , 0	SL2.50ch03	TCONS_00030563	31966652,31966849	TCONS_00028397
1^2- , 0	SL2.50ch03	TCONS_00030564	31965970,31966053	TCONS_00028397
1^2- , 0	SL2.50ch01	TCONS_00007096	63676012,63676129	TCONS_00002059
1^2- , 0	SL2.50ch01	TCONS_00009904	63676012,63676097	TCONS_00002059
1^2- , 0	SL2.50ch01	TCONS_00007096	63676993,63677123	TCONS_00007097
1^2- , 0	SL2.50ch01	TCONS_00007096	63677821,63677912	TCONS_00009904
1^2- , 0	SL2.50ch01	TCONS_00007096	63677563,63677648	TCONS_00009212
1^2- , 0	SL2.50ch09	TCONS_00067250	59110022,59110096	TCONS_00071425
1^2- , 0	SL2.50ch01	TCONS_00004920	64054067,64054206	TCONS_00011495
1^2- , 0	SL2.50ch03	TCONS_00022856	32046794,32048184	TCONS_00030709
1^2- , 0	SL2.50ch03	TCONS_00022860	32057803,32057977	TCONS_00029568
1^2- , 0	SL2.50ch02	TCONS_00015888	41856988,41857030	TCONS_00015889
1^2- , 0	SL2.50ch01	TCONS_00002055	63621410,63621470	TCONS_00009210
1^2- , 0	SL2.50ch01	TCONS_00009210	63621507,63621599	TCONS_00007094
1^2- , 0	SL2.50ch03	TCONS_00029838	31640807,31641125	TCONS_00030826
1^2- , 0	SL2.50ch03	TCONS_00025188	31644234,31644556	TCONS_00025187
1^2- , 0	SL2.50ch03	TCONS_00026923	30469492,30469580	TCONS_00022847
1^2- , 0	SL2.50ch03	TCONS_00030073	31775337,31776738	TCONS_00022850
1^2- , 0	SL2.50ch03	TCONS_00026926	31776019,31776738	TCONS_00022850
1^2- , 0	SL2.50ch03	TCONS_00029089	31774288,31775172	TCONS_00022850
1^2- , 0	SL2.50ch03	TCONS_00029088	31775337,31775513	TCONS_00022850
1^2- , 0	SL2.50ch03	TCONS_00026924	31776105,31776738	TCONS_00022850
1^2- , 0	SL2.50ch03	TCONS_00026925	31776035,31776738	TCONS_00022850
1^2- , 0	SL2.50ch03	TCONS_00031179	31774288,31775175	TCONS_00022850
1^2- , 0	SL2.50ch02	TCONS_00017916	41907306,41907391	TCONS_00015892
1^2- , 0	SL2.50ch02	TCONS_00015900	42145236,42145356	TCONS_00015901
1^2- , 0	SL2.50ch02	TCONS_00013510	42162455,42162725	TCONS_00013509
1^2- , 0	SL2.50ch02	TCONS_00017380	42139168,42139258	TCONS_00013508
1^2- , 0	SL2.50ch02	TCONS_00013504	42118599,42118844	TCONS_00013505
1^2- , 0	SL2.50ch02	TCONS_00013506	42118599,42118823	TCONS_00013505
1^2- , 0	SL2.50ch03	TCONS_00022840	30070202,30070348	TCONS_00022841
1^2- , 0	SL2.50ch02	TCONS_00013497	42066799,42066874	TCONS_00017379
1^2- , 0	SL2.50ch02	TCONS_00018445	42055868,42055919	TCONS_00017378
1^2- , 0	SL2.50ch03	TCONS_00022835	29687267,29687341	TCONS_00027930
1^2- , 0	SL2.50ch03	TCONS_00022835	29687445,29687510	TCONS_00028773
1^2- , 0	SL2.50ch02	TCONS_00013459	41664836,41664891	TCONS_00020118
1^2- , 0	SL2.50ch02	TCONS_00017367	41655373,41656269	TCONS_00020117
1^2- , 0	SL2.50ch02	TCONS_00017369	41680470,41680820	TCONS_00013461
1^2- , 0	SL2.50ch02	TCONS_00021241	41695383,41695511	TCONS_00022016
1^2- , 0	SL2.50ch02	TCONS_00015864	41683504,41683603	TCONS_00019420
1^2- , 0	SL2.50ch09	TCONS_00068978	60371127,60371198	TCONS_00070946
1^2- , 0	SL2.50ch03	TCONS_00022874	33031101,33031170	TCONS_00028777
1^2- , 0	SL2.50ch03	TCONS_00022874	33035642,33035941	TCONS_00022873
1^2- , 0	SL2.50ch09	TCONS_00070944	60333608,60334021	TCONS_00070943
1^2- , 0	SL2.50ch09	TCONS_00070945	60333044,60333324	TCONS_00070944
1^2- , 0	SL2.50ch02	TCONS_00013457	41643715,41644001	TCONS_00020683
1^2- , 0	SL2.50ch02	TCONS_00013457	41644716,41645083	TCONS_00021877
1^2- , 0	SL2.50ch09	TCONS_00067279	60419614,60419817	TCONS_00067278
1^2- , 0	SL2.50ch03	TCONS_00022866	32425085,32425159	TCONS_00027936
1^2- , 0	SL2.50ch03	TCONS_00026931	32425469,32425557	TCONS_00029290
1^2- , 0	SL2.50ch03	TCONS_00027937	32482761,32482840	TCONS_00029570
1^2- , 0	SL2.50ch03	TCONS_00031181	32478401,32478837	TCONS_00026933
1^2- , 0	SL2.50ch03	TCONS_00022870	32482766,32482840	TCONS_00029570
1^2- , 0	SL2.50ch02	TCONS_00022017	41801683,41801769	TCONS_00015876
1^2- , 0	SL2.50ch02	TCONS_00015876	41800965,41801048	TCONS_00022017
1^2- , 0	SL2.50ch02	TCONS_00015882	41842582,41842670	TCONS_00020454
1^2- , 0	SL2.50ch02	TCONS_00015882	41842360,41842445	TCONS_00019422
1^2- , 0	SL2.50ch02	TCONS_00022018	41834188,41834272	TCONS_00017910
1^2- , 0	SL2.50ch09	TCONS_00069927	60287667,60288411	TCONS_00069928
1^2- , 0	SL2.50ch09	TCONS_00067269	60287702,60288411	TCONS_00069928
1^2- , 0	SL2.50ch09	TCONS_00071426	60287702,60288530	TCONS_00069928
1^2- , 0	SL2.50ch09	TCONS_00067272	60291392,60291476	TCONS_00069928
1^2- , 0	SL2.50ch09	TCONS_00067269	60288647,60290829	TCONS_00069929
1^2- , 0	SL2.50ch09	TCONS_00072342	60288647,60290828	TCONS_00069929
1^2- , 0	SL2.50ch09	TCONS_00067268	60211893,60212093	TCONS_00070634
1^2- , 0	SL2.50ch09	TCONS_00073034	60143931,60144029	TCONS_00072478
1^2- , 0	SL2.50ch09	TCONS_00068968	60143325,60143366	TCONS_00072478
1^2- , 0	SL2.50ch09	TCONS_00068975	60200628,60200736	TCONS_00070941
1^2- , 0	SL2.50ch09	TCONS_00070941	60200117,60200189	TCONS_00068975
1^2- , 0	SL2.50ch01	TCONS_00011496	66808584,66808690	TCONS_00011076
1^2- , 0	SL2.50ch01	TCONS_00004966	66808917,66809258	TCONS_00011496
1^2- , 0	SL2.50ch01	TCONS_00007645	66808584,66808643	TCONS_00011076
1^2- , 0	SL2.50ch01	TCONS_00012395	66807577,66808301	TCONS_00009445
1^2- , 0	SL2.50ch01	TCONS_00004963	66807530,66808301	TCONS_00009445
1^2- , 0	SL2.50ch01	TCONS_00004966	66807530,66808310	TCONS_00009445
1^2- , 0	SL2.50ch01	TCONS_00004962	66808584,66808702	TCONS_00008744
1^2- , 0	SL2.50ch01	TCONS_00008257	66494322,66494457	TCONS_00009906
1^2- , 0	SL2.50ch01	TCONS_00002077	65494975,65495397	TCONS_00002076
1^2- , 0	SL2.50ch01	TCONS_00002074	65436434,65436534	TCONS_00011244
1^2- , 0	SL2.50ch01	TCONS_00002070	64953375,64954178	TCONS_00002067
1^2- , 0	SL2.50ch01	TCONS_00008254	64956036,64956141	TCONS_00007099
1^2- , 0	SL2.50ch01	TCONS_00002068	64958395,64958548	TCONS_00011943
1^2- , 0	SL2.50ch01	TCONS_00002068	64956036,64956374	TCONS_00007099
1^2- , 0	SL2.50ch01	TCONS_00002069	64955379,64955871	TCONS_00011242
1^2- , 0	SL2.50ch01	TCONS_00004953	66288068,66288198	TCONS_00008742
1^2- , 0	SL2.50ch01	TCONS_00002086	66035255,66035345	TCONS_00007103
1^2- , 0	SL2.50ch01	TCONS_00002087	66035255,66035340	TCONS_00007103
1^2- , 0	SL2.50ch01	TCONS_00011245	65884486,65884563	TCONS_00012223
1^2- , 0	SL2.50ch01	TCONS_00011245	65884140,65884231	TCONS_00002082
1^2- , 0	SL2.50ch01	TCONS_00011680	65882540,65882823	TCONS_00011246
1^2- , 0	SL2.50ch01	TCONS_00007101	65883112,65883211	TCONS_00012224
1^2- , 0	SL2.50ch01	TCONS_00004946	65872816,65873234	TCONS_00004948
1^2- , 0	SL2.50ch01	TCONS_00004947	65872816,65873192	TCONS_00004948
1^2- , 0	SL2.50ch00	TCONS_00000078	8777654,8777704	TCONS_00000077
1^2- , 0	SL2.50ch00	TCONS_00001136	8820517,8820892	TCONS_00001226
1^2- , 0	SL2.50ch00	TCONS_00001032	8837340,8837412	TCONS_00000084
1^2- , 0	SL2.50ch00	TCONS_00001032	8835646,8835738	TCONS_00001197
1^2- , 0	SL2.50ch00	TCONS_00000085	8835650,8835738	TCONS_00001197
1^2- , 0	SL2.50ch09	TCONS_00069014	61395001,61395093	TCONS_00069013
1^2- , 0	SL2.50ch09	TCONS_00069013	61386616,61386758	TCONS_00071974
1^2- , 0	SL2.50ch02	TCONS_00021039	42199553,42199618	TCONS_00018446
1^2- , 0	SL2.50ch02	TCONS_00021039	42201198,42201277	TCONS_00021879
1^2- , 0	SL2.50ch02	TCONS_00015904	42183294,42183362	TCONS_00017918
1^2- , 0	SL2.50ch02	TCONS_00015905	42183012,42183193	TCONS_00015904
1^2- , 0	SL2.50ch09	TCONS_00071507	61330381,61330486	TCONS_00072660
1^2- , 0	SL2.50ch09	TCONS_00071507	61331852,61331933	TCONS_00070287
1^2- , 0	SL2.50ch09	TCONS_00071507	61335248,61335325	TCONS_00073039
1^2- , 0	SL2.50ch09	TCONS_00071507	61325067,61325163	TCONS_00072228
1^2- , 0	SL2.50ch09	TCONS_00071507	61320696,61320815	TCONS_00072481
1^2- , 0	SL2.50ch02	TCONS_00015921	42290882,42290978	TCONS_00015919
1^2- , 0	SL2.50ch02	TCONS_00015920	42288865,42288935	TCONS_00015919
1^2- , 0	SL2.50ch02	TCONS_00017381	42282006,42282126	TCONS_00017382
1^2- , 0	SL2.50ch02	TCONS_00017381	42283663,42283805	TCONS_00017382
1^2- , 0	SL2.50ch02	TCONS_00020457	42261066,42261128	TCONS_00020459
1^2- , 0	SL2.50ch02	TCONS_00015916	42261052,42261128	TCONS_00020459
1^2- , 0	SL2.50ch02	TCONS_00015916	42260658,42260871	TCONS_00018903
1^2- , 0	SL2.50ch02	TCONS_00020457	42259434,42259531	TCONS_00020458
1^2- , 0	SL2.50ch09	TCONS_00068988	60938049,60938136	TCONS_00068989
1^2- , 0	SL2.50ch09	TCONS_00068990	60946700,60947479	TCONS_00070948
1^2- , 0	SL2.50ch02	TCONS_00015932	42374824,42374892	TCONS_00017922
1^2- , 0	SL2.50ch02	TCONS_00018907	42323476,42323579	TCONS_00015925
1^2- , 0	SL2.50ch09	TCONS_00067291	60877112,60877191	TCONS_00067292
1^2- , 0	SL2.50ch02	TCONS_00021531	42395945,42396052	TCONS_00015936
1^2- , 0	SL2.50ch02	TCONS_00021245	42395368,42395865	TCONS_00017923
1^2- , 0	SL2.50ch02	TCONS_00013525	42409274,42409343	TCONS_00018448
1^2- , 0	SL2.50ch02	TCONS_00013526	42411651,42411696	TCONS_00018448
1^2- , 0	SL2.50ch02	TCONS_00018450	42436293,42436435	TCONS_00013529
1^2- , 0	SL2.50ch09	TCONS_00067294	61060714,61060957	TCONS_00072114
1^2- , 0	SL2.50ch09	TCONS_00072114	61063889,61063993	TCONS_00067294
1^2- , 0	SL2.50ch09	TCONS_00069000	61069050,61069117	TCONS_00069001
1^2- , 0	SL2.50ch09	TCONS_00073036	61069050,61069140	TCONS_00069001
1^2- , 0	SL2.50ch09	TCONS_00069001	61069965,61070058	TCONS_00070284
1^2- , 0	SL2.50ch09	TCONS_00071972	61069965,61070041	TCONS_00070284
1^2- , 0	SL2.50ch03	TCONS_00022826	28179082,28179161	TCONS_00026919
1^2- , 0	SL2.50ch03	TCONS_00028395	27862044,27862385	TCONS_00029419
1^2- , 0	SL2.50ch03	TCONS_00028395	27864951,27865047	TCONS_00025156
1^2- , 0	SL2.50ch03	TCONS_00028942	27862681,27862886	TCONS_00030825
1^2- , 0	SL2.50ch03	TCONS_00027928	27832254,27832462	TCONS_00030937
1^2- , 0	SL2.50ch03	TCONS_00027928	27833416,27833524	TCONS_00030367
1^2- , 0	SL2.50ch03	TCONS_00030367	27834432,27834473	TCONS_00027928
1^2- , 0	SL2.50ch03	TCONS_00029564	27836523,27836697	TCONS_00030937
1^2- , 0	SL2.50ch03	TCONS_00022829	28243976,28244115	TCONS_00026920
1^2- , 0	SL2.50ch09	TCONS_00069024	61561776,61561942	TCONS_00069023
1^2- , 0	SL2.50ch09	TCONS_00069025	61561776,61561882	TCONS_00069023
1^2- , 0	SL2.50ch09	TCONS_00072750	61652889,61652975	TCONS_00069932
1^2- , 0	SL2.50ch09	TCONS_00072750	61655261,61656034	TCONS_00067311
1^2- , 0	SL2.50ch09	TCONS_00067312	61655290,61656034	TCONS_00067311
1^2- , 0	SL2.50ch09	TCONS_00069933	61711833,61711975	TCONS_00072346
1^2- , 0	SL2.50ch09	TCONS_00072914	61722787,61723076	TCONS_00067313
1^2- , 0	SL2.50ch09	TCONS_00070638	61490874,61490963	TCONS_00069931
1^2- , 0	SL2.50ch09	TCONS_00067304	61490884,61490963	TCONS_00069931
1^2- , 0	SL2.50ch03	TCONS_00029084	27571107,27571231	TCONS_00022812
1^2- , 0	SL2.50ch03	TCONS_00029562	27570100,27570998	TCONS_00022812
1^2- , 0	SL2.50ch00	TCONS_00000971	6897934,6898102	TCONS_00001029
1^2- , 0	SL2.50ch00	TCONS_00001195	6897934,6898000	TCONS_00001029
1^2- , 0	SL2.50ch00	TCONS_00001029	6899874,6899950	TCONS_00001195
1^2- , 0	SL2.50ch00	TCONS_00001030	6899874,6899941	TCONS_00001195
1^2- , 0	SL2.50ch09	TCONS_00070676	66096899,66097059	TCONS_00070677
1^2- , 0	SL2.50ch09	TCONS_00067501	66105441,66105512	TCONS_00072929
1^2- , 0	SL2.50ch09	TCONS_00071669	66110511,66110735	TCONS_00071327
1^2- , 0	SL2.50ch09	TCONS_00069986	66090955,66091773	TCONS_00067498
1^2- , 0	SL2.50ch09	TCONS_00069985	66091187,66091773	TCONS_00067498
1^2- , 0	SL2.50ch09	TCONS_00069986	66092026,66092464	TCONS_00071200
1^2- , 0	SL2.50ch09	TCONS_00067493	65998767,65998845	TCONS_00067492
1^2- , 0	SL2.50ch09	TCONS_00070994	65775911,65776371	TCONS_00070993
1^2- , 0	SL2.50ch09	TCONS_00072005	65780931,65780999	TCONS_00070993
1^2- , 0	SL2.50ch09	TCONS_00069233	65775911,65776063	TCONS_00070993
1^2- , 0	SL2.50ch09	TCONS_00072250	65775122,65775195	TCONS_00070994
1^2- , 0	SL2.50ch09	TCONS_00071811	66232539,66232622	TCONS_00069989
1^2- , 0	SL2.50ch09	TCONS_00072007	66168021,66168116	TCONS_00070346
1^2- , 0	SL2.50ch09	TCONS_00069248	66168021,66168112	TCONS_00070346
1^2- , 0	SL2.50ch09	TCONS_00072671	66162004,66162201	TCONS_00070343
1^2- , 0	SL2.50ch09	TCONS_00072671	66161440,66161714	TCONS_00070343
1^2- , 0	SL2.50ch09	TCONS_00073051	66173148,66173365	TCONS_00069250
1^2- , 0	SL2.50ch09	TCONS_00069224	65636344,65636398	TCONS_00070335
1^2- , 0	SL2.50ch09	TCONS_00072246	65516105,65516205	TCONS_00070988
1^2- , 0	SL2.50ch03	TCONS_00023074	51916314,51917116	TCONS_00023075
1^2- , 0	SL2.50ch03	TCONS_00025397	51932829,51932923	TCONS_00031071
1^2- , 0	SL2.50ch03	TCONS_00025397	51933166,51933256	TCONS_00031072
1^2- , 0	SL2.50ch03	TCONS_00030572	51926863,51926945	TCONS_00025397
1^2- , 0	SL2.50ch03	TCONS_00023078	51984676,51984827	TCONS_00030083
1^2- , 0	SL2.50ch03	TCONS_00027977	51961911,51962009	TCONS_00030082
1^2- , 0	SL2.50ch03	TCONS_00023077	51962234,51962301	TCONS_00027977
1^2- , 0	SL2.50ch03	TCONS_00027977	51962778,51962843	TCONS_00029097
1^2- , 0	SL2.50ch03	TCONS_00030947	51962778,51962869	TCONS_00029097
1^2- , 0	SL2.50ch03	TCONS_00023084	52006990,52007076	TCONS_00026971
1^2- , 0	SL2.50ch03	TCONS_00026970	51998635,51998730	TCONS_00023080
1^2- , 0	SL2.50ch09	TCONS_00069229	65757727,65757768	TCONS_00069230
1^2- , 0	SL2.50ch09	TCONS_00072669	65661182,65661273	TCONS_00070336
1^2- , 0	SL2.50ch01	TCONS_00012081	35345209,35345375	TCONS_00009430
1^2- , 0	SL2.50ch01	TCONS_00008721	35345209,35345300	TCONS_00009430
1^2- , 0	SL2.50ch09	TCONS_00067456	65111097,65112711	TCONS_00071807
1^2- , 0	SL2.50ch12	TCONS_00090439	65835450,65835577	TCONS_00094696
1^2- , 0	SL2.50ch12	TCONS_00090438	65835450,65835583	TCONS_00094696
1^2- , 0	SL2.50ch12	TCONS_00090440	65835450,65835581	TCONS_00094696
1^2- , 0	SL2.50ch12	TCONS_00092786	65835456,65835529	TCONS_00094696
1^2- , 0	SL2.50ch12	TCONS_00092166	65835528,65835583	TCONS_00094696
1^2- , 0	SL2.50ch12	TCONS_00092167	65835519,65835574	TCONS_00094696
1^2- , 0	SL2.50ch12	TCONS_00092555	65835402,65835472	TCONS_00092556
1^2- , 0	SL2.50ch12	TCONS_00090437	65835054,65835298	TCONS_00092555
1^2- , 0	SL2.50ch12	TCONS_00091366	65835054,65835508	TCONS_00092556
1^2- , 0	SL2.50ch12	TCONS_00093426	65835510,65835565	TCONS_00091366
1^2- , 0	SL2.50ch12	TCONS_00092557	65835225,65835499	TCONS_00092556
1^2- , 0	SL2.50ch12	TCONS_00094444	65835507,65835562	TCONS_00092557
1^2- , 0	SL2.50ch12	TCONS_00090434	65822294,65822391	TCONS_00091365
1^2- , 0	SL2.50ch09	TCONS_00071521	65320502,65320579	TCONS_00072245
1^2- , 0	SL2.50ch09	TCONS_00071521	65329255,65329790	TCONS_00071523
1^2- , 0	SL2.50ch09	TCONS_00070986	65329255,65329928	TCONS_00071523
1^2- , 0	SL2.50ch09	TCONS_00072668	65329255,65329771	TCONS_00071523
1^2- , 0	SL2.50ch09	TCONS_00069201	65381143,65381196	TCONS_00069200
1^2- , 0	SL2.50ch12	TCONS_00093564	65744923,65745126	TCONS_00092879
1^2- , 0	SL2.50ch12	TCONS_00090420	65687262,65687345	TCONS_00091363
1^2- , 0	SL2.50ch09	TCONS_00069185	65246569,65246914	TCONS_00070328
1^2- , 0	SL2.50ch09	TCONS_00072667	65246610,65246914	TCONS_00070328
1^2- , 0	SL2.50ch09	TCONS_00069184	65244207,65244396	TCONS_00069185
1^2- , 0	SL2.50ch09	TCONS_00072243	65244207,65244254	TCONS_00069185
1^2- , 0	SL2.50ch09	TCONS_00072667	65244270,65244364	TCONS_00072243
1^2- , 0	SL2.50ch12	TCONS_00091778	65698153,65698224	TCONS_00090972
1^2- , 0	SL2.50ch12	TCONS_00091778	65697201,65697480	TCONS_00093562
1^2- , 0	SL2.50ch09	TCONS_00071595	65267552,65267643	TCONS_00067461
1^2- , 0	SL2.50ch12	TCONS_00088705	65674001,65674271	TCONS_00090971
1^2- , 0	SL2.50ch12	TCONS_00090419	65684822,65685082	TCONS_00091362
1^2- , 0	SL2.50ch01	TCONS_00001907	41232628,41232979	TCONS_00001906
1^2- , 0	SL2.50ch01	TCONS_00001905	41113289,41113459	TCONS_00001904
1^2- , 0	SL2.50ch01	TCONS_00004783	41062961,41063067	TCONS_00012388
1^2- , 0	SL2.50ch01	TCONS_00001902	40841082,40841178	TCONS_00010861
1^2- , 0	SL2.50ch04	TCONS_00035735	22901381,22902084	TCONS_00035734
1^2- , 0	SL2.50ch01	TCONS_00007620	36262440,36263168	TCONS_00007619
1^2- , 0	SL2.50ch01	TCONS_00007619	36263335,36263412	TCONS_00011485
1^2- , 0	SL2.50ch01	TCONS_00007618	35917024,35917252	TCONS_00006938
1^2- , 0	SL2.50ch04	TCONS_00037721	23033111,23033322	TCONS_00038021
1^2- , 0	SL2.50ch04	TCONS_00033976	23032243,23032415	TCONS_00038297
1^2- , 0	SL2.50ch04	TCONS_00035739	25242282,25243184	TCONS_00035740
1^2- , 0	SL2.50ch04	TCONS_00033990	25286240,25286469	TCONS_00033991
1^2- , 0	SL2.50ch04	TCONS_00033991	25273753,25273884	TCONS_00035741
1^2- , 0	SL2.50ch12	TCONS_00090982	66101044,66101757	TCONS_00093873
1^2- , 0	SL2.50ch12	TCONS_00090982	66102326,66102434	TCONS_00093174
1^2- , 0	SL2.50ch12	TCONS_00092666	66127857,66128067	TCONS_00094562
1^2- , 0	SL2.50ch12	TCONS_00088759	66127934,66128067	TCONS_00094562
1^2- , 0	SL2.50ch04	TCONS_00036147	24332696,24333956	TCONS_00036145
1^2- , 0	SL2.50ch12	TCONS_00093176	66123842,66123919	TCONS_00088756
1^2- , 0	SL2.50ch12	TCONS_00093175	66124202,66124337	TCONS_00093176
1^2- , 0	SL2.50ch12	TCONS_00088755	66117647,66117721	TCONS_00092413
1^2- , 0	SL2.50ch12	TCONS_00094056	65891712,65891828	TCONS_00094697
1^2- , 0	SL2.50ch12	TCONS_00088733	65920423,65920524	TCONS_00091781
1^2- , 0	SL2.50ch12	TCONS_00091782	65930242,65930330	TCONS_00094561
1^2- , 0	SL2.50ch12	TCONS_00094561	65931070,65931177	TCONS_00092408
1^2- , 0	SL2.50ch12	TCONS_00091782	65931070,65931157	TCONS_00092408
1^2- , 0	SL2.50ch12	TCONS_00090449	65912176,65912261	TCONS_00094057
1^2- , 0	SL2.50ch12	TCONS_00090449	65911902,65911997	TCONS_00090450
1^2- , 0	SL2.50ch12	TCONS_00090451	65947674,65947762	TCONS_00092168
1^2- , 0	SL2.50ch03	TCONS_00022995	49854374,49854557	TCONS_00028785
1^2- , 0	SL2.50ch03	TCONS_00023001	50050997,50051109	TCONS_00026954
1^2- , 0	SL2.50ch01	TCONS_00001848	27949739,27949782	TCONS_00011235
1^2- , 0	SL2.50ch12	TCONS_00090453	65972780,65972904	TCONS_00091369
1^2- , 0	SL2.50ch12	TCONS_00094058	65985322,65985522	TCONS_00090456
1^2- , 0	SL2.50ch12	TCONS_00092169	65985322,65985411	TCONS_00090456
1^2- , 0	SL2.50ch12	TCONS_00091789	66296505,66296580	TCONS_00090985
1^2- , 0	SL2.50ch12	TCONS_00091789	66296636,66296717	TCONS_00092668
1^2- , 0	SL2.50ch12	TCONS_00088780	66307271,66307348	TCONS_00091790
1^2- , 0	SL2.50ch12	TCONS_00090501	66323472,66323560	TCONS_00091381
1^2- , 0	SL2.50ch12	TCONS_00090501	66329699,66329772	TCONS_00092178
1^2- , 0	SL2.50ch12	TCONS_00090501	66323149,66323232	TCONS_00092178
1^2- , 0	SL2.50ch12	TCONS_00090501	66326832,66326957	TCONS_00090497
1^2- , 0	SL2.50ch12	TCONS_00090499	66329616,66329772	TCONS_00092178
1^2- , 0	SL2.50ch12	TCONS_00090492	66308381,66308423	TCONS_00090494
1^2- , 0	SL2.50ch12	TCONS_00090494	66308861,66308957	TCONS_00091380
1^2- , 0	SL2.50ch12	TCONS_00093433	66312043,66312157	TCONS_00091379
1^2- , 0	SL2.50ch12	TCONS_00088790	66361271,66361358	TCONS_00094142
1^2- , 0	SL2.50ch12	TCONS_00090991	66413519,66413612	TCONS_00094143
1^2- , 0	SL2.50ch12	TCONS_00092884	66413504,66413612	TCONS_00094143
1^2- , 0	SL2.50ch01	TCONS_00010223	31172880,31172948	TCONS_00008235
1^2- , 0	SL2.50ch01	TCONS_00011675	31172848,31172948	TCONS_00008235
1^2- , 0	SL2.50ch01	TCONS_00001866	31172852,31172948	TCONS_00008235
1^2- , 0	SL2.50ch04	TCONS_00035329	30010555,30010974	TCONS_00037486
1^2- , 0	SL2.50ch04	TCONS_00037486	30010423,30010522	TCONS_00037487
1^2- , 0	SL2.50ch12	TCONS_00090476	66169777,66169890	TCONS_00090475
1^2- , 0	SL2.50ch12	TCONS_00092172	66217016,66217089	TCONS_00090479
1^2- , 0	SL2.50ch12	TCONS_00090479	66210313,66210583	TCONS_00092173
1^2- , 0	SL2.50ch12	TCONS_00090479	66215889,66215965	TCONS_00093429
1^2- , 0	SL2.50ch12	TCONS_00091375	66216994,66217089	TCONS_00090479
1^2- , 0	SL2.50ch04	TCONS_00034014	29415166,29415243	TCONS_00038299
1^2- , 0	SL2.50ch12	TCONS_00092174	66238667,66238757	TCONS_00093431
1^2- , 0	SL2.50ch12	TCONS_00092174	66239003,66239582	TCONS_00093430
1^2- , 0	SL2.50ch12	TCONS_00092559	66238685,66238757	TCONS_00093431
1^2- , 0	SL2.50ch12	TCONS_00091376	66236378,66236446	TCONS_00092174
1^2- , 0	SL2.50ch12	TCONS_00091788	66275354,66275446	TCONS_00088777
1^2- , 0	SL2.50ch12	TCONS_00088777	66277132,66277217	TCONS_00091788
1^2- , 0	SL2.50ch12	TCONS_00088777	66276005,66276327	TCONS_00090984
1^2- , 0	SL2.50ch12	TCONS_00088777	66277775,66277958	TCONS_00093569
1^2- , 0	SL2.50ch03	TCONS_00026963	51250354,51250623	TCONS_00023048
1^2- , 0	SL2.50ch03	TCONS_00023056	51426457,51426669	TCONS_00026964
1^2- , 0	SL2.50ch03	TCONS_00023055	51426457,51426839	TCONS_00026964
1^2- , 0	SL2.50ch03	TCONS_00031184	51487470,51487724	TCONS_00030719
1^2- , 0	SL2.50ch03	TCONS_00030719	51488189,51488263	TCONS_00031184
1^2- , 0	SL2.50ch03	TCONS_00023060	51488509,51488617	TCONS_00030719
1^2- , 0	SL2.50ch03	TCONS_00027972	51679029,51681612	TCONS_00027970
1^2- , 0	SL2.50ch03	TCONS_00026965	51679029,51680002	TCONS_00027970
1^2- , 0	SL2.50ch03	TCONS_00026966	51679029,51680907	TCONS_00027970
1^2- , 0	SL2.50ch03	TCONS_00026966	51678612,51678971	TCONS_00027972
1^2- , 0	SL2.50ch03	TCONS_00029854	51661718,51661816	TCONS_00030233
1^2- , 0	SL2.50ch03	TCONS_00029855	51794107,51794240	TCONS_00025388
1^2- , 0	SL2.50ch03	TCONS_00025387	51794083,51794240	TCONS_00025388
1^2- , 0	SL2.50ch03	TCONS_00025386	51791213,51791286	TCONS_00029855
1^2- , 0	SL2.50ch03	TCONS_00027974	51844057,51844127	TCONS_00026967
1^2- , 0	SL2.50ch03	TCONS_00027974	51848985,51849070	TCONS_00026967
1^2- , 0	SL2.50ch03	TCONS_00026967	51849371,51849718	TCONS_00031185
1^2- , 0	SL2.50ch03	TCONS_00027976	51861998,51862079	TCONS_00027975
1^2- , 0	SL2.50ch03	TCONS_00025394	51897561,51898344	TCONS_00029856
1^2- , 0	SL2.50ch03	TCONS_00025394	51909697,51910049	TCONS_00027450
1^2- , 0	SL2.50ch03	TCONS_00025394	51901053,51901137	TCONS_00028423
1^2- , 0	SL2.50ch03	TCONS_00029857	51909697,51909978	TCONS_00027450
1^2- , 0	SL2.50ch03	TCONS_00023014	50216886,50217489	TCONS_00030716
1^2- , 0	SL2.50ch03	TCONS_00023007	50190350,50191113	TCONS_00026956
1^2- , 0	SL2.50ch03	TCONS_00023008	50190571,50191113	TCONS_00026956
1^2- , 0	SL2.50ch03	TCONS_00023008	50192984,50193089	TCONS_00023010
1^2- , 0	SL2.50ch03	TCONS_00023009	50192984,50193051	TCONS_00030378
1^2- , 0	SL2.50ch03	TCONS_00030378	50193177,50193253	TCONS_00030945
1^2- , 0	SL2.50ch03	TCONS_00027965	50724109,50724234	TCONS_00029581
1^2- , 0	SL2.50ch03	TCONS_00027962	50345318,50345394	TCONS_00023021
1^2- , 0	SL2.50ch03	TCONS_00027962	50345821,50346015	TCONS_00023020
1^2- , 0	SL2.50ch03	TCONS_00027963	50356281,50356863	TCONS_00030946
1^2- , 0	SL2.50ch03	TCONS_00026961	50345821,50346022	TCONS_00023020
1^2- , 0	SL2.50ch09	TCONS_00070667	64742641,64742738	TCONS_00067443
1^2- , 0	SL2.50ch09	TCONS_00069157	64718893,64719254	TCONS_00069156
1^2- , 0	SL2.50ch09	TCONS_00070665	64545720,64545923	TCONS_00069973
1^2- , 0	SL2.50ch09	TCONS_00069973	64548592,64548877	TCONS_00067435
1^2- , 0	SL2.50ch09	TCONS_00070666	64549447,64549630	TCONS_00069974
1^2- , 0	SL2.50ch09	TCONS_00072836	64444830,64446006	TCONS_00070977
1^2- , 0	SL2.50ch09	TCONS_00069139	64439306,64439955	TCONS_00070976
1^2- , 0	SL2.50ch09	TCONS_00071804	64258132,64258289	TCONS_00069969
1^2- , 0	SL2.50ch09	TCONS_00069969	64264495,64264584	TCONS_00071433
1^2- , 0	SL2.50ch09	TCONS_00069131	64232386,64232566	TCONS_00070975
1^2- , 0	SL2.50ch09	TCONS_00071991	64226506,64226599	TCONS_00072835
1^2- , 0	SL2.50ch09	TCONS_00071802	64183914,64184068	TCONS_00067417
1^2- , 0	SL2.50ch09	TCONS_00072356	64210597,64210681	TCONS_00071803
1^2- , 0	SL2.50ch09	TCONS_00072356	64210725,64210815	TCONS_00067420
1^2- , 0	SL2.50ch09	TCONS_00072357	64210725,64210839	TCONS_00067420
1^2- , 0	SL2.50ch09	TCONS_00070971	64123742,64124280	TCONS_00069122
1^2- , 0	SL2.50ch09	TCONS_00071801	64142743,64142829	TCONS_00070664
1^2- , 0	SL2.50ch09	TCONS_00071801	64142969,64143064	TCONS_00071594
1^2- , 0	SL2.50ch03	TCONS_00026945	48843022,48843144	TCONS_00030076
1^2- , 0	SL2.50ch03	TCONS_00022986	48842798,48842942	TCONS_00026945
1^2- , 0	SL2.50ch03	TCONS_00026945	48841637,48841718	TCONS_00027948
1^2- , 0	SL2.50ch03	TCONS_00022988	48958011,48958103	TCONS_00027952
1^2- , 0	SL2.50ch03	TCONS_00027951	48958026,48958098	TCONS_00027952
1^2- , 0	SL2.50ch09	TCONS_00067407	64085471,64085586	TCONS_00069964
1^2- , 0	SL2.50ch09	TCONS_00070663	64085326,64085392	TCONS_00067407
1^2- , 0	SL2.50ch09	TCONS_00067408	64085326,64085465	TCONS_00067407
1^2- , 0	SL2.50ch09	TCONS_00067407	64085646,64085883	TCONS_00067408
1^2- , 0	SL2.50ch09	TCONS_00067407	64086051,64086138	TCONS_00071799
1^2- , 0	SL2.50ch09	TCONS_00069117	64059078,64059152	TCONS_00070315
1^2- , 0	SL2.50ch03	TCONS_00030569	48638253,48638330	TCONS_00030832
1^2- , 0	SL2.50ch09	TCONS_00072755	64042441,64042556	TCONS_00067404
1^2- , 0	SL2.50ch03	TCONS_00027442	48531274,48531427	TCONS_00025335
1^2- , 0	SL2.50ch09	TCONS_00070661	64012869,64012976	TCONS_00072926
1^2- , 0	SL2.50ch09	TCONS_00067402	64014197,64014284	TCONS_00070661
1^2- , 0	SL2.50ch03	TCONS_00022980	47810157,47810232	TCONS_00026943
1^2- , 0	SL2.50ch09	TCONS_00069110	63920462,63920590	TCONS_00069112
1^2- , 0	SL2.50ch09	TCONS_00071987	63919085,63920590	TCONS_00069112
1^2- , 0	SL2.50ch09	TCONS_00069107	63850466,63850556	TCONS_00071518
1^2- , 0	SL2.50ch09	TCONS_00072123	63812442,63813104	TCONS_00070659
1^2- , 0	SL2.50ch09	TCONS_00069958	63812442,63813145	TCONS_00070659
1^2- , 0	SL2.50ch09	TCONS_00070659	63817201,63817351	TCONS_00072353
1^2- , 0	SL2.50ch09	TCONS_00069956	63797131,63797275	TCONS_00067393
1^2- , 0	SL2.50ch09	TCONS_00069956	63800496,63800606	TCONS_00067393
1^2- , 0	SL2.50ch09	TCONS_00069956	63801705,63802330	TCONS_00067393
1^2- , 0	SL2.50ch09	TCONS_00070658	63800496,63800579	TCONS_00067393
1^2- , 0	SL2.50ch09	TCONS_00067394	63800496,63800598	TCONS_00067393
1^2- , 0	SL2.50ch12	TCONS_00092181	66489246,66489319	TCONS_00093731
1^2- , 0	SL2.50ch12	TCONS_00088807	66477823,66478086	TCONS_00093875
1^2- , 0	SL2.50ch12	TCONS_00090996	66478187,66478263	TCONS_00093875
1^2- , 0	SL2.50ch09	TCONS_00070657	63751361,63751462	TCONS_00069955
1^2- , 0	SL2.50ch12	TCONS_00092184	66518258,66518393	TCONS_00094446
1^2- , 0	SL2.50ch12	TCONS_00092792	66518255,66518393	TCONS_00094446
1^2- , 0	SL2.50ch12	TCONS_00092184	66503014,66503089	TCONS_00090517
1^2- , 0	SL2.50ch12	TCONS_00092184	66503190,66503256	TCONS_00091387
1^2- , 0	SL2.50ch09	TCONS_00069103	63758857,63759521	TCONS_00069102
1^2- , 0	SL2.50ch12	TCONS_00090511	66473952,66474237	TCONS_00091386
1^2- , 0	SL2.50ch12	TCONS_00091386	66469464,66469999	TCONS_00090511
1^2- , 0	SL2.50ch12	TCONS_00090511	66471862,66472231	TCONS_00093729
1^2- , 0	SL2.50ch09	TCONS_00069099	63631884,63632889	TCONS_00071985
1^2- , 0	SL2.50ch09	TCONS_00069100	63631884,63632886	TCONS_00071985
1^2- , 0	SL2.50ch09	TCONS_00070968	63631968,63632886	TCONS_00071985
1^2- , 0	SL2.50ch09	TCONS_00069951	63668269,63668348	TCONS_00072574
1^2- , 0	SL2.50ch09	TCONS_00072121	63668269,63668354	TCONS_00072574
1^2- , 0	SL2.50ch09	TCONS_00067389	63732629,63732830	TCONS_00070655
1^2- , 0	SL2.50ch09	TCONS_00067390	63732526,63732788	TCONS_00070655
1^2- , 0	SL2.50ch09	TCONS_00070656	63733728,63734579	TCONS_00071592
1^2- , 0	SL2.50ch09	TCONS_00071796	63688622,63688810	TCONS_00067386
1^2- , 0	SL2.50ch01	TCONS_00004806	45889123,45889246	TCONS_00008723
1^2- , 0	SL2.50ch12	TCONS_00090510	66459538,66459616	TCONS_00093727
1^2- , 0	SL2.50ch12	TCONS_00092987	66449375,66449676	TCONS_00092562
1^2- , 0	SL2.50ch12	TCONS_00090507	66450081,66450208	TCONS_00094067
1^2- , 0	SL2.50ch12	TCONS_00090507	66449891,66450024	TCONS_00094066
1^2- , 0	SL2.50ch12	TCONS_00090508	66449891,66450013	TCONS_00094066
1^2- , 0	SL2.50ch12	TCONS_00094250	66449385,66449676	TCONS_00092562
1^2- , 0	SL2.50ch12	TCONS_00090505	66407343,66407396	TCONS_00092179
1^2- , 0	SL2.50ch12	TCONS_00091798	66417130,66417466	TCONS_00090992
1^2- , 0	SL2.50ch12	TCONS_00088799	66417130,66417689	TCONS_00090992
1^2- , 0	SL2.50ch01	TCONS_00010590	47508471,47508585	TCONS_00010589
1^2- , 0	SL2.50ch01	TCONS_00004818	46736724,46737638	TCONS_00008724
1^2- , 0	SL2.50ch01	TCONS_00008245	47790064,47790156	TCONS_00007083
1^2- , 0	SL2.50ch01	TCONS_00001952	47790987,47791131	TCONS_00007083
1^2- , 0	SL2.50ch01	TCONS_00007083	47791539,47791773	TCONS_00007082
1^2- , 0	SL2.50ch01	TCONS_00007624	48160161,48160375	TCONS_00007625
1^2- , 0	SL2.50ch01	TCONS_00009207	41516428,41516493	TCONS_00009900
1^2- , 0	SL2.50ch01	TCONS_00009900	41516607,41516740	TCONS_00008237
1^2- , 0	SL2.50ch01	TCONS_00011939	41516421,41516493	TCONS_00009900
1^2- , 0	SL2.50ch12	TCONS_00091002	66722025,66722114	TCONS_00088839
1^2- , 0	SL2.50ch12	TCONS_00092670	66722025,66722127	TCONS_00088839
1^2- , 0	SL2.50ch12	TCONS_00088839	66722178,66722287	TCONS_00094565
1^2- , 0	SL2.50ch12	TCONS_00088839	66720938,66721054	TCONS_00091001
1^2- , 0	SL2.50ch12	TCONS_00090538	66661718,66661833	TCONS_00090537
1^2- , 0	SL2.50ch04	TCONS_00035727	18871369,18872089	TCONS_00035728
1^2- , 0	SL2.50ch04	TCONS_00032102	18892422,18892543	TCONS_00035323
1^2- , 0	SL2.50ch04	TCONS_00032101	18891824,18891915	TCONS_00032102
1^2- , 0	SL2.50ch01	TCONS_00007079	42525933,42530121	TCONS_00001912
1^2- , 0	SL2.50ch01	TCONS_00001913	42525933,42528061	TCONS_00001912
1^2- , 0	SL2.50ch12	TCONS_00088846	66783092,66783184	TCONS_00088847
1^2- , 0	SL2.50ch12	TCONS_00090547	66774371,66774450	TCONS_00093442
1^2- , 0	SL2.50ch04	TCONS_00033936	18387768,18387851	TCONS_00037719
1^2- , 0	SL2.50ch01	TCONS_00007080	43255011,43259244	TCONS_00001916
1^2- , 0	SL2.50ch01	TCONS_00010862	43254793,43254942	TCONS_00001916
1^2- , 0	SL2.50ch01	TCONS_00009902	43255011,43255110	TCONS_00001916
1^2- , 0	SL2.50ch01	TCONS_00009901	43256677,43256753	TCONS_00010862
1^2- , 0	SL2.50ch04	TCONS_00038295	17603754,17603850	TCONS_00037168
1^2- , 0	SL2.50ch12	TCONS_00090543	66757465,66757628	TCONS_00092191
1^2- , 0	SL2.50ch12	TCONS_00093441	66757465,66757570	TCONS_00092191
1^2- , 0	SL2.50ch01	TCONS_00012219	43295925,43296272	TCONS_00001919
1^2- , 0	SL2.50ch01	TCONS_00008242	43311649,43312557	TCONS_00008243
1^2- , 0	SL2.50ch12	TCONS_00094454	66809078,66809251	TCONS_00091401
1^2- , 0	SL2.50ch12	TCONS_00091401	66814276,66814356	TCONS_00093447
1^2- , 0	SL2.50ch12	TCONS_00091401	66814621,66814813	TCONS_00091402
1^2- , 0	SL2.50ch12	TCONS_00093736	66820769,66820911	TCONS_00091401
1^2- , 0	SL2.50ch12	TCONS_00093735	66814273,66814356	TCONS_00093447
1^2- , 0	SL2.50ch04	TCONS_00033922	16923198,16923304	TCONS_00035722
1^2- , 0	SL2.50ch04	TCONS_00033924	17078103,17078426	TCONS_00035723
1^2- , 0	SL2.50ch12	TCONS_00088848	66784502,66784868	TCONS_00092417
1^2- , 0	SL2.50ch12	TCONS_00092192	66786458,66786947	TCONS_00090548
1^2- , 0	SL2.50ch12	TCONS_00090553	66801552,66801666	TCONS_00090552
1^2- , 0	SL2.50ch12	TCONS_00090553	66799749,66799822	TCONS_00090552
1^2- , 0	SL2.50ch12	TCONS_00090553	66799212,66799316	TCONS_00090552
1^2- , 0	SL2.50ch12	TCONS_00088865	66903606,66903695	TCONS_00088864
1^2- , 0	SL2.50ch12	TCONS_00094455	66840428,66840514	TCONS_00094253
1^2- , 0	SL2.50ch12	TCONS_00094455	66840245,66840375	TCONS_00091404
1^2- , 0	SL2.50ch12	TCONS_00094455	66839731,66839820	TCONS_00094069
1^2- , 0	SL2.50ch12	TCONS_00094455	66838597,66838736	TCONS_00093448
1^2- , 0	SL2.50ch12	TCONS_00091808	66892234,66892714	TCONS_00092674
1^2- , 0	SL2.50ch12	TCONS_00093189	66892287,66892714	TCONS_00092674
1^2- , 0	SL2.50ch12	TCONS_00093189	66893073,66893271	TCONS_00092674
1^2- , 0	SL2.50ch12	TCONS_00088856	66867332,66867437	TCONS_00093188
1^2- , 0	SL2.50ch12	TCONS_00088856	66869658,66869742	TCONS_00091007
1^2- , 0	SL2.50ch12	TCONS_00088856	66869919,66870024	TCONS_00092419
1^2- , 0	SL2.50ch12	TCONS_00093188	66869638,66869742	TCONS_00091007
1^2- , 0	SL2.50ch12	TCONS_00088868	66912694,66914139	TCONS_00091011
1^2- , 0	SL2.50ch12	TCONS_00088867	66912694,66914134	TCONS_00091011
1^2- , 0	SL2.50ch12	TCONS_00088868	66912516,66912601	TCONS_00091010
1^2- , 0	SL2.50ch12	TCONS_00091010	66914187,66914281	TCONS_00093880
1^2- , 0	SL2.50ch12	TCONS_00088868	66914468,66914656	TCONS_00093880
1^2- , 0	SL2.50ch12	TCONS_00094149	66914187,66914286	TCONS_00088868
1^2- , 0	SL2.50ch12	TCONS_00091011	66916932,66917006	TCONS_00094567
1^2- , 0	SL2.50ch07	TCONS_00056321	106851,106953	TCONS_00052951
1^2- , 0	SL2.50ch07	TCONS_00052950	44906,45173	TCONS_00058689
1^2- , 0	SL2.50ch07	TCONS_00059038	61302,61389	TCONS_00054628
1^2- , 0	SL2.50ch07	TCONS_00052948	24350,24421	TCONS_00057070
1^2- , 0	SL2.50ch07	TCONS_00058009	24350,24438	TCONS_00057070
1^2- , 0	SL2.50ch07	TCONS_00057756	24350,24434	TCONS_00057070
1^2- , 0	SL2.50ch12	TCONS_00092679	66970161,66970234	TCONS_00093581
1^2- , 0	SL2.50ch12	TCONS_00092426	66980913,66981015	TCONS_00088884
1^2- , 0	SL2.50ch12	TCONS_00088883	66980725,66980878	TCONS_00088884
1^2- , 0	SL2.50ch12	TCONS_00093191	66982212,66982312	TCONS_00092427
1^2- , 0	SL2.50ch12	TCONS_00092426	66981661,66982104	TCONS_00093582
1^2- , 0	SL2.50ch12	TCONS_00088884	66983509,66983586	TCONS_00094349
1^2- , 0	SL2.50ch12	TCONS_00093192	67002235,67002312	TCONS_00091813
1^2- , 0	SL2.50ch12	TCONS_00091813	67004444,67004538	TCONS_00093192
1^2- , 0	SL2.50ch12	TCONS_00091813	67003258,67003326	TCONS_00091013
1^2- , 0	SL2.50ch12	TCONS_00093192	67002487,67002556	TCONS_00088890
1^2- , 0	SL2.50ch12	TCONS_00093192	67008481,67008565	TCONS_00088891
1^2- , 0	SL2.50ch12	TCONS_00093192	67011009,67011089	TCONS_00088891
1^2- , 0	SL2.50ch12	TCONS_00093192	67008357,67008428	TCONS_00088892
1^2- , 0	SL2.50ch12	TCONS_00093192	67011379,67011447	TCONS_00094568
1^2- , 0	SL2.50ch12	TCONS_00093192	67012225,67012296	TCONS_00093584
1^2- , 0	SL2.50ch04	TCONS_00038751	20804018,20804108	TCONS_00037483
1^2- , 0	SL2.50ch04	TCONS_00035729	20519619,20520619	TCONS_00035730
1^2- , 0	SL2.50ch12	TCONS_00091406	67017451,67017547	TCONS_00090574
1^2- , 0	SL2.50ch12	TCONS_00088900	67043756,67043827	TCONS_00093193
1^2- , 0	SL2.50ch12	TCONS_00093193	67044510,67044584	TCONS_00091016
1^2- , 0	SL2.50ch12	TCONS_00091016	67044046,67044129	TCONS_00091015
1^2- , 0	SL2.50ch04	TCONS_00038412	20088023,20088164	TCONS_00037066
1^2- , 0	SL2.50ch04	TCONS_00037066	20088400,20089165	TCONS_00035325
1^2- , 0	SL2.50ch04	TCONS_00032111	20088023,20088146	TCONS_00037066
1^2- , 0	SL2.50ch12	TCONS_00088904	67092255,67092339	TCONS_00091814
1^2- , 0	SL2.50ch12	TCONS_00091814	67092458,67092539	TCONS_00093882
1^2- , 0	SL2.50ch12	TCONS_00088904	67093099,67093218	TCONS_00091814
1^2- , 0	SL2.50ch12	TCONS_00093585	67093099,67093233	TCONS_00091814
1^2- , 0	SL2.50ch12	TCONS_00088904	67095163,67095237	TCONS_00091814
1^2- , 0	SL2.50ch12	TCONS_00091814	67095455,67095549	TCONS_00093882
1^2- , 0	SL2.50ch12	TCONS_00088906	67135023,67135111	TCONS_00088907
1^2- , 0	SL2.50ch12	TCONS_00088906	67123931,67124051	TCONS_00094150
1^2- , 0	SL2.50ch12	TCONS_00091018	67136973,67137258	TCONS_00091815
1^2- , 0	SL2.50ch12	TCONS_00093737	67079469,67079558	TCONS_00090579
1^2- , 0	SL2.50ch00	TCONS_00000001	17275,17336	TCONS_00000964
1^2- , 0	SL2.50ch03	TCONS_00028413	46997841,46997991	TCONS_00028414
1^2- , 0	SL2.50ch03	TCONS_00025324	47000320,47000482	TCONS_00025323
1^2- , 0	SL2.50ch04	TCONS_00038659	22112846,22112934	TCONS_00033971
1^2- , 0	SL2.50ch04	TCONS_00032127	21361995,21362092	TCONS_00032126
1^2- , 0	SL2.50ch03	TCONS_00027945	46257136,46257632	TCONS_00022963
1^2- , 0	SL2.50ch03	TCONS_00027946	46257136,46257865	TCONS_00022963
1^2- , 0	SL2.50ch03	TCONS_00028412	43748824,43748904	TCONS_00028411
1^2- , 0	SL2.50ch12	TCONS_00094448	66525299,66525376	TCONS_00091388
1^2- , 0	SL2.50ch09	TCONS_00069168	64855963,64856072	TCONS_00072666
1^2- , 0	SL2.50ch09	TCONS_00072666	64855027,64855118	TCONS_00069169
1^2- , 0	SL2.50ch09	TCONS_00070980	64855050,64855118	TCONS_00069169
1^2- , 0	SL2.50ch12	TCONS_00090525	66563115,66563378	TCONS_00092990
1^2- , 0	SL2.50ch12	TCONS_00091391	66562926,66563019	TCONS_00090525
1^2- , 0	SL2.50ch12	TCONS_00090998	66592510,66592592	TCONS_00091801
1^2- , 0	SL2.50ch12	TCONS_00093184	66592510,66592590	TCONS_00091801
1^2- , 0	SL2.50ch12	TCONS_00088822	66592510,66592589	TCONS_00091801
1^2- , 0	SL2.50ch12	TCONS_00088821	66595035,66595118	TCONS_00091801
1^2- , 0	SL2.50ch09	TCONS_00069171	64877955,64878033	TCONS_00069172
1^2- , 0	SL2.50ch12	TCONS_00093576	66579072,66579150	TCONS_00090997
1^2- , 0	SL2.50ch12	TCONS_00090997	66579819,66579905	TCONS_00093576
1^2- , 0	SL2.50ch09	TCONS_00070982	64891080,64891170	TCONS_00071999
1^2- , 0	SL2.50ch09	TCONS_00070982	64893551,64893624	TCONS_00070325
1^2- , 0	SL2.50ch12	TCONS_00091393	66626939,66627043	TCONS_00090529
1^2- , 0	SL2.50ch12	TCONS_00088828	66649856,66650019	TCONS_00088827
1^2- , 0	SL2.50ch12	TCONS_00091396	66629934,66630083	TCONS_00091394
1^2- , 0	SL2.50ch12	TCONS_00091394	66638224,66638318	TCONS_00090533
1^2- , 0	SL2.50ch03	TCONS_00025293	40885153,40886739	TCONS_00027438
1^2- , 0	SL2.50ch03	TCONS_00028950	40886756,40886867	TCONS_00025293
1^2- , 0	SL2.50ch06	TCONS_00047390	2163966,2164022	TCONS_00049642
1^2- , 0	SL2.50ch06	TCONS_00050041	2227530,2227995	TCONS_00050043
1^2- , 0	SL2.50ch06	TCONS_00047391	2195874,2195964	TCONS_00049643
1^2- , 0	SL2.50ch06	TCONS_00052855	2195893,2195964	TCONS_00049643
1^2- , 0	SL2.50ch00	TCONS_00000704	13387463,13387545	TCONS_00001249
1^2- , 0	SL2.50ch06	TCONS_00045382	2012773,2012878	TCONS_00045380
1^2- , 0	SL2.50ch06	TCONS_00047375	1996009,1996102	TCONS_00051986
1^2- , 0	SL2.50ch06	TCONS_00047376	1995910,1996102	TCONS_00051986
1^2- , 0	SL2.50ch06	TCONS_00052243	1966238,1966331	TCONS_00047372
1^2- , 0	SL2.50ch06	TCONS_00045391	2137318,2137452	TCONS_00050039
1^2- , 0	SL2.50ch06	TCONS_00049193	2077104,2077249	TCONS_00052106
1^2- , 0	SL2.50ch06	TCONS_00047356	1808493,1808538	TCONS_00049634
1^2- , 0	SL2.50ch06	TCONS_00047346	1748878,1749694	TCONS_00047349
1^2- , 0	SL2.50ch06	TCONS_00050409	1751453,1752253	TCONS_00047349
1^2- , 0	SL2.50ch06	TCONS_00050409	1748833,1749694	TCONS_00047349
1^2- , 0	SL2.50ch06	TCONS_00047348	1748817,1749694	TCONS_00047349
1^2- , 0	SL2.50ch06	TCONS_00051985	1750053,1750189	TCONS_00047349
1^2- , 0	SL2.50ch06	TCONS_00047364	1867532,1867614	TCONS_00050882
1^2- , 0	SL2.50ch06	TCONS_00049637	1865205,1865339	TCONS_00047364
1^2- , 0	SL2.50ch06	TCONS_00047363	1865205,1865442	TCONS_00047364
1^2- , 0	SL2.50ch06	TCONS_00047364	1867118,1867318	TCONS_00050882
1^2- , 0	SL2.50ch06	TCONS_00051022	1844748,1844862	TCONS_00050749
1^2- , 0	SL2.50ch00	TCONS_00000685	12783332,12784334	TCONS_00001231
1^2- , 0	SL2.50ch06	TCONS_00049189	1741458,1741570	TCONS_00045367
1^2- , 0	SL2.50ch06	TCONS_00049186	1712469,1712966	TCONS_00045360
1^2- , 0	SL2.50ch11	TCONS_00081425	53765321,53765684	TCONS_00083663
1^2- , 0	SL2.50ch11	TCONS_00083031	53752229,53752323	TCONS_00084043
1^2- , 0	SL2.50ch11	TCONS_00083031	53751973,53752070	TCONS_00085190
1^2- , 0	SL2.50ch11	TCONS_00083664	53811506,53811592	TCONS_00084464
1^2- , 0	SL2.50ch11	TCONS_00081426	53811454,53811592	TCONS_00084464
1^2- , 0	SL2.50ch11	TCONS_00081427	53815520,53815611	TCONS_00084464
1^2- , 0	SL2.50ch11	TCONS_00086248	53818893,53818978	TCONS_00084046
1^2- , 0	SL2.50ch03	TCONS_00027894	11961082,11965211	TCONS_00022680
1^2- , 0	SL2.50ch03	TCONS_00027895	11961082,11962437	TCONS_00022680
1^2- , 0	SL2.50ch03	TCONS_00022679	11961077,11965474	TCONS_00022680
1^2- , 0	SL2.50ch03	TCONS_00030931	11966000,11966134	TCONS_00022680
1^2- , 0	SL2.50ch11	TCONS_00086745	53890641,53891495	TCONS_00086249
1^2- , 0	SL2.50ch11	TCONS_00086745	53888940,53889014	TCONS_00086249
1^2- , 0	SL2.50ch11	TCONS_00083039	53888940,53889027	TCONS_00086249
1^2- , 0	SL2.50ch11	TCONS_00086249	53891669,53891767	TCONS_00085599
1^2- , 0	SL2.50ch11	TCONS_00084468	53923470,53923601	TCONS_00083670
1^2- , 0	SL2.50ch11	TCONS_00083668	53900388,53900465	TCONS_00081437
1^2- , 0	SL2.50ch11	TCONS_00083668	53901637,53901719	TCONS_00081437
1^2- , 0	SL2.50ch11	TCONS_00085777	53930533,53931339	TCONS_00081441
1^2- , 0	SL2.50ch11	TCONS_00081440	53930533,53931344	TCONS_00081441
1^2- , 0	SL2.50ch11	TCONS_00081447	53972187,53972307	TCONS_00084472
1^2- , 0	SL2.50ch11	TCONS_00084472	53973888,53973974	TCONS_00086128
1^2- , 0	SL2.50ch11	TCONS_00081448	53972456,53972898	TCONS_00086128
1^2- , 0	SL2.50ch11	TCONS_00083053	54012329,54012430	TCONS_00085997
1^2- , 0	SL2.50ch11	TCONS_00087178	53992081,53992157	TCONS_00085996
1^2- , 0	SL2.50ch11	TCONS_00087178	53990475,53990562	TCONS_00084050
1^2- , 0	SL2.50ch11	TCONS_00081450	53981606,53981688	TCONS_00085295
1^2- , 0	SL2.50ch11	TCONS_00081450	53983575,53983669	TCONS_00086129
1^2- , 0	SL2.50ch03	TCONS_00024999	11627180,11627272	TCONS_00029826
1^2- , 0	SL2.50ch11	TCONS_00085042	54071037,54071109	TCONS_00081456
1^2- , 0	SL2.50ch11	TCONS_00081456	54072466,54072619	TCONS_00085042
1^2- , 0	SL2.50ch11	TCONS_00081456	54068649,54068751	TCONS_00085781
1^2- , 0	SL2.50ch11	TCONS_00085042	54071243,54071340	TCONS_00086396
1^2- , 0	SL2.50ch11	TCONS_00086863	54071243,54071315	TCONS_00086396
1^2- , 0	SL2.50ch11	TCONS_00083062	54143923,54143998	TCONS_00084821
1^2- , 0	SL2.50ch11	TCONS_00084821	54145949,54146028	TCONS_00085194
1^2- , 0	SL2.50ch03	TCONS_00025010	11961532,11962032	TCONS_00027400
1^2- , 0	SL2.50ch03	TCONS_00028379	11934242,11934444	TCONS_00029828
1^2- , 0	SL2.50ch03	TCONS_00025007	11933880,11933959	TCONS_00028379
1^2- , 0	SL2.50ch03	TCONS_00028379	11933184,11933311	TCONS_00029194
1^2- , 0	SL2.50ch03	TCONS_00027397	11934056,11936433	TCONS_00027399
1^2- , 0	SL2.50ch03	TCONS_00027396	11934056,11934156	TCONS_00025008
1^2- , 0	SL2.50ch03	TCONS_00030553	11934361,11934444	TCONS_00029828
1^2- , 0	SL2.50ch03	TCONS_00029827	11934056,11934444	TCONS_00025008
1^2- , 0	SL2.50ch03	TCONS_00027041	60480859,60480929	TCONS_00023478
1^2- , 0	SL2.50ch03	TCONS_00028058	60442665,60442766	TCONS_00023477
1^2- , 0	SL2.50ch03	TCONS_00028498	60465166,60465678	TCONS_00029895
1^2- , 0	SL2.50ch03	TCONS_00027525	60466872,60467159	TCONS_00028498
1^2- , 0	SL2.50ch03	TCONS_00025791	60467678,60467764	TCONS_00028498
1^2- , 0	SL2.50ch03	TCONS_00025790	60456807,60456910	TCONS_00030594
1^2- , 0	SL2.50ch03	TCONS_00025795	60545327,60545415	TCONS_00027526
1^2- , 0	SL2.50ch03	TCONS_00025795	60544757,60544842	TCONS_00028500
1^2- , 0	SL2.50ch03	TCONS_00025795	60544095,60544184	TCONS_00029897
1^2- , 0	SL2.50ch03	TCONS_00030417	60600293,60600619	TCONS_00023488
1^2- , 0	SL2.50ch03	TCONS_00023489	60605390,60605497	TCONS_00029113
1^2- , 0	SL2.50ch03	TCONS_00023489	60605577,60605684	TCONS_00031213
1^2- , 0	SL2.50ch03	TCONS_00027047	60605577,60605679	TCONS_00031213
1^2- , 0	SL2.50ch03	TCONS_00027048	60633798,60633876	TCONS_00027049
1^2- , 0	SL2.50ch03	TCONS_00027048	60631735,60631816	TCONS_00028818
1^2- , 0	SL2.50ch03	TCONS_00029114	60629319,60629383	TCONS_00027048
1^2- , 0	SL2.50ch03	TCONS_00023494	60629253,60629770	TCONS_00027048
1^2- , 0	SL2.50ch03	TCONS_00023496	60637181,60637259	TCONS_00028064
1^2- , 0	SL2.50ch03	TCONS_00028055	60321792,60321998	TCONS_00027036
1^2- , 0	SL2.50ch03	TCONS_00023466	60323030,60323123	TCONS_00028055
1^2- , 0	SL2.50ch03	TCONS_00025021	12537495,12537633	TCONS_00028382
1^2- , 0	SL2.50ch03	TCONS_00025782	60343536,60343661	TCONS_00025781
1^2- , 0	SL2.50ch03	TCONS_00025782	60344225,60344323	TCONS_00031365
1^2- , 0	SL2.50ch03	TCONS_00029196	12824128,12824196	TCONS_00029409
1^2- , 0	SL2.50ch03	TCONS_00027405	12824313,12824560	TCONS_00025024
1^2- , 0	SL2.50ch03	TCONS_00030822	12840367,12840494	TCONS_00028383
1^2- , 0	SL2.50ch03	TCONS_00028935	12820436,12820548	TCONS_00029196
1^2- , 0	SL2.50ch03	TCONS_00028935	12816743,12817206	TCONS_00029410
1^2- , 0	SL2.50ch03	TCONS_00025027	12813612,12813692	TCONS_00028935
1^2- , 0	SL2.50ch03	TCONS_00029894	60321792,60321903	TCONS_00025777
1^2- , 0	SL2.50ch03	TCONS_00025778	60321792,60321884	TCONS_00025777
1^2- , 0	SL2.50ch03	TCONS_00030738	60369446,60369564	TCONS_00028057
1^2- , 0	SL2.50ch03	TCONS_00027039	60363185,60363393	TCONS_00028056
1^2- , 0	SL2.50ch03	TCONS_00027039	60362958,60363078	TCONS_00029625
1^2- , 0	SL2.50ch03	TCONS_00023472	60362966,60363078	TCONS_00029625
1^2- , 0	SL2.50ch03	TCONS_00027038	60342473,60342723	TCONS_00023469
1^2- , 0	SL2.50ch03	TCONS_00025786	60427839,60427942	TCONS_00028497
1^2- , 0	SL2.50ch03	TCONS_00030264	60427833,60427942	TCONS_00028497
1^2- , 0	SL2.50ch03	TCONS_00029627	60400183,60400312	TCONS_00030103
1^2- , 0	SL2.50ch03	TCONS_00025789	60451513,60451607	TCONS_00030854
1^2- , 0	SL2.50ch03	TCONS_00023455	60107496,60107565	TCONS_00023454
1^2- , 0	SL2.50ch03	TCONS_00029893	60115978,60116074	TCONS_00031087
1^2- , 0	SL2.50ch03	TCONS_00023453	60104803,60104938	TCONS_00030100
1^2- , 0	SL2.50ch11	TCONS_00081498	54635793,54635867	TCONS_00086135
1^2- , 0	SL2.50ch11	TCONS_00081498	54634780,54635178	TCONS_00083682
1^2- , 0	SL2.50ch11	TCONS_00085787	54634023,54634336	TCONS_00081498
1^2- , 0	SL2.50ch11	TCONS_00081498	54635314,54635394	TCONS_00085047
1^2- , 0	SL2.50ch11	TCONS_00081499	54636041,54637507	TCONS_00085786
1^2- , 0	SL2.50ch11	TCONS_00085785	54636041,54637902	TCONS_00085786
1^2- , 0	SL2.50ch11	TCONS_00087066	54637734,54637902	TCONS_00085786
1^2- , 0	SL2.50ch11	TCONS_00086136	54637678,54637902	TCONS_00085046
1^2- , 0	SL2.50ch11	TCONS_00084491	54704956,54705032	TCONS_00081509
1^2- , 0	SL2.50ch11	TCONS_00084491	54704671,54704826	TCONS_00081511
1^2- , 0	SL2.50ch11	TCONS_00084490	54705222,54705301	TCONS_00081509
1^2- , 0	SL2.50ch11	TCONS_00081512	54704654,54704826	TCONS_00081511
1^2- , 0	SL2.50ch11	TCONS_00084489	54683413,54683620	TCONS_00087067
1^2- , 0	SL2.50ch11	TCONS_00084489	54683739,54683818	TCONS_00081505
1^2- , 0	SL2.50ch03	TCONS_00023458	60127880,60128799	TCONS_00023457
1^2- , 0	SL2.50ch03	TCONS_00028054	60189991,60190186	TCONS_00027035
1^2- , 0	SL2.50ch03	TCONS_00027035	60190791,60190897	TCONS_00028054
1^2- , 0	SL2.50ch03	TCONS_00027035	60190527,60190630	TCONS_00029624
1^2- , 0	SL2.50ch03	TCONS_00023459	60163919,60164013	TCONS_00027034
1^2- , 0	SL2.50ch03	TCONS_00027034	60164416,60164543	TCONS_00029623
1^2- , 0	SL2.50ch03	TCONS_00028053	60178936,60179041	TCONS_00030415
1^2- , 0	SL2.50ch11	TCONS_00085199	54767915,54768046	TCONS_00084081
1^2- , 0	SL2.50ch11	TCONS_00083115	54726528,54726613	TCONS_00087187
1^2- , 0	SL2.50ch11	TCONS_00084084	54811105,54811448	TCONS_00085604
1^2- , 0	SL2.50ch03	TCONS_00026887	10215940,10216040	TCONS_00026886
1^2- , 0	SL2.50ch03	TCONS_00024964	10188950,10189027	TCONS_00028378
1^2- , 0	SL2.50ch03	TCONS_00023442	59882289,59882420	TCONS_00029112
1^2- , 0	SL2.50ch03	TCONS_00029112	59880535,59882224	TCONS_00028044
1^2- , 0	SL2.50ch03	TCONS_00030737	59882289,59883680	TCONS_00023441
1^2- , 0	SL2.50ch03	TCONS_00023442	59882476,59883680	TCONS_00029621
1^2- , 0	SL2.50ch03	TCONS_00030964	59880535,59883680	TCONS_00028044
1^2- , 0	SL2.50ch03	TCONS_00028045	59880328,59880453	TCONS_00029621
1^2- , 0	SL2.50ch03	TCONS_00023445	59970098,59970203	TCONS_00023444
1^2- , 0	SL2.50ch03	TCONS_00028049	60069705,60069953	TCONS_00028050
1^2- , 0	SL2.50ch03	TCONS_00023449	60058822,60059453	TCONS_00028047
1^2- , 0	SL2.50ch03	TCONS_00029323	60058822,60059290	TCONS_00028047
1^2- , 0	SL2.50ch03	TCONS_00027028	59680898,59681015	TCONS_00029321
1^2- , 0	SL2.50ch03	TCONS_00027028	59681173,59681361	TCONS_00023429
1^2- , 0	SL2.50ch03	TCONS_00023428	59681173,59681364	TCONS_00023429
1^2- , 0	SL2.50ch03	TCONS_00023430	59718595,59718676	TCONS_00027029
1^2- , 0	SL2.50ch03	TCONS_00022666	10911791,10911958	TCONS_00022667
1^2- , 0	SL2.50ch03	TCONS_00027892	10776703,10776786	TCONS_00027891
1^2- , 0	SL2.50ch03	TCONS_00031171	10776703,10776843	TCONS_00027891
1^2- , 0	SL2.50ch03	TCONS_00022665	10776707,10776786	TCONS_00027891
1^2- , 0	SL2.50ch03	TCONS_00031360	59727380,59727452	TCONS_00028488
1^2- , 0	SL2.50ch03	TCONS_00028488	59726895,59727010	TCONS_00031360
1^2- , 0	SL2.50ch03	TCONS_00025742	59783540,59783639	TCONS_00027513
1^2- , 0	SL2.50ch11	TCONS_00084062	54249523,54249658	TCONS_00083074
1^2- , 0	SL2.50ch11	TCONS_00083075	54249540,54249658	TCONS_00083074
1^2- , 0	SL2.50ch11	TCONS_00083068	54212656,54212736	TCONS_00084057
1^2- , 0	SL2.50ch11	TCONS_00086548	54225573,54225836	TCONS_00086254
1^2- , 0	SL2.50ch11	TCONS_00083672	54092028,54092128	TCONS_00086397
1^2- , 0	SL2.50ch11	TCONS_00083672	54090004,54090104	TCONS_00086131
1^2- , 0	SL2.50ch06	TCONS_00050422	2637522,2637621	TCONS_00051990
1^2- , 0	SL2.50ch06	TCONS_00051990	2636033,2636117	TCONS_00047418
1^2- , 0	SL2.50ch06	TCONS_00051990	2632385,2632503	TCONS_00050889
1^2- , 0	SL2.50ch06	TCONS_00052857	2629227,2629314	TCONS_00051990
1^2- , 0	SL2.50ch06	TCONS_00050890	2629215,2629314	TCONS_00051990
1^2- , 0	SL2.50ch06	TCONS_00049204	2620320,2620387	TCONS_00050050
1^2- , 0	SL2.50ch03	TCONS_00027030	59830876,59831014	TCONS_00030735
1^2- , 0	SL2.50ch03	TCONS_00028490	59791752,59791938	TCONS_00028489
1^2- , 0	SL2.50ch03	TCONS_00028490	59792029,59792178	TCONS_00031361
1^2- , 0	SL2.50ch03	TCONS_00028490	59795732,59795821	TCONS_00030850
1^2- , 0	SL2.50ch03	TCONS_00025744	59796480,59797426	TCONS_00028490
1^2- , 0	SL2.50ch03	TCONS_00030592	59793952,59794085	TCONS_00028490
1^2- , 0	SL2.50ch03	TCONS_00025745	59795228,59795312	TCONS_00028490
1^2- , 0	SL2.50ch03	TCONS_00028490	59797668,59798620	TCONS_00030261
1^2- , 0	SL2.50ch03	TCONS_00025743	59795732,59795891	TCONS_00028489
1^2- , 0	SL2.50ch03	TCONS_00025743	59791746,59791938	TCONS_00028489
1^2- , 0	SL2.50ch03	TCONS_00031085	59795732,59798620	TCONS_00028489
1^2- , 0	SL2.50ch03	TCONS_00030260	59797694,59798620	TCONS_00028489
1^2- , 0	SL2.50ch03	TCONS_00025743	59794192,59794277	TCONS_00031361
1^2- , 0	SL2.50ch03	TCONS_00028985	59795890,59798620	TCONS_00030261
1^2- , 0	SL2.50ch03	TCONS_00025745	59795732,59797426	TCONS_00030260
1^2- , 0	SL2.50ch03	TCONS_00025747	59796205,59797426	TCONS_00027517
1^2- , 0	SL2.50ch03	TCONS_00023440	59856899,59856975	TCONS_00029620
1^2- , 0	SL2.50ch03	TCONS_00023439	59839166,59839257	TCONS_00031209
1^2- , 0	SL2.50ch11	TCONS_00086554	54421307,54421396	TCONS_00084069
1^2- , 0	SL2.50ch11	TCONS_00087185	54437244,54437341	TCONS_00086949
1^2- , 0	SL2.50ch11	TCONS_00083092	54437247,54437341	TCONS_00086949
1^2- , 0	SL2.50ch11	TCONS_00086256	54437247,54437338	TCONS_00086949
1^2- , 0	SL2.50ch11	TCONS_00083097	54503905,54504302	TCONS_00084831
1^2- , 0	SL2.50ch11	TCONS_00085783	54265493,54265553	TCONS_00084475
1^2- , 0	SL2.50ch11	TCONS_00085783	54266609,54266855	TCONS_00086133
1^2- , 0	SL2.50ch11	TCONS_00081469	54310067,54310162	TCONS_00081468
1^2- , 0	SL2.50ch11	TCONS_00081472	54357657,54357887	TCONS_00083677
1^2- , 0	SL2.50ch11	TCONS_00081474	54459637,54459735	TCONS_00084480
1^2- , 0	SL2.50ch11	TCONS_00081487	54529287,54532810	TCONS_00083680
1^2- , 0	SL2.50ch11	TCONS_00081489	54551321,54551413	TCONS_00084485
1^2- , 0	SL2.50ch11	TCONS_00081491	54551330,54551413	TCONS_00084485
1^2- , 0	SL2.50ch06	TCONS_00050045	2385953,2386065	TCONS_00050044
1^2- , 0	SL2.50ch06	TCONS_00045405	2385913,2386065	TCONS_00050044
1^2- , 0	SL2.50ch06	TCONS_00050044	2386142,2386262	TCONS_00051224
1^2- , 0	SL2.50ch06	TCONS_00049200	2386142,2386252	TCONS_00052549
1^2- , 0	SL2.50ch06	TCONS_00049201	2386142,2386236	TCONS_00052549
1^2- , 0	SL2.50ch06	TCONS_00049200	2387458,2388893	TCONS_00050045
1^2- , 0	SL2.50ch06	TCONS_00045406	2387458,2388642	TCONS_00050045
1^2- , 0	SL2.50ch06	TCONS_00049200	2387086,2387300	TCONS_00052108
1^2- , 0	SL2.50ch06	TCONS_00047407	2394725,2395055	TCONS_00049646
1^2- , 0	SL2.50ch06	TCONS_00045407	2405260,2405350	TCONS_00051848
1^2- , 0	SL2.50ch11	TCONS_00083101	54581400,54581484	TCONS_00083102
1^2- , 0	SL2.50ch06	TCONS_00051989	2416223,2416298	TCONS_00047408
1^2- , 0	SL2.50ch03	TCONS_00028932	10650579,10650664	TCONS_00030215
1^2- , 0	SL2.50ch11	TCONS_00083108	54611499,54611900	TCONS_00083107
1^2- , 0	SL2.50ch11	TCONS_00084074	54587288,54587365	TCONS_00084832
1^2- , 0	SL2.50ch11	TCONS_00084075	54587059,54587146	TCONS_00084832
1^2- , 0	SL2.50ch11	TCONS_00086557	54587056,54587146	TCONS_00084832
1^2- , 0	SL2.50ch06	TCONS_00045312	900932,901167	TCONS_00045311
1^2- , 0	SL2.50ch06	TCONS_00050744	989987,990126	TCONS_00051219
1^2- , 0	SL2.50ch06	TCONS_00050744	995246,995352	TCONS_00049175
1^2- , 0	SL2.50ch06	TCONS_00049618	932998,933089	TCONS_00047278
1^2- , 0	SL2.50ch06	TCONS_00050394	932993,933089	TCONS_00047278
1^2- , 0	SL2.50ch06	TCONS_00049618	930130,930265	TCONS_00052850
1^2- , 0	SL2.50ch06	TCONS_00052849	930155,930265	TCONS_00052850
1^2- , 0	SL2.50ch06	TCONS_00045315	943975,944019	TCONS_00050021
1^2- , 0	SL2.50ch06	TCONS_00050026	1161487,1161920	TCONS_00051020
1^2- , 0	SL2.50ch06	TCONS_00049179	1162927,1163022	TCONS_00050026
1^2- , 0	SL2.50ch06	TCONS_00045327	1161487,1161790	TCONS_00051020
1^2- , 0	SL2.50ch06	TCONS_00050024	1135194,1135288	TCONS_00052731
1^2- , 0	SL2.50ch06	TCONS_00051399	1135194,1135305	TCONS_00052731
1^2- , 0	SL2.50ch06	TCONS_00047285	1047254,1047423	TCONS_00047284
1^2- , 0	SL2.50ch06	TCONS_00047284	1048691,1048765	TCONS_00050398
1^2- , 0	SL2.50ch06	TCONS_00049177	1112282,1112446	TCONS_00052370
1^2- , 0	SL2.50ch06	TCONS_00045318	1014075,1014286	TCONS_00050022
1^2- , 0	SL2.50ch06	TCONS_00052371	1275589,1275693	TCONS_00049180
1^2- , 0	SL2.50ch06	TCONS_00049180	1276105,1276190	TCONS_00050028
1^2- , 0	SL2.50ch06	TCONS_00052371	1275784,1275923	TCONS_00051400
1^2- , 0	SL2.50ch06	TCONS_00047290	1212674,1212765	TCONS_00051129
1^2- , 0	SL2.50ch06	TCONS_00047290	1213859,1214554	TCONS_00050400
1^2- , 0	SL2.50ch06	TCONS_00047290	1213696,1213768	TCONS_00050401
1^2- , 0	SL2.50ch06	TCONS_00047291	1212674,1212761	TCONS_00051129
1^2- , 0	SL2.50ch06	TCONS_00050399	1214364,1214554	TCONS_00050400
1^2- , 0	SL2.50ch06	TCONS_00045329	1180518,1180593	TCONS_00050027
1^2- , 0	SL2.50ch00	TCONS_00000761	15178216,15178384	TCONS_00001144
1^2- , 0	SL2.50ch00	TCONS_00000761	15176379,15176566	TCONS_00001220
1^2- , 0	SL2.50ch00	TCONS_00001220	15175028,15175159	TCONS_00000761
1^2- , 0	SL2.50ch00	TCONS_00001220	15175349,15175508	TCONS_00001116
1^2- , 0	SL2.50ch00	TCONS_00000750	14781150,14781273	TCONS_00000989
1^2- , 0	SL2.50ch00	TCONS_00000750	14781408,14781553	TCONS_00000751
1^2- , 0	SL2.50ch00	TCONS_00000749	14781456,14781553	TCONS_00000751
1^2- , 0	SL2.50ch06	TCONS_00045302	769875,769969	TCONS_00050018
1^2- , 0	SL2.50ch03	TCONS_00030062	7101777,7101850	TCONS_00031160
1^2- , 0	SL2.50ch03	TCONS_00030062	7102452,7102530	TCONS_00030353
1^2- , 0	SL2.50ch03	TCONS_00031162	7102299,7102385	TCONS_00030062
1^2- , 0	SL2.50ch03	TCONS_00022581	7101554,7101643	TCONS_00026872
1^2- , 0	SL2.50ch03	TCONS_00022581	7102855,7103449	TCONS_00030354
1^2- , 0	SL2.50ch03	TCONS_00029279	7102866,7103449	TCONS_00030354
1^2- , 0	SL2.50ch11	TCONS_00085397	55096862,55096998	TCONS_00084088
1^2- , 0	SL2.50ch11	TCONS_00083144	55096865,55096998	TCONS_00084088
1^2- , 0	SL2.50ch11	TCONS_00081567	55134693,55134923	TCONS_00083700
1^2- , 0	SL2.50ch11	TCONS_00081568	55180259,55180508	TCONS_00087071
1^2- , 0	SL2.50ch11	TCONS_00083703	55180789,55180851	TCONS_00081568
1^2- , 0	SL2.50ch11	TCONS_00081569	55180789,55180874	TCONS_00081568
1^2- , 0	SL2.50ch11	TCONS_00084510	55208773,55209163	TCONS_00081574
1^2- , 0	SL2.50ch11	TCONS_00087072	55208590,55209163	TCONS_00081574
1^2- , 0	SL2.50ch11	TCONS_00084090	55183417,55183523	TCONS_00084842
1^2- , 0	SL2.50ch03	TCONS_00029818	7803630,7803708	TCONS_00029817
1^2- , 0	SL2.50ch03	TCONS_00029817	7803126,7803228	TCONS_00029818
1^2- , 0	SL2.50ch03	TCONS_00027388	7879582,7879691	TCONS_00024936
1^2- , 0	SL2.50ch11	TCONS_00081550	55011751,55011793	TCONS_00081549
1^2- , 0	SL2.50ch11	TCONS_00086403	54993874,54993964	TCONS_00086644
1^2- , 0	SL2.50ch11	TCONS_00083696	54993830,54993964	TCONS_00086644
1^2- , 0	SL2.50ch11	TCONS_00085303	54999294,54999369	TCONS_00085051
1^2- , 0	SL2.50ch11	TCONS_00084502	54999294,54999414	TCONS_00085051
1^2- , 0	SL2.50ch11	TCONS_00081546	54995488,54996082	TCONS_00086643
1^2- , 0	SL2.50ch11	TCONS_00081546	54993761,54993964	TCONS_00086644
1^2- , 0	SL2.50ch11	TCONS_00083695	54982332,54982730	TCONS_00081542
1^2- , 0	SL2.50ch11	TCONS_00081541	54971701,54971872	TCONS_00084498
1^2- , 0	SL2.50ch11	TCONS_00081534	54958105,54958182	TCONS_00081533
1^2- , 0	SL2.50ch11	TCONS_00081561	55113725,55113820	TCONS_00084507
1^2- , 0	SL2.50ch11	TCONS_00081557	55058927,55059008	TCONS_00085503
1^2- , 0	SL2.50ch11	TCONS_00081553	55045734,55045983	TCONS_00083698
1^2- , 0	SL2.50ch11	TCONS_00081554	55031040,55031638	TCONS_00086140
1^2- , 0	SL2.50ch03	TCONS_00026878	8294549,8296129	TCONS_00026879
1^2- , 0	SL2.50ch03	TCONS_00024945	8227678,8227759	TCONS_00027390
1^2- , 0	SL2.50ch03	TCONS_00022620	8456386,8456596	TCONS_00027881
1^2- , 0	SL2.50ch11	TCONS_00083126	54828465,54828835	TCONS_00083125
1^2- , 0	SL2.50ch11	TCONS_00083128	54853419,54853798	TCONS_00086005
1^2- , 0	SL2.50ch11	TCONS_00084086	54853419,54853510	TCONS_00086005
1^2- , 0	SL2.50ch11	TCONS_00083688	54852564,54852658	TCONS_00081518
1^2- , 0	SL2.50ch11	TCONS_00081519	54852559,54852658	TCONS_00081518
1^2- , 0	SL2.50ch03	TCONS_00031166	8778675,8778798	TCONS_00029542
1^2- , 0	SL2.50ch03	TCONS_00022629	8778675,8778839	TCONS_00029542
1^2- , 0	SL2.50ch03	TCONS_00028073	61417100,61417172	TCONS_00029636
1^2- , 0	SL2.50ch03	TCONS_00031220	61422487,61422671	TCONS_00023554
1^2- , 0	SL2.50ch03	TCONS_00028075	61459603,61459701	TCONS_00029327
1^2- , 0	SL2.50ch03	TCONS_00023556	61459599,61459701	TCONS_00029327
1^2- , 0	SL2.50ch03	TCONS_00030113	61459599,61459736	TCONS_00029327
1^2- , 0	SL2.50ch03	TCONS_00027540	61424402,61425320	TCONS_00029902
1^2- , 0	SL2.50ch03	TCONS_00022625	8606984,8607403	TCONS_00022626
1^2- , 0	SL2.50ch03	TCONS_00031165	8606996,8607403	TCONS_00022626
1^2- , 0	SL2.50ch03	TCONS_00029282	8606963,8607403	TCONS_00022626
1^2- , 0	SL2.50ch11	TCONS_00083689	54913995,54914385	TCONS_00081524
1^2- , 0	SL2.50ch11	TCONS_00081527	54910806,54910889	TCONS_00083689
1^2- , 0	SL2.50ch03	TCONS_00022638	9220858,9220943	TCONS_00029543
1^2- , 0	SL2.50ch03	TCONS_00022638	9220588,9220724	TCONS_00030356
1^2- , 0	SL2.50ch03	TCONS_00030213	8859440,8859601	TCONS_00024951
1^2- , 0	SL2.50ch03	TCONS_00031327	8904561,8904726	TCONS_00029821
1^2- , 0	SL2.50ch03	TCONS_00022634	8962892,8963047	TCONS_00026881
1^2- , 0	SL2.50ch03	TCONS_00022633	8962892,8963018	TCONS_00026881
1^2- , 0	SL2.50ch03	TCONS_00027883	8963380,8963473	TCONS_00022634
1^2- , 0	SL2.50ch03	TCONS_00022634	8966558,8966755	TCONS_00030930
1^2- , 0	SL2.50ch03	TCONS_00024957	9205727,9206583	TCONS_00030214
1^2- , 0	SL2.50ch03	TCONS_00024958	9353972,9354086	TCONS_00028377
1^2- , 0	SL2.50ch03	TCONS_00028511	61069160,61069388	TCONS_00025830
1^2- , 0	SL2.50ch06	TCONS_00049185	1680592,1680705	TCONS_00045353
1^2- , 0	SL2.50ch06	TCONS_00049184	1680468,1680705	TCONS_00045353
1^2- , 0	SL2.50ch03	TCONS_00028072	61248340,61248433	TCONS_00023536
1^2- , 0	SL2.50ch03	TCONS_00029117	61205838,61205952	TCONS_00030108
1^2- , 0	SL2.50ch03	TCONS_00027058	61205838,61205941	TCONS_00030108
1^2- , 0	SL2.50ch03	TCONS_00029117	61208447,61208571	TCONS_00029325
1^2- , 0	SL2.50ch03	TCONS_00030973	61208623,61208715	TCONS_00029117
1^2- , 0	SL2.50ch06	TCONS_00047335	1664865,1664949	TCONS_00047336
1^2- , 0	SL2.50ch06	TCONS_00047337	1665053,1665126	TCONS_00052241
1^2- , 0	SL2.50ch03	TCONS_00023537	61272098,61273086	TCONS_00029634
1^2- , 0	SL2.50ch03	TCONS_00031217	61269434,61269510	TCONS_00023537
1^2- , 0	SL2.50ch03	TCONS_00030426	61272098,61272370	TCONS_00029634
1^2- , 0	SL2.50ch03	TCONS_00025839	61276928,61277042	TCONS_00028988
1^2- , 0	SL2.50ch03	TCONS_00028514	61334854,61334932	TCONS_00028515
1^2- , 0	SL2.50ch03	TCONS_00028514	61333650,61333738	TCONS_00025849
1^2- , 0	SL2.50ch03	TCONS_00028515	61331184,61331536	TCONS_00028514
1^2- , 0	SL2.50ch03	TCONS_00023544	61329218,61329353	TCONS_00027061
1^2- , 0	SL2.50ch03	TCONS_00027061	61328798,61328890	TCONS_00029120
1^2- , 0	SL2.50ch03	TCONS_00023544	61328960,61329131	TCONS_00029635
1^2- , 0	SL2.50ch03	TCONS_00023543	61328960,61329170	TCONS_00029635
1^2- , 0	SL2.50ch03	TCONS_00025842	61289908,61290001	TCONS_00028513
1^2- , 0	SL2.50ch03	TCONS_00025846	61308936,61309218	TCONS_00030856
1^2- , 0	SL2.50ch03	TCONS_00023540	61284114,61284379	TCONS_00023539
1^2- , 0	SL2.50ch03	TCONS_00025850	61339083,61339198	TCONS_00025851
1^2- , 0	SL2.50ch03	TCONS_00030599	61339083,61339182	TCONS_00025851
1^2- , 0	SL2.50ch03	TCONS_00030111	61409323,61409405	TCONS_00030427
1^2- , 0	SL2.50ch03	TCONS_00023552	61409323,61409420	TCONS_00030427
1^2- , 0	SL2.50ch03	TCONS_00023551	61403084,61403305	TCONS_00029326
1^2- , 0	SL2.50ch03	TCONS_00023547	61365184,61365320	TCONS_00023548
1^2- , 0	SL2.50ch00	TCONS_00000261	14091973,14092057	TCONS_00000980
1^2- , 0	SL2.50ch03	TCONS_00027528	60665886,60665981	TCONS_00030596
1^2- , 0	SL2.50ch03	TCONS_00030596	60666409,60666526	TCONS_00028501
1^2- , 0	SL2.50ch00	TCONS_00001125	13649500,13649692	TCONS_00000250
1^2- , 0	SL2.50ch00	TCONS_00000249	13649579,13649692	TCONS_00000250
1^2- , 0	SL2.50ch03	TCONS_00023499	60676409,60676519	TCONS_00030105
1^2- , 0	SL2.50ch06	TCONS_00045341	1386357,1386464	TCONS_00049181
1^2- , 0	SL2.50ch11	TCONS_00083178	55375376,55375525	TCONS_00084844
1^2- , 0	SL2.50ch11	TCONS_00084512	55364783,55364861	TCONS_00086406
1^2- , 0	SL2.50ch11	TCONS_00083709	55366014,55366105	TCONS_00081590
1^2- , 0	SL2.50ch11	TCONS_00081591	55366014,55366107	TCONS_00081590
1^2- , 0	SL2.50ch11	TCONS_00083709	55365808,55365927	TCONS_00087075
1^2- , 0	SL2.50ch11	TCONS_00081591	55365801,55365927	TCONS_00087075
1^2- , 0	SL2.50ch11	TCONS_00081596	55408911,55409014	TCONS_00085801
1^2- , 0	SL2.50ch03	TCONS_00025801	60688567,60688903	TCONS_00028502
1^2- , 0	SL2.50ch03	TCONS_00023505	60734242,60734365	TCONS_00023504
1^2- , 0	SL2.50ch03	TCONS_00023504	60735047,60735128	TCONS_00023506
1^2- , 0	SL2.50ch03	TCONS_00030421	60734776,60734952	TCONS_00023504
1^2- , 0	SL2.50ch03	TCONS_00030971	60734776,60734963	TCONS_00027051
1^2- , 0	SL2.50ch06	TCONS_00052104	1308613,1308816	TCONS_00050029
1^2- , 0	SL2.50ch06	TCONS_00045337	1308864,1309027	TCONS_00050030
1^2- , 0	SL2.50ch06	TCONS_00050402	1311765,1312484	TCONS_00047297
1^2- , 0	SL2.50ch06	TCONS_00047298	1315667,1316080	TCONS_00050402
1^2- , 0	SL2.50ch06	TCONS_00047302	1315638,1316080	TCONS_00050402
1^2- , 0	SL2.50ch06	TCONS_00051618	1311749,1312484	TCONS_00047297
1^2- , 0	SL2.50ch06	TCONS_00049625	1314001,1314186	TCONS_00047302
1^2- , 0	SL2.50ch06	TCONS_00050880	1332662,1332803	TCONS_00052463
1^2- , 0	SL2.50ch06	TCONS_00051622	1332885,1333789	TCONS_00050880
1^2- , 0	SL2.50ch06	TCONS_00052647	1321456,1322179	TCONS_00047303
1^2- , 0	SL2.50ch06	TCONS_00052647	1322243,1322892	TCONS_00050403
1^2- , 0	SL2.50ch06	TCONS_00052462	1323047,1323295	TCONS_00052647
1^2- , 0	SL2.50ch06	TCONS_00047303	1322243,1322822	TCONS_00050701
1^2- , 0	SL2.50ch06	TCONS_00051981	1322243,1322886	TCONS_00050701
1^2- , 0	SL2.50ch06	TCONS_00051620	1322243,1322680	TCONS_00050701
1^2- , 0	SL2.50ch06	TCONS_00047303	1323047,1323298	TCONS_00049626
1^2- , 0	SL2.50ch11	TCONS_00085399	55476667,55476756	TCONS_00086953
1^2- , 0	SL2.50ch11	TCONS_00085399	55476830,55476929	TCONS_00085208
1^2- , 0	SL2.50ch11	TCONS_00084104	55476830,55476939	TCONS_00085208
1^2- , 0	SL2.50ch11	TCONS_00083711	55449137,55449224	TCONS_00081600
1^2- , 0	SL2.50ch11	TCONS_00085606	55468908,55469130	TCONS_00086261
1^2- , 0	SL2.50ch11	TCONS_00087195	55468908,55469112	TCONS_00086261
1^2- , 0	SL2.50ch03	TCONS_00024913	7151624,7151703	TCONS_00031325
1^2- , 0	SL2.50ch03	TCONS_00027054	60738592,60739482	TCONS_00027055
1^2- , 0	SL2.50ch03	TCONS_00030422	60738592,60739699	TCONS_00027055
1^2- , 0	SL2.50ch06	TCONS_00047330	1584840,1584913	TCONS_00051623
1^2- , 0	SL2.50ch11	TCONS_00084093	55284230,55284322	TCONS_00083162
1^2- , 0	SL2.50ch11	TCONS_00084093	55280683,55280770	TCONS_00083161
1^2- , 0	SL2.50ch11	TCONS_00081580	55249726,55249816	TCONS_00085061
1^2- , 0	SL2.50ch11	TCONS_00081580	55248801,55248878	TCONS_00087074
1^2- , 0	SL2.50ch11	TCONS_00085798	55250097,55250169	TCONS_00081580
1^2- , 0	SL2.50ch03	TCONS_00029633	60949500,60949566	TCONS_00023521
1^2- , 0	SL2.50ch03	TCONS_00027057	60949500,60949574	TCONS_00023521
1^2- , 0	SL2.50ch03	TCONS_00023522	60949500,60949581	TCONS_00023521
1^2- , 0	SL2.50ch03	TCONS_00023523	60949491,60949574	TCONS_00023521
1^2- , 0	SL2.50ch11	TCONS_00083164	55296669,55300231	TCONS_00084094
1^2- , 0	SL2.50ch03	TCONS_00023517	60897967,60898053	TCONS_00023516
1^2- , 0	SL2.50ch03	TCONS_00025813	60912965,60913061	TCONS_00031367
1^2- , 0	SL2.50ch03	TCONS_00027530	60916638,60916761	TCONS_00031367
1^2- , 0	SL2.50ch03	TCONS_00025814	60912979,60913061	TCONS_00031367
1^2- , 0	SL2.50ch03	TCONS_00022597	7337174,7338774	TCONS_00022596
1^2- , 0	SL2.50ch03	TCONS_00028069	60925390,60925760	TCONS_00028070
1^2- , 0	SL2.50ch03	TCONS_00028069	60927196,60927332	TCONS_00023519
1^2- , 0	SL2.50ch03	TCONS_00023519	60930809,60931044	TCONS_00028069
1^2- , 0	SL2.50ch03	TCONS_00028070	60930809,60930972	TCONS_00028069
1^2- , 0	SL2.50ch03	TCONS_00028821	60930809,60931113	TCONS_00028069
1^2- , 0	SL2.50ch03	TCONS_00029899	60936893,60937010	TCONS_00027531
1^2- , 0	SL2.50ch03	TCONS_00031368	60936893,60936995	TCONS_00027531
1^2- , 0	SL2.50ch11	TCONS_00083166	55302979,55303412	TCONS_00086011
1^2- , 0	SL2.50ch11	TCONS_00083165	55302979,55303268	TCONS_00086011
1^2- , 0	SL2.50ch11	TCONS_00081588	55360048,55360152	TCONS_00081587
1^2- , 0	SL2.50ch03	TCONS_00024927	7546904,7546995	TCONS_00027385
1^2- , 0	SL2.50ch06	TCONS_00047522	6260857,6260961	TCONS_00047523
1^2- , 0	SL2.50ch03	TCONS_00027917	21718815,21718925	TCONS_00026910
1^2- , 0	SL2.50ch03	TCONS_00026910	21719483,21719645	TCONS_00026911
1^2- , 0	SL2.50ch03	TCONS_00027916	21535958,21536074	TCONS_00022750
1^2- , 0	SL2.50ch03	TCONS_00027920	22018015,22018140	TCONS_00026912
1^2- , 0	SL2.50ch03	TCONS_00027920	22051835,22051925	TCONS_00030066
[truncated: 47,355 more rows]
[truncated: 1 more columns]
