# Supplementary material for: Identification of alternative splicing events by RNA sequencing in early growth tomato fruits
Source: BMC Genomics. 2015 Nov 16;16:948. doi: 10.1186/s12864-015-2128-6 (PMC4647595; doi:10.1186/s12864-015-2128-6)
Supplement: Additional file 8: Table S5. — Primers used in this study. Description of data: information of primers used in this study. (XLS 38 kb) [file 12864_2015_2128_MOESM8_ESM.xls]

## Sheet: Table S5
Table S5 Primers used in this study
Gene/Trancription regions	primer name	sequence	size	Notes	Description
XLOC000854	XP3354	CTCCAGAAGCTTTTGTCATGGT	103bp	XLOC000854NAT
	XP3355	TGCTTTTGTCACAGCTCATCA
XLOC001378	XP3356	TTCTCACCTTCAAGTTAAGCCA	311bp	XLOC001378
	XP3357	GCCCTTTCTTCGAGACACTT
XLOC002772	XP3358	GAGCTGAGTCACTTTACCGG	518bp	XLOC002772IR
	XP3359	CAACTATGTGGGATGGAGCC
XLOC003784	XP3422	GCCACAAGTTTTACGGCTTC	496bp	XLOC003784NAT
	XP3423	ATTCGACAACCTACAGCACC
XLOC004714	XP2936	TATACCCGGCGGACTGAATC	360bp	XLOC004714
	XP2937	AGCATCCTTTCTCTTGGGCT
XLOC007938	XP3364	GGAACGGATGGGGATTTTCA	413bp	XLOC007938a
	XP3365	GTCACACCTTCTTGCCTCAA
XLOC008645	XP3366	CTGCAAACATCACAACAGAGAG	365bp	XLOC008645
	XP3367	CCTCTTCTGCAAAAGCATTCC
XLOC009352	XP3368	TGCACCTGTCCAAATGTTGA	449bp	XLOC009352
	XP3369	GGCTGCAGAATATGGACTCA
XLOC009463	XP3370	CTTGACGTGGCTTCTTCGTA	399bp	XLOC009463
	XP3371	CAGCGAACGGGAGAACTTAA
XLOC010899	XP2910	TGGCTTTCCTCCAGACTTCA	375bp	XLOC010899
	XP2911	TGGGGTGTCATGTGGTTAGT
XLOC013154	XP3420	TTGGGTACATTGTGCTGACT	279bp	XLOC013154
	XP3421	AGATGTCAATGGCCTCAACA
XLOC013560	XP3372	TCTTTTCTTACACACCCACACA	358bp	XLOC013560
	XP3373	CAGCAAAAGCATCATCGACC
XLOC015536	XP3374	TGGCTTCATCACAAACCCAA	216bp	XLOC015536
	XP3375	TGTGCAGAGGATTAGGACCA
XLOC016283	XP2912	CTTGTGCGACCAGACTATGC	430bp	XLOC016283
	XP2913	CAGCTGCCATGGGATCAATC
XLOC020751	XP3376	CTTTTCCCCTCAACTGCAGT	406bp	XLOC020751
	XP3377	TTTGCGGACTTTCTTACTGAGA
XLOC021105	XP3378	GCATAGCAGAGACACGAGTG	470bp	XLOC021105IR
	XP3379	CATCCTCTTCCAAAGCACGA
XLOC021285	XP2916	GGGTCATGCATGTCAGTTCC	335bp	XLOC021285
	XP2917	TTCTTCTTTGGTGCGGCTTC
XLOC021528	XP3418	GGGCCTTGTTGAAGTATCCA	380bp	XLOC021528
	XP3419	ACTCCCTCTTCAAATCAAACTCA
XLOC021855	XP2932	AAGGAAGGGTTATTGGCCGA	450bp	XLOC021855
	XP2933	TGCAATATTGAGCGCACACA
XLOC022505	XP3382	ACGCGGGATTAGATTGGAAA	429bp	XLOC022505
	XP3383	ACAGGAAGCAAAGGACAAAGA
XLOC024042	XP3416	AAGTTTCCGCCCTTTCAAGA	451bp	XLOC024042
	XP3417	GGAACATACAGTCTCGAAGCA
XLOC024302	XP3384	AACTTGCTGAGGATGGGTCT	395bp	XLOC024302
	XP3385	AGTGCCAGCAAGAGTTTCAA
XLOC024765	XP2934	TGTTACCCTCGCATGGAAGT	385bp	XLOC024765
	XP2935	CCTAGGCCCTTACACTTGCT
XLOC025730	XP3414	ATGTCCTTGTGATGGCTTCC	494bp	XLOC025730
	XP3415	CTCATCATTGCTGCCAGGAT
XLOC025856	XP3412	GTTCTCCTTAGTTCGCTGCA	415bp	XLOC025856NAT
	XP3413	GCCACACCTAACACCAGAAA
XLOC026136	XP3386	TTGGAAAGAAATGGCTGGCT	430bp	XLOC026136
	XP3387	GGCTGTGAATGACCTTTGGA
XLOC026174	XP3388	GTGGTCTGGAAAGTGGCTAC	390bp	XLOC026174
	XP3389	CAGGAGCTCTTGTTTCTGCA
XLOC026548	XP3390	GCATTCCTCGTTGAGCCATA	531bp	XLOC026548IR
	XP3391	CCTGTATTGCCCTGCGTATT
XLOC027805	XP3410	AACCAAGCTCAAATCTTCTCCT	353bp	XLOC027805NAT
	XP3411	CCATGTCTTCTTCGCTCCAA
XLOC028950	XP3392	GGCAACAAAGAAGCTCCAAC	504bp	XLOC028950
	XP3393	AACTCTGAGGCCCCATTTTC
XLOC029246	XP3408	CAAGCAAAATACGCGGAAACT	351bp	XLOC029246
	XP3409	GGGGATCTCAAAAGCTACCAA
XLOC029252	XP3394	GGGAGGCAAGATGAGATAAACA	371bp	XLOC029252
	XP3395	TTAAACCACTTCCCATGGCC
XLOC029588	XP2922	GGCACAAACTGGAAGTAAAGGA	175bp	XLOC029588
	XP2923	AGCTCCATTTTCATCGGTGA
XLOC030375	XP3396	TAAAAGGGGCCACTAACAGC	456bp	XLOC030375NAT
	XP3397	TCCTTGGCAAGTTTGAAGACT
XLOC030480	XP3398	TGAGAGCGGTGAATTTGGTC	360bp	XLOC030480
	XP3399	CAAACCCATTCCGCAACATC
XLOC031357	XP3400	TGAGGGTGAAGTTGGTAGCT	389bp	XLOC031357IR
	XP3401	GACAGCTTCTTTCTTGGCCT
XLOC031574	XP2914	CAGCCTTCCACAGTTGACAC	370bp	XLOC031574
	XP2915	CACGTCACACAGATTCAGGC
XLOC031591	XP3402	TGTGGGGTTAATTCGTTACACA	353bp	XLOC031591
	XP3403	AAGGGGACACTGTGAGTTCA
XLOC031988	XP2924	TGCATGGGGAAACAAGTGTG	353bp	XLOC031988
	XP2925	GGCATCCCTGAGTAGATCCA
XLOC032017	XP3406	TAAACATCGTAACGCTCCGC	389bp	XLOC032017
	XP3407	TTAGGAGGTGTGCATTGACG
XLOC032337	XP3404	TCTCAAGAGCCAAGCCCTAT	269bp	XLOC032337
	XP3405	ATTTCGGGCTTAGGTTGAGG
Solyc01g100110	xp2812	TCCTCGCGTTTCCTTTCTCT	424bp	IR type	Integrin-linked kinase-associated serine/threonine phosphatase 2C (AHRD V1 **** ILKAP_BOVIN); contains Interpro domain(s) IPR015655 Protein phosphatase 2C
	xp2813	TCGTAATCTCCGCCTCACTC
Solyc03g046470	xp2820	CCCTGTTTTAGACTGCTGCA	358bp	IR type	Auxin-independent growth promoter protein-like (AHRD V1 **-- Q9LI68_ARATH); contains Interpro domain(s) IPR004348 Protein of unknown function DUF246, plant
	xp2821	AATGACCAGGGTAGCGTTGA
Solyc03g007920	XP3503	GCCGTATTGAGTGAAGCTGA	793bp	IR type	Beta-carotene hydroxylase 2
	XP3504	TGCCCTTGAGACTTGACAAC
Solyc03g098280	XP3581	GAAAAGGGTCAGCAAGCATA	1425bp	IR type	ARGONAUTE 1 (AHRD V1 ***- D6RUV9_TOBAC); contains Interpro domain(s) IPR003165 Stem cell self-renewal protein Piwi
	XP3582	TTAGGCCCAGTGCTGAATAG
Solyc04g079550	XP3579	ACCACCAATCCTTCAGCATA	756bp	IR type	Signal peptidase I (AHRD V1 *-*- B4W1T4_9CYAN); contains Interpro domain(s) IPR000223 Peptidase S26A, signal peptidase I
	XP3580	TCAGAATATTGGTCGCGATT
Solyc06g082650	XP3571	GCCTTACCCAAAATCAAGGT	577bp	IR type	60S ribosomal protein L10 (AHRD V1 ***- Q3SC85_SOLLC); contains Interpro domain(s) IPR001197 Ribosomal protein L10e
	XP3572	GTGCAGCAAGTCGACCAT
Solyc07g063680	XP3573	CCCCGTCTAGCTAACATCAA	673bp	IR type	CHP-rich zinc finger protein-like (AHRD V1 *--- Q84S20_ORYSJ); contains Interpro domain(s) IPR006016 UspA
	XP3574	GATCCTCAGAAGCATCATGG
Solyc08g067090	XP2892	AGCCTGATGTGGTGGATGAT	419bp	IR type	Peptidyl-prolyl cis-trans isomerase (AHRD V1 *-*- B9H8E5_POPTR); contains Interpro domain(s) IPR002130 Peptidyl-prolyl cis-trans isomerase, cyclophilin-type
	XP2893	TGGAGGACTCACACTGACAC
Solyc10g081190	XP3561	GAATTCAGAAGGGGATGCTT	472bp	IR type	Lrr, resistance protein fragment
	XP3562	TCTTGGGATTGGTCCTGTTA
Solyc10g083520	XP2894	GTTCAAGCTCAACTGGGTCG	375bp	IR type	cDNA clone J033118E13 full insert sequence (AHRD V1 **-- B7EU28_ORYSJ); contains Interpro domain(s) IPR007033 Protein of unknown function DUF662
	XP2895	CCTCCAACTTCTTCAACCGC
Solyc01g008000	XP3489	AGGGGAGGCAAGAGATGAAT	485bp	AA type	ADP-ribosylation factor (AHRD V1 ***- Q76ME3_WHEAT); contains Interpro domain(s) IPR006688 ADP-ribosylation factor
	XP3490	TGCAAAATAACCAGAAAAGAGCT
Solyc01g079870	XP3521	CAACATGGAAATGGACAGCC	381bp	AA type	Nuclear transcription factor Y subunit C-2 (AHRD V1 *-** B4FLF9_MAIZE); contains Interpro domain(s) IPR003958 Transcription factor CBF/NF-Y/archaeal histone
	XP3522	AGCAAATACGACTGGTGCTT
Solyc03g083530	XP3565	TCAGCTTCTGCTCTCCCTTA	457bp	AA type	40S ribosomal protein S13 (AHRD V1 ***- D7LRU2_ARALY); contains Interpro domain(s) IPR000589 Ribosomal protein S15
	XP3566	GATCAGCCAAAGCTACTCCA
Solyc05g009360	XP3527	TCTTCCGGAAATTCTCCTTT	138bp	AA type	Unknown Protein (AHRD V1)
	XP3528	AAAGCACCTTGTTGAATTGC
Solyc09g007150	XP3453	GATGACCCTGAAAAGCGGAA	181bp	AA type	Glutathione S-transferase (AHRD V1 **** Q76KW1_PEA); contains Interpro domain(s) IPR004045 Glutathione S-transferase, N-terminal
	XP3454	CCTGACTGAATTGACCGAGG
Solyc12g098640	XP3441	TTGTGGTCCCATTCAAGCTC	932bp	AA type	Cycloeucalenol cycloisomerase (AHRD V1 **-* B6TK44_MAIZE)
	XP3442	AGCCTTGAAAGCCCATTGAA
Solyc02g069850	XP3463	AGCAAGGGAAAGCAAAAGGA	363bp	AD type	40S ribosomal protein S25-1 (AHRD V1 ***- B4FG22_MAIZE); contains Interpro domain(s) IPR004977 Ribosomal protein S25
	XP3464	TCGGAAGCCCAACAATTCAA
Solyc11g011030	XP3517	ATGGACCTCAACAGCAAACC	473bp	ES type	Pto-responsive gene 1 protein (AHRD V1 ***- Q9M723_SOLLC); contains Interpro domain(s) IPR010399 Tify
	XP3518	TGTGGATGCATTTGAAGGGT
Solyc12g095880	XP2896	AGATGGCGGACTCTTCGAAT	370bp	ES type	Phosphofructokinase family protein (AHRD V1 ***- D7MLU4_ARALY); contains Interpro domain(s) IPR012004 Pyrophosphate-dependent phosphofructokinase TP0108
	XP2897	GCGACCATTGACAAGTCCTG
Solyc11g039840	XP3551	CTCCAACCATGAGCGTTATC	324bp	other type	Ubiquinol-cytochrome c reductase iron-sulfur subunit (AHRD V1 **** Q38M54_SOLTU); contains Interpro domain(s) IPR005805 Rieske iron-sulphur protein, C-terminal
	XP3552	ACCCTCTCAGCATCTTGTTG
Solyc12g010060	XP3461	TCTCCACTTCCAAAACTGGC	304bp	other type	Eukaryotic translation initiation factor 5A (AHRD V1 ***- Q207T7_GYMCO); contains Interpro domain(s) IPR019769 Translation elongation factor, IF5A, hypusine site
	XP3462	CCCATTGCAGACATCACAGA
Solyc12g062870	XP3485	TCTTTTCACCGATCGCCATT	373bp	other type	Kinase family protein (AHRD V1 ***- D7M6L5_ARALY); contains Interpro domain(s) IPR002290 Serine/threonine protein kinase
	XP3486	CGCTCGGCCATGTAACTAAT
